# Supplementary material for: Spatial transcriptome analysis reveals de novo regeneration of poplar roots
Source: Hortic Res. 2024 Aug 20;11(11):uhae237. doi: 10.1093/hr/uhae237 (PMC11540759; doi:10.1093/hr/uhae237)
Supplement: Web_Material_uhae237 [file web_material_uhae237.zip]

Archive with 13 entries (13 files):
- Supplementary Figure 1_24_06.tif
- Supplementary Figure 2.tif
- Supplementary Figure 3.tif
- Supplementary Figure 4_24_06.tif
- Supplementary Figure 5_24_06.tif
- Supplementary Figure 6_24_06.tif
- Table S1 Bulk RNA seq-24-0628.xlsx
- Table S2 Different levels of Spots statistics.xlsx
- Table S3 List of the cluster-enriched genes.xlsx
- Table S4 The gene list associated with hormone response.xlsx
- Table S5 Primers used for RNA in situ hybridization in this study.xlsx
- Table S6 Auxin-related GO terms.xlsx
- Table S7 The table of supspot level resolution.xlsx
