# Supplementary material for: Spatial transcriptome analysis reveals de novo regeneration of poplar roots
Source: Hortic Res. 2024 Aug 20;11(11):uhae237. doi: 10.1093/hr/uhae237 (PMC11540759; doi:10.1093/hr/uhae237)
Supplement: Web_Material_uhae237 [file web_material_uhae237.zip › Table S1 Bulk RNA seq-24-0628.xlsx]

## Sheet: TPM
Gene_id	0d_Rep1_TPM	0d_Rep2_TPM	0d_Rep3_TPM	1d_Rep1_TPM	1d_Rep2_TPM	1d_Rep3_TPM	2d_Rep1_TPM	2d_Rep2_TPM	2d_Rep3_TPM	3d_Rep1_TPM	3d_Rep2_TPM	3d_Rep3_TPM	4d_Rep1_TPM	4d_Rep2_TPM	4d_Rep3_TPM	5d_Rep1_TPM	5d_Rep2_TPM	5d_Rep3_TPM	6d_Rep1_TPM	6d_Rep2_TPM	6d_Rep3_TPM	7d_Rep1_TPM	7d_Rep2_TPM	7d_Rep3_TPM
PAxG01Gg0168800	0	0	0	0	0	0	0	0	0	0	0	0	0	0	0	0	0	0	0	0	0	0	0	0
PAxG06Ag0100900	1.44118	1.1677	2.03457	2.0339	2.10392	1.86375	1.53616	1.05825	1.19665	0.208823	0.407417	0.982617	0.293835	0.298479	0.505277	0.313937	0.29599	0.48694	0.131708	0.100357	0.154055	0.277855	0.080411	0.580417
PAxG17Ag0012000	0	0	0	0	0	0	0	0	0	0	0	0	0	0	0	0	0	0	0	0	0	0	0	0
PAxG19Gg0048200	0	0	0	0	0	0	0	0	0	0	0	0	0	0	0	0	0	0	0	0	0	0	0	0
PAxG12Ag0045500	27.8909	28.7501	28.3268	23.3356	23.1629	27.5125	20.8293	21.0845	20.8046	19.047	19.4905	19.5427	21.9232	21.9017	17.742	19.0108	21.4957	24.7353	23.418	19.2888	25.1215	19.9563	19.0148	21.1299
PAxG10Gg0137600	0	0	0	0	0	0	0	0	0	0	0	0	0	0	0	0	0	0	0	0	0	0	0	0
PAxG10Gg0069900	0	0	0	0	0	0	0	0	0	0	0	0	0	0	0	0	0	0	0	0	0	0.261202	0.274036	0
PAxG02Ag0225900	9.50342	7.41304	7.94048	4.48144	5.02353	5.17792	5.14994	5.62153	4.78576	6.22606	5.66671	4.9512	4.44897	4.38111	5.81925	5.0893	5.58441	4.89709	6.57964	5.90113	5.40975	7.31893	6.48698	6.11841
PAxG13Ag0120200	12.2258	10.7481	12.2604	16.2201	13.4472	15.0041	18.3915	16.7831	17.8847	16.9339	17.9043	16.0562	19.2057	20.1931	17.323	18.1189	17.6572	16.8726	18.3194	17.9563	20.6738	16.9982	20.1174	20.1218
PAxG15Ag0081100	0.654692	0.393025	0.328127	0.223069	0.3796	0.276065	0.313733	0.299249	0.221591	0.237466	0.460359	0.383473	0.51276	0.584478	0.428943	0.406495	0.446515	0.327425	0.348336	0.250548	0.332574	0.278062	0.312869	0.315674
PAxG17Ag0003800	15.308	16.1133	13.7921	2.53475	2.36759	2.32069	5.71631	6.94649	5.53106	5.39131	5.20918	5.85224	4.98975	6.35612	4.5793	4.63296	5.57369	4.86505	6.38426	5.72243	5.69945	8.66024	5.49891	6.34844
PAxG01Gg0382900	0	0	0	0	0	0	0	0	0	0.317697	0	0	1.39618	0.771285	0.186038	2.76899	3.57292	2.83685	10.6466	10.7315	9.28013	10.8897	14.9523	13.3746
PAxG17Ag0157400	2.06331	3.99626	2.01025	0.2013	0.593922	0.569357	1.11633	1.41547	0.92798	0.846115	0.837229	0.9784	2.00396	0.808784	0.796226	1.6201	0.732945	1.40183	1.3766	0.296349	1.08222	0.769872	0.240849	0.347346
PAxG07Gg0130000	4.50899	5.46142	4.04693	1.17029	1.18767	1.38418	0.910126	1.44578	1.23861	1.43209	1.94142	2.33517	1.22242	1.46005	1.48213	1.70722	1.82696	1.23775	1.75467	2.97242	1.3644	1.53695	1.45322	0.675398
PAxG01Ag0342100	7.18985	6.12206	5.15283	6.44087	6.32896	5.51872	6.30617	2.43724	4.16565	4.51161	3.90465	3.13219	3.18806	3.42239	3.76174	4.21391	3.81477	3.45773	3.5989	4.01744	4.1186	2.40239	3.35492	3.80089
PAxG11Gg0037700	0	0	0	0	0	0	0.074174	0	0	0	0	0	0	0.082301	0	0	0.032409	0	0	0.080296	0	0.050157	0	0.126521
PAxG05Ag0158900	0	0	0	0	0	0	0	0	0	0	0	0	0	0	0	0	0	0	0	0	0	0	0	0
PAxG01Gg0060100	11.105	11.9985	10.5948	20.3084	15.2316	19.5862	13.04	13.5127	14.1916	12.4264	11.2512	11.9513	13.4889	11.4573	14.1658	14.3512	14.7593	12.7413	17.2191	14.0954	17.2241	16.0638	15.1309	16.3994
PAxG06Gg0195100	0.760897	0	0	0.667055	0.405044	0.405266	0.884442	2.58387	2.17441	2.09814	1.95162	2.2179	6.52709	3.84658	4.74527	10.3419	13.5613	10.2593	16.3398	20.1558	25.2303	18.59	24.5173	24.6975
PAxG01Ag0031200	3.49382	2.68047	3.30113	3.89029	4.41358	3.89703	3.66565	3.13133	3.77544	2.7816	2.61385	3.0091	3.64826	2.95872	2.56224	4.68313	2.82291	3.68052	4.48866	3.22247	3.54722	3.30415	3.18848	3.91075
PAxG03Ag0045100	0.517214	0.763804	0.608144	1.33079	1.24736	1.65754	1.94837	1.82049	1.89303	1.52502	1.94468	2.31616	2.59395	2.487	1.94655	2.58803	2.31933	3.83192	4.18192	5.14184	4.47114	3.56293	2.70365	4.39949
PAxGMtg0006300	1.14729	1.01492	1.05354	2.41888	1.69967	2.68803	1.18197	1.4135	1.93527	1.62395	1.3456	1.26541	1.84645	0.294213	2.34395	0.678443	1.02133	2.20871	1.1786	1.87112	2.82043	2.4571	2.82831	2.5404
PAxG01Ag0229500	54.3921	57.4637	44.0033	10.3164	19.4762	16.5612	42.1725	39.7502	45.5535	50.2357	56.4652	54.8909	67.629	84.5443	89.3301	88.6549	83.0124	87.2768	72.1409	63.6579	59.1503	50.3693	42.4718	46.904
PAxG03Gg0154400	24.3271	31.1834	23.9426	19.7285	17.23	21.1308	16.2562	18.4333	17.2715	20.7621	21.311	18.4881	20.5207	18.4039	21.2164	17.0589	21.591	22.6673	20.4061	17.2423	23.2986	15.0782	18.3125	19.6841
PAxG11Gg0076900	0	0	0	0	0	0	0	0	0	0	0	0	0	0	0.171684	0	0	0	0	0	0	0	0	0
PAxG15Ag0134700	0.349588	0.312065	0.278506	0.385054	0.518354	0.436576	1.20941	0.99576	0.966226	0.892821	1.10075	1.33672	1.34915	1.86341	1.22065	1.52536	1.55472	1.71283	2.51688	1.9214	2.36591	1.38771	1.53706	2.18262
PAxG14Ag0000500	6.28607	2.92153	4.9286	1.35765	2.08157	1.22511	3.4413	3.36592	4.35607	5.66106	3.95735	6.01096	5.74587	6.29827	5.32826	7.89502	5.63185	7.15627	6.33164	6.93073	5.7148	3.01648	3.01394	4.00081
PAxG05Ag0178400	2.06533	2.65807	1.38606	0.417128	0	0	0	0	0.577784	0	0	0.940615	1.9586	1.20992	0.826197	0	1.35026	0	1.28287	1.8916	1.96901	1.25758	2.82967	1.80852
PAxG06Gg0044400	21.7554	20.7191	20.0475	15.4871	19.5894	17.8103	24.8425	20.9412	18.9436	21.683	19.3308	21.558	23.0723	19.3374	21.9885	20.439	20.1398	18.5652	20.7595	16.7236	15.916	19.7656	23.4558	20.4516
PAxG01Ag0182100	5.87463	3.83678	3.77224	2.23815	4.45815	4.06841	4.56551	5.45851	6.99264	8.17206	6.19366	7.30968	9.35527	8.0661	8.64319	10.6855	6.6513	8.13306	6.1595	10.0885	8.34163	7.40799	7.5177	9.00063
PAxG10Gg0070100	8.67603	6.47824	7.44567	2.68604	3.89081	3.4349	1.79665	2.05062	2.51092	7.70884	4.61215	5.58684	9.79371	6.27875	14.4555	10.8746	22.0896	16.671	17.5132	11.6993	10.6757	33.0055	6.66273	8.01734
PAxG10Ag0129300	10.0666	7.93046	9.03334	8.11006	7.83595	8.88151	8.62065	8.5167	8.07989	8.0129	7.55529	7.95677	7.34359	8.96765	8.09672	8.06993	8.17325	7.62847	7.56819	8.97821	7.57863	7.88566	7.79801	7.23785
PAxG03Gg0023700	0	0	0	0	0	0	0	0	0	0	0	0	0	0	0	0	0	0	0	0	0	0	0	0
PAxG03Gg0012600	0	0	0	0	0	0	0	0	0	0	0	0	0	0	0	0	0	0	0	0	0	0	0	0
PAxG09Ag0002000	0	0	0	0	0	0	0	0	0	0	0	0	0	0	0	0	0	0	0	0	0	0	0	0
PAxG15Ag0047700	0	0	0	0	0	0	0	0	0	0	0	0	0	0	0	0	0	0	0	0	0	0	0	0
PAxG01Gg0141000	0	0	0.748172	2.14293	1.32338	0.469055	0.667165	1.86132	0.254312	1.4206	1.47464	0	0.906313	1.0536	0.277186	0.998015	0.811406	1.28806	0	1.95045	1.27497	0.84042	1.28279	0.869811
PAxG13Gg0036900	12.9311	8.82537	9.6425	6.75734	7.42897	8.87731	6.98196	7.37824	7.30041	9.02655	7.93622	10.1392	8.87177	8.29567	8.29369	9.3167	10.0428	9.50501	10.363	8.94373	9.4687	7.13501	8.40994	7.33809
PAxG04Gg0053800	12.4419	13.4391	10.7974	7.96308	6.02494	5.85873	6.32698	7.87564	6.98759	5.09367	6.02804	5.61465	5.97338	5.7538	4.77391	5.32061	5.78544	6.23727	8.14432	7.33231	8.76099	10.8075	7.87821	7.26998
PAxG19Gg0033300	5.17623	6.26021	4.68596	1.18033	1.20771	1.06377	1.83156	2.15913	1.67893	2.1675	1.85715	1.79826	1.48519	1.96927	1.61463	1.00756	1.40405	1.74361	1.55686	1.52643	1.20113	1.67513	2.03383	1.9278
PAxG04Gg0189800	0	0	0	0	0	0	0	0	0	0	0	0	0.455781	0	0	0	0	0	0	0	0	0	0	0
PAxG05Gg0196800	1.04484	2.78232	0.950426	2.3816	3.50744	3.14674	2.6853	1.87466	2.93847	2.37627	2.21626	2.58357	3.77615	2.88547	3.78293	5.70326	5.65801	5.07782	7.24373	6.60335	8.30789	9.18114	10.0438	7.43129
PAxG15Gg0073500	6.98497	5.66416	5.42439	4.02847	3.60177	3.8749	6.45807	4.91393	5.01117	4.68072	4.06518	4.10392	4.4705	5.29408	3.43217	3.62295	3.44057	3.65832	4.01174	3.96815	3.03866	4.58627	5.41173	5.86013
PAxG06Ag0232200	0	0	0	0	0	0	0	0	0	0	0	0	0	0	0	0	0	0	0	0	0	0	0	0
PAxG17Gg0229200	1.33137	0.812236	0	0	0	0	0.221221	0.17017	0.340521	0	0.645519	0.16408	0	0	0.36955	0	0	0.588585	0	0	0	0	0	0.316268
PAxG15Ag0039800	33.226	24.6147	0	2.42824	1.64645	2.78731	11.1146	3.28147	10.0251	5.0868	0	2.24956	6.17749	9.47867	6.02389	12.4089	5.71079	5.61224	9.52382	4.62556	9.51023	0	9.84313	4.05978
PAxG01Ag0042400	0	0	0	0	0	0	0	0	0	0	0	0	0	0	0	0	0	0	0	0	0	0	0	0
PAxG10Gg0159100	5.02125	3.67571	4.55623	1.57438	2.51502	1.81721	1.71037	2.46103	2.09963	2.55308	1.28653	2.15052	1.7866	2.63493	3.5243	2.88538	2.95935	2.40525	2.28143	3.11271	2.05388	2.52674	1.51648	1.25618
PAxG10Gg0089600	0	0	0	0	0	0	0	0	0	0	0	0	0	0	0	0	0	0	0	0	0	0	0	0
PAxG13Ag0054800	0	0	0	0	0	0	0	0	0	0	0	0	0	0	0	0	0	0	0	0	0	0	0	0
PAxG04Ag0071300	15.6506	15.705	18.1559	6.55072	5.49521	6.58579	8.8326	7.62998	7.91556	8.18087	10.2756	7.7537	6.30934	8.14115	5.049	4.20532	4.90015	4.38835	2.81246	2.44611	1.91405	1.15753	0.716866	1.24623
PAxG17Ag0087700	0	0	0	0	0	0	0	0	0	0	0	0	0	0	0	0	0	0	0	0	0	0	0	0
PAxG05Ag0060800	67.1587	68.7026	71.4589	0.462766	1.15523	0.173095	0.434083	1.56427	3.106	15.0896	2.33113	3.14522	7.8573	2.20088	13.4797	7.12134	18.0546	15.6181	10.125	2.46367	7.93171	2.91383	0.48149	2.43357
PAxG12Ag0122400	0.489696	1.56424	0.075389	0.179149	0.156566	0.257641	0.65816	0.420407	0.435589	0.359988	0.502323	0.496345	0.524936	1.71048	0.39114	0.885179	0.651574	0.649566	1.59555	1.33591	0.817737	1.23926	0.481918	0.75029
PAxG03Ag0007600	10.4623	10.1117	12.0336	13.0514	11.9041	15.0536	11.4007	14.5887	13.5886	14.7193	13.8687	13.9294	12.5492	10.5507	10.6162	11.5124	11.8102	9.61179	12.9525	10.5809	12.8148	13.9175	15.8543	13.3375
PAxG11Gg0139200	0.211475	0.170127	0.150266	0	0.068073	0	0.037106	0	0	0	0.023254	0.031214	0	0	0	0	0.05176	0	0	0	0.013887	0	0	0
PAxG14Gg0099900	0	0	0	0	0	0	0	0.649203	0	0.497689	0	0.580934	0	0	0.235107	0	0	0	0	0	0	0.304861	0	0
PAxG17Ag0214400	0	0	0	0	0	0	0	0	0.002195	0.118901	0	0	1.21588	0	1.65416	4.26645	0.445401	2.19194	0.935183	0.966868	0.891099	0.963968	1.31435	12.4787
PAxG06Gg0194800	27.5487	26.9766	34.1922	22.044	23.9622	18.6739	23.3017	23.2236	21.9772	23.3905	20.965	22.0101	21.5367	21.0902	21.5275	21.886	21.4523	22.8162	20.7131	19.9228	20.7632	20.6829	19.0376	20.941
PAxG09Gg0122700	0.059601	0	0.353292	0	0	0	0	0.177633	0	0.09394	0	0.446674	0.53663	0.592486	0.461556	0.855986	1.2931	1.38499	0.341419	0.473228	0.895282	0.880979	0.418755	0.586198
PAxG08Gg0015700	0.678463	0.442645	0.386562	1.15575	0.423071	0.526345	1.43103	0.490128	0.591682	0.25029	0.539343	0.412702	0.832871	0.731978	0.896693	0.840258	0.640814	0.764244	1.2216	0.492853	0.593096	0.359219	1.1005	0.473465
PAxG05Gg0226000	0.131274	0	0	0	0	0	0	0	0	0	0	0	0	0	0	0	0	0	0	0	0	0	0.116902	0
PAxG05Ag0077400	0	0	0	0	0	0	0	0	0.053223	0.191885	0.466701	0.051118	0.415354	0.172472	0.303141	0.419271	0.369658	0.392334	0.450696	0.133972	0.332312	0.391957	0.172788	0.320845
PAxG05Gg0091600	0	0	0	0	0	0	0	0	0	0	0	0	0	0	0	0.148119	0	0.241739	2.7454	1.78382	2.04566	6.41174	10.9751	11.578
PAxG18Ag0067500	4.07844	5.2368	3.85765	0.936968	1.20272	0.658485	0.812888	1.63188	1.249	1.51804	1.52409	0.99685	1.11895	1.44134	1.21706	1.31404	0.482994	0.848941	0.693538	0.786327	1.09566	0.598851	0.257323	0.480236
PAxG18Ag0016400	6.81111	5.47045	6.17688	24.2284	19.2765	22.7576	17.2735	14.095	13.2141	12.2078	15.9737	18.1433	17.4621	15.7718	13.849	16.2522	17.5374	17.7581	18.62	19.7089	21.2542	18.7612	20.1501	20.1281
PAxG06Ag0195600	5.41809	5.29501	5.10661	6.01702	8.92637	6.80869	7.03394	7.31456	6.94837	7.08865	6.69061	4.69304	7.85596	8.40839	5.85255	9.55503	8.31345	9.04314	7.72438	10.1293	6.22947	9.71743	6.22353	8.08056
PAxG11Gg0059200	0	0	0	0	0	0	0	0	0	0	0	0	0	0	0	0	0	0	0	0	0	0	0	0
PAxG01Ag0023900	0	0	0	0	0	0	0	0	0	0	0	0	0	0	0	0	0	0	0.036055	0.037467	0	0.090491	0	0.040503
PAxG15Gg0092100	0	0	0	0.218847	0	0	0	0	0	0	0	0	0	0	0	0	0	0	0	0	0	0	0	0
PAxG14Ag0014900	0	0.174069	0.017574	0	0.337945	2.44338	0.826713	2.43848	0.736094	2.84618	0.58396	1.98314	0.765726	2.23004	1.25401	0	0.994145	0.498253	0.297519	0.439675	0	0.279888	0	0.096323
PAxG03Gg0004800	16.2945	3.80699	6.07731	4.90935	6.10045	4.34809	20.9256	15.5775	9.5575	25.685	12.4584	17.7145	17.902	16.5792	22.0034	19.2577	16.3973	22.8075	10.2838	14.9782	6.56973	7.17568	3.87346	8.36151
PAxG11Ag0041700	5.61555	6.79736	7.06848	7.21964	11.4057	8.29456	11.9119	15.3982	14.2249	12.896	14.9701	13.3711	12.6791	17.082	10.4833	15.3997	11.2267	13.5267	15.9469	15.0041	19.7192	18.5345	20.1423	20.9429
PAxG02Gg0013400	0	0	0	0	0	0	0	0	0	0	0	0	0	0	0	0	0	0	0	0	0	0	0	0
PAxG01Gg0415700	11.6114	8.61744	9.35954	7.74874	8.10966	8.08855	8.25283	9.11386	8.91178	8.37395	8.25437	9.88119	8.22229	8.61575	8.4335	11.0058	9.87501	9.58466	11.1895	10.3099	12.3046	10.2952	9.51133	9.34002
PAxG05Gg0163800	0	0	0	0	0	0	0	0	0	0	0	0	0	0	0	0	0	0	0	0	0	0	0	0
PAxG04Gg0190000	2.42403	1.35955	1.66587	1.37102	0	0	0.321201	0.615989	1.89139	0.454598	0.927705	0.970205	3.81404	1.854	4.47858	3.48946	0.684975	2.64211	8.07511	8.85278	5.92784	6.67052	8.88515	11.6868
PAxG09Gg0133300	12.4528	23.3956	17.73	4.16226	4.28281	4.64108	4.88676	5.34658	4.1357	5.56974	6.58731	3.53043	4.89202	3.13951	6.42976	3.5303	5.04731	3.96869	5.16181	3.17301	3.52162	5.94488	1.46331	2.67796
PAxG17Ag0202500	6.30462	5.70003	6.72622	4.81173	5.00798	4.92607	5.75777	5.89377	5.6864	5.87693	5.87746	6.36419	6.15598	7.89702	6.92446	7.10758	7.20593	8.16953	7.07474	7.52589	7.07931	7.15523	5.36347	5.81521
PAxG08Gg0171200	0	0	0	0	0	0	0	0	0	0	0	0	0	0	0	0	0	0	0	0	0	0	0	0
PAxG02Gg0004800	0.212662	0.227905	0.24066	0.984554	1.22658	0.876249	0.969507	1.0598	1.01687	1.43401	1.126	1.35236	1.54106	1.52779	1.38979	1.54726	1.29592	1.78707	1.58124	1.41976	1.58186	1.01172	1.06493	1.48261
PAxG06Ag0188200	19.8607	23.8542	19.2344	22.4079	21.7042	21.6402	36.4178	44.3707	39.6757	29.4064	31.5883	31.0876	24.1096	31.359	24.0287	21.974	21.5231	21.0784	23.4496	25.4795	29.3944	58.6975	41.5908	39.5714
PAxG01Ag0261600	26.5569	26.4025	23.9972	56.4707	62.7745	53.8574	45.8046	40.2789	47.7056	42.7564	43.4894	43.1194	46.381	38.6623	42.9565	54.4908	50.9239	46.1745	49.291	52.4453	55.7345	49.6617	54.8488	50.7627
PAxG19Gg0012600	0	0	0	0	0	0	0	0	0	0	0	0	0	0	0	0	0	0	0	0	0	0	0	0
PAxG03Gg0042900	9.71764	7.2413	9.8287	5.41057	6.38754	5.84151	6.76518	6.92387	7.70698	7.44044	5.27691	7.12575	5.62763	6.87827	5.71111	5.5328	6.93689	6.77054	4.30194	5.60743	3.64204	3.29357	2.02046	3.6796
PAxG06Gg0142900	0	0	0	0	0	0	0	0	0	0	0	0	0	0	0	0	0	0	0	0	0	0	0	0
PAxG15Gg0058400	13.6667	13.8199	12.1773	18.6857	20.1403	18.462	19.0559	17.7118	17.5842	19.0572	17.3494	21.6905	19.6188	19.1724	18.5959	17.2791	16.8604	18.0525	17.3834	20.6048	20.0526	22.2788	20.7474	19.3585
PAxG08Ag0191200	0	0	0	0	0	0	0	0	0	0	0	0	0	0	0	0	0	0	0	0	0	0	0	0
PAxG11Gg0106600	5.85528	8.12401	6.46319	14.0652	18.1716	13.8611	16.0896	11.6862	14.7171	13.2453	13.4735	11.7299	14.65	14.8816	12.1264	14.3612	13.9665	12.9117	12.2137	13.3077	14.7684	13.8445	11.1735	13.5451
PAxG06Ag0069300	0.523262	0.547927	0.643715	0.223474	0.238382	0.047517	0.322734	0.29102	0.214356	0.310777	0.467185	0.202989	0.677131	0.608316	0.405753	0.452498	0.450896	0.362244	0.814649	0.510756	0.571384	0.821801	0.65424	0.243799
PAxG15Gg0115700	24.0788	21.4908	23.8835	41.1564	45.669	39.1903	40.0974	41.2229	41.3847	37.4598	39.0194	39.8004	35.6364	34.1259	31.4716	37.3303	36.4514	37.7516	43.0972	38.9984	39.6638	46.1768	46.883	44.4235
PAxG14Ag0189400	52.8805	49.2927	58.138	93.1566	60.5049	54.9315	74.6528	55.9929	54.0155	62.6513	61.3681	73.7834	68.5571	59.4277	59.2436	67.5241	75.8142	61.1185	85.7735	75.5389	75.1963	100.386	92.4783	96.5769
PAxG04Ag0065700	6.285	5.61997	6.04207	6.20298	5.36387	4.73963	4.21333	4.97379	5.048	5.67824	4.55029	5.02707	6.83172	5.42139	5.72193	4.73645	4.57919	5.84533	3.18338	4.67359	4.36074	4.18348	2.6645	4.19676
PAxG16Gg0010700	0	0	0	0	0	0	0	0	0	0	0	0	0	0	0	0	0	0	0	0	0	0	0	0
PAxG13Ag0071500	0	0	0	0	0	0	0	0	0	0	0	0	0.062116	0	0	0.244463	0.590227	0.224986	0.951201	0.995476	1.19477	1.04744	1.5832	1.12239
PAxG01Ag0358100	5.40423	5.201	4.82928	2.20877	3.35346	3.34257	7.80462	9.62919	11.255	7.99139	8.42054	8.71011	10.629	11.5522	11.4708	14.3203	13.3188	16.4382	13.5801	15.4646	16.3897	8.71874	12.2031	14.2171
PAxG07Ag0024600	154.187	112.624	129.06	79.2937	76.2366	70.6961	82.865	91.1455	82.8295	73.0327	73.9394	80.154	68.8014	70.3788	83.6991	79.2359	78.3137	74.9788	65.0916	64.8398	55.276	47.4753	38.4016	47.7092
PAxG17Gg0154200	0	0	0	0	0	0	0	0	0	0	0	0	0	0	0	0	0	0	0	0	0	0	0	0
PAxG11Ag0087700	0	0	0.13525	0	0	0	0	0	0	0	0	0	0	0	0	0	0	0	0	0	0	0	0	0
PAxG10Ag0124300	89.0228	102.661	97.8511	5.28571	9.74927	12.2644	7.03088	9.23087	5.89413	19.1786	11.5852	15.5015	13.8801	9.00077	33.1237	13.7438	26.4755	12.6187	18.3253	12.7311	11.3409	5.5854	6.60077	4.10844
PAxG01Ag0304000	4.56166	1.89909	3.02539	2.34591	5.15771	5.83311	8.36114	8.68828	4.47722	8.02823	5.70059	5.77674	6.1648	7.14864	9.6382	6.66517	7.30149	7.48312	8.04673	8.85621	7.30198	6.29886	7.42589	6.72836
PAxG01Ag0065200	67.5155	68.8343	62.0226	74.6273	86.4006	76.8506	104.41	90.1834	101.395	101.995	103.718	94.1759	96.9638	89.281	108.269	93.0006	91.2747	109.501	98.8006	93.8275	98.4074	110.028	110.701	103.044
PAxG10Ag0022500	1.54748	1.1536	1.89993	0.437507	0.36419	0.851127	0.506182	0.653037	1.10844	0.58789	0.575477	0	0.283662	0.481297	0	0.419439	0	0	0.341284	0	0.302357	0.627188	0.331014	0.492443
PAxG02Ag0202000	16.4782	12.9002	16.6167	25.1692	24.5351	24.4871	17.0623	18.5213	17.1632	17.5523	17.8368	18.1513	19.0195	18.2492	18.1127	18.7778	17.2875	19.1505	19.6717	19.5976	19.1052	17.1817	15.2438	16.8268
PAxG15Ag0037400	17.8293	12.2085	10.2773	17.2572	41.6454	26.026	72.97	102.443	81.4585	124.827	107.207	119.983	164.641	145.803	133.759	181.308	151.768	182.313	140.328	145.493	126.606	75.484	104.926	117.292
PAxG10Gg0172200	18.6023	14.6578	14.5951	8.42953	6.69372	6.81985	11.7151	11.3203	8.93669	8.29059	10.0514	9.05179	8.00777	6.49405	6.41622	5.53125	7.03124	6.51306	4.50876	4.50268	3.32334	4.31774	4.11436	4.20953
PAxG17Gg0149000	0	0	0	0	0	0	0	0	0	0	0	0	0	0	0	0	0	0	0	0	0	0	0	0
PAxG01Ag0391100	0	0	0	0	0	0	0	0	0	0	0	0	0	0	0	0	0	0	0	0	0	0	0	0
PAxG05Gg0186200	15.1481	11.88	11.037	7.23597	11.0725	10.1584	11.5852	10.3987	12.3772	10.4545	10.9318	11.4732	10.7058	12.7901	11.0352	11.0838	12.5954	10.8494	10.6913	10.2227	11.1727	9.37999	9.55701	9.08287
PAxG16Gg0130100	5.94222	5.35114	6.3982	4.49021	4.99818	5.31254	6.69289	6.86492	6.62906	7.43717	5.88716	5.00394	5.22975	5.13104	5.25955	3.31925	6.80672	5.79922	5.97303	4.39107	4.5317	4.79083	4.12325	4.61275
PAxG04Gg0156900	129.806	158.568	139.122	27.193	28.3252	27.7055	49.6064	62.0446	61.2063	35.9705	37.6264	37.9046	27.8878	37.6945	38.978	31.9494	37.8798	32.2459	36.9803	42.9106	34.5239	29.9561	35.5657	39.0987
PAxG02Gg0220600	32.239	32.013	33.3861	6.62304	7.61801	7.28371	21.6654	19.4676	19.9201	16.5457	19.2698	15.999	16.2337	19.2162	16.2505	14.3701	17.2722	13.3854	11.8212	10.2525	8.54388	5.86056	6.26949	8.02877
PAxG08Ag0071500	21.2059	20.0453	19.9697	5.94397	6.84407	6.41283	6.52538	6.95179	6.47981	9.59902	14.9858	9.01792	9.33445	11.2898	11.4462	10.9578	9.96683	15.107	9.11441	9.78855	7.26939	5.54033	7.57361	7.29021
PAxG11Gg0013200	0.483366	0.467486	0	0.410111	0.702679	0	0.800372	0.384375	0	0.264353	0.843935	0.63729	1.15483	0.313032	0.49203	0	0.65549	0.402029	0.693567	0.530472	0	0.426604	0.415885	0.388052
PAxG17Gg0270900	0	0.085844	0	9.5344	7.40437	11.4765	0.681757	1.92694	0.909538	0.117171	0.153082	0.159829	0	0.214026	0.886792	0.197394	0.18796	0.290065	0	0.279847	0.216661	0.268817	0.133137	0.197832
PAxG14Gg0142600	2.88197	2.749	1.99011	1.49448	1.59774	1.43663	1.51768	2.02374	2.41254	2.20893	1.54037	1.75917	1.65585	1.92538	2.37697	1.76997	2.78733	2.29239	2.41369	2.58732	2.24328	1.86515	2.1445	1.91842
PAxG03Gg0008000	2.72962	1.99977	1.20014	3.17344	2.9613	2.47489	4.30149	3.62875	4.95908	6.15678	3.75567	6.95024	6.14324	5.30049	6.53503	6.32778	8.28304	6.21124	5.58592	4.07504	3.28456	3.95903	1.48353	3.11042
PAxG16Ag0057900	0.915934	0.207843	0.318449	0	0.22959	0.058531	0.286035	0	0	0.431896	0.054855	0	0	0	0.247187	0	0.161072	0.101294	0.177492	0	0	0.11187	0.027628	0.066178
PAxG19Gg0008800	0	0	0	0	0	0	0	0	0	0	0	0	0	0	0	0	0	0	0	0	0	0	0	0
PAxG06Gg0149700	0	0	0	0	0	0	0	0	0	0	0	0	0	0	0	0	0	0	0	0	0	0	0	0
PAxG06Ag0155500	1.4869	1.02241	1.47711	0.84761	2.12752	1.92114	2.3887	2.03578	2.02251	1.2735	2.13114	1.90799	1.81906	1.57577	0.789216	1.01374	1.6308	0.549308	1.3054	1.58101	1.44058	2.28285	0.349997	1.09306
PAxG11Gg0125900	12.2652	14.5207	12.2164	4.32218	3.38135	3.77727	5.49706	5.58748	6.07024	4.53552	3.82083	3.77828	4.21326	4.14834	4.80089	4.18988	4.99948	4.73311	3.99029	4.37437	4.49573	3.9091	4.32625	4.8734
PAxG17Ag0148800	277.972	269.613	298.569	85.9471	92.7195	92.0978	137.866	127.683	126.568	121.76	125.292	119.917	115.06	133.586	130.358	115.164	121.864	113.093	106.827	112.678	112.28	123.682	120.904	112.595
PAxG09Ag0031000	3.21286	3.74179	3.98164	6.36243	8.88244	7.73026	7.3455	8.12426	6.92816	8.12139	9.14046	8.2834	7.5822	8.04068	6.97671	9.52353	9.15005	9.29206	12.2665	10.6789	12.3429	13.6608	17.4613	15.6334
PAxG10Ag0068900	2.81503	2.68143	2.62372	4.76556	4.09886	5.31231	2.50933	2.36959	1.67661	1.16145	1.88625	1.6149	0.837752	0.90869	1.0997	0.97546	0.6493	1.09159	0.458077	0.899833	0.829497	6.92706	1.3819	0.634832
PAxG19Ag0045400	1.63996	1.31927	0.399041	0.439797	0.443892	0.525781	0.821014	0.608084	0.095511	0.767033	0.51314	0.795413	0.719344	0.643689	2.32214	0.899403	1.99405	1.3926	1.08149	0.273336	0.581088	1.59531	0.268716	0.389051
PAxG01Ag0217900	0	0	0	0	0	0	0	0	0	0	0	0	0	0	0	0	0	0	0	0	0	0.285915	0	0
PAxG17Ag0155000	0	0	0.200349	0	0	0	0	0	0	0	0	0	0	0	0	0	0	0	0	0	0	0	0	0
PAxG01Gg0157800	16.9722	15.051	19.9127	28.6322	27.5483	28.2404	18.102	18.1682	19.0012	21.0614	18.9997	19.0543	17.9807	17.4982	15.9849	16.5041	17.6467	18.6577	16.3985	17.072	16.6614	12.7291	14.6056	16.3578
PAxG08Gg0048700	0	0	0.199249	0	0.603252	0.106453	0	0	0	0	0	0	0	0	0	0	0	0	0	0	0	0	0	0
PAxG04Gg0060800	1.88347	1.31179	0.808467	1.47576	0.501945	0.43145	0.511471	0.893849	0.87214	0.69049	1.12861	1.0087	0.732839	0.616569	1.34881	1.76943	0.567678	0.881918	1.65035	1.06849	0.960206	1.98735	0.727913	0.992982
PAxG05Ag0096600	0	0	0	10.9418	0	0	0	0	0	0	23.5717	0	16.0256	0	17.1002	11.3784	0.215312	0	0	0	0	0	2.42824	0
PAxG01Ag0346900	11.0848	10.9307	12.3446	8.99806	11.5167	9.18234	12.4943	10.6537	11.2104	12.2556	12.0154	13.2448	14.4236	12.7056	13.5992	11.8892	14.9628	16.4156	15.1653	15.2243	11.4292	18.3011	15.1755	18.8006
PAxG05Ag0198700	0	0	0	0	0	0	0	0	0	0	0	0	0	0	0	0	0	0	0	0	0	0	0	0
PAxG06Ag0201600	1.48206	1.0051	0.347319	1.13992	1.69314	2.3049	3.99581	3.59144	2.98863	4.4212	3.76618	3.34567	3.8733	4.12219	3.72026	4.44409	2.52645	3.91469	3.43669	4.85689	4.37986	2.66083	4.00213	4.00357
PAxG01Gg0301800	0	0.177807	0.197117	0	0	0.05237	0.170115	0.129005	0.162361	0.189967	0.179025	0.263408	0.081692	0.253031	0.341644	0.434204	0.469955	0.608247	0.532284	0.239763	0.6887	0.461976	0.653718	0.712261
PAxG15Ag0071500	15.2591	15.1394	14.5684	31.6772	30.3432	29.4681	21.3775	20.0322	20.227	19.2808	22.0776	22.7675	23.7042	18.9341	20.1576	28.0215	20.7506	21.413	25.225	23.0964	27.6103	23.5965	23.6948	26.6479
PAxG10Ag0116700	6.6422	6.01462	5.19149	9.15206	8.21305	11.0913	8.53562	12.5312	7.96626	7.97748	11.5869	7.61912	6.47653	8.34031	8.744	6.84655	8.80691	6.13818	7.3357	9.23403	10.7222	8.75817	4.52282	7.62555
PAxG01Gg0410000	0	0	0	0.0552	0	0	0	0	0.123989	0	0.056389	0	0.125465	0	0.232556	0	0.405327	0.120126	0	0	0	0	0.074378	0
PAxG13Ag0085000	0.330911	0.046371	0.274952	0.15531	0.294598	0.195643	0.034984	0.25852	0.262988	0.320126	0.249039	0.14733	0	0.257847	0.267337	0.247101	0.169764	0.3533	0.620038	0.511258	0.605816	0.809871	0.48051	0.49932
PAxG02Ag0200200	0	0	0	0	0	0	0	0	0	0	0	0	0	0	0	0	0	0	0	0	0	0	0	0
PAxG05Gg0207500	22.6735	44.7164	19.8855	1.85569	2.53093	1.4077	2.58084	5.56621	6.78154	4.10717	4.78247	3.52723	8.035	5.33535	7.54172	5.73213	8.98714	13.411	12.7383	5.53033	6.32428	2.00399	1.65627	2.95745
PAxG06Ag0019300	0	0	0	0	0	0	0	0	0	0	0	0	0	0	0	0	0	0	0	0	0	0	0	0
PAxG09Gg0076000	0	0.352148	0	0	0.254385	0.150164	0	0.027638	0.069146	0	0.071772	0.146298	0.139356	0.076698	0	0.095789	0.200617	0.148319	0.280698	0.371239	0.172658	0.131314	0.438982	0.28673
PAxG12Gg0112400	0	0.3596	0	0.006399	0.069169	0	0	0	0	0	0.108014	0.084807	0.21328	0	0	0	0.149864	0	0.39291	0.106508	0.142392	0.348269	0.073717	0
PAxG01Gg0145200	27.8691	27.1809	21.5671	13.9987	15.7499	16.4962	18.6101	22.762	19.9941	24.7374	22.5704	22.2253	18.1376	24.1609	24.3404	18.2809	20.6547	19.5322	20.743	21.5755	21.3272	22.7347	19.3116	21.153
PAxG01Ag0419000	0	0	0	0	0	0	0	0	0	0	0	0	0	0	0	0	0	0	0	0	0	0	0	0
PAxG04Gg0204000	51.857	54.3806	52.1609	63.6462	54.5232	63.4481	60.178	59.7172	58.6467	40.0294	46.8577	40.5295	35.7858	44.0156	29.1836	35.4616	31.4449	32.1843	35.0244	41.6209	37.605	32.1198	40.1318	45.1539
PAxG19Ag0079500	0	0	0	0	0	0	0	0	0	0	0	0	0	0	0	0	0	0	0	0	0	0	0	0
PAxG06Ag0032600	3.11695	2.43085	3.15253	4.49114	3.79021	4.71781	3.09557	2.9902	2.94127	2.3007	2.52209	2.24313	2.24271	1.61184	2.40582	2.37415	2.24179	2.36727	1.62028	2.50392	1.35149	2.05087	1.52036	1.60822
PAxG16Ag0028100	0	0	0	0	0	0	0	0	0	0	0	0	0	0	0	0	0	0	0	0	0	0	0	0
PAxG06Ag0248700	0	0	0	0	0	0	0	0	0	0	0	0	0	0	0	0	0	0	0	0	0	0	0	0
PAxG05Gg0036900	0.133855	0.243482	0.50369	6.39861	7.3559	2.72668	13.2118	17.938	19.9078	14.5449	10.5641	22.7569	14.0443	16.8204	15.3079	19.9399	11.1729	14.7623	18.8603	19.0464	20.1488	19.0085	16.583	20.0967
PAxG07Ag0094300	29.1668	27.4675	30.9018	36.6657	33.9482	37.9301	27.6441	28.0272	27.9244	21.9089	27.0459	23.6647	19.9442	20.3399	22.7565	21.2914	24.7119	20.8518	30.0247	29.0115	34.5714	28.5638	37.1115	36.4677
PAxG12Gg0128700	11.0156	11.0553	9.89777	6.7516	6.31827	6.98876	6.81382	7.72508	6.3642	6.8937	7.4505	6.6879	7.43995	6.03602	7.16726	7.92108	7.6824	7.56672	8.81128	7.91059	8.50526	10.0953	8.30453	6.41104
PAxG18Gg0074900	0	0	0	0	0	0	0	0	0	0	0	0	0	0	0	0	0	0	0	0	0	0	0	0
PAxG17Ag0050000	0	0	0	0	0	0	0	0	0	0	0	0	0	0	0	0	0	0	0	0	0	0	0	0
PAxG05Ag0094600	2.5105	1.57686	2.12978	1.08842	0.895579	1.39048	1.32488	1.06318	0.941517	1.29561	0.863903	0.629697	0.980434	1.3848	1.27353	1.18149	1.11519	0.774262	1.07757	1.15474	0.778473	0.498052	0.618093	0.724389
PAxG07Ag0009500	0	0	0	0	0	0	0	0.39553	0.309832	0.958673	0.592751	0.50577	1.30454	0.855956	0.550417	0.777072	0.343755	0.557094	0.446302	0.412333	0	0.317886	0	0.515134
PAxG16Ag0027100	0	0	0	0	0	0	0	0	0	0	0	0	0	0	0	0.113543	0	0	0.254679	0	0	0	0.257868	0
PAxG01Gg0057500	0	0	0	0	0	0	0	0	0	0	0	0	0	0	0	0	0	0	0	0	0	0	0	0
PAxG04Ag0186600	14.2426	10.4307	11.9249	7.78033	9.06074	8.57246	9.68866	10.0355	8.64168	9.78989	7.55589	9.16379	7.67077	8.32268	9.57726	10.2873	9.59055	9.22944	6.70499	8.0102	6.22473	4.42757	4.48792	4.2723
PAxG08Ag0035200	4.69731	6.00533	3.97981	0.834702	0.891202	1.12422	1.17962	1.37475	1.99208	3.28945	2.75703	2.2489	5.06267	4.17262	3.78336	2.929	3.25879	2.40833	1.9484	3.3107	3.71641	0.913532	1.19798	1.60135
PAxG18Gg0041500	19.6808	19.6918	15.1283	6.24378	7.19326	5.56011	6.94778	7.38726	7.76389	12.7758	15.3767	11.3164	12.5117	14.583	13.1009	13.7157	13.4731	13.4262	12.6732	13.9361	11.3031	13.0142	8.36642	9.46082
PAxG10Ag0110700	63.0412	62.0307	63.1589	63.811	66.4432	62.9196	62.5217	62.551	63.0285	63.3453	63.0375	59.9702	63.9884	65.1181	62.0141	58.0549	62.3378	58.1737	56.9056	59.3459	56.5068	58.001	54.1823	55.9885
PAxG01Gg0342000	0.69545	0.945614	0.054259	0.980947	1.63645	0.576888	1.23187	1.70908	2.81908	0.17198	1.83041	1.05538	0.391241	1.99906	0.815297	0.779499	1.16727	1.08624	1.96671	0.695659	1.11361	0.623225	0.975537	2.24749
PAxG05Ag0081800	3.15588	2.64174	2.82738	1.37808	1.67176	1.95431	2.40731	3.14286	2.76639	2.12987	2.23003	2.38766	2.51916	2.62352	2.31301	2.49215	3.09913	2.23162	2.63441	2.83027	2.82662	3.11089	3.20786	3.55281
PAxG17Gg0213300	0	0	0	0	0	0	0	0	0	0	0	0	0	0	0	0	0	0	0	0	0	0	0	0
PAxG09Ag0009600	16.5041	19.6797	17.7803	34.1741	34.8711	32.3099	24.0495	26.8027	26.179	27.3693	24.9355	25.6196	24.2472	24.4944	25.3909	26.8479	20.4583	26.1491	25.1853	22.4696	25.7396	21.0853	20.5404	20.4448
PAxG01Gg0336500	0	0	0	0	0	0	0	0	0	0	0	0	0	0	0	0	0	0	0	0	0	0	0	0
PAxG01Ag0227100	0	0	0	0	0	0	0	0	0	0	0	0	0	0	0	0	0	0	0	0	0	0.099093	0	0
PAxG05Ag0206700	14.9724	13.2205	14.0713	18.2712	18.1323	18.1658	23.4489	23.0968	25.7418	23.7015	24.0014	25.2609	27.6067	27.1539	24.243	29.3224	26.0172	26.1881	24.6023	26.1531	21.6715	23.0708	23.553	25.1211
PAxG19Gg0084100	4.04901	3.18591	3.20565	5.25727	4.02612	5.47913	4.04481	3.91257	3.35978	4.21391	4.88132	3.32885	3.8556	3.60519	3.67885	3.26384	3.56042	3.74607	3.12808	2.77366	3.54971	2.89995	2.55967	2.18013
PAxG07Ag0029600	0	0	0	0	0	0	0	0	0	0	0	0	0	0	0	0	0	0	0	0	0	0	0	0
PAxG14Gg0086500	20.1606	23.3528	20.3461	13.1287	16.1985	17.3931	20.4571	20.2772	18.4758	17.7725	20.3352	19.815	13.8451	13.9387	19.4488	14.9478	14.5739	12.2981	14.9136	14.4516	14.1516	16.3971	14.799	12.4085
PAxG07Ag0130600	1.94875	2.11425	3.21071	0.561558	0.659807	0.605815	0.777473	1.11758	1.01249	1.18817	1.16311	1.42158	1.20619	1.90426	1.44642	1.81007	1.29769	1.2758	1.68423	0.963334	1.25113	0.526043	0.675496	0.637923
PAxG17Ag0167800	12.9939	18.8669	12.8952	5.58899	5.64085	5.95387	12.1899	12.6048	13.3522	14.5305	15.4043	14.9365	17.5981	15.342	20.6113	14.222	16.7212	13.7415	12.6099	10.3843	8.80857	8.53566	6.22398	6.4825
PAxG13Gg0110700	0	0	0	0	0	0	0	0	0	0	0	0	0	0	0	0	0	0	0	0	0	0.081822	0	0
PAxG02Gg0097400	8.20853	8.75448	8.68192	14.8866	12.6007	14.182	10.8943	10.4967	10.5514	8.94605	10.907	11.9992	11.9017	10.8845	10.9473	11.8976	11.8975	11.4089	13.6838	12.4072	13.352	16.7434	15.4715	14.5435
PAxG10Ag0006200	0	0	0	0	0	0	0	0	0	0	0	0	0	0	0	0	0	0	0	0	0	0	0	0
PAxG06Ag0239800	24.2868	27.2242	24.8409	20.2856	21.5393	21.9333	16.587	16.7327	17.6383	17.1266	14.7045	16.7945	17.2137	16.6696	16.15	17.7752	17.4672	18.6562	18.0384	18.1229	19.8515	13.3302	14.1384	14.8365
PAxG18Gg0102000	6.6565	6.05502	6.85197	4.4177	3.80419	4.05361	4.1594	4.58785	2.44632	4.97819	5.7512	5.13849	4.72554	5.39352	4.43842	5.27714	5.35001	5.4163	5.33565	5.1348	4.78786	3.97505	3.10104	2.85895
PAxG02Ag0144800	9.81735	8.60925	11.1031	13.4683	12.8468	14.3454	12.7218	12.5404	12.752	13.5749	12.8682	11.5553	14.5886	12.588	14.6775	14.4223	13.8516	14.9739	17.4647	14.7376	16.8532	16.6236	13.0268	14.9005
PAxG12Gg0076700	15.9243	13.3351	13.5463	11.4787	9.50248	10.022	12.0487	11.3904	11.3186	12.4998	14.8791	12.5791	12.2459	13.4802	14.7258	13.4215	12.631	12.8008	11.1999	12.8731	11.1193	12.544	10.7462	10.7592
PAxG08Gg0083200	13.6391	11.3313	12.2535	14.9297	16.7197	16.0697	12.7318	10.5639	13.5354	12.7624	10.5117	11.08	13.1199	10.3521	12.8282	12.005	12.9139	13.0511	10.2595	11.3179	11.0709	10.8705	8.44029	10.4607
PAxG09Ag0083200	167.804	146.921	141.589	263.044	249.324	258.297	217.53	272.222	271.201	251.564	232.312	245.595	179.303	200.48	225.032	183.118	179.434	175.325	137.861	146.728	125.811	147.566	137.738	143.654
PAxG14Gg0117300	10.9704	8.88447	10.2636	12.6365	10.8795	12.6664	8.26994	9.03671	8.31977	8.70675	8.56442	8.76974	8.64938	7.57985	7.95264	9.31427	9.20223	8.66908	9.5003	10.0752	10.9052	8.39889	8.56442	8.9347
PAxG01Gg0051900	14.218	13.2409	10.8352	13.035	13.4806	13.149	14.6385	14.4231	13.6172	16.6773	13.716	13.6735	13.2019	12.3614	12.7196	12.3792	13.3218	13.0071	14.9106	13.6509	12.6772	14.1627	15.1075	13.9494
PAxG14Gg0025700	0.891064	1.65716	0.484151	7.11967	2.69769	7.2929	2.55614	6.1988	10.1877	1.85254	2.40162	3.60149	2.84951	3.09966	4.07416	5.36527	3.137	6.99309	7.48951	10.5957	13.6102	11.7707	16.5964	15.4182
PAxG01Ag0065300	0.256669	0.164859	0.171085	0.282692	0.225159	0.158813	0.30065	0.343858	0.222507	0.260423	0.293056	0.284228	0.432803	0.242199	0.448086	0.295585	0.527872	0.231583	0.655864	0.674154	0.634275	0.92846	1.08165	1.07126
PAxG08Gg0070600	72.0435	80.985	68.0151	92.8966	81.2263	75.7845	106.991	86.1294	92.5552	80.4113	76.5802	78.3233	60.4113	50.0155	72.9886	50.6229	54.4747	50.1557	29.8844	32.4407	21.1271	22.9944	10.6086	9.35153
PAxG14Gg0073700	0.280886	0.340087	0.17414	0.754924	0.205224	0.749243	0.383678	0.568058	0.569741	0.389209	0.393552	0.388491	1.10158	0.536383	0.775262	2.92289	1.15724	2.7982	5.10025	5.96249	6.99654	4.4047	10.0992	8.71335
PAxG17Gg0126700	0	0	0	0	0	0	0	0	0	0	0	0	0	0	0	0	0	0	0	0	0	0	0	0
PAxG04Ag0006900	0	0	0	0.169999	0.377474	0.262565	0.040744	0.066239	0.131386	0.058209	0.079407	0.171488	0.075719	0.171529	0.10484	0	0.063162	0.077466	0	0.003773	0.057687	0.070912	0	0.013768
PAxG09Ag0114700	0	0	0	0	0	0	0	0	0	0	0	0	0	0	0	0	0	0	0	0	0	0	0	0
PAxG14Ag0149800	5.39018	5.02161	4.67735	4.67515	4.8568	4.57906	3.40769	4.24023	2.75108	3.60355	4.55096	4.96466	3.71173	4.92305	3.56595	4.71729	4.93343	4.106	3.85787	3.97908	4.73881	3.62849	3.97914	4.4023
PAxG03Gg0165200	0	0	0	0	0	0	0	0	0	0	0	0	0	0	0	0	0	0	0	0	0	0	0	0
PAxG07Ag0043200	17.477	9.83309	18.3412	9.35339	11.2572	11.1999	15.4988	18.8978	16.9505	14.8184	15.2062	13.7346	14.6825	18.5564	14.9317	16.8084	17.1329	16.7925	19.9604	17.3026	18.0348	17.9281	14.5037	15.987
PAxG05Gg0123600	0	0	0	0	0	0	0	0	0	0	0	0	0	0	0	0.319159	0	0	0.518257	1.36832	1.18609	1.72086	5.06202	5.64354
PAxG01Ag0249600	0	0	0	0	0	0	0	0	0	0	0	0	0	0	0	0	0	0	0	0	0	0	0	0
PAxG12Gg0089300	0	0	0	0	0	0	0	0	0	0	0	0	0	0	0	0	0	0	0	0	0	0	0	0
PAxGMtg0005300	0	0	0	0	0.182068	0.124584	0.138679	0	0.19576	0	0	0.254256	0	0	0	0	0	0	0	0	0	0	0	0
PAxG01Ag0364400	0	0	0	0	0	0	0	0	0	0	0	0	0	0	0	0	0	0	0	0	0	0	0	0
PAxG07Ag0018800	22.3332	16.7606	18.5535	16.5764	13.0894	14.2634	21.7205	22.0626	21.6347	28.2852	17.6862	17.7174	24.4905	23.9946	24.5145	27.9797	32.7344	30.2939	42.0282	48.0324	40.6659	24.6877	53.0461	49.1362
PAxG01Ag0402600	13.3347	11.5188	13.9326	18.9382	13.8823	19.125	9.78893	11.1407	11.2865	7.30973	10.9603	10.5293	11.1582	10.807	11.3273	10.0188	11.1278	10.8508	10.8976	10.3802	14.7516	9.66544	13.7697	11.7022
PAxG01Ag0265600	0.208581	0	0.016697	0	0	0	0	0	0	0	0.034909	0	0	0	0	0	0	0	0	0	0	0.215852	1.00864	0
PAxG08Ag0197100	348.567	459.957	588.495	4.55837	5.90235	1.65849	2.25701	4.97592	3.8299	1.5485	5.28975	2.33378	0	0.790202	0	0.640892	0.97999	0.322698	6.04237	2.65169	2.53649	3.07354	0.562212	2.62086
PAxG09Ag0060400	177.871	140.077	195.452	1.11979	1.06462	0.706862	1.47648	8.0623	33.9689	4.32641	8.07763	18.0105	11.228	5.00476	31.3895	68.9937	9.50302	58.0558	47.5978	24.0103	64.6497	17.6725	11.4167	25.1099
PAxG05Ag0172700	4.6234	4.11335	4.99453	0.805335	1.24328	1.11748	2.75375	3.1348	3.02753	3.07328	2.91999	2.36266	3.06559	3.29738	3.15815	3.89058	3.13594	3.36214	1.77347	2.74659	1.53861	1.6945	0.817555	1.45844
PAxG10Ag0013600	12.8503	13.2213	14.3927	5.98703	6.74081	6.85724	6.18852	7.54665	7.3305	5.94792	7.1995	7.5091	7.11757	7.27138	6.64518	7.22044	7.47805	6.595	6.96462	7.19203	6.29528	4.99907	5.14431	4.74383
PAxG03Gg0118100	0	0	0	0	0	0	0	0	0	0	0	0	0	0	0	0	0	0	0	0	0	0	0	0
PAxG04Gg0158500	0	0	0	0	0	0	0	0	0	0	0	0	0	0	0	0	0	0	0	0	0	0	0	0
PAxG02Gg0222600	7.63767	6.87957	7.81591	28.1201	24.2854	35.9174	12.0245	14.0585	15.0999	12.6433	14.9702	14.1162	14.7213	11.5503	14.551	17.1165	13.9519	17.0708	16.5784	20.1125	23.0687	18.5718	24.1348	23.4096
PAxG01Gg0216100	0.849098	0.848755	1.56945	0	0	0.153774	0	0	0	0	0	0	0	0	0	0	0	0	0	0	0.195128	0	0	0.433779
PAxG06Ag0114000	0.598539	0.35157	0.346938	2.18803	2.74822	1.16535	0.964433	1.19461	2.55321	0.979762	1.79312	0.899496	1.39651	0.983875	2.58575	1.53919	1.29051	2.63372	3.07194	1.23182	1.64786	1.23522	2.06405	0.521457
PAxG08Ag0180400	0	0	0	0	0	0	0	0	0	0	0	0	0	0	0	0	0	0	0	0	0	0	0	0
PAxG17Gg0272500	11.8194	4.15034	8.1736	2.6001	3.65374	0	3.57867	6.76288	3.42019	8.78329	6.37103	6.2698	9.29464	10.1728	4.31863	10.6931	4.28487	6.96633	2.96947	6.95112	4.83378	3.82465	2.89323	2.38054
PAxG13Ag0024000	0	0	0	0	0	0	0	0	0	0	0	0	0	0	0	0.288679	0	0.069504	1.90426	2.22023	3.74336	5.86386	5.36698	4.9207
PAxG09Gg0108800	5.77555	5.67158	7.25249	45.3861	50.9203	57.9347	36.3503	37.8502	33.6977	33.624	35.8995	30.0385	26.2274	25.7252	25.3515	20.3334	17.3988	18.5286	16.121	20.7695	19.2302	34.311	33.1327	35.2686
PAxG19Gg0080900	20.0085	18.9189	19.1324	5.2855	6.04579	6.20022	8.03107	7.63126	9.24361	10.5899	7.56939	10.0163	8.81164	11.2642	12.2488	9.93008	12.2697	9.77745	13.2935	10.8759	8.82365	9.5075	8.22585	7.95237
PAxG02Gg0051200	113.058	111.552	121.341	459.244	454.697	436.612	314.741	278.705	324.063	264.613	303.632	300.591	303.38	281.121	283.384	311.439	272.497	289.726	319.45	304.225	314.61	288.56	323.642	313.763
PAxG04Ag0155600	0	0	0	0	0	0	0	0	0	0	0	0	0	0	0	0	0	0	0	0	0	0	0	0
PAxG18Gg0048100	4.27668	3.47357	3.22507	2.26205	3.55856	3.38052	3.38673	2.57156	2.86294	3.20073	2.91227	3.34169	3.07084	4.06639	3.75955	4.74974	4.1098	3.90688	5.08397	3.12376	5.15057	5.69076	3.64026	4.76903
PAxG15Ag0088000	0.459865	0.370951	0.442712	2.75519	3.20625	2.63425	1.71529	1.24882	1.53404	0.919858	1.286	0.695435	1.92227	0.236712	0.97468	0.68257	1.09231	1.03529	0.884395	1.43712	0.540442	1.21158	0.776872	0.959953
PAxG04Gg0113600	0	0	0	0	0	0	0	0	0	0	0	0	0	0	0	0	0	0	0	0	0	0	0	0
PAxG18Ag0121700	3.83912	2.72874	2.63431	4.36928	4.60401	4.4915	3.54442	3.03926	3.18848	4.13855	3.7514	3.11464	3.83697	3.72862	3.11487	3.76603	3.96571	3.11373	3.75678	3.27895	4.27954	3.85424	4.73424	3.02107
PAxG01Gg0069100	0	0	0	0.367412	0.610451	0.662389	0	0.179277	0.130876	0.390349	0.384519	0.101059	0	0.302722	0.328091	0.613571	0	0	0	0	0	0.1575	0	0
PAxG16Ag0115100	4.33322	5.04718	3.24683	0.868439	1.20054	1.02617	2.09664	1.40509	2.23645	2.09519	2.57717	3.06702	4.80331	5.68113	5.15116	6.47285	5.7368	4.97378	5.70161	4.35429	3.80012	2.30265	3.11225	2.90019
PAxG01Ag0098800	47.7618	69.9823	58.2983	27.5534	35.899	32.7345	39.9782	44.2762	43.206	46.2752	52.3845	53.9337	42.5262	53.8391	39.8676	39.0784	37.414	40.7914	40.8154	35.9925	38.7955	25.0771	27.2428	29.3622
PAxG01Ag0404600	123.327	143.968	184.715	57.6935	49.6308	43.893	65.8971	49.1354	57.9687	51.8327	54.5976	64.9026	33.1675	47.361	55.3855	27.4405	33.1107	33.0686	39.3179	32.9985	30.2759	27.8504	19.3115	26.5592
PAxG04Ag0202800	0.504623	0.163255	0	0	0	0.220607	0.055458	0	0.097959	0.3223	0.05335	0.448656	1.68253	0.142204	1.09424	9.05218	7.261	9.26473	20.563	18.9778	32.8799	28.9703	31.1403	34.9139
PAxG19Gg0014600	11.1909	0.264432	1.46449	64.2058	71.4117	64.1422	62.6129	64.8684	88.8394	75.7592	70.6519	80.2567	42.4652	38.237	48.7085	53.6833	14.5222	30.271	20.4771	29.3922	19.7708	19.0289	13.0015	21.3766
PAxG01Gg0409800	0	0	0	0	0	0	0	0	0	0	0.050622	0	0	0	0.0366	0	0	0.028668	0	0	0	0.087659	0	0
PAxG01Gg0310400	0	0	0	0	0	0	0	0	0	0	0	0	0	0	0	0	0	0	0	0	0	0	0	0
PAxG08Ag0170300	68.3467	66.5103	64.5564	125.344	117.292	116.085	84.8527	88.4873	93.3641	76.3857	82.2538	87.2962	75.2803	72.4859	77.2254	78.7773	71.2287	73.1198	72.7247	86.39	82.2822	86.3037	89.6336	88.5859
PAxG10Ag0015600	0.578933	0.138314	0.374446	0.221343	0.44601	0.433977	0.379154	0.262416	0.424343	0.407738	0.20463	0.371441	0.174223	0.257126	0.152291	0.286723	0	0.269435	0.124805	0.23947	0	0.054142	0.144662	0.152599
PAxG11Ag0048300	0	0	0	0	0	0	0	0	0	0	0	0	0	0	0.046506	0.229255	0	0	0	0	0	0	0	0
PAxG14Gg0061000	6.02775	5.22151	4.93141	4.01795	3.19729	3.70634	4.59489	5.04162	3.43633	4.30165	3.98208	4.86781	4.97137	4.94118	4.92966	5.17347	5.80337	4.36239	6.06958	5.05553	4.48009	4.28831	4.03919	3.63921
PAxG17Gg0218900	32.2474	33.5134	28.73	141.019	145.809	155.617	148.69	159.221	160.785	122.557	138.604	137.833	116.492	132.945	113.574	120.019	119.434	121.131	156.834	166.152	208.763	236.077	252.768	230.919
PAxG04Gg0028300	0	0	0	0	0	0	0	0	0	0	0	0	0	0	0	0	0	0	0	0	0	0	0	0
PAxG14Gg0018000	21.2161	15.0368	16.4553	14.2896	19.0851	18.6596	24.2381	21.5056	21.4541	31.1001	28.451	29.5799	29.6806	32.1131	27.8462	23.2337	19.7875	21.1521	14.5371	17.8732	13.7224	13.1091	8.84645	15.603
PAxG02Gg0026100	140.64	155.941	147.275	57.2747	61.407	63.3665	82.4186	84.666	94.4512	85.2666	77.4301	85.1502	82.9403	77.8833	91.4233	69.854	90.6982	83.9815	65.0058	63.1695	58.6628	67.4104	51.0122	50.265
PAxG04Ag0082200	2.87191	3.15076	2.52396	3.4752	3.25258	5.10153	3.50687	3.36504	3.75999	3.79796	2.92746	4.08864	3.73182	4.56872	2.38909	4.3435	4.00648	3.63713	5.10197	3.6457	5.23352	4.1055	2.99052	3.3639
PAxG04Gg0211000	4.05542	3.44452	2.50959	3.02616	1.27292	1.82266	2.32732	2.27622	4.429	1.7712	2.06969	1.59609	1.34089	1.88849	1.37846	0.734574	1.03727	1.40538	1.2966	2.95208	0.928752	1.5499	1.14159	2.00316
PAxG07Ag0022600	13.8509	14.513	14.6294	5.10945	5.17286	5.0502	5.18192	5.61235	5.85489	5.07532	5.55687	4.20817	4.58971	3.9694	4.2061	4.22252	3.78596	3.60461	2.95858	4.06395	2.81769	5.65095	2.47733	3.02267
PAxG06Ag0123800	10.3457	15.8064	12.0682	5.28089	7.64764	7.39268	11.0496	10.1441	9.77731	7.34675	7.69647	7.29174	8.98705	8.6371	6.70276	11.236	13.9062	11.166	16.3314	14.1721	16.0044	14.0623	15.8491	14.0019
PAxG06Ag0082100	0.236133	0.319411	0.477289	25.6555	32.2389	36.0667	7.08558	11.008	11.1159	7.39841	3.45498	5.3791	4.46413	2.40892	6.17178	2.97587	3.57726	2.16639	0.933497	1.34407	0.5524	0.381189	0.077241	0.287868
PAxG17Gg0152200	0	0	0	0	0	0	0	0	0	0	0	0	0	0	0	0	0	0	0	0	0	0	0	0
PAxG12Gg0114800	371.766	508.154	441.05	150.011	197.743	200.673	193.373	230.828	228.821	240.024	189.144	228.737	260.962	271.163	275.557	248.236	282.372	252.251	187.182	215.471	138.317	197.214	130.023	145.795
PAxG04Gg0025300	12.2614	17.3351	15.3962	8.46581	8.06809	6.78538	7.37517	5.36042	5.23919	9.54694	15.1789	10.9257	11.7364	9.01847	9.22472	6.57756	6.26583	7.68576	5.76939	4.37076	4.64515	5.29567	2.81603	2.82013
PAxG12Gg0046800	0	0	0	0	0	0	0	0	0	0	0	0	0	0	0	0	0	0	0	0	0	0	0	0
PAxG02Gg0218100	46.7441	41.476	43.7928	41.6166	46.7358	46.9869	57.6066	54.6285	53.6576	56.2261	56.6628	54.3075	50.5839	55.2218	56.4613	50.0141	55.529	54.9061	51.9123	49.3299	46.5261	53.4804	46.2999	51.3865
PAxG06Gg0217500	0.504894	0.16755	0.162988	0	0	0.177366	0.171183	0	0.115858	0	0.301812	0	0	0.08544	0.148026	0.058903	0	0.050901	0.063242	0	0	0.111938	0	0.125728
PAxG17Gg0238400	0	0	0	0	0	0	0	0	0	0	0	0	0	0	0	0	0	0	0	0	0	0	0	0
PAxG12Gg0109000	6.83498	5.95329	7.18529	4.78067	6.4881	4.98422	7.84646	8.67936	8.1562	9.01005	9.88116	10.2166	8.67362	10.9203	8.84767	9.41075	8.86949	9.17281	9.78375	8.87994	10.5699	11.9911	10.0082	10.9161
PAxG13Ag0013600	12.5529	12.9718	11.242	7.59776	12.4208	10.7045	14.0681	13.9591	13.143	14.0635	12.3191	13.8338	13.185	16.5328	12.7159	11.0266	10.4225	10.9175	14.271	12.4039	10.7864	13.776	14.1136	13.0821
PAxG08Gg0075300	0.290636	0.467936	0.403883	0.253876	0.452335	0.151255	0.042095	0.500593	0.128693	0.602469	0.125667	0.752767	0.457114	0.662042	0.73941	0.699065	0.345702	0.480689	1.56476	1.38647	1.70681	4.4083	5.00772	5.47169
PAxG03Gg0117000	28.5136	20.8844	23.8	82.0967	71.8775	71.7595	48.294	57.3698	52.6596	47.6784	43.2669	42.9943	41.6386	41.0277	50.0451	42.7162	45.1884	41.8164	41.159	41.7126	38.2317	39.7542	38.4507	40.6616
PAxG11Ag0144200	0	0	0	0	0	0	0	0	0	0	0	0	0	0	0	0	0	0	0	0	0	0	0	0
PAxG16Ag0092400	0	0.353886	0	0	0	0	0	0	0	0	0	0	0	0	0	0	0	0	0	0	0	0	0	0
PAxG04Ag0125400	38.0712	47.688	42.0058	20.4154	34.4091	25.9171	46.7324	42.3066	48.3456	66.9323	65.8278	65.6722	78.5379	78.2484	70.4449	68.7841	68.9199	69.3599	62.8486	50.8562	55.8786	39.9378	39.5261	38.5403
PAxG01Gg0297900	15.5828	12.5113	15.4687	43.2141	39.9243	35.6741	32.8397	33.7786	37.5954	32.4739	32.1919	36.5367	36.7893	34.3088	31.8259	37.9424	37.1861	37.1615	37.2938	35.2236	36.0987	32.4078	41.4815	34.4792
PAxG03Gg0086800	40.3041	32.0226	38.5907	21.3066	19.9936	22.1379	25.9089	26.9793	23.6314	26.2075	24.9786	22.9211	22.6096	24.3318	22.6403	23.3969	24.6683	22.7316	22.4994	23.9869	23.7872	20.5864	19.0349	17.6004
PAxG05Gg0176500	0	0	0	0	0	0	0	0	0	0	0	0	0.254954	0	0	0	0	0	0.308165	0	0.23275	0	0	0
PAxG12Gg0051200	5.06725	4.89929	4.17116	2.63115	2.67648	3.16008	3.31062	4.29414	4.25628	5.06701	3.89839	4.80165	4.25449	3.69155	4.3207	4.82464	5.04253	4.30743	3.62345	3.20677	4.16566	2.04538	2.27795	2.93569
PAxG16Ag0067800	1.38084	0.720711	1.14818	1.39382	0.958949	1.08516	0.943711	1.01435	0.692736	0.559014	0.638078	0.804231	1.07576	0.543622	0.85173	0.732099	1.22049	0.894251	0.848029	1.21074	1.11043	0.916096	0.889388	0.777703
PAxG12Ag0068700	0	0	0	0	0	0	0	0	0	0	0	0	0	0	0	0	0	0	0	0	1.43596	0	1.90499	1.84903
PAxG01Ag0423100	0	0	0	0	0	0	0	0	0	0	0.110697	0	0	0.390853	0	0	0.086655	0.31958	0	0	0	0	0	0
PAxG14Gg0113100	9.86726	6.33542	7.17577	5.00247	6.33723	4.7804	4.987	4.77154	3.63833	6.52102	4.68288	6.44477	6.2039	5.00655	6.03694	6.53475	5.47217	8.12621	5.87352	6.56796	5.64451	2.90269	4.53228	4.4357
PAxG12Ag0003300	3.48272	7.03526	3.26362	2.67888	3.20349	3.65987	3.55527	3.06659	2.8554	3.11671	3.04843	2.51563	2.91305	2.96215	3.91551	3.14241	3.87227	2.67913	3.5758	3.63573	3.63149	8.83622	3.0688	3.44512
PAxG02Ag0043000	0.49538	0.756123	0.41505	0.382528	0.588617	0.54552	1.19016	1.24147	1.36557	3.13955	1.52447	2.85204	7.09457	5.22412	5.71151	14.5075	11.6014	13.6714	16.3496	16.9981	19.2948	19.2654	15.6657	15.3613
PAxG19Ag0075500	0	0	0	0	0	0	0	0	0	0	0	0	0	0	0	0	0	0	0	0	0	0	0	0
PAxG03Ag0070800	0.628022	0.184021	0.327562	0	0	0.072954	0.122771	0.033086	0.251605	0.038515	0	0	0.070142	0.078073	0.225525	0.062901	0	0.071019	0	0.077529	0.155541	0.042139	0	0
PAxG17Gg0085200	0	0	0	0	0	0	0	0	0	0	0	0	0	0	0	0	0	0	0	0	0	0	0	0
PAxG14Gg0078600	0.273352	0	0.153963	0	0.060373	0	0	0	0	0	0	0.103962	0.081319	0	0.104406	0	0	0	0	0	0.353366	0	0	0
PAxG14Gg0168700	11.3862	10.4025	11.5434	5.64651	7.53424	8.39083	8.60584	6.80778	7.02426	7.12678	6.85307	8.11492	7.43823	8.51506	7.84768	9.57424	9.85393	8.35371	8.92604	8.87712	7.79566	5.846	6.32255	6.70263
PAxG09Ag0064500	1.81482	2.27287	1.65778	2.77333	1.99384	2.61309	2.81547	3.25998	4.04677	2.50576	4.29912	2.92905	3.66019	3.06461	3.5497	3.91972	3.12718	3.51905	3.47462	4.41319	3.53028	2.049	2.6762	4.17283
PAxG04Gg0012700	0	0	0	0	0	0	0	0	0	0	0	0	0	0	0	0	0	0	0	0	0	0	0	0
PAxG16Gg0047600	5.25761	3.62791	4.6554	5.58773	5.50645	5.69843	3.89993	4.18896	5.16599	5.42684	5.46413	5.45564	7.40862	6.79707	5.91743	8.86383	6.11224	8.82923	6.19683	7.41944	8.17597	6.02792	5.40602	6.53797
PAxG05Ag0105200	0	0	0	0	0	0	1.9e-05	0	0	0	0	0.000238	0	0	0	0	0	0.100019	0	0	0	0	0	0
PAxG07Ag0005500	38.5827	36.298	37.8267	33.5591	29.281	26.1753	30.6258	26.6921	25.7928	20.9674	23.9427	20.0965	29.8212	25.6325	24.0794	34.2773	32.725	38.7969	31.1067	23.9912	25.0439	30.372	24.9105	28.4688
PAxG12Gg0028500	0	0	0	0	0.033348	0	0	0	0	0	0	0	0	0	0	0.032397	0	0.110464	0.148639	0	0.183846	0	0	0
PAxG16Ag0023900	0	0.046977	0	0.149775	0	0.184652	0.713378	0.519325	0.749779	0.423095	0.540974	0.458536	0.21366	0.245752	0.324468	0.257313	0.388141	0.230384	0.283736	0.045148	0.021914	0.140175	0	0
PAxG08Ag0037200	4.80854	3.01214	3.67937	4.88159	3.52913	3.31447	2.61189	3.03858	1.90266	3.80718	3.78138	3.61314	4.04713	2.39513	3.74476	4.87389	3.57719	4.76913	5.34073	4.33169	4.9044	4.33469	3.24437	3.75454
PAxG12Gg0102600	0.513901	0.480066	0.587256	0.586742	0.416169	0.402885	0.680234	0.567392	0.538621	0.852516	0.430454	0.215004	0.283463	0.590528	0.254833	0.527384	0.163542	0.30212	0.647848	0.789228	0.570756	0.215468	0.554294	0.156947
PAxG18Gg0045500	9.36606	9.18446	8.85093	5.02918	4.68883	5.17225	4.36302	4.22867	3.86666	4.01154	3.85645	5.10766	4.94864	5.18588	4.45615	4.75032	5.26859	4.87435	4.10177	5.04049	5.09771	3.70347	2.59473	3.6204
PAxG14Ag0110100	5.63511	4.3898	4.87686	3.8424	3.50971	4.02342	4.38181	3.70383	3.48404	5.25003	2.54695	3.18242	2.84345	2.54435	5.45526	4.36362	5.42392	4.19088	4.05382	3.58768	2.75049	3.65249	3.04125	2.09197
PAxG10Ag0002000	21.5396	21.2985	22.8825	23.3603	20.5513	21.861	19.6997	18.8148	19.7791	19.7147	19.8908	21.4508	18.5162	22.0099	18.2042	17.3651	19.0031	18.4523	20.3343	21.7267	21.8989	23.5589	20.8184	20.7057
PAxG08Gg0076600	4.64092	3.72114	3.74665	2.90753	4.61883	4.87241	5.1775	6.37287	5.11732	6.17712	5.38127	5.65113	4.90131	6.41007	4.63475	5.14384	5.57927	4.58105	5.51325	5.66948	6.68937	5.90509	6.65971	5.82076
PAxG14Gg0075700	0	0	0	0	0	0	0	0	0	0	0	0	0	0	0	0	0	0	0	0	0	0	0	0
PAxG01Gg0066100	0.691392	2.84167	1.16027	1.98184	1.25252	0	0.833008	1.05743	1.77531	1.49951	1.06165	0.961459	0	0.457035	0.87188	0	0	0.946276	0	1.10297	0.568002	2.05577	0.410489	0
PAxG05Gg0080600	0	0	0	0	0	0	0.007156	0	0	0	0	0	0	0	0	0	0	0	0	0.004845	0	0	0	0
PAxG01Ag0155400	41.8366	33.3952	18.3009	78.8181	131.177	94.3792	190.897	169.766	152.931	226.581	284.998	247.946	318.743	359.906	266.112	221.216	249.102	294.193	160.52	188.291	155.607	80.347	52.7399	77.8411
PAxG06Ag0086900	0.942709	1.06709	0.82203	1.53049	1.10951	2.13299	0.941785	1.21893	1.12628	0.967571	1.05521	1.13394	1.14585	1.09442	0.801098	0.749703	1.55996	0.898892	1.09965	1.03023	0.896132	1.0657	0.86681	1.44868
PAxG17Ag0051100	0	0	0	0	0	0	0	0	0	0	0	0	0	0	0	0	0	0	0	0	0	0	0	0
PAxG18Ag0119300	1.69683	1.76857	1.22432	1.96868	3.89713	2.5904	3.4768	3.08745	2.44063	4.60262	7.05965	4.03237	8.32812	8.90292	3.8793	8.23668	3.25602	6.13036	3.79276	5.63834	5.8317	2.80436	2.19081	3.57887
PAxG11Ag0000800	4.99659	3.08874	4.21839	11.9504	14.9924	13.1074	5.77101	5.91499	5.85539	5.63398	7.5511	7.51237	8.06595	7.50919	7.02421	7.28581	7.6218	7.90348	6.15405	7.15911	7.16077	5.99686	8.1312	6.49557
PAxG09Ag0111400	0.047119	0.16002	0.061735	0	0	0	0.212801	0.29351	0.158214	0	0.229125	0.191016	0.20787	0.252824	0.308495	0.142463	0	0.254862	0.183973	0.129797	0.134476	0	0	0.036467
PAxG11Gg0123000	0	0	0	0	0	0	0	0	0	0	0	0	0	0	0	0	0	0	0	0	0	0	0	0
PAxG09Gg0020200	1.05791	1.27893	1.52851	0.305806	0.420681	0.294567	1.10507	0.742756	0.935915	0.706525	1.86495	1.09946	0.705763	1.34013	0.943642	1.64305	1.43985	1.7386	1.30127	1.18596	1.47751	0.654444	0.667377	0.851776
PAxG05Ag0110600	0	0	0	0	0	0	0	0	0	0	0	0	0	0	0	0	0	0	0	0	0	0	0	0
PAxG09Gg0086700	0	0	0	0	0	0	0	0	0	0	0	0	0	0	0	0	0	0	0	0	0	0	0	0
PAxG04Ag0178100	0	0	0	0	0	0	0	0	0	0	0	0	0	0	0	0	0	0	0	0	0	0	0	0
PAxG03Gg0130700	1.25557	1.40271	1.73703	1.81817	1.57589	1.80648	1.8181	2.68195	2.209	1.93231	1.71765	1.78422	1.78371	1.99649	2.25341	2.17528	2.02211	1.87397	2.05473	1.59725	2.50416	1.73066	2.17927	2.24158
PAxG16Gg0128600	0	0	0	0	0	0	0	0	0	0	0	0	0	0	0	0	0	0	0	0	0	0	0	0
PAxG14Ag0177500	1.59286	1.7997	1.67582	2.168	1.4898	1.36819	1.88746	1.46275	1.74263	1.78119	1.71757	2.19279	1.69977	1.46609	1.64226	2.09018	1.82146	1.71911	1.86821	1.83073	1.49039	2.19622	2.5615	2.41703
PAxG05Ag0055200	6.69566	5.68407	6.36284	3.91221	4.22585	2.11406	3.6331	3.75417	2.86502	4.65538	2.87123	3.21545	4.37061	4.75149	3.45158	4.70335	5.08413	5.44814	6.39123	5.42147	6.40371	4.33185	4.67747	6.50594
PAxG02Gg0145600	3.07602	1.92811	2.7879	2.04358	1.86828	1.54595	1.09035	1.60201	1.30741	1.13026	1.60907	2.7185	1.08961	2.4118	1.23247	2.66586	1.80233	1.04822	2.44297	1.99005	1.26215	3.37053	2.08013	1.1143
PAxG01Gg0278500	0	0	0	0	0	0	0	0	0	0	0	0	0	0	0	0	0	0	0	0	0	0	0	0
PAxG18Gg0047900	13.6089	8.14258	9.10773	8.16272	7.89233	8.66128	9.04528	9.22249	7.38744	9.45489	9.29448	9.63579	8.2577	9.18753	8.59429	10.0754	9.53343	9.12674	11.066	10.6083	11.6386	12.6104	10.0306	10.2393
PAxG08Ag0105000	0.410472	1.56992	0	0.481424	2.62566	2.20303	5.64606	2.42445	3.94578	4.34128	5.80819	3.63717	2.48408	5.08859	2.62424	5.30983	2.01213	3.34789	3.43578	4.00828	4.48078	6.80004	6.40747	8.52713
PAxG17Gg0215300	1.0774	0.75668	0.678657	2.34265	2.5769	1.5601	1.12977	1.50955	1.13212	1.21575	0.5281	1.49497	0.914381	1.1157	0.974194	0.922472	0.995072	1.08366	1.0727	1.34463	1.16266	0.801368	0.981844	1.0962
PAxG10Gg0216200	2.37878	2.86647	2.17574	10.4081	8.60778	9.88783	8.59366	8.96247	9.00597	9.15565	10.0603	9.0226	5.95705	6.65064	7.07569	5.70251	5.68609	5.85851	4.59816	4.91168	5.08409	4.40967	3.34077	4.47975
PAxG09Ag0118700	0	0	0	0	0	0	0	0	0	0	0	0.049274	0	0	0	0	0	0	0	0.008325	0	0	0	0
PAxG04Gg0102200	0	0	0	0	0	0	0	0	0	0	0	0	0	0	0	0	0	0	0	0	0	0	0	0
PAxG13Gg0019400	3.57846	2.74054	3.54928	5.25496	6.35044	6.29931	3.97192	4.78125	4.08872	3.11314	3.76605	4.54665	3.18419	3.92564	3.09035	3.96105	3.20444	3.45122	4.09657	5.69024	5.82894	5.19933	6.16445	6.341
PAxG19Gg0082500	11.1072	12.6496	10.8862	0.502447	2.06069	1.59098	2.26924	1.96446	1.75192	5.87565	7.58458	6.35473	6.52671	7.62637	5.11667	4.99491	4.47836	4.1535	4.1526	3.67288	4.54437	1.85597	2.07712	2.12046
PAxG11Ag0052700	1.13007	1.24736	1.78686	12.2063	13.8717	14.6278	11.6061	12.1625	17.431	16.288	16.5959	15.6723	9.85386	17.1814	21.2201	16.7089	13.0127	14.4092	10.1722	10.1005	6.6334	5.08107	3.09435	5.05643
PAxG16Gg0044800	23.1888	22.1056	26.7609	15.5471	16.7179	17.8156	17.2159	21.0487	18.5243	20.3976	20.5306	22.0746	18.8746	17.1163	18.4608	18.3645	18.1455	16.9418	18.0768	16.9781	18.806	18.5413	17.1367	16.4971
PAxG12Gg0006200	0	0	0	0	0	0	0	0	0	0	0	0	0	0	0	0	0	0	0	0	0	0	0	0
PAxG01Ag0289800	14.2621	17.7599	16.7492	1.86593	1.66897	3.13869	4.96112	3.68363	6.80377	4.46237	4.99616	4.74704	5.77174	4.36334	4.0294	5.02857	5.16236	5.56178	5.73882	5.0051	4.30207	6.05853	2.52055	3.99351
PAxG03Ag0144300	6.25671	5.40388	5.45651	20.9857	17.2883	17.7897	6.3468	6.32275	4.63092	3.40363	3.27293	3.66471	3.23202	1.66465	2.31273	1.94205	2.52733	3.45069	3.44325	3.60407	4.46755	12.9445	9.21521	6.96636
PAxG13Ag0107300	0	0	0	0	0	0	0	0	0	0	0	0	0	0	0	0	0	0	0	0	0	0	0	0
PAxG08Gg0079800	6.8026	8.57175	4.76632	1.05907	1.74039	1.40645	2.85233	3.3674	2.62955	1.90729	2.0179	2.9832	2.74873	2.95107	2.67283	2.53643	3.47932	2.56705	2.62353	3.011	2.06875	1.99546	2.07775	1.53679
PAxG08Ag0165700	0	0	0	0	0	0	0	0	0	0	0	0	0	0	0	0	0	0	0	0	0	0	0	0
PAxG12Ag0036500	0	0	0	0	0	0	0	0	0	0	0	0	0	0	0	0	0	0	0	0	0	0	0	0
PAxG12Ag0016000	0	0	0	1.1124	0.710807	0.798179	3.16161	2.85552	3.11702	3.29876	1.82648	2.66999	1.01717	1.46226	2.78021	2.11275	1.31752	1.38248	0	0.627285	1.11755	2.27435	0.134614	0
PAxG18Gg0051900	12.088	14.3047	13.5143	13.5118	16.3124	11.5248	14.5574	12.4372	14.5968	14.164	18.636	17.0663	16.6777	18.717	19.2314	20.1874	17.5487	17.0507	12.9259	16.9024	18.3388	15.1302	14.4904	18.8106
PAxG18Gg0141100	25.1511	25.6361	25.9551	21.802	20.0962	22.0974	17.5624	23.1393	18.0577	17.3554	16.5478	19.4824	19.4753	20.1839	18.8934	21.003	21.8178	21.7167	20.8399	23.3855	24.2075	19.9499	22.4548	20.9646
PAxG12Gg0093400	0.853662	1.5107	0.968206	1.69356	1.56221	2.40218	1.53544	2.17057	1.59274	1.19272	1.84607	1.64981	1.64063	2.51794	1.43916	1.18184	1.96919	1.09104	1.74921	1.43615	1.79685	1.66197	1.8197	1.93197
PAxG14Gg0012000	2.33209	2.30977	2.3814	0.390034	0.267451	0.155041	1.07562	1.37166	1.56829	2.21383	2.87796	1.32503	1.81675	1.91159	2.76393	1.44093	3.26817	2.74773	2.22322	1.04724	1.19064	0.919395	0.393654	1.23116
PAxG01Gg0316800	0	0	0	0	0	0	0	0	0	0	0	0	0	0	0	0	0	0	0	0	0	0	0	0
PAxG01Ag0435900	34.7783	34.8888	32.2972	47.7441	53.6025	49.0269	45.9899	43.8773	49.2114	41.8216	39.1676	40.86	37.2876	35.0082	36.3559	39.3318	32.4145	32.2998	40.8195	31.4016	34.9605	39.8404	37.2856	38.0621
PAxG05Gg0033400	16.2015	17.2946	15	52.1471	46.0686	52.7893	21.2777	21.1372	22.7545	23.1156	22.5416	26.1286	22.3694	26.0361	22.9963	27.0995	20.2449	23.9809	27.833	28.6191	29.0858	21.4614	25.3449	27.4996
PAxG10Gg0191400	0	0	0	0	0	0	0	0	0	0	0	0	0	0	0	0	0	0	0	0	0	0	0	0
PAxG01Ag0007000	0	0	0	0	0	0	0	0	0	0	0	0	0	0	0	0	0	0	0	0	0	0	0	0
PAxG17Ag0078800	0	0	0	0	0	0	0	0	0	0	0	0	0	0	0	0	0	0	0	0	0	0	0	0
PAxG03Gg0176200	3.99342	3.80523	2.81006	2.17089	2.7135	1.40586	2.37904	3.31653	2.95375	3.72454	3.74901	3.47744	3.2931	4.82057	4.14811	5.6353	4.9598	4.03954	3.47443	3.06903	2.59523	2.7802	2.41462	2.79245
PAxG03Gg0199500	0	0	0	0	0	0	0	0	0	0	0	0	0	0	0	0	0	0	0	0	0	0	0	0
PAxG02Gg0188900	2.56839	3.44845	1.87299	3.49201	2.91451	2.54237	2.85277	2.71429	2.68133	2.26049	3.29236	3.00138	3.4775	2.83834	3.30135	2.67214	2.80611	2.73987	2.48107	3.0592	2.58027	2.55973	2.35939	2.39849
PAxG06Gg0120400	17.5691	7.80917	7.25713	4.40087	49.9923	22.0229	27.6639	28.3787	43.3393	173.986	19.1681	53.2583	116.423	22.9998	93.8929	52.2218	128.273	103.092	66.4011	23.7635	32.0964	20.0846	6.71742	5.41273
PAxG07Ag0045200	1.32787	1.70208	0.943039	0.033732	0.333399	0.227861	0.419818	0.846254	0.389479	0.565946	0.695526	0.432827	0.302882	0.796556	0.424277	0.402754	0.535969	0.91197	0.181984	0.299163	0.486002	0.927812	0.696841	0.687172
PAxG10Gg0016300	0	0	0	0	0	0	0	0.184424	0	0	0	0	0	0	0	0	0	0	0	0	0	0	0	0
PAxG13Ag0090900	11.2763	8.90796	10.3383	8.19286	9.16465	8.88939	6.51377	6.16049	6.87843	7.5953	6.41783	8.08549	7.70188	7.50446	6.76547	8.05895	9.91622	8.4582	8.21101	8.53572	10.9366	9.28202	7.88334	9.12701
PAxG05Gg0129600	8.17763	5.2139	5.90414	2.58056	2.47365	2.05391	3.11127	3.21447	3.51472	3.33247	2.84378	2.84624	3.24708	4.0644	3.78564	3.51857	3.9019	3.84472	3.27925	2.17971	2.58855	2.21842	2.55995	3.21594
PAxG10Ag0092200	0	0	0	0	0	0	0	0	0	0	0	0	0	0	0.634273	0	0	0	0	0	0	0	0	0
PAxG15Ag0084800	15.8236	29.4518	20.3154	30.0959	28.3105	34.6311	14.9194	16.0425	14.2979	13.7719	16.697	14.4647	12.5654	13.4346	19.4416	9.06442	11.6398	10.3724	7.28798	8.1939	8.13069	17.5398	5.36223	6.79524
PAxG12Gg0005200	0	0.12201	0.090951	1.57435	0.772122	1.20234	0.680086	1.38602	1.56831	1.46343	0.71141	1.16253	0.573274	0.936913	1.03835	1.32101	0.805841	0.891529	1.82019	1.56164	2.225	2.37528	2.72665	2.30827
PAxG06Gg0222500	0.003187	0	0	0.00202	0.028288	0.004916	0.002271	0	0.028756	0.006116	0.000325	0	0	0.005878	0	0.001859	0.000328	0.040187	0	0.059176	0.00836	0.065796	0.101611	0.153233
PAxG14Gg0037800	0	0	0	0	0	0	0	0	0	0	0	0	0	0	0	0	0	0	0	0	0	0	0	0
PAxG18Ag0029100	0	0	0	0	0.137706	0	0.085936	0	0.177564	0	0.206451	0	0.236587	0	0	0.220139	0	0.065937	0.551882	0	0	0	0	0.075742
PAxG16Ag0119900	0	0	0	0	0	0	0	0	0	0	0	0	0	0	0	0	0	0	0	0	0	0	0	0
PAxG01Ag0408600	10.7278	9.50162	15.6796	90.6439	98.1658	85.6511	131.992	164.638	149.122	176.85	162.559	165.242	146.727	170.569	156.451	151.414	140.061	128.274	156.824	188.488	178.131	227.488	233.886	227.018
PAxG18Ag0090300	5.32566	5.60263	6.63287	6.1402	6.03423	5.72771	7.76406	6.32099	7.0176	5.86273	6.00188	5.78671	4.93628	5.12129	6.23097	4.26363	5.10781	5.56633	4.24129	4.62534	4.8009	5.66363	3.71848	3.65251
PAxG08Ag0172300	3.41414	2.67443	1.9528	0.037811	0.721958	0.155697	0.700556	0.768719	0.810181	0.433942	0.311299	0.116075	0.315999	0.465671	0.326684	0.235896	0.242627	0.307709	0	0.300127	0.074909	0	0	0
PAxG12Gg0021700	2.54677	1.35844	2.70989	1.91591	4.18344	3.20589	2.89534	2.51722	2.11152	3.4563	4.02758	2.47672	3.67302	3.41459	2.42948	2.93773	2.82561	4.26028	2.60533	3.05482	1.37785	2.86705	3.27715	3.08512
PAxG06Gg0046800	0	0	0	0	0	0	0	0	0	0	0	0	0	0	0	0	0	0	0	0	0	0	0	0
PAxG15Gg0097800	0	0	0	0	0	0	0	0	0	0	0	0	0	0	0	0	0	0	0	0	0	0	0	0
PAxG14Ag0136900	28.7136	39.6586	24.3309	1.78149	4.1878	2.51658	18.1195	23.546	26.5128	41.456	33.3875	33.0987	63.0849	68.7954	52.5021	47.5032	45.5719	46.5038	46.7485	44.6172	31.4664	22.2303	16.6477	18.4275
PAxG04Ag0123800	0	0	0	0	0	0	0	0	0	0	0	0	1.044	0	0.391678	4.24695	3.6736	4.42163	11.9313	6.781	12.4551	16.4755	26.191	16.2695
PAxG05Gg0000200	0	0	0	0	0	0	0	0	0	0	0	0	0	0	0	0	0	0	0	0	0	0	0	0
PAxG02Ag0089500	0	0	0	0	0	0	0	0	0	0	0	0	0	0	0	0	0	0	0	0	0	0	0	0
PAxG08Gg0101900	30.3459	32.9642	28.7822	9.04623	9.77273	8.2501	14.3779	16.8538	14.453	14.0266	13.7272	14.0119	18.8663	17.849	16.6609	17.6971	18.2549	17.8543	14.3659	15.0313	13.6213	11.4483	7.44382	9.29239
PAxG10Ag0175100	0	0	0	0	0	0	0	0	0	0	0	0	0	0	0	0	0.166273	0	0	0.176359	0.571811	0	0.297966	0
PAxG15Gg0080400	1.94427	2.47113	2.62479	2.83246	1.77356	1.85539	1.16074	0.854378	1.00583	0.664616	1.11873	0.696502	0.389495	1.20855	0.852895	0.509585	1.5667	1.29704	1.32712	1.1896	1.06495	1.93797	1.25893	1.33068
PAxG07Ag0062400	0	0	0	0	0	0	0	0	0	0	0	0	0	0	0	0	0	0	0	0	0	0	0	0
PAxG03Ag0065800	0.562087	0	0.309929	0	0.325803	0.299931	0	0	0.219424	0	1.22295	1.02555	0	0.64393	1.06851	0.309152	0.613911	0.490406	0.734104	0	0.356714	0.337627	1.03603	1.76526
PAxG13Gg0077300	0	0	0	0	0	0	0	0	0	0	0	0	0	0	0	0	0	0	0	0	0	0	0	0
PAxG04Gg0146500	7.81221	6.40345	7.3288	3.63464	4.29783	3.86781	3.42626	5.09497	4.98296	4.35853	4.50508	4.83017	4.48932	4.36754	5.33743	4.29521	5.14164	5.80951	4.81615	3.70035	4.37718	3.88173	2.64568	2.98008
PAxG05Ag0015500	32.2851	43.5532	37.6376	74.7819	53.8548	62.9009	77.0608	76.6789	95.402	38.986	47.4618	56.1754	45.6333	56.4138	42.4978	47.0977	34.7991	34.2267	53.7829	53.0642	58.6828	76.6327	75.4084	91.307
PAxG14Ag0012500	0	0	0	0	0	0	0	0	0	0	0	0	0	0	0	0	0	0	0	0	0	0	0	0
PAxG14Ag0041400	0.769157	0.519981	0.677632	0.531275	0.088639	0.423176	0.455534	0.121296	0.596804	0.495764	0.301097	0.229058	0.471376	0.335114	0.8464	0.85586	0.629966	0.362544	0.211669	0.45581	0.324241	0.20138	0.483534	0.108221
PAxG06Ag0177700	3.31415	3.75039	3.67067	2.94704	2.17788	2.58109	2.33851	2.4018	1.83704	2.12464	2.347	2.15121	1.97568	2.12642	1.80325	1.97377	1.66671	2.22754	2.51154	2.27571	2.89995	2.71277	2.53435	2.47491
PAxG03Gg0075600	0	0	0	0	0	0	0	0	0	0	0	0	0	0	0	0	0	0	0	0	0	0	0	0
PAxG02Ag0112800	52.1294	42.6529	43.4519	21.0594	18.4652	21.3304	78.4289	93.1343	86.2988	46.5408	58.7136	45.8904	43.6588	48.1739	35.4663	34.1749	47.9971	38.7952	32.5605	36.4124	31.6035	44.2251	40.2063	44.3077
PAxG13Gg0010600	0.421067	0.294085	0.239907	0.213955	0.185004	0.317631	0.284136	0.28885	0.296595	0.497817	0.11983	0.414081	0.256111	0.533189	0.306022	0.422274	0.228532	0.269263	0.276744	0.546187	0.66974	0.993327	0.835872	1.68272
PAxG17Ag0204200	2.8641	1.77822	4.7919	1.30473	1.0143	0.55391	0	2.59028	1.31613	0.298569	1.16675	0.344318	0.466068	0	0	0	0.307126	0	0	1.02547	0	0.087083	0	0
PAxG10Ag0070600	0	0	0	0	0	0	0	0	0	0.058036	0	0	0	0	0	0.253045	0	0	0	0	0	0	0	0
PAxG14Ag0008400	0	0	0	0	0	0	0	0.157049	0	0.049587	0	0.198645	0	0	0.109256	0.052121	0.053175	0	0	0	0	0.036618	0	0
PAxG11Gg0098100	14.9994	14.4803	14.5389	21.1746	23.7412	25.5103	17.969	18.4124	19.6171	15.8219	16.7948	18.0481	17.6276	17.884	15.7793	17.4027	18.8316	16.8546	17.6217	18.592	18.1916	21.3398	21.2316	19.5627
PAxG10Gg0115500	0	0	0	0	0.234871	0	0	0	0	0	0.153859	0.325291	0	0	0	0	0	0	0	0.332581	0	0.108118	0	0
PAxG14Ag0178700	2.00479	2.03101	2.10363	3.59427	2.75612	1.87186	2.99088	2.37392	2.22197	2.14945	2.44328	2.92806	2.34457	2.24085	2.31445	3.14952	2.58131	2.80859	3.58675	3.36612	2.66875	3.78957	3.64857	3.34665
PAxG06Gg0248100	3.05819	2.28603	6.06966	0.663962	0.35603	0.328493	0.651834	1.44191	0.649171	0.459454	1.41032	1.3243	0.78192	0.151324	0.777444	0.131267	0.761368	1.46391	1.214	0.573026	0.319249	0.265657	0	0.854325
PAxG04Ag0005200	2.82923	2.5115	2.6408	1.13776	1.02958	1.52257	0.970586	1.06715	1.47582	1.06052	0.951341	1.18973	1.31674	1.09835	1.26054	1.48001	1.13207	1.16733	1.35205	1.04008	1.09183	0.904264	1.2491	1.33984
PAxG01Gg0047400	20.6597	26.9637	28.4204	13.5908	12.2371	10.4343	12.7809	12.3543	12.1463	11.7877	14.2936	13.5628	10.5793	10.0297	11.1459	10.242	9.69686	8.36872	8.75689	10.0653	12.0503	12.4343	11.7223	10.6511
PAxG11Ag0113400	0	0	0	0	0	0	0	0	0	0	0	0	0	0	0	0	0	0	0	0	0	0	0	0
PAxG17Ag0186600	2.02273	1.19409	3.52975	0.142979	0.232706	0	0.521696	0.115159	0.156811	1.18859	0.424412	0.520925	1.12408	0.523838	0.811475	1.1498	1.035	1.21793	0.432769	0.416136	0.608065	0.491357	0	0.355778
PAxG14Ag0183900	50.8099	48.6767	56.3035	89.523	61.465	52.7418	71.7376	55.0422	51.8328	61.3259	59.256	76.7954	68.4918	59.1937	59.0744	69.261	72.9315	59.9831	85.8204	74.1319	71.838	89.6202	90.3581	92.6532
PAxG05Gg0008500	6.60383	5.63109	6.60228	12.0591	12.2469	13.418	12.653	12.0785	13.8773	13.0199	12.9599	11.5992	11.369	11.0732	10.8362	8.13801	10.3402	8.79247	9.5498	7.82665	8.22374	7.26366	6.75548	6.21513
PAxG05Ag0163200	17.181	18.4656	24.5553	13.7342	14.4272	12.4571	14.1675	13.8167	12.7721	13.3815	11.7268	14.2924	10.1713	14.7643	11.2606	10.233	11.1527	10.4964	11.9042	10.298	11.1875	14.3646	12.4419	10.7814
PAxG06Ag0084500	4.39256	3.46697	3.88406	4.90833	4.87425	6.51365	5.02854	6.55147	5.0529	6.18503	5.97129	6.49947	5.92743	6.22217	5.8456	6.17681	7.24247	6.0457	5.99906	6.1151	4.43874	4.84177	5.50741	4.41078
PAxG03Ag0083700	22.5	15.4438	19.0935	43.4683	47.527	48.1897	27.1851	27.8574	27.0468	27.2535	28.2212	27.5482	25.6166	26.7891	23.2954	28.5356	22.9171	27.0161	26.8229	27.9772	30.2498	26.1813	27.4893	28.2252
PAxG15Ag0000100	2.49017	2.68176	2.93432	4.33769	3.64756	4.33435	3.95883	4.44125	3.13363	3.78208	3.9944	3.58057	3.89623	3.59364	4.28646	4.41644	3.43201	3.90444	4.6041	4.80604	4.70146	5.56273	4.50643	4.70316
PAxG04Gg0166900	0	0	0	0	0	0	0	0	0	0	0	0	0	0	0	0	0	0	0	0	0	0.233614	0	0
PAxG17Ag0189400	0	0.100283	0	0	0	0	0	0	0	0.155495	0.217341	0	0.233266	0.09684	0.103089	0.187101	0	0	3.45795	3.35937	4.86443	9.99966	9.03071	14.2427
PAxG01Gg0194900	9.0303	6.95555	6.96348	4.98469	6.09677	6.41772	6.12387	6.16302	5.69574	6.2271	5.96693	6.09666	5.24184	6.63491	7.2103	6.72891	6.92141	5.90046	7.77447	6.80874	7.11385	6.87265	6.42995	6.70686
PAxG01Ag0115300	5.47604	9.91769	10.5242	2.26449	1.36461	2.81041	2.54572	2.21703	2.79223	2.25571	2.07156	2.4844	2.30741	2.17693	0.799143	2.90184	1.99267	1.48391	3.12848	2.62489	3.56716	3.03403	2.67796	4.5194
PAxG15Ag0010800	4.81128	5.66108	3.98413	1.07978	4.49105	5.49274	6.70343	9.00235	8.44352	9.84421	5.3381	9.63625	5.74782	9.8896	7.17975	4.05607	7.88152	6.15235	3.68524	4.00938	3.24494	3.31961	2.64207	2.85667
PAxG10Ag0193900	2.83599	2.22267	2.34239	13.5415	10.098	12.2572	5.72394	6.18556	5.75229	6.62277	5.94085	5.82889	5.8093	4.97147	5.20394	6.03976	8.18891	6.45772	8.274	8.09352	8.09543	9.66076	8.65779	7.37801
PAxG08Ag0044400	6.96588	7.26611	6.15946	3.14409	4.31374	4.04824	3.72588	3.44591	3.59171	2.62807	3.29044	3.22854	3.619	3.55875	2.41471	3.1497	3.42905	3.1926	4.38799	3.49472	3.34832	3.11501	4.3909	4.23771
PAxG10Ag0049900	7.31229	5.6358	4.82703	3.27206	3.6871	3.46829	3.00337	3.59524	3.41187	5.22959	3.68343	3.80979	4.16406	4.74173	3.56276	4.67206	4.14737	4.03377	3.9887	4.38997	3.06401	3.72394	2.5435	2.96532
PAxG06Gg0009100	1.18182	0.756729	0.544004	0.366382	0.327185	0.166018	0.37257	0.264468	0.341763	0.1464	0	0.277716	0.102284	0.311586	0.167435	0.21039	0.154301	0.276409	0.371748	0.154788	0.221642	0.064001	0.101093	0.169649
PAxG18Ag0110300	20.8011	13.8187	15.0337	35.485	32.6475	34.1814	27.9369	26.1228	25.3503	25.1557	21.4452	20.742	14.5701	19.6321	19.7345	15.6064	20.496	17.3603	15.3678	17.1636	13.0274	14.8207	11.2858	11.2091
PAxG16Gg0001800	13.7503	11.325	12.8672	9.64928	8.21342	7.70589	13.2146	9.76861	12.5588	10.8629	11.1416	14.4597	12.4901	14.0183	9.27679	13.4877	11.3758	12.818	15.0349	16.7324	10.2408	12.4777	12.2772	8.24486
PAxG02Gg0181500	8.07555	7.07493	8.34886	2.83914	4.08281	3.7508	4.81238	5.41747	4.58711	4.46915	3.96145	4.01602	4.60601	4.49707	4.72491	4.97834	5.48182	4.83852	4.18265	5.26821	4.09695	4.22293	3.21649	3.57899
PAxG09Ag0110300	0	1.01185	0.154603	0.229638	0.096379	0.180824	0	0.336984	0.372063	0.302715	0	0	0	0.241921	0.066385	0	0.506186	0	0.358005	0.285381	0	0	0	0
PAxG05Ag0036600	16.2769	14.5659	13.7197	1.55014	1.62131	1.74335	2.32088	2.30467	1.87119	2.03806	2.02332	1.80776	2.46999	3.00969	3.3567	3.10333	3.50453	3.60999	3.2294	3.47721	2.69057	1.81895	2.10996	2.49849
PAxG15Ag0044800	0	0	0	0	0.336072	0.071547	0.054524	0.071866	0.272545	2.10201	2.79171	1.8767	3.86955	5.47168	6.55516	7.35554	5.65241	4.63441	3.68764	5.47103	4.84084	2.49139	2.39832	2.83385
PAxG06Ag0229400	4.88331	3.84958	4.47393	3.46954	3.94951	3.72862	5.31681	5.9707	5.87675	4.86622	5.31305	4.69882	5.72859	5.23572	5.91395	5.85049	6.34562	5.6456	5.78672	6.75129	7.11395	9.90245	8.3627	8.14809
PAxG15Ag0059700	0	0	0	0	0	0	0	0	0	0	0	0	0	0	0	0	0	0	0	0	0	0	0	0
PAxG12Gg0013800	1.44814	0.769399	0.960793	0.222395	0.537685	0.646071	0.433842	0.832281	0.296835	0.491619	0.33719	0.417489	0.471837	0.48746	0.482622	0.192429	0.258882	0.446854	0.492211	0.392016	0.362571	0.507689	0.158851	0.214115
PAxG03Gg0158500	1.55853	1.56569	1.08786	1.42377	1.78645	0.709217	2.19948	1.50192	0.695125	2.27413	0.761599	1.80337	1.6512	2.47255	2.12205	4.51782	3.02989	2.97931	4.4609	3.25492	5.53373	5.61547	5.02911	7.54336
PAxG02Gg0107300	4.54987	3.49465	5.5231	4.49716	4.11937	4.47903	5.13805	5.10689	4.85455	6.15907	5.60478	5.19393	5.56503	6.15194	5.59066	5.96817	6.31089	6.5855	5.88929	5.6261	5.56933	4.6498	4.38939	5.21312
PAxG11Gg0081900	0	0	0	0	0	0	0	0	0	0	0	0	0	0	0	0	0	0	0	0	0	0	0	0
PAxG10Gg0092000	10.8845	8.47731	10.3863	5.66871	5.86069	6.43486	6.64634	5.72376	6.04195	8.60925	7.7005	8.75512	6.49927	8.81845	8.04178	7.02008	7.30081	6.57495	5.73559	6.28884	5.64743	5.26509	4.68795	5.22547
PAxG01Ag0425500	19.7878	21.146	16.949	43.3432	38.4874	39.5419	45.4544	45.3325	39.0699	45.5008	40.5446	46.4292	37.937	37.4511	43.8395	44.8931	41.5052	40.198	42.9399	42.4161	37.9026	38.8599	45.6061	43.072
PAxG01Gg0264900	0	0	0	0	0	0	0	0	0	0	0.112438	0	0	0	0.115949	0	0.113707	0	0	0	0	0	0	0
PAxG19Ag0054500	7.80598	5.50788	6.53489	15.4707	12.613	13.5796	15.8661	24.0112	24.2607	24.4132	28.9044	28.7953	41.946	32.2278	34.4434	74.7191	74.7906	81.6938	140.702	171.068	207.413	186.391	253.705	240.293
PAxG10Gg0205300	0	0	0	0	0	0	0	0	0	0	0	0.151099	0	0	0.985325	0	0	0	0.213801	0	0	0	0	0
PAxG19Gg0042100	0	0	0	0	0	0	0	0	0	0	0	0	0	0	0	0	0	0	0	0	0	0	0	0
PAxG03Ag0121500	3.4056	5.38926	4.70454	4.00768	4.27617	4.29251	3.28062	2.75169	2.67833	2.81391	3.12951	3.01525	3.59713	3.1663	3.23487	4.89468	5.58819	3.96768	5.25985	5.41615	6.09695	4.37586	4.93638	5.52874
PAxG05Ag0150400	0.216072	0.770685	0.64184	0.197721	0.252188	0.127906	0.667299	1.3376	1.59347	1.93162	1.66953	1.24965	2.18912	1.63757	1.06957	2.00949	1.96488	1.55977	3.67716	6.1558	6.22273	10.5271	14.2167	13.4877
PAxG17Ag0033200	10.1841	18.3947	22.4383	5.19303	2.3572	2.75163	5.76643	2.87553	3.87344	3.55125	4.08258	3.7989	2.78511	2.67488	2.68535	3.38803	2.69798	1.64233	1.98561	0.599195	2.58805	2.55053	0.928543	2.95174
PAxG04Ag0029300	0	0	0	2.15446	0.930054	1.45733	0	0	0	0.28654	0	0.18949	0.483699	0	1.50182	0	0	0.144273	0	0	0.162337	0	0	0.716189
PAxG03Gg0062000	0	0	0	0	0	0	0	0	0	0	0	0	0	0	0	0	0	0	0	0	0	0	0	0
PAxG18Gg0131200	6.39937	7.54193	9.0391	6.31494	7.59014	7.3466	8.83903	9.44281	7.28105	7.65019	7.2593	8.87889	5.41158	6.46488	6.97122	5.61191	6.30917	6.27312	6.90809	7.22743	6.49208	11.6986	7.09272	6.07716
PAxG10Ag0152700	18.8625	15.1432	15.2065	8.34544	14.3069	11.317	25.6517	29.7358	21.9921	37.9506	31.9067	34.7693	44.8133	49.3091	41.9586	42.1575	46.2281	47.1199	38.1868	45.2167	36.9771	30.3894	26.5704	29.8941
PAxGMtg0001300	0.373957	0.392784	0.408188	0.790717	0.842459	0.588753	0.733366	0.744163	0.352986	0.423482	0.838384	0.9838	0	0.593294	0.40351	0.596428	0.394274	0.367585	0.395228	0.484923	0.750596	0.357064	1.14678	0.423682
PAxG03Ag0046100	50.3087	43.5743	65.6787	33.8145	33.2176	36.1243	28.9965	32.6752	27.8028	36.5413	34.7719	31.96	30.6975	35.1222	30.1996	23.4953	27.1871	21.9567	24.1608	28.0722	24.6165	18.5079	17.4128	19.4236
PAxG01Gg0401700	0	0	0	0	0	0	0	0	0	0	0	0	0	0	0	0	0	0	0.343346	0	0	0	0	0
PAxG10Ag0050100	0	0	0	0	0	0	0	0	0	0	0	0	0	0	0	0	0	0	0	0	0	0	0	0
PAxG14Ag0075800	0.497665	0	0.75453	0	0	0	0	0	0.223569	0	0	0	0	0.250002	0	0	0.349226	0	0.60661	0	0.525673	0	0.445003	0.567893
PAxG08Gg0030700	11.7671	11.9612	10.6919	5.32603	4.79081	7.5725	4.57097	6.85453	5.98977	6.16502	5.7896	6.44695	6.12812	7.18882	5.7357	5.04385	6.06049	6.93451	7.11937	4.7603	4.81374	5.92657	5.60915	4.57603
PAxG05Gg0219500	0.860049	0.97726	0.65036	5.88377	6.04923	6.62964	2.44774	2.49112	2.65719	2.72545	3.29938	3.59825	2.30031	1.38139	2.74557	2.25452	2.36684	2.43672	2.16559	1.79888	2.86855	4.4796	2.73088	2.46534
PAxG08Ag0082500	3.41678	1.66724	2.77521	0	0	0	0	1.95796	0	0	0	0	0	0	0	0	0	0	0	0.983544	0	0	0	0
PAxG08Gg0063500	0	0	0	0	0	0	0	0	0	0	0	0	0	0	0	0	0	0	0	0	0	0	0	0
PAxG06Gg0024700	27.9309	25.6217	22.9078	18.0804	16.9951	18.2626	24.6583	30.8252	29.501	29.3017	25.9656	27.813	32.0127	32.3325	33.2311	34.5276	33.9256	31.8577	32.0145	33.8881	31.3638	25.8495	30.9374	31.03
PAxG02Ag0018700	1.80516	2.45033	1.72185	2.98501	2.14818	3.33211	1.71838	2.63235	2.23129	2.17084	2.02008	1.96896	2.10421	2.0884	1.61308	2.33263	1.96561	1.74094	3.19209	3.72435	4.2159	6.12185	6.21413	6.53474
PAxG11Ag0123900	263.887	286.442	273.418	33.0451	38.1388	35.624	66.5196	59.8831	62.7801	58.3087	51.2953	58.2605	66.5131	57.5759	70.6129	69.6679	69.6161	70.7568	61.813	68.6028	56.7078	62.9246	50.2971	56.2572
PAxG04Gg0079800	1.35073	1.09393	1.77238	1.62509	1.10085	1.68821	1.72859	1.5691	1.5034	1.2492	1.84095	1.72648	2.02635	2.31333	1.51204	1.36935	1.25879	1.74295	1.45376	1.47463	1.34328	1.33308	1.01214	1.51313
PAxG15Ag0009700	31.23	30.2556	30.8361	2.40356	4.93595	4.58396	13.4291	14.1738	11.6893	15.8966	14.7923	13.4659	14.8711	18.5186	13.5189	13.9191	15.5004	13.1045	14.0354	11.7748	13.5508	7.8396	5.02829	7.47171
PAxG05Ag0127500	0	0	0	0	0	0	0	0	0	0	0	0	0	0	0	0	0	0	0.428008	0	0	0	0.09027	0
PAxG03Gg0147100	8.08959	6.74878	9.28693	43.5655	43.3377	42.5257	23.6775	25.5504	23.319	20.6339	23.6391	24.3835	25.2828	22.1725	17.0345	26.8214	22.7985	24.0642	23.8087	29.3268	27.4148	21.8085	22.9211	27.4239
PAxG11Ag0118200	1.25779	0.7273	1.35247	0.439983	1.3759	0.737457	1.67674	1.2484	1.65596	2.17293	1.05763	2.27315	2.46779	1.90968	2.42042	1.1104	2.06653	1.38417	0.872807	1.22262	0.352939	1.55888	0.15446	0.939845
PAxG11Gg0019600	0	0	0	0	0	0	0	0	0	0	0	0	0	0	0	0	0	0	0	0	0	0	0	0
PAxG13Ag0070900	4.31831	3.56271	4.19925	5.6792	6.75466	6.5559	5.00444	4.91365	5.19877	3.93399	4.24668	4.89991	3.75414	5.29108	4.32246	4.88791	6.61253	5.35145	4.92548	4.95778	6.83571	5.72235	4.98219	4.4069
PAxG19Gg0047800	8.59043	6.35311	6.97935	5.88698	5.93622	6.80907	7.24513	7.19584	7.18045	8.03941	7.41613	7.12253	6.48604	7.18598	7.4767	6.94738	8.50621	7.24988	7.57871	8.16257	5.84121	7.81632	6.40128	6.44288
PAxG10Ag0089300	24.9134	21.5387	22.3158	17.3734	15.8922	18.0881	14.3652	16.6929	15.8403	12.9713	13.0939	12.0902	11.1259	12.4214	12.4721	11.1467	12.0019	10.1886	12.4557	12.2776	11.7015	15.3754	12.2303	12.4566
PAxG14Ag0095400	11.3876	7.51433	8.96324	8.93509	11.7509	10.1357	8.77672	7.82184	7.67563	8.0722	8.09361	10.3241	11.8477	11.5311	9.39432	10.316	11.1817	9.56266	11.0962	9.94035	9.21359	9.9199	8.27327	8.93295
PAxG02Ag0164100	1.44344	5.85464	1.5886	0.221658	0.324288	0	1.3698	1.37644	1.44808	0.593667	1.0033	0.858146	1.43324	0	0.132078	0.378049	0.12535	0.397526	0.780531	0.470878	0.402254	0.819674	0.471688	2.06713
PAxG09Ag0121000	18.0157	18.0124	21.3472	13.6455	13.966	12.5183	12.9996	14.4662	14.43	14.4208	13.0688	12.4211	13.3097	15.4594	14.4407	13.0553	19.671	15.1368	15.5133	16.3152	15.4643	15.3127	15.5341	13.7771
PAxG03Gg0185000	0.029549	0	0	0	0	0	0	0	0	0	0	0	0	0	0	0	0	0	0	0	0.018522	0.035455	0	0
PAxG01Ag0228900	1.2398	0.86025	0	0.818933	0.250049	0	1.88246	0.916842	1.00402	0.508789	0.499046	0.181087	0	1.42453	1.72846	0.529594	0.592641	0.236079	0.13939	1.04098	0	0.545836	0	0.011579
PAxG11Gg0124100	12.1797	9.66023	13.3826	18.8596	17.0033	16.7932	22.2196	19.2631	19.7248	20.1237	17.6555	18.4239	17.6234	15.9705	16.9544	15.8748	19.8588	19.7871	15.116	15.7173	17.1822	18.0469	14.7747	15.0106
PAxG04Gg0172300	71.8149	57.644	71.3131	28.6707	32.2145	31.7176	63.2851	73.8083	69.9902	57.8225	43.3793	47.8124	37.7689	38.4685	58.0532	39.0162	52.8325	46.0322	55.5416	54.5612	52.9934	42.619	38.9709	37.6054
PAxG03Gg0032800	34.5743	26.4719	29.8647	31.2589	39.1475	36.0634	29.3708	30.3195	29.7316	28.8387	27.6985	31.6302	28.0771	27.4367	28.2611	30.8638	24.8017	28.8003	30.9107	27.9229	27.6269	25.2285	29.2702	25.6143
PAxG10Ag0142200	0	0	0	0	0	0	0	0.365105	0	0.076111	0	0	0	0	0	0	0	0	0	0	0	0	0.196744	0
PAxG02Ag0241500	0	0	0	0	0	0	0	0	0	0	0	0	0	0	0	0	0	0	0	0	0	0.102609	0	0
PAxG15Gg0013100	0	0	0	0	0	0	0	0	0	0	0	0	0	0	0	0	0	0	0	0	0	0	0	0
PAxG15Ag0123200	3.8825	3.25295	3.08302	3.51391	3.00655	4.28789	4.22574	5.51358	4.0311	5.1995	2.9352	3.66673	3.97948	4.01976	4.78358	3.89315	3.82179	5.30008	6.08925	5.01708	5.95437	6.51091	7.12224	7.11288
PAxG11Gg0022300	0	0	0	0	0	0	0	0	0	0	0	0	0	0	0	0	0	0	0	0	0	0	0	0
PAxG09Gg0083800	18.6363	31.377	17.9459	78.4888	85.5423	87.3539	61.341	50.0957	44.5684	40.3001	43.0583	50.6582	57.0274	40.2438	45.0699	52.7741	55.8783	49.6293	58.2154	56.4676	49.8825	44.5467	50.5556	47.4393
PAxG10Gg0014300	8.49928	7.48992	7.10314	10.9353	14.485	12.6358	12.4261	14.5826	14.8274	12.2137	13.4849	12.6373	12.7267	13.6727	11.4533	13.7627	12.8479	12.3846	13.5091	12.7297	16.3753	18.5746	16.0585	15.1263
PAxG01Ag0054600	0.298252	0	0.283923	0	0	0	0	0	0.489487	0	0	0	0	0	0	0	0	0	0.337646	0	0.345402	0	0.157122	0
PAxG01Gg0091800	7.42699	5.96289	5.90456	10.7114	10.031	9.94876	10.9418	10.4534	11.3756	9.75297	11.075	10.2941	11.1366	9.84911	11.0918	12.2299	11.385	12.5082	10.1305	8.42081	9.65695	6.69573	6.81083	7.94133
PAxG01Ag0018400	0.070141	0	0	183.089	143.414	146.839	42.0948	28.9971	24.2438	9.57748	14.3113	13.6837	9.09661	4.84098	7.58627	19.1691	9.29313	11.4032	32.987	40.8709	62.4448	64.7872	76.661	74.1443
PAxG01Ag0283400	21.7195	22.3942	26.2773	10.3191	12.979	12.0782	13.331	14.0495	15.746	14.4894	13.8343	15.0821	13.728	15.2952	17.1357	13.5503	15.3022	15.5479	12.4784	10.8499	11.274	8.26501	6.59462	8.47904
PAxG14Gg0196400	4.15015	4.37438	4.29445	5.08404	3.24872	2.86969	4.44269	3.48931	2.70308	3.35309	3.11431	4.13721	3.33378	2.78491	3.2465	3.68767	3.62589	2.90932	3.24314	3.25821	2.70883	4.02585	3.95586	4.18518
PAxG12Ag0089200	12.3455	13.1192	12.8011	35.9993	39.371	41.5667	30.8412	26.0608	27.0756	27.3758	29.0324	29.5607	25.567	25.6706	29.5484	25.0769	26.2864	26.8453	26.8182	28.0569	26.1007	34.6169	26.1167	28.443
PAxG08Ag0123500	15.1202	12.1634	14.2089	6.89471	7.79571	7.77461	9.52772	9.76997	8.8458	10.7814	10.665	10.3861	10.2267	11.0392	10.9175	12.5823	11.7122	10.6087	13.9606	14.7148	15.8062	17.5345	16.5927	16.0661
PAxG03Gg0102300	34.5861	24.1694	25.7522	5.71505	8.6317	6.53353	13.5678	16.064	14.5041	16.779	13.5708	14.8206	18.4503	15.8011	20.0483	19.6594	21.9894	21.3154	16.5766	17.1341	15.2421	19.9791	12.235	12.2183
PAxG06Ag0190500	218.591	214.753	230.182	505.094	557.492	526.803	366.927	400.015	380.087	371.603	332.167	365.713	365.883	332.101	364.656	419.149	359.51	384.814	397.997	404.393	392.965	344.677	394.659	413.425
PAxG18Ag0015200	5.90338	6.22225	5.6295	6.48881	5.8687	7.02433	6.29295	6.94564	7.16538	7.2128	6.44991	6.54691	6.84078	8.03877	6.75755	7.18816	7.51966	6.58132	8.19049	7.675	7.84375	9.50919	7.59289	7.9825
PAxG17Gg0029000	9.25135	7.0519	4.10975	5.71753	4.7612	5.88828	6.79493	9.45476	9.74898	6.13915	6.16156	5.89937	7.8822	5.26506	5.76564	5.76518	8.09591	7.44307	9.03677	8.01048	10.4994	7.40563	6.6072	6.04257
PAxG15Ag0056700	0	0	0.071031	0.055289	0	0.067004	0	0.081492	0	0.103532	0.256035	0	0.377647	0	0.044223	0.133767	0	0.056789	0.076777	0	0	0	0	0
PAxG15Ag0027000	53.4686	43.1373	42.8507	15.4963	15.2391	16.2613	25.2649	25.4176	22.6724	20.2119	19.6318	19.3632	19.1363	23.1004	20.2112	19.8667	23.9864	24.7591	26.7541	23.54	24.8355	29.7087	19.8652	20.831
PAxG13Ag0052400	4.05043	8.74992	4.04071	4.8606	4.36571	5.59742	3.37957	3.76288	3.38756	2.99158	3.17806	2.85833	3.70972	2.83519	2.95986	3.64459	3.83909	3.257	4.98618	4.5739	4.75095	5.19595	4.78637	5.31686
PAxG11Gg0010000	0	0	0	0	0	0	0	0	0	0	0	0	0	0	0	0	0	0	0	0	0	0	0	0
PAxG10Ag0100300	1.31911	0.590577	0.318515	0.695904	0.84979	1.27779	1.12685	0.980089	0.330777	1.23524	1.99198	1.01014	0.474868	0.604757	0.538722	2.02278	1.26419	0.531631	1.4287	0.344176	0.832522	0.88936	0.189757	2.24968
PAxG10Ag0042400	12.0653	17.4728	15.2934	6.06776	5.45973	6.14172	7.99781	6.97508	7.3719	8.61752	6.74095	9.39455	16.0889	11.8246	15.0205	26.1528	22.2489	23.5801	32.6378	34.6762	37.5748	33.8958	40.0079	43.4034
PAxG06Gg0183100	1.63036	1.28552	1.87677	4.75403	5.33885	5.26876	4.23222	5.93936	5.093	4.98895	6.30406	5.997	5.90523	5.62584	5.23619	5.73998	4.66289	4.68298	4.95666	5.50748	5.05095	4.39702	4.65702	4.16196
PAxG13Ag0057600	0	0	0	0.541491	1.06594	1.5697	3.53159	1.8955	1.72269	0.761589	1.13298	1.21227	1.84778	0.607007	1.23872	1.02252	1.45873	1.5657	1.17693	0.536403	0.567434	1.49853	0.335372	0.69288
PAxG17Ag0021800	0	0	0	0	0	0	0	0	0	0	0	0	0	0	0	0	0	0	0	0	0	0	0	0
PAxG17Ag0195600	0	0	0	0	0	0	0	0	0	0	0	0	0	0	0	0	0	0	0	0	0	0	0	0
PAxG11Gg0135900	18.2984	19.4325	16.1261	5.90119	5.70934	6.13066	13.5689	8.61246	10.0342	7.94867	6.48114	6.28924	9.21313	10.1889	10.4418	5.94638	6.76408	7.54814	5.17239	5.00408	3.47822	4.81876	4.56999	2.96655
PAxG06Ag0013200	28.4472	25.4082	28.7711	1.56508	1.53057	1.73086	2.4551	1.51501	1.5278	2.33591	2.02737	1.89951	1.40865	1.34274	1.74451	1.36264	1.79476	1.4094	1.67744	1.26953	1.05081	1.20976	0.511351	0.660783
PAxG03Ag0006400	2.4016	1.36055	1.58722	2.50824	2.92023	2.58792	1.60848	2.41719	1.96007	2.58556	2.40474	3.32065	2.37625	2.81672	2.69768	3.46032	2.75637	2.80078	3.68877	3.56765	3.0872	3.49838	3.58091	3.03862
PAxG08Gg0135300	0.355351	1.01699	0.212311	0	0	0.090949	0.081508	0	0.052595	0	0.053518	0.158138	0.05849	0.268829	0.049895	0.774029	0.162028	0.182097	3.72894	3.24225	6.2637	6.54491	6.91528	8.11828
PAxG17Ag0176300	7.47075	6.22137	11.5999	6.66958	1.52041	3.91996	5.56599	5.91508	6.17867	4.30053	6.29064	7.39269	3.58905	5.10689	5.86906	4.89982	1.27038	2.24646	4.02083	4.84007	1.90319	2.38055	1.67513	1.72693
PAxG05Ag0019500	1.99199	1.719	0.787116	1.83356	2.05154	1.96572	6.87845	6.23079	6.10176	4.95129	6.16126	5.8633	5.83175	6.88656	5.4513	5.98332	4.62702	5.38934	5.4264	5.26714	5.47441	2.9021	4.47482	3.30063
PAxG09Gg0124000	20.3108	21.2318	21.276	16.4049	14.8236	14.2922	13.6645	13.2633	13.5946	13.2628	12.7684	13.0677	14.8271	15.0677	13.4451	14.295	12.9967	14.3102	13.9533	13.0124	13.3417	11.8906	10.62	11.3272
PAxG14Gg0194800	3.82806	4.31841	4.20124	5.25508	3.22526	3.0097	4.5042	3.47486	2.91821	3.40294	2.99797	3.89076	3.17507	2.74643	3.1104	3.45347	3.29199	2.63374	3.28056	3.11494	2.60619	3.81628	4.15689	3.9842
PAxGPtg0002300	0.704	2.08289	1.29043	0.297161	0.887409	0.258082	2.21676	0.79106	0.445209	0.200563	0.70842	0.53873	0.913528	0	0.780867	0.35921	1.3736	0.824597	0.206708	0.547237	0.101922	0.634371	0.351998	0
PAxG08Gg0203700	0.098378	0.153313	0.095084	0.096777	0.253721	0	0	0.103799	0.081477	0.054113	0	0.064311	0	0.163163	0	0	0	0.149356	0	0	0	0	0	0.293451
PAxG18Gg0030100	0.040887	0.129337	0	0.256236	0.781255	0.161445	0.681753	0.746139	0.857359	2.63441	1.73152	1.44091	2.15366	3.27992	2.6117	1.7938	1.55253	2.2294	1.3858	0.762603	0.904091	0.569538	0.585239	0.676403
PAxG08Ag0093300	0.116181	0	0.34128	0.660205	0.058177	0	0.1894	0.343342	0.094233	0	0.090545	0	0	0	0	0	0	0	0	0.0654	0	0	0	0
PAxG09Ag0045200	0	0	0	0	0	0	0	0	0	0	0	0	0	0	0	0	0	0	0	0	0	0	0	0
PAxG04Ag0084700	8.33699	9.14732	12.5837	17.0997	14.4042	13.3116	14.1254	12.7157	13.9371	10.6831	11.665	12.9337	20.8206	20.0924	13.1332	18.869	10.9402	15.787	16.5709	16.1554	18.9113	15.3081	14.6387	17.5047
PAxG18Ag0028600	2.1232	2.17894	0.967845	0.336762	0.395895	0.444057	0.614441	0.806019	0.488684	0.529962	0.522922	0.382863	0.503059	1.13663	0.440346	1.21701	2.01732	1.28162	6.32619	4.47076	8.21819	12.0115	10.6217	9.40211
PAxG17Ag0070900	0	0	0	0	0	0	0	0	0	0	0	0	0	0	0	0	0	0	0	0	0	0	0	0
PAxG17Gg0245200	0	0	0	0	0.053918	0.406395	0.143915	0	0.324672	0	0	0.304949	0	0	0	0	0	0	0	0.347876	0	0.254473	0	0.193033
PAxG06Gg0075000	2.25597	2.90465	2.2168	3.38904	4.36708	4.09252	8.24736	5.86224	7.41212	7.33917	6.36292	6.46005	7.22453	8.0584	7.11745	8.32749	6.59929	5.98637	8.51315	6.95287	7.47915	5.18009	4.38425	4.8562
PAxG10Gg0119500	0.108765	0.223256	0	0.444226	0.719279	0.876376	2.12445	2.12144	1.02965	3.3934	2.84065	2.33929	9.40001	6.52034	8.02835	9.7778	10.299	9.49418	10.5038	10.4418	9.44918	11.2505	9.61922	9.90482
PAxG17Gg0016800	0	0	0	0	0	0	0	0	0	0	0	0	0	0	0	0	0	0	0	0	0	0	0	0
PAxG05Gg0181200	0.075402	0.063995	0.100801	0.166285	0.219587	0.268058	0.076807	0.211043	0.092584	0.349249	0.220156	0.235598	0.989108	0.611433	0.445565	2.8651	3.13796	2.45552	3.82863	3.68343	4.93401	3.92694	4.56175	3.64453
PAxG01Gg0423800	0	0	0	0	0	0	0	0	0	0	0	0	0	0	0	0	0	0	0	0.123928	0	0	0	0
PAxG01Ag0307600	0.5587	0.616897	0.829954	1.79506	2.56542	2.19437	0.946603	1.18609	1.26651	1.17062	1.16673	0.902068	1.20201	1.29296	1.23865	1.48036	1.20254	0.908169	0.990057	0.947499	1.35483	1.12567	0.704775	1.65256
PAxG15Gg0115300	13.1315	13.8067	10.1158	8.17017	10.1185	5.80563	8.34361	8.2313	8.39698	10.344	10.854	9.84237	11.2458	13.4562	11.6395	11.9772	11.8644	13.5254	11.2124	12.0375	10.27	8.37336	7.97129	8.2458
PAxG05Ag0044400	0.455355	0.342348	0.206508	0.880895	1.94877	0.745401	0.742311	0.726971	0.686937	0.603987	0.305243	0.357763	0.425762	0.680372	0.786191	0.585461	0.362562	0.538106	0.224678	0.485776	0.434806	0.231139	0.057794	0.068934
PAxG14Ag0187100	51.5837	47.8876	55.8845	86.3295	58.4135	52.6439	84.4463	52.4633	50.2719	59.7846	57.6236	70.4674	66.4086	56.6314	57.2501	68.7018	74.594	58.5587	82.505	71.9048	72.3467	87.1009	89.8378	90.2935
PAxG19Gg0053100	0	0	0	0	0	0	0	0	0	0	0	0	0	0	0	0	0	0	0	0	0	0	0	0
PAxG11Gg0083500	0	0	0	0	0	0	0	0	0	0	0	0	0	0	0	0	0	0	0	0	0	0	0	0
PAxG02Ag0126200	0	0	0	0.158566	0	0	0	0	0	0	0	0	0	0	0	0	0.270576	0	0	0	0	0	0	0
PAxG01Gg0128000	139.58	170.254	91.6009	72.1265	48.1866	70.4009	101.319	90.9427	108.193	69.5185	109.878	83.4843	56.7531	43.2784	58.4937	30.8884	55.3258	54.3678	35.4639	31.2827	29.2632	42.9008	34.1636	30.9017
PAxG10Ag0205300	4.30839	2.85768	3.49728	5.59563	7.21201	5.83983	4.41541	5.37636	5.64782	4.4517	5.29115	5.64346	5.69652	6.09068	5.64802	6.82465	6.63041	6.45024	6.35624	6.22156	6.12824	4.52733	3.69772	5.18515
PAxG08Gg0029800	0.786196	0.528629	0	0	0	0	0	0	0	0.415527	0	0.107015	0.487668	0.470025	0.304613	0	0	0.289572	0.242371	0	0	0.256921	0	0
PAxG01Ag0240400	0	0	0	0	0	0	0	0	0	0	0	0.266659	0.190307	0.290824	0.486401	0.393299	0.452977	0.370669	1.11931	0.886535	1.31189	0.460238	0.672556	0.845852
PAxG12Ag0110000	30.8354	26.2169	26.0997	24.1824	24.9231	25.258	25.7948	26.2074	21.9712	20.9547	21.1765	19.6293	26.6703	17.6598	23.8331	24.6576	25.0449	25.5047	20.8161	20.1248	21.7676	27.3432	19.5815	17.4106
PAxG01Gg0238000	0	0	0	0	0	0	0.410283	0.086761	0	0	0.247156	0.997865	0.812682	0.778143	0	0.281165	0.201314	0.714692	0.827723	0.384803	0	0	0.310915	1.10486
PAxG10Gg0086900	0	0	0	0	0	0	0	0	0	0	0	0	0	0	0	0	0	0	0	0	0	0	0	0
PAxG17Gg0250600	0	0	0	0	0	0	0	0	0	0	0	0	0	0	0	0	0	0	0	0	0	0	0	0
PAxG06Gg0132600	26.0887	25.4147	32.3501	10.6383	15.6639	14.6075	20.7709	20.7276	23.0609	20.8182	18.2996	16.9271	17.6172	20.9982	20.3535	19.0316	22.0824	19.0358	26.538	21.0068	20.1108	22.9513	22.7436	27.0694
PAxG04Ag0066700	9.99309	10.7277	10.455	6.50529	7.25971	7.30636	5.75997	6.80314	5.8865	7.39758	7.04254	8.06781	5.50882	7.86939	7.74739	7.20302	6.81825	7.00653	6.45843	7.76949	4.5384	6.44186	5.97685	6.08537
PAxG01Gg0367100	0.282224	0.307817	0.224696	0.127713	0.565157	0.119659	0.087922	0.21838	0.303936	0.228921	0.138742	0.315142	0.473115	0.38713	0.783854	0.994682	1.25369	1.29154	1.40351	0.481793	0.709742	0.481093	0.352554	0.369743
PAxG01Gg0163300	1.47177	0.435953	0.997956	1.33947	2.20819	1.06265	2.80299	1.68868	1.03922	0.028535	0.15099	0.369703	1.29362	0.172147	0.456092	1.07891	0.913601	0.201486	0.247295	1.19332	0.655395	4.98605	1.80899	1.16311
PAxG01Ag0048200	116.546	156.855	100.906	6.14453	19.556	11.0722	54.1025	50.2199	48.9314	86.63	93.1559	82.4181	108.659	128.094	104.443	84.3781	88.7614	95.2218	88.2742	74.0199	67.8815	44.8863	27.1203	36.4265
PAxG03Gg0057100	29.0744	38.8507	36.5464	11.4492	10.5017	11.8878	16.8482	19.2098	17.4737	15.5161	16.2216	14.5459	13.22	16.8345	15.3273	12.8139	17.9413	16.4088	19.8042	15.2144	17.1254	16.5634	16.702	18.1058
PAxG17Gg0147100	0	0	0	0	0	0	0	0	0	0	0	0	0	0	0	0	0	0	0	0	0	0	0	0
PAxG11Gg0029900	0.411423	0.318736	0.144617	0.321334	0.158322	0	0	0	0	0	0	0	0	0	0	0	0	0	0.141286	0.110981	0.1339	0	0.290984	0.564012
PAxG14Gg0057100	5.12532	4.56818	6.27109	4.21908	4.85745	5.75471	4.34507	4.94858	3.64194	4.48237	4.15334	4.2356	3.88307	3.71182	3.8444	4.07955	4.95459	4.61475	5.42574	5.57739	5.48809	5.68689	5.14799	4.34942
PAxG14Gg0093700	0.476098	0.686586	0.390304	0.118852	0	0	0.67654	0.71079	0.561056	1.41628	0.639864	0.949468	3.26636	3.4913	5.65559	3.71895	4.09115	3.44146	3.30342	1.06752	0.566216	1.9247	0.577949	0.449436
PAxG03Ag0180800	5.45685	3.94347	6.23592	3.17696	1.28097	1.96283	1.66652	2.7132	2.93729	2.19268	3.27379	4.73629	6.10384	3.28329	3.02905	4.36031	4.05641	5.16609	3.56663	4.73976	4.2954	7.31187	1.51352	2.65855
PAxG06Gg0021500	0	0	0.15393	1.01128	0.860355	0.440436	0.215596	0.841816	0.32396	1.35955	1.9068	0.861534	0.86878	0.829853	1.21998	0.734905	0.836738	0.577486	1.38694	0.759257	1.50964	4.14967	6.00286	6.91427
PAxG06Ag0026400	0	0	0	0	0	0	0	0	0	0	0	0	0	0	0	0	0	0	0	0	0	0	0	0
PAxG09Ag0116900	1.46553	1.0712	1.79256	0.531431	0.403169	0.310571	0.292143	0.245046	0.357748	0.964368	0.204543	0.430446	0.710497	0.554501	1.32035	0.916212	1.30338	0.866894	1.205	0.815467	1.62558	2.5903	1.27053	1.92964
PAxG17Gg0106300	0	0	0	0	0	0	0	0	0	0	0	0	0	0	0	0	0	0	0	0	0	0	0	0
PAxG19Gg0009400	0	0	0	0	0	0	0	0	0	0	0	0	0	0	0	0	0	0	0	0	0	0	0	0
PAxG03Gg0130900	1.88	2.575	2.16198	0.466876	0.76647	0.467212	2.13868	1.72765	2.25926	2.15209	2.52927	2.27047	2.19497	2.23609	2.08889	1.65374	1.32252	1.48534	1.62329	1.16109	1.27118	1.28204	1.18114	0.838421
PAxG12Ag0100900	3.3576	2.75748	2.39777	2.13431	1.21136	2.1812	1.83201	1.96311	1.67043	0.897211	1.43215	1.72278	1.21896	1.90209	2.10886	1.54963	2.27383	2.10625	1.23417	1.21153	1.37216	1.36768	1.52109	2.05284
PAxG11Gg0049400	0	0.055755	0	0.198402	0	0	0	0.6589	0.11318	0	0.163822	0	0.08307	0	0	0	0	0.133464	0.151056	0	0.205112	0	0.13785	0
PAxG11Gg0028200	0.504975	0.864011	0	0	1.43582	3.30727	0	3.15958	0	2.61796	0.358791	0.647692	0	0.07443	0	0.638374	0.436121	0.280689	0	1.22917	0	0	0.139121	0
PAxG14Ag0097800	0	0	0	0	0	0	0.399125	0	0	0	0	0	0	0	0	0	0	0	0	0	0	0	0	0
PAxG13Ag0005900	2.55878	1.32968	2.10786	1.2567	1.18239	1.46673	1.47497	1.79232	1.99404	2.22366	1.90269	1.78414	1.30115	1.68091	2.60427	2.41419	1.80552	2.07614	2.11409	2.39535	1.33904	1.25063	1.3444	2.0722
PAxG17Ag0013500	3.3134	4.7156	2.47541	1.21562	2.80443	3.59933	3.54368	1.06533	2.81234	2.9799	2.52573	1.92755	4.25121	1.94705	4.29645	4.11461	4.3147	0.881485	1.83897	1.5523	1.14245	1.50375	0.506049	1.00736
PAxG18Ag0008900	0	0	0	0	0	0	0	0	0	0	0	0	0	0	0	0	0	0	0	0	0	0	0	0
PAxG09Gg0071200	0.103584	0	0	1.36839	0.915364	1.18222	0	0.027766	0.077177	0	0.374398	0	0	0	0	0	0	0	0	0	0	0	0	0
PAxG05Gg0141800	0	0	0	0	0	0	0	0.160598	0	0	0	0	0	0	0	0	0.577012	0	0	0	0	0.149643	0	0
PAxG10Ag0180900	7.41051	5.56048	6.4947	9.29856	9.35187	10.9061	7.14161	7.53579	6.43722	6.22814	6.39331	6.03456	5.66727	6.68257	6.51297	6.76659	6.83536	8.01264	7.97454	7.26982	6.85271	7.18631	7.28531	6.09281
PAxG19Gg0094500	2.83675	1.06183	1.45574	120.078	87.7778	83.2884	57.0686	60.4623	76.4027	78.5241	59.8909	84.2525	74.3385	63.1936	114.478	129.739	76.3488	74.4113	40.5106	60.1723	37.2169	16.1095	8.11745	22.8831
PAxG18Gg0025300	7.53402	6.27716	6.40366	1.61167	1.44768	1.49863	2.10603	2.57464	2.01055	2.02933	1.48399	1.77102	1.6933	2.20538	1.99447	1.78526	2.12043	1.96623	1.53786	1.47048	1.77187	1.08239	1.21494	1.37368
PAxG03Gg0196300	14.7994	12.2892	11.9671	5.64028	5.88338	4.97477	5.43217	6.25226	6.73945	5.25271	4.87844	5.07628	5.95644	6.49939	6.26088	7.45676	6.39901	7.234	6.49683	6.42396	6.83385	5.81488	5.00471	4.67593
PAxG02Gg0150900	0	0	0	0	0	0	0	0	0	0	0	0	0	0	0	0.262534	0	0.107176	0	0	0	0	0	0
PAxG16Gg0129900	35.9523	25.2386	25.8787	3.12102	4.33877	5.71215	14.178	10.0995	9.49066	21.3529	11.6639	17.7187	22.4038	20.1433	19.4029	23.038	30.1288	24.2432	20.8667	14.8252	16.3861	12.1552	11.9321	12.6558
PAxG15Gg0043000	0	0	0	0	0	0	0	0	0	0	0	0	0	0.421497	0	0	0.318338	0	0	0	0	0	0.849614	0
PAxG01Gg0320900	12.1702	8.16193	11.817	4.7329	6.12429	7.02814	5.65041	10.0664	6.93468	12.199	5.00838	7.15997	6.19176	6.63843	8.52955	5.46109	9.16736	6.4382	6.71782	4.37174	4.49299	3.06982	3.42095	3.31999
PAxG01Gg0002700	196.031	172.163	202.464	347.529	308.995	312.964	413.021	418.502	474.206	410.193	387.384	354.43	311.555	378.045	334.117	298.108	292.667	292.548	302.016	303.835	264.117	332.015	404.397	404.247
PAxG12Gg0119500	19.7742	19.1154	17.458	12.673	15.7688	12.0694	17.6147	18.896	18.6978	21.0497	20.5648	23.8002	25.0019	25.3163	23.1677	24.6999	26.6986	26.0319	26.7915	22.8238	24.8332	20.9083	25.9425	22.95
PAxG02Gg0071900	0	0	0	0	0	0.057515	0	0	0	0	0	0	0	0	0	0	0	0	0.625474	1.09554	0.471827	5.49662	4.92607	2.8484
PAxG19Ag0052100	0	0	0	0	0	0	0	0	0	0	0	0	0	0	0	0	0	0	0	0	0	0	0	0
PAxG14Gg0179200	1.79464	1.98098	2.01812	2.71352	1.6278	1.57185	2.11702	1.67315	1.37543	1.6925	1.63151	1.94958	1.59967	1.36719	1.55087	1.76207	1.67308	1.53229	1.71666	1.56771	1.3897	2.03239	2.23248	1.93522
PAxG15Gg0052200	4.72393	2.65575	3.53937	6.18792	4.12922	4.31176	4.09453	4.0032	3.58577	4.17248	4.62768	4.49137	4.61564	6.49826	3.89204	3.41089	3.87411	3.50446	5.2614	3.22025	3.70777	3.67876	2.67036	3.3922
PAxG05Ag0155300	10.3923	9.12874	9.20504	12.5829	14.6135	11.8438	16.3329	14.9305	14.542	19.5839	14.5622	19.002	21.2944	18.2896	21.9296	22.9624	23.1087	19.9564	16.3417	18.3982	13.6194	13.175	8.5163	10.1246
PAxG08Ag0015900	2.02973	1.53428	1.31851	1.22545	1.30148	0.950539	2.57248	4.77875	4.76822	3.48164	4.99304	3.65781	3.86557	4.33589	4.13759	2.16705	0.963194	3.29625	3.13635	2.95648	3.60848	4.00912	4.83801	4.35294
PAxG14Gg0199400	3.77887	4.13241	4.20226	4.97579	3.13813	2.66036	4.48858	3.36922	2.94313	3.43828	3.01724	4.12174	3.34813	2.89702	2.98625	3.63187	3.38942	2.83183	3.12249	3.05836	2.68241	3.79892	3.92025	3.98926
PAxG03Ag0008200	0	0	0	0	0	0	0	0	0	0	0	0	0	0	0	0	0	0	0	0	0	0	0	0
PAxG07Gg0081400	65.8596	80.7297	63.4719	15.8991	12.4938	15.9024	9.68911	24.6887	25.9501	21.3613	8.85288	7.60105	20.0379	8.75223	20.4178	18.9394	21.0494	21.6158	6.52516	10.0864	7.03872	8.63312	6.23854	13.1935
PAxG10Ag0115700	0	0	0	0	0	0	0	0	0	0	0	0	0	0	0	0	0	0	0	0	0	0	0	0
PAxG01Gg0090600	0.007947	0	0	0.047509	0	0.015395	0.012319	0.041506	0.013246	0	0.081097	0	0	0.033436	0	0	0.028107	0.093247	0.086341	0.033427	0	0	0.001246	0.028193
PAxG02Gg0219000	0.155047	0	0	0	0.709874	0	0	0.286053	0	0	0	0	0	0.274705	0	0.41607	0.505793	0.469696	0.578291	0	0.266646	0	0	0
PAxG12Gg0084300	3.02321	3.12126	2.96576	2.37681	3.85826	2.50753	4.39687	4.33607	3.79404	6.28735	4.37849	4.01677	7.21558	4.51859	6.8072	5.815	6.11658	6.94282	5.67503	5.1811	5.34154	2.03844	2.89318	2.80591
PAxG03Gg0187400	0.766813	1.32231	0.94219	0.500824	1.11647	0.627903	0.72121	0.831686	0.856411	0.786742	0.735861	0.494302	0.841611	0.712151	0.712223	0.939169	0.7048	0.635938	1.06879	0.945406	1.40867	1.04266	1.0935	1.1548
PAxG06Ag0147400	0	0	0	0	0	0	0	0	0	0	0	0	0	0	0	0	0	0	0	0	0	0	0	0
PAxG04Ag0190400	3.85237	2.80897	3.82769	53.1575	52.1881	53.5642	38.4558	35.5214	37.5622	51.0009	53.2525	49.2236	42.3997	40.0113	39.9932	35.9943	34.7982	36.071	21.5041	25.4563	26.7531	26.0467	30.8251	30.9367
PAxG12Ag0069300	31.757	30.7435	34.1904	21.346	21.0788	22.254	18.5716	21.6489	18.9378	18.6581	20.7059	17.4367	17.5065	18.6087	18.0737	18.1674	19.5186	18.5643	20.4979	20.6904	20.7639	19.8901	17.9172	17.4963
PAxG11Gg0120900	9.82589	7.93289	10.8516	3.96098	4.71531	3.7292	8.18762	10.2445	11.3178	8.86178	7.3574	7.22668	7.93358	3.56156	7.6233	7.86321	9.85582	6.63767	5.75974	5.21056	4.51692	4.81951	3.82735	3.58773
PAxG18Ag0103300	0	0	0	0	0	0	0	0	0	0	0	0	0	0	0	0	0	0	0	0	0	0	0	0
PAxG07Ag0093500	8.54043	5.78579	5.05776	9.02622	7.26985	11.2904	10.6211	7.84175	8.69691	5.12692	10.4496	5.45937	9.83978	5.67599	11.3766	8.56756	9.54938	7.94912	9.94888	7.71285	7.45284	9.61262	7.63643	8.61342
PAxG07Ag0104700	0	0.037365	0.039861	0.075756	0.232616	0.151003	0.03422	0.067206	0	0	0	0	0	0	0.032653	0.060006	0	0	0.121157	0	0	0	0	0
PAxG03Gg0020000	0	0	0	0	0	0	0	0	0	0	0	0	0	0	0	0	0	0	0	0	0	0	0	0
PAxG11Gg0137500	0	0	0	0	0	0	0	0.816503	0	0.985563	0.048343	0.334079	0.955492	0.036745	0.459811	0	0	0.621861	0.107585	0	0	0.6505	0.161773	0
PAxG08Gg0169200	11.3281	8.07281	7.74792	3.61723	3.6051	4.3261	10.7008	12.2415	10.6903	10.9878	10.4038	8.85154	8.70682	13.4074	11.3717	10.6633	12.8688	12.638	11.4473	11.7832	9.57891	11.9072	12.1951	11.9015
PAxG04Gg0044400	0	0	0	0	0	0	0	0	0	0	0	0	0	0	0	0	0.257541	0	0	0	0.419991	0	0	0.291511
PAxG04Ag0174400	6.01836	6.09563	6.80592	8.52174	9.28187	8.1881	6.63121	7.45612	7.56862	5.92338	6.93467	6.71743	6.77757	7.44927	7.89354	7.33495	6.75314	7.01911	6.33278	7.08189	7.09268	7.86801	7.14897	8.08176
PAxG02Ag0230900	16.1561	16.2961	11.9059	195.276	144.693	156.216	85.9922	60.878	64.0386	54.6892	70.1652	67.5569	59.2717	49.1586	45.8385	57.7305	50.1112	53.4659	70.118	65.3161	83.6936	104.746	88.91	79.6695
PAxG18Gg0067400	1.50756	2.41375	2.19351	7.03068	8.35536	8.33997	14.8531	16.1499	17.0033	15.0012	16.0417	15.6325	13.1616	17.6758	13.5922	13.6823	13.0694	15.1973	11.6336	14.1883	14.1757	9.38897	10.368	12.5308
PAxG18Ag0122600	0	0	0	0	0	0	0	0	0	0	0	0	0.048595	0	0.064394	0	0	0	0	0	0	0.33339	0.36975	0.388855
PAxG07Gg0083800	24.6388	22.2467	22.8146	23.4719	24.6947	26.7808	27.4529	33.0458	31.1588	26.0484	25.7533	29.6047	26.5155	22.5636	30.6857	28.9419	29.7203	30.0048	27.1612	28.8454	22.9325	26.4851	22.5357	21.9843
PAxG19Gg0105800	0.192031	0.809099	0	0	0.13512	0.298393	0	0	0.036906	0	0	0	0	0.477405	0	0.37044	0	0	0	0	2.58188	1.07065	0.225878	0.299398
PAxG01Gg0044200	12.3013	12.2637	12.9387	1.03736	1.92101	1.52352	5.29685	3.30379	4.29352	5.34624	6.2684	6.32491	7.266	6.93197	6.57676	6.32115	4.19335	6.2681	4.21246	3.93489	2.59164	2.08191	0.937019	1.38919
PAxG06Ag0017000	26.4779	28.5748	25.7757	7.04834	9.14263	8.50405	15.9115	13.9182	12.1072	14.5778	15.669	14.739	17.8634	17.4834	13.8365	17.8407	17.3104	17.0194	28.5617	25.01	26.2881	31.6672	36.0737	31.4275
PAxG18Gg0078800	0	0	0	0	0.033486	0	0	0	0.034276	0.020841	0	0.069202	0	0	0	0	0.085752	0	0.034152	0	0.126833	0.282597	0	0.108189
PAxG15Gg0060900	0	0	0	0	0	0	0	0	0	0	0	0	0	0	0	0	0	0	0	0	0	0	0	0
PAxG01Gg0253100	6.51351	6.16458	6.89124	7.79949	7.00762	7.19028	5.51614	6.20894	5.31373	5.94548	5.44206	6.60649	5.38373	5.94577	5.4667	6.0716	6.30802	6.01787	6.30789	5.61418	7.44128	5.32062	5.99244	5.88009
PAxG09Ag0111700	53.078	61.7351	58.9194	18.0525	25.2167	23.0987	26.4878	24.3958	26.8312	26.812	21.2649	23.8348	21.6462	21.0755	29.2573	21.8106	28.9492	23.2084	21.7608	19.4536	22.349	26.3914	20.4558	20.7526
PAxG05Gg0093500	3.52725	2.3579	2.90918	4.44417	4.47363	4.19419	2.48525	3.4583	2.65963	3.35987	3.78079	2.82204	2.69741	2.66957	2.81787	3.66334	2.77479	2.7737	3.07844	2.31823	2.57219	2.47899	2.41341	2.56378
PAxG19Ag0039100	2.0553	2.0268	1.5253	1.01682	1.21495	0.42794	1.70017	2.3382	1.32623	0.751164	1.30957	1.41103	0.62123	1.07284	1.15789	1.07583	0.751017	0.590762	0.406749	0.185418	0.194232	0.181626	0.589143	0.528018
PAxG01Ag0045200	0	0	0	0	0	0	0	0	0	0	0	0	0	0	0	0	0	0	0	0	0	0	0	0
PAxG08Gg0031300	4.29694	5.06633	5.48727	2.93862	3.03783	3.65026	2.51465	4.21331	3.57875	2.7444	2.78826	3.046	2.98422	3.19082	3.95531	5.30818	4.39803	4.41622	8.24529	8.22074	10.5983	8.38574	12.5138	12.4255
PAxG04Ag0073600	9.76583	8.38733	8.65718	8.16893	8.99566	9.41637	8.69133	10.3723	8.44484	9.96969	10.7327	8.99528	11.4745	11.359	9.55311	11.3787	11.1043	10.3195	12.0741	10.7765	13.0285	11.8207	13.1001	11.6703
PAxG07Gg0123400	0	0	0	0	0	0	0	0	0	0	0	0	0	0	0	0	0	0	0	0	0	0	0	0
PAxG14Gg0035700	15.5014	12.6733	12.7336	18.028	19.7292	18.393	16.8698	18.4825	18.0153	20.088	18.2177	19.0313	16.0675	18.8827	20.9976	17.067	17.4893	19.3482	16.3158	19.5156	15.5428	15.5661	16.3377	17.5547
PAxG18Gg0099300	14.7156	38.8794	22.3118	38.5345	31.1381	43.9054	41.1667	53.2781	59.3352	32.0771	38.793	34.011	35.099	36.531	51.2518	38.6897	39.5608	43.272	45.857	45.189	57.2883	97.2746	78.301	74.2679
PAxG17Ag0088700	0	0	0	0	0	0	0	0	0	0	0	0	0	0	0	0	0	0	0	0	0	0	0	0
PAxG03Ag0155600	0	0	0	0	0	0	0	0	0	0	0	0	0	0	0	0	0	0	0	0	0	0	0	0
PAxG18Ag0040400	0	0	0	0	0	0	0	0	0	0	0	0	0	0	0	0	0	0	0	0	0	0	0	0
PAxG03Ag0191000	4.26333	3.65288	4.2628	1.55966	1.16564	1.31369	1.16958	1.78494	1.3311	0.745523	0.860291	1.61686	1.61134	1.12786	1.17936	1.31017	1.58268	1.72576	0.832963	0.679689	0.634548	0.643196	0.905395	0.606976
PAxG18Gg0058500	0	0	0	0	0	0	0	0	0	0	0	0	0	0	0	0	0	0	0	0	0	0	0	0
PAxG11Gg0142900	1.04129	1.31678	1.02635	1.21544	1.69068	1.56855	2.31788	2.04681	2.35396	2.48379	2.28867	2.92576	2.46586	3.14879	2.56362	2.69411	2.08049	2.13717	2.04319	2.71694	2.55423	1.99667	1.94886	2.04156
PAxG17Gg0223200	0	0	0	0	0	0	0	0	0	0	0	0	0	0	0	0	0	0	0	0	0	0	0	0
PAxG08Gg0169900	18.1708	14.8413	16.6833	11.2995	11.663	13.471	10.5851	10.9558	9.67419	9.44355	9.37618	10.6301	9.83191	9.76066	9.57333	10.5274	11.1795	11.4579	11.0695	11.1215	11.7415	10.7353	9.1875	8.13347
PAxG09Gg0127700	0	0	0	0	0	0	0	0	0	0	0	0.193116	0	0	0.559797	0	0.617514	0.154632	1.01255	0	0	0.289466	0	0.443621
PAxG08Gg0134700	3.21061	2.10427	2.61962	2.251	2.00374	1.93589	3.45518	4.48878	3.85722	4.11038	4.54765	3.67605	3.51946	4.4009	3.62593	4.09648	4.05778	4.57005	4.77303	5.17837	4.15178	2.76928	3.58668	3.37589
PAxG10Gg0087600	0.843653	0.310434	0.444326	9.21442	8.09679	9.7642	3.3525	3.80425	3.36085	2.92766	2.56957	3.00689	1.5607	1.82312	2.2419	1.63524	0.931259	1.8462	1.99914	1.50708	1.85266	4.98386	2.73394	2.10204
PAxG01Gg0368900	10.1873	12.5591	10.1118	8.27092	8.68494	7.8602	10.4954	11.5827	8.6569	12.3866	8.21161	10.1561	11.4397	10.809	9.07053	9.49538	10.0469	8.4824	10.7834	10.1613	8.61152	7.53887	4.57331	8.298
PAxG18Gg0034900	18.631	17.8042	18.7213	22.024	21.7759	21.8243	21.2619	20.2058	18.8708	20.4298	18.3205	21.6824	18.8553	19.993	19.1471	21.2523	22.2479	19.0443	26.1142	21.8142	27.0013	25.4493	27.36	24.7631
PAxG17Ag0127300	0	0	0	0	0	0	0	0	0	0	0	0	0	0	0	0	0	0	0	0	0	0	0	0
PAxG17Ag0116200	67.7891	42.6872	53.05	63.427	58.724	58.5651	62.0293	65.5879	54.3956	51.1382	54.1017	55.3414	41.2978	47.6715	42.6892	39.5086	40.1938	39.4225	34.6871	34.9152	31.7853	27.1647	21.9826	24.8257
PAxG02Gg0008000	0.411918	0.449337	0.197145	0.106657	0.600866	0.307659	1.23694	1.98734	1.40752	1.58266	1.70743	1.97644	3.30911	3.3678	1.90847	2.28115	3.30626	3.47321	3.70837	2.88274	2.86884	2.56063	2.58109	2.2802
PAxG09Gg0038000	98.2855	103.071	77.8851	101.938	148.248	138.375	205.013	155.104	169.804	166.115	181.638	195.662	177.528	192.049	166.338	156.559	156.181	188.094	177.992	191.939	175.782	169.361	185.238	168.149
PAxG14Gg0000600	19.2367	14.5815	17.6954	12.519	14.2316	15.8536	11.0524	11.043	11.6951	14.237	12.6478	13.3486	16.408	14.1517	16.4302	13.5612	14.4486	15.2338	11.4973	12.9254	13.8632	10.1502	13.9763	12.5852
PAxG09Gg0128700	18.5124	19.8866	23.3598	53.5971	64.3377	66.0073	46.649	42.463	45.4215	32.5496	27.6229	29.5416	32.3783	20.6891	40.6914	21.4765	25.7573	27.8968	29.8172	25.2391	26.7012	43.1195	33.2371	28.4767
PAxG05Gg0114900	0	0	0	0	0	0	0	0	0	0	0	0	0	0	0	0	0	0	0	0	0	0	0	0
PAxG03Gg0143300	13.5144	11.7474	8.98534	8.35393	8.55104	10.4406	11.9934	10.839	11.3928	12.3256	9.44053	10.2716	11.1722	10.102	13.4604	13.8618	13.9213	15.8862	16.6384	15.7667	18.2088	15.6298	15.9208	15.8247
PAxG03Gg0093200	3.70467	3.75638	4.26988	7.34588	8.12318	9.48092	5.81649	7.66972	7.32031	5.4804	3.73342	4.89268	2.76339	6.4264	5.9986	5.44473	5.73964	4.67524	3.24928	4.31556	3.29761	3.02672	3.31184	3.90681
PAxG02Gg0052000	0.665358	0.852917	0.456793	2.08862	3.79875	2.86706	3.76237	5.26652	3.93455	4.46444	3.99065	3.53936	5.02761	5.67718	5.89841	5.46074	5.04842	7.82391	4.69921	4.92213	5.19876	6.4259	3.54505	2.9286
PAxG02Gg0063100	0	0.367991	0	0	0.30447	0	0	0	0	0	0	0	0	0	0	0.225779	0	0.217903	0	1.16429	0.337243	0	0	0.210429
PAxG14Ag0156500	0.16196	0.067273	0.081105	0	0	0	0	0	0	0.046877	0	0	0.099711	0.173171	0.187842	0.172682	0.106758	0.089593	0.030476	0.09588	0.062809	0.079501	0.083083	0.12252
PAxG03Ag0022100	0	0	0	0	0	0	0	0	0	0	0	0	0	0	0	0	0	0	0	0	0	0	0	0
PAxG01Gg0327600	19.3318	16.9032	19.0231	15.1982	17.0137	16.4072	16.992	17.5405	15.5912	13.9361	14.7447	16.0315	14.282	15.7153	17.3371	13.3033	17.8984	14.9037	15.5234	15.1375	17.5489	16.2028	15.6948	15.0562
PAxG10Ag0008500	48.2331	65.5346	57.8549	0	0	0	0	0.546435	0	0.548995	0.632413	0.699837	1.38911	0.624771	0.767472	0.714851	0.671221	2.38675	2.98689	2.63238	2.25616	2.25086	0	1.85176
PAxG08Gg0129300	15.7794	13.4568	13.8339	8.36974	8.66111	8.50028	11.0185	13.6177	10.6805	10.9027	9.39865	11.3053	11.5028	11.4673	9.63601	12.765	12.6131	13.6043	12.0504	12.8152	9.30531	9.39297	9.47837	10.7191
PAxG05Gg0092400	74.2536	60.6689	72.3931	133.163	139.851	135.857	119.083	111.609	120.939	136.99	131.88	138.299	149.914	145.222	161.788	165.814	154.198	162.124	153.43	139.651	142.287	152.285	128.573	127.562
PAxG07Gg0093200	7.65978	6.93089	8.74057	11.246	10.2408	12.2175	8.16069	8.32603	7.63749	7.86736	8.93234	7.46103	7.45299	8.3586	7.80342	7.99484	9.99401	9.26254	9.92096	9.57832	11.9986	9.43265	8.44366	8.5362
PAxG14Gg0034300	9.01926	8.55049	9.67248	7.47111	9.03226	8.83065	8.00315	8.3296	7.84169	9.31399	6.26147	8.51841	9.1055	8.82387	10.175	10.7106	11.2536	10.0154	8.11919	8.76163	7.70629	8.11621	6.20914	9.35403
PAxG01Ag0433300	0	0	0	0	0	0	0	0	0	0	0	0	0	0	0	0	0	0	0	0	0	0	0	0
PAxG14Gg0058700	13.2406	18.5552	16.6803	94.7498	70.4953	103.649	56.4446	53.7238	57.5624	59.3384	53.9534	51.6774	34.7389	23.3437	37.1801	19.1017	29.9056	29.3312	15.0022	8.5024	8.41591	7.15907	6.64999	8.15461
PAxG15Gg0075900	2.4058	1.62546	2.60917	30.1742	30.895	35.4913	12.5509	20.2177	17.49	14.2342	15.2525	14.9608	13.8496	10.7132	14.1732	11.8398	12.5843	10.5531	6.22633	8.91986	7.14909	4.36193	3.12664	4.81899
PAxG01Ag0264400	0	0	0	0	0	0	0	0	0	0	0	0	0	0	0	0	0	0	0	0	0	0	0	0
PAxG01Gg0440700	0	0	0	0	0	0	0	0	0	0	0	0	0	0	0	0	0	0	0	0	0	0	0	0
PAxG01Gg0062900	0	0	0	0	0	0	0	0	0	0	0	0	0	0	0	0	0	0	0	0	0	0	0	0
PAxG17Gg0210400	50.0779	36.515	77.2142	26.2035	46.5569	36.2906	41.2509	0	33.0176	60.939	24.0489	45.6057	55.3712	67.1928	0	36.086	66.2678	44.3624	33.1407	46.1591	37.5894	25.3786	18.3394	19.1993
PAxG17Ag0005400	0	0	0	0	0	0	0	0	0	0	0	0	0	0	0	0	0	0	0	0	0	0	0	0
PAxG06Gg0172800	0	0	0	0	0	0	0.083932	0	0	0	0	0	0	0	0	0	0	0	0	0	0	0	0	0
PAxG14Gg0040500	0	0	0	0	0	0	0	0	0	0	0	0	0	0	0	0	0	0	0	0	0	0	0.004599	0
PAxG01Ag0141000	92.5618	83.9012	92.7694	196.469	175.572	188.42	124.379	133.606	123.043	119.11	117.793	126.821	133.699	131.72	125.606	148.661	139.547	142.812	167.401	161.375	181.668	142.105	167.97	164.45
PAxG06Ag0253400	0	0	0	0	0	0	0	0	0	0	0	0	0	0	0	0	0	0	0	0	0	0	0	0
PAxG09Gg0057700	5.58954	3.52288	4.78668	0.940363	2.23284	1.48751	1.24535	1.87072	1.38165	2.44647	1.94417	2.10942	3.80883	3.26751	2.17996	2.24981	3.06025	2.61664	3.79361	3.10942	2.56073	3.65225	3.06191	3.18586
PAxG07Ag0027000	0	0	0	0	0	0	0	0	0	0	0	0	0	0.237303	0	0	0	0	0	0	0	0	0	0
PAxG10Ag0166700	0	0	0	0	0	0	0	0	0	0	0	0	0	0	0	0	0	0	0	0.224833	0	0	0	0
PAxG14Gg0076500	0.891793	0.802854	0.657856	0.898993	1.26397	0.724898	2.56388	4.06309	3.50658	3.66969	2.689	4.0515	5.02702	5.08631	3.03901	5.80838	4.16118	5.63663	4.22704	4.26861	3.81282	1.68002	1.16152	2.35507
PAxG01Gg0396500	36.7601	29.9145	28.7279	75.257	74.1374	81.5529	116.367	110.385	112.314	107.351	105.151	107.426	84.2937	101.547	86.3756	74.4217	65.9186	76.9624	59.5246	70.3923	59.9567	76.5359	80.8362	73.2624
PAxG01Ag0386000	6.08544	5.67188	5.04498	1.19443	2.27047	1.59265	3.38361	3.03573	4.08939	4.36331	4.85804	4.51231	6.30651	5.79718	4.99699	2.92339	3.48115	3.59155	3.53913	3.30597	2.12243	0.516835	0.987908	1.42946
PAxG04Gg0167500	28.9991	28.782	28.4664	2.28744	5.69932	4.93257	11.1902	10.9408	11.0211	20.6036	18.1023	18.0226	18.546	24.9472	16.7284	14.5105	15.7272	15.1766	14.414	11.6927	12.5906	8.84379	7.16388	6.50732
PAxG17Ag0137700	0	0.289253	0.01465	0.52849	0.171602	0.259235	1.10292	1.63486	1.06094	1.88906	0.270853	1.172	1.79951	2.34363	0.582313	2.09338	2.01418	1.25055	1.00254	1.3577	1.49931	0.183011	0.748454	0.555494
PAxG12Ag0015700	6.71972	5.67918	2.43773	0.723222	10.5251	24.0832	9.81872	23.1055	10.1655	24.8797	11.0531	15.1439	9.66138	14.0591	7.73411	0.857611	4.04889	2.59864	3.205	3.63681	1.8668	2.91034	0.581583	0.897574
PAxG12Ag0042000	5.01066	4.72639	4.88649	1.60871	1.5601	1.8067	2.66624	2.78286	2.49386	2.36583	2.63978	2.83951	2.13287	2.29571	3.20078	2.99634	3.14749	2.67665	2.97845	2.48004	2.16432	2.05228	1.56442	2.07942
PAxG02Ag0193700	0	0	0	0	0	0	0	0	0	0	0	0	0	0	0	0	0	0	0	0	0	0	0	0
PAxG07Gg0009500	11.3528	12.0503	11.8661	7.66059	7.99072	7.99896	8.93488	9.60706	8.51976	8.15203	8.90742	9.00209	7.87083	8.47235	8.14906	9.38985	8.60158	7.89838	9.11149	8.25113	8.75194	8.14439	6.72115	7.51152
PAxG18Gg0021100	0	0	0	0	0	0.129531	0.220569	0.35563	0	0.318623	0	0	0.282876	0	0.562997	0.210718	0	0.135996	0.141432	0	0	0.53711	0	0
PAxG02Gg0048600	0	0	0	0.194347	0.38502	0.781656	0.243129	1.09049	0.034168	0.551475	0.314687	0.712177	0.629776	0.712755	0.576243	0.684645	0.661001	1.63367	1.31212	1.86901	1.56245	1.42476	1.88661	1.73966
PAxG12Ag0038000	0	0	0	0	0	0	0	0	0	0	0	0	0	0	0	0	0	0	0	0	0	0	0	0
PAxG08Ag0142700	0	0	0	0	0	0	0	0	0	0	0	0	0	0	0	0	0	0	0	0	0	0	0	0
PAxG12Gg0037300	11.3937	7.30506	10.5994	6.24774	5.8954	6.58028	7.14206	6.59178	7.18314	5.97774	7.54698	5.04238	6.50849	6.3849	5.8223	5.05474	6.09463	6.06319	6.27036	4.27543	4.34405	3.78787	2.93412	3.9457
PAxG13Gg0034700	15.3116	11.8511	13.6399	10.3202	14.2562	14.7388	14.7969	14.0483	11.9384	14.6706	12.1044	12.138	15.1462	14.3432	14.7484	12.2109	15.2362	13.1523	13.5015	11.9839	13.2787	10.5098	12.8654	12.678
PAxG19Ag0006600	0	0	0	0	0	0	0	0.04804	0	0.059736	0	0	0	0.007359	0.141202	0.131149	0	0	0	0	0	0	0.042328	0
PAxGPtg0002700	19.2083	26.9782	18.2464	6.15012	8.2134	5.16168	10.1585	10.7591	10.9772	12.4317	17.761	12.887	23.6929	16.8973	15.6205	20.5191	15.4224	14.2564	21.8454	16.1744	15.2858	12.4032	12.0663	11.9353
PAxG16Gg0029200	26.6002	24.8959	25.5609	48.743	43.782	43.9797	35.9936	37.4844	36.5706	33.9922	36.2766	38.9608	36.1588	33.7792	32.383	35.7635	38.2917	36.0454	31.9466	34.154	33.3275	26.7391	23.0712	28.2617
PAxG16Ag0104900	0	0	0	0	0	0	0.067184	0	0	0	0	0	0	0	0	0	0.026551	0	0	0.098931	0	0	0	0.034318
PAxG01Gg0169300	49.0052	47.1745	45.3439	57.4633	70.795	57.7632	73.8601	69.6854	72.2397	74.8674	70.8159	70.576	76.4262	70.0897	75.0194	69.0892	74.8294	68.869	59.165	65.0628	53.3806	50.6571	43.7308	48.3105
PAxG05Gg0209100	2.04743	1.59848	2.1463	1.83293	3.32081	2.89919	2.37097	3.64895	2.52554	5.89924	4.85993	3.71026	5.02709	5.04182	7.27486	9.24086	10.2593	8.12792	9.88448	9.22279	9.17417	7.96091	8.99046	8.98063
PAxG03Ag0050700	13.2594	11.1054	12.6132	10.9875	12.5414	12.9839	10.5984	12.4542	11.4078	9.95985	11.1531	10.7274	10.2938	9.60258	10.4299	11.0769	12.3129	9.87997	11.3404	9.77992	11.055	9.65894	8.66605	8.68029
PAxG02Gg0086800	0	0	0.183792	0	0	0	0	0.286939	0	0	0	0	0	0.128425	0	0	0	0	0	0	0	0.312462	0	0
PAxG06Gg0206900	74.2819	67.7416	64.6081	40.5457	56.0113	51.6102	83.4416	69.4361	71.2248	69.449	71.9206	70.9169	65.4281	68.2802	66.3424	43.8593	56.0153	54.4422	46.9842	35.1369	30.2566	28.3899	20.5813	23.0011
PAxG08Gg0092900	0.140518	0.070221	0	0	0	0	0	0	0	0	0	0	0	0	0	0.037713	0	0	0	0	0	0	0.080112	0
PAxG07Ag0076600	0.182012	0.329479	0.555312	0	0.383255	0.110141	0	0.216758	0.150816	0.152371	0.144629	0.109939	0.049511	0.166822	0.116119	0.092521	0.13701	0.065032	0.499667	0.058636	0.18825	0.65306	0.122489	0.253932
PAxG16Ag0131500	1.93027	2.26897	2.74971	1.28882	1.59024	0.80087	1.00809	1.05426	1.29307	0.932908	0.82403	1.29241	1.55127	1.15583	0.989586	1.47241	1.01688	1.24366	1.22832	1.00547	1.61548	0.95691	0.901438	0.667428
PAxG14Gg0051500	23.8745	19.6795	22.2041	47.7226	44.7721	46.1456	28.8231	30.0045	32.9158	30.199	29.2729	28.0325	30.2514	23.8222	29.6003	30.7266	28.5967	30.4024	28.2031	26.391	28.6243	28.9131	27.6306	27.2255
PAxG09Gg0008600	0	0	0	0.025295	0	0	0	0	0.046717	0.065981	0	0	0.054956	0.032509	0.092205	0.269828	0.128935	0.050367	1.09936	1.06526	1.73349	1.68391	2.75845	2.36738
PAxG04Gg0080700	0	0	0	0	0	0	0	0	0	0	0	0.105683	0	0	0	0	0	0	0	0	0	0	0	0
PAxG06Gg0236400	0	0	0	0	0	0	0	0	0	0	0	0	0	0	0	0	0	0	0	0	0	0	0	0
PAxG08Gg0089500	0.849777	0	0	1.23828	1.1156	1.41586	2.25462	3.15838	3.79901	2.05925	2.0642	2.27591	1.23115	1.49578	1.9862	2.3025	1.93948	1.46735	3.77217	2.43725	3.31074	3.44591	8.23111	4.88656
PAxG01Gg0215200	0	0.048076	0	0.048006	0	0	0	0	0	0	0	0	0	0	0	0	0	0	0	0	0	0	0	0
PAxG01Ag0371800	0	0	0	0	0	0	0	0	0	0	0	0	0	0	0	0	0	0	0	0	0	0	0	0
PAxG11Ag0008700	17.9853	28.3738	22.3178	1.33448	3.60469	0.854626	5.80443	2.88359	2.3199	5.67572	8.90915	7.43004	6.08834	6.87604	2.34849	2.71607	1.23533	3.85103	3.81904	3.60026	5.09148	0.691846	0.992779	0.760291
PAxG04Ag0015200	0	0	0	14.3063	6.16099	6.21634	0.222903	0.952973	1.31321	0.575578	0	0.561205	0	0	0	1.18255	0	0	0	0	0	0.575305	0	1.5098
PAxG08Ag0011100	0.88035	0.504502	0.45593	0.178352	0.36013	0.285223	0.247933	0.394232	0.170257	0.160586	0.401742	0.095185	0.492977	0.405098	0.631984	0.339706	0.357312	0.352052	0.601034	0.259391	0.148297	0.707037	0.781652	0.589
PAxG13Ag0065500	18.0612	15.0177	16.3396	14.9897	15.2972	15.6622	18.6012	15.0013	16.7531	17.5182	18.6451	18.4271	15.2256	16.4267	15.9665	15.2039	17.7133	15.8707	16.8614	16.9058	17.4094	17.5418	17.3345	17.4688
PAxG06Gg0086300	45.1305	67.3871	59.4507	16.61	11.0076	15.0497	20.4772	14.998	16.6416	16.37	16.415	11.7148	6.04499	6.50409	5.33087	2.03293	3.07869	3.38268	2.83185	3.49698	2.17991	2.27548	1.61191	2.40263
PAxG09Gg0007400	82.3033	71.5408	72.6996	85.7184	99.3937	99.8661	84.0051	98.87	92.9396	105.695	108.471	106.296	109.897	120.339	96.7492	101.964	110.813	111.062	112.433	105.967	104.66	82.1341	91.9889	91.2882
PAxG03Ag0169000	0	2.02275	1.3851	0.543188	0	0.196197	2.02643	2.56192	0.658377	0.4471	1.6781	1.19115	0.216243	2.0937	0.456915	1.19937	0.693572	3.14534	4.60633	3.26917	2.81081	5.34902	8.75452	6.59311
PAxG04Gg0004300	20.1586	16.7184	16.2804	16.5983	16.5745	18.2676	17.3957	17.6421	17.8758	18.5855	14.9075	14.4602	12.2515	13.9255	15.2048	13.2293	16.6312	13.991	15.7854	13.7826	12.3014	41.0861	12.1811	12.7365
PAxG03Gg0024200	0	0	0	0	0	0	0	0	0	0	0	0	0	0	0	0	0	0	0	0	0	0	0	0
PAxG16Gg0127000	0.890604	0.732592	0.366783	2033.77	1440.93	1727.01	641.819	640.369	630.803	189.002	264.513	257.206	99.6552	70.7965	102.636	110.659	38.8386	62.497	45.6427	79.6034	82.5395	84.8378	64.009	87.9889
PAxG08Gg0042700	2.71816	4.05062	4.13178	16.1545	14.1316	12.1486	7.89668	6.95911	6.8336	6.46581	7.19822	6.17391	5.07183	4.99061	4.37583	5.46134	3.42596	4.50414	4.58786	5.93856	5.69822	7.42821	8.21665	7.66723
PAxG10Ag0075900	20.6643	24.6063	16.8167	17.0873	28.433	25.4417	35.4589	29.4169	29.5506	31.4576	31.2476	28.4068	23.6071	26.8523	22.8256	18.2323	20.2743	21.0019	14.2128	14.8787	10.5191	8.8795	7.36599	8.97888
PAxG04Ag0038300	0	0	0.071654	0.132765	0	0	0	0.024942	0.029807	0.053974	0	0	0	0	0	0.047552	0.38721	0	0.107791	0.053068	0	0.059332	0	0.076846
PAxG14Ag0100200	2.55525	2.73581	2.66228	3.77029	1.95327	1.56659	3.09442	3.41364	2.50796	2.9708	2.26191	3.95374	4.50897	1.87907	3.5267	3.45716	4.15424	3.4349	3.3432	2.90682	2.38943	3.18057	1.86067	2.42002
PAxG11Ag0015300	0	0	0	0	0	0.228168	0	0	0	0	0	0	0	0	0	0	0	0	0	0	0	0	0	0
PAxG05Ag0115000	6.01534	5.3362	5.2481	7.86149	6.9943	8.39077	5.01647	5.62751	6.14526	4.61646	5.75603	5.03951	4.11276	4.94265	6.11317	5.33812	5.28778	5.13768	6.07184	5.28379	6.70487	6.13305	5.5106	4.83749
PAxG19Ag0116300	14.3147	16.4519	13.2978	20.5994	22.7153	19.9397	51.2186	63.7887	66.7806	42.4885	47.9104	44.9491	48.4241	57.6274	49.0655	54.237	46.1386	46.417	37.7909	44.2577	40.3164	31.5491	36.7084	45.6221
PAxG04Gg0011700	0.405376	0.074253	0.431016	0	0	0	0.134726	0	0.096136	0	0.160224	0.0974	0	0	0	0	0	0	0	0.153648	0	0	0	0
PAxG10Ag0167300	0.907427	0.650142	0.549346	0.426147	0.858527	0.685378	1.96961	2.44193	1.74086	2.42464	3.88611	2.13824	4.499	4.71856	3.51037	5.24078	3.42684	4.68962	8.78491	7.52689	9.40843	8.80261	8.61543	8.93879
PAxG18Ag0080800	1.38573	1.21855	1.63823	2.44964	2.90824	2.69893	2.29519	1.69285	2.18212	1.94518	1.92805	2.19981	2.07914	1.97585	2.00507	2.18224	2.14225	1.88718	1.9456	1.69278	1.88351	1.82553	2.09073	2.40048
PAxG16Gg0112900	0.381927	0.276204	0.45788	0.506676	0.614357	0.942126	0.379068	0.514786	0.371229	0.37545	0.616458	0.271768	0.448828	0.550486	0.375911	0.968288	0.563564	0.401634	0.465162	0.390236	0.285093	0.667216	0.308712	0.217141
PAxG05Gg0015500	0	0	0	0	0	0.153062	0	0	0	0	0	0	0	0	0	0.072938	0	0	0	0	0	0	0	0
PAxG05Gg0079500	0	0	0	0	0	0	0.006249	0	0.167367	0	0	0	0	0	0	0	0	0	0	0.003782	0	0	0	0
PAxG16Ag0022500	2.3361	3.57668	3.47095	0.590285	0.848873	0.559844	2.43626	1.34024	1.27803	1.70242	1.78633	1.61254	2.12824	2.35394	1.17041	1.29352	1.30432	1.30731	0.841022	0.995994	0.709906	0.220129	0.615214	0.211263
PAxG01Ag0297000	6.09856	3.86946	5.50369	2.48777	2.63501	2.24036	3.4026	4.53388	3.50308	4.26908	3.49138	4.29829	3.75805	4.18031	3.48413	3.98004	3.64996	4.08118	3.3757	4.03294	2.88704	3.09309	2.13227	2.76593
PAxG18Ag0097400	0.890953	0.261097	0.166174	0.09838	0	0	0.219568	0.788766	0.347623	1.04907	0.725323	0.53289	0.546618	0.345736	1.54326	0.470473	1.42498	0.667593	1.5444	1.13565	1.00776	1.10827	0.422914	0.210321
PAxG02Gg0172900	17.8133	14.921	13.426	10.43	8.95443	9.03064	7.74282	9.31126	9.3459	8.6587	10.2997	8.11277	8.51291	9.3226	8.375	7.04467	8.95927	7.82895	5.99437	6.60774	5.34761	6.34408	4.0687	3.60006
PAxG05Gg0020900	11.9445	12.0621	10.6586	2.09288	4.02961	2.90752	6.49817	7.91642	7.39796	8.04391	12.5511	10.567	10.3194	13.8623	9.12309	8.50961	9.32365	9.72115	13.2589	12.9746	14.4849	19.0102	14.8023	16.798
PAxG06Gg0121100	0	0	0	0	0	0	0	0	0	0	0	0	0	0	0	0	0	0	0	0	0	0	0	0
PAxG09Gg0012400	4.59673	3.16914	5.17166	2.32003	2.47958	1.86128	3.70885	2.67528	4.67779	4.45798	5.5059	3.10659	4.80743	5.55377	4.04917	5.12708	4.88284	5.16235	3.77398	4.18573	4.02289	5.2447	4.26376	3.85735
PAxG19Gg0081500	0	0	0	0	0	0	0	0	0	0	0	0	0	0	0	0	0	0	0	0	0	0	0	0
PAxG13Gg0037500	0.240509	0.599963	1.05249	0.224439	0.451994	0.315658	0.403245	0.109092	0.673587	1.25812	0.323555	0.509797	0.23535	0.417358	0.458401	0.07725	0.218659	0	0.271343	0.238217	0.099107	2.4709	1.50756	0.562588
PAxG14Gg0037200	5.70575	5.96569	4.55776	3.15022	5.38429	3.60981	7.60313	8.0241	8.05426	8.96795	10.0613	8.26989	10.6557	9.65401	11.1059	11.4563	10.1991	8.43853	7.11683	5.91595	6.06764	4.75313	3.13751	4.28471
PAxG12Gg0068800	29.2243	31.382	31.9334	16.7376	16.4921	16.4382	18.199	20.3733	18.3879	17.5154	16.2029	18.8017	17.59	18.1386	13.5766	18.4183	19.1077	16.4792	19.5526	20.5539	20.655	19.2309	21.4222	18.8577
PAxG06Ag0068000	3.72799	3.69126	3.49283	4.86683	4.93675	4.47472	3.59059	2.6073	2.3702	3.36465	3.6496	3.41796	3.22756	3.41442	3.52278	2.74864	3.46253	3.11477	3.29839	2.8061	3.16114	2.9837	2.77822	2.6047
PAxG11Ag0128900	0	0	0	0	0	0	0	0	0	0	0	0	0	0	0	0	0	0	0	0	0	0	0	0
PAxG03Ag0151600	155.145	185.84	138.854	5.14312	9.63511	4.3804	32.8198	45.2743	38.439	45.5584	37.1148	43.3108	52.2559	62.2408	52.9155	51.7182	55.5848	58.2369	42.4542	46.2568	35.8396	19.681	15.0061	17.9225
PAxG15Ag0097300	0	0	0	0	0	0	0	0	0	0	0	0	0	0	0	0	0	0	0	0	0	0	0	0
PAxG09Ag0141200	18.6596	16.5665	17.754	18.9417	19.9275	18.8762	18.2114	16.8527	17.0032	18.1661	19.0499	18.7497	18.6845	17.8055	18.3084	17.2333	18.8722	18.685	19.9601	19.5961	20.6338	17.6541	17.7747	18.1774
PAxG05Gg0166300	5.8956	4.62042	5.57174	5.82565	6.03094	6.52098	6.78398	7.02396	5.55484	6.10315	5.7569	6.42157	7.1126	6.6533	5.83657	6.82583	6.42666	7.03028	8.31259	7.32793	7.28804	6.70224	6.72	8.16246
PAxG14Gg0106500	56.8716	53.6037	61.8808	216.352	202.692	202.34	140.006	129.591	138.916	121.159	130.294	129.95	134.172	132.187	127.842	156.802	140.582	157.132	163.13	169.679	169.264	148.361	157.476	170.995
PAxG01Gg0129400	0	0	0	0	0	0	0	0	0	0	0	0	0	0	0	0	0	0	0	0	0	0	0	0
PAxG05Gg0017900	32.1131	28.0912	32.8438	25.7684	24.9713	26.62	27.1048	30.2375	29.4537	26.9151	24.5679	25.3892	22.5477	27.4832	22.8494	21.0904	26.4413	25.1795	26.4745	25.3745	24.9758	31.1779	27.1339	27.8927
PAxG16Ag0138100	5.79962	7.07118	5.20133	2.664	5.08503	7.18393	11.2214	15.9266	13.6045	13.2679	11.2541	12.076	8.55247	10.4411	9.30242	5.12146	9.94078	7.87511	4.58215	5.37687	4.89376	4.33982	3.93498	5.40665
PAxG18Ag0127800	4.63672	4.71609	4.15008	7.96706	6.45605	6.92995	4.08219	3.30083	3.20517	4.48416	4.60457	4.65611	4.18189	6.11687	2.8639	3.44431	2.40863	2.92459	3.40529	3.37133	2.304	3.79319	0.904413	1.78895
PAxG05Ag0056800	0	0	0	0	0	0	0	0	0	0	0	0	0	0	0	0	0	0	0	0	0	0	0	0
PAxG01Gg0433300	2.38753	2.236	2.24368	14.4318	13.9496	15.8031	5.60902	7.40573	5.3215	6.13635	6.35593	7.94432	8.147	7.0741	5.98526	9.05302	8.79966	9.10475	9.01878	9.19947	9.93702	10.1046	10.1946	10.2225
PAxG06Gg0031400	0	0	0	0	0	0	0	0	0	0	0	0	0	0	0	0	0	0	0	0	0	0	0	0
PAxG04Gg0053300	12.8446	11.8656	12.547	4.76221	6.7304	6.11789	11.0566	12.0154	10.229	12.6393	13.4397	12.6581	13.3473	15.3975	13.5056	12.6661	13.2407	12.4108	10.6342	11.0249	7.05832	6.74733	5.18654	6.63712
PAxG01Ag0420200	0.113449	0	0.105832	0	0	0	0	0.064352	0	1.19942	1.20656	0.39835	1.65742	2.30103	1.436	3.76904	5.53861	4.79259	5.74313	3.07402	3.96454	1.41859	0.863373	1.03971
PAxG08Gg0082500	36.7731	30.893	37.8708	30.9686	38.8217	38.5155	34.375	35.7629	31.4534	36.6512	33.9388	35.4893	31.1591	37.7007	32.1041	41.4668	32.6756	33.6459	33.4742	30.963	30.1953	32.9033	33.983	32.7885
PAxG14Ag0125700	0	0	0	0	0	0	0	0	0	0	0	0	0.304442	0.48956	0.809459	1.40524	0.399636	0.775579	0.221121	1.42344	1.39311	0.386947	0.247367	0.55824
PAxG11Ag0030600	0	0	0	0	0	0	0	0	0	0	0	0	0	0	0	0	0	0	0	0	0	0	0	0
PAxG03Ag0089400	0	0	0	0	0	0	0	0	0	0	0	0	0	0	0	0	0	0	0	0.004037	0	0	0	0
PAxG08Gg0197800	11.5246	8.66538	8.36792	13.2941	12.2531	10.7863	7.90274	6.97023	9.52337	7.12458	7.75134	6.98664	9.05569	8.66453	7.26133	9.05341	8.49179	8.28252	7.64015	7.15288	7.33832	6.30564	6.02453	5.8519
PAxG02Ag0180900	0	0	0	0	0	0	0	0	0	0	0	0	0	0	0	0	0	0	0	0	0	0	0	0
PAxG03Gg0129300	17.5134	16.6069	16.7211	9.11704	8.20242	8.31651	13.8709	12.7589	13.7049	14.6282	14.2883	12.0187	12.8732	14.5311	13.0252	14.2762	14.6816	11.6338	14.6329	14.9022	12.231	13.262	12.4533	9.40617
PAxG11Ag0029200	190.814	159.224	194.012	792.828	743.297	755.488	568.763	491.942	622.316	500.296	463.893	510.021	410.038	380.217	459.779	380.245	335.301	357.161	294.028	316.599	288.268	348.762	294.663	312.568
PAxG19Gg0114100	8.26841	9.13549	7.63392	7.29344	13.4534	9.81811	22.2159	35.2457	34.2603	22.5596	22.8532	25.63	40.6457	39.8879	32.4862	36.7789	29.8069	30.2696	25.8679	35.1908	33.8784	24.0285	29.7978	40.2243
PAxG11Gg0017800	0	0	0	0	0	0	0	0	0	0	0	0	0	0	0	0	0	0	0	0	0	0	0	0
PAxG03Ag0153600	5.34973	4.10772	4.52213	37.7002	33.806	35.6947	19.1215	20.44	20.5415	16.8534	15.1905	20.4392	22.8581	19.893	19.873	24.0286	20.4318	21.0517	23.5949	21.3619	21.6904	24.2983	23.5412	22.5368
PAxG02Gg0020500	2.38539	3.69078	2.50807	0.981073	1.22072	1.38001	1.02293	0.95247	1.18313	1.71839	1.71944	0.706927	1.49009	1.34232	1.79108	2.09066	2.47249	2.5492	1.94032	1.32787	1.91664	6.09877	2.78962	2.26371
PAxG04Ag0118300	0	0	0	0	0	0	0	0	0	0	0	0	0	0	0	0	0	0	0	0	0	0	0	0
PAxG08Ag0114200	0	0	0	0	0	0	0	0	0	0	0	0	0	0	0	0	0	0	0	0	0	0	0	0
PAxG01Gg0280000	0	0	0	0	0	0	0	0	0	0	0	0	0	0	0	0	0	0	0	0	0	0	0	0
PAxG12Ag0025000	10.0766	9.53546	9.41149	18.6922	19.1269	22.3005	22.4999	21.0937	19.3382	15.4602	13.469	12.4983	10.4033	9.08742	11.5208	7.02361	10.3964	8.11412	11.5305	10.5675	11.7765	13.3503	12.0407	10.2739
PAxG04Ag0099300	111.615	112.673	102.924	73.4274	90.4244	82.7571	120.819	112.243	116.568	122.046	129.527	125.6	130.572	128.349	136.172	130.692	119.81	126.029	128.734	112.594	109.831	116.943	112.94	115.984
PAxG05Gg0072300	0	0	0	0	0	0	0	0	0	0	0	0	0.236248	0	0	0	0	0	0	0	0	0	0	0
PAxG04Gg0127400	0	0	0	0	0	0	0	0.019691	0	0.155552	0	0.49639	1.37533	0.12381	0.546752	2.4864	2.15492	2.29223	9.99717	7.20484	6.46974	3.45825	9.2167	10.0476
PAxG03Gg0168000	0	0	0	0	0	0	0	0	0	0	0	0	0	0	0	0	0	0	0	0	0	0	0	0
PAxG14Gg0144700	20.3422	17.3532	20.006	27.4263	24.2737	27.4011	19.4437	19.3427	18.4137	17.3048	18.2315	19.1851	17.1697	17.258	17.2421	18.8865	18.1472	18.7559	23.4494	21.7949	24.9175	19.8018	23.4575	24.4573
PAxG08Gg0161400	4.77085	4.40863	5.9523	1.20701	0.812323	1.33946	1.59439	1.37471	1.49775	1.08402	1.37782	1.71015	1.03527	2.10789	1.17802	1.25989	1.6109	1.27489	1.5541	1.87132	0.834714	1.15247	0.708955	0.782611
PAxG14Ag0042400	1.59493	1.35604	1.72211	1.34484	0.69358	1.13174	1.23385	0.813942	1.36893	1.28355	0.764164	1.44296	1.01797	0.993704	1.58476	1.64265	1.60257	1.09286	1.21814	1.07521	0.857548	2.70978	0.820839	1.29141
PAxG06Gg0105600	0	0	0	0	0	0	0	0	0.237605	0	0.035581	0	0	0	0	0	0.082716	0.364399	0	0.161576	0.228553	0	0.063348	0
PAxG10Ag0136900	2.11002	0.858136	2.56316	2.83736	1.52563	1.17297	1.13085	2.01001	2.79996	2.25939	2.43297	2.86696	2.24541	2.85214	2.18254	1.60742	2.37284	5.11242	2.93651	1.8564	2.81467	1.53757	2.51484	3.34003
PAxG05Gg0116500	105.024	114.178	117.943	32.0614	32.8803	32.9311	47.4264	48.8706	47.4822	40.467	37.6028	36.1996	37.8836	40.1103	41.7565	40.5386	49.7374	42.5446	42.092	41.0692	36.7599	35.3049	31.3085	30.9983
PAxG19Ag0004600	13.6424	11.1066	11.9843	17.6553	16.7867	17.5447	15.2392	15.571	14.764	15.2065	16.6102	15.6849	14.1917	14.1783	13.1741	14.9052	15.2929	16.6169	16.952	15.8117	18.4784	18.3315	16.7206	17.5171
PAxG02Gg0100000	0.95541	0.893574	0.403374	0.475605	0	0	0	1.00246	0	2.22371	1.18672	1.49909	3.18741	0.940142	3.64512	4.18106	5.74426	4.91881	3.56077	4.18739	3.64897	6.37252	6.9129	3.94306
PAxG08Ag0126900	7.30347	4.92505	6.34646	1.92936	2.67099	1.74959	4.94893	3.20424	4.26298	2.72769	3.61456	3.14794	3.63711	4.29563	3.34963	5.68854	4.84769	5.54708	7.25047	4.97056	4.95178	7.49759	5.32255	5.93509
PAxG08Ag0076000	20.3528	13.5479	14.4074	6.54729	9.02324	9.87336	12.6799	14.6621	13.2304	13.7681	13.8942	12.6847	15.3463	13.483	17.0146	15.342	18.7526	17.0782	14.4497	14.8762	13.4501	9.01953	9.34896	8.74688
PAxG06Ag0257400	4.11743	3.96819	4.2287	4.93585	5.17551	5.21972	3.52814	4.13725	4.77898	3.5726	3.73239	4.053	2.92062	2.27738	2.66741	3.13905	3.0775	3.38971	3.1567	3.06625	3.37637	3.01926	3.10252	3.6625
PAxG14Ag0023300	2.78084	1.51959	3.68187	14.0192	16.8946	14.9191	27.7176	25.7877	25.1094	20.009	22.553	19.8572	13.9074	14.7172	12.0229	12.9569	10.8836	12.4268	13.8835	10.5977	12.6861	25.8446	11.3223	17.2852
PAxG05Ag0010100	0.300214	0.3906	0.217378	0	0.514077	0	0.704968	0.212162	0.8125	0.623267	1.23989	0.760567	1.2145	1.45857	2.11591	2.86449	2.36287	3.29292	5.36571	6.82863	8.49763	9.03054	12.5152	10.6932
PAxG07Ag0108400	55.2275	41.6315	41.2954	34.1859	34.6682	35.7595	35.9202	34.0262	35.5267	40.9026	33.4307	38.523	38.0675	38.1867	42.8756	41.3729	42.9367	38.3937	37.5933	38.5238	37.6048	42.7073	28.9264	33.6001
PAxG13Gg0042700	0	0	0	0	0	0	0	0	0	0	0	0	0	0	0	0	0	0	0	0	0	0	0	0
PAxG07Gg0044600	0	0	0	0	0	0	0	0.11443	0.213396	0	0	0.059451	0.757784	0.147171	0.276201	0.293741	0.213769	0.240266	0.73739	0.021915	0	0.11861	0.169665	0.114042
PAxG09Gg0096300	0	0	0	0	1.07607	1.34105	0	3.12929	19.2049	8.42785	3.97748	2.24971	19.4629	12.4937	25.2702	23.084	3.04631	10.4426	1.75495	5.45197	7.2311	13.7314	7.35674	19.8128
PAxG15Gg0007000	5.47539	6.43361	4.10194	5.34621	6.01335	5.97848	4.87572	5.64695	4.87446	7.26827	7.31503	7.2101	8.37417	7.74994	7.786	8.79792	6.40733	7.84928	7.80242	6.66867	6.7505	7.45712	5.48895	5.88042
PAxG13Ag0006600	1.49282	0.172905	0.644937	0	0.256316	0.278501	0	0.452961	0.338775	1.10128	0	0.129938	0.891719	1.22796	1.32378	1.66051	2.65098	0.957507	0.631743	0.729751	2.2486	1.83357	0.233131	0.525256
PAxG01Gg0100600	13.2535	12.3665	13.2732	6.34841	6.34117	4.85586	6.29307	8.23033	6.69896	6.95962	6.20019	6.8171	8.74972	7.80677	8.30912	7.76407	7.85223	6.93606	6.39024	5.61924	6.24681	6.68226	5.4492	5.1359
PAxG04Gg0084900	3.61129	3.02493	3.15246	2.088	2.74609	2.49415	2.33722	3.41352	2.43276	2.63082	2.89319	3.19483	3.06491	2.66998	2.45391	1.83449	2.89508	2.24891	1.35488	1.59729	1.42781	1.08549	0.605764	1.18373
PAxG05Ag0172100	6.14047	5.11047	5.05641	2.07615	4.02815	2.71355	2.74456	3.54492	4.09405	4.77793	3.41628	4.49754	4.27817	4.17438	5.28778	5.36129	6.56654	6.22798	6.68883	6.32767	6.48313	5.29408	5.857	5.20633
PAxG12Gg0085800	7.86698	6.70271	6.96224	9.46729	12.3034	11.0409	12.1086	8.3011	9.37983	8.83707	11.3174	10.4151	10.0514	12.0196	10.6404	9.73865	8.52834	9.26922	10.5771	11.4238	12.0748	10.0323	8.68475	8.94722
PAxG16Gg0097900	0	0	0	0	0	0	0	0	0	0	0	0	0	0	0	0	0	0	0	0	0	0	0	0
PAxG18Ag0101700	17.3255	16.5761	17.3145	23.7936	24.6066	22.5011	28.7679	27.6246	25.8084	22.7602	24.0861	25.7892	23.7969	27.3766	24.9987	24.8549	25.5259	24.5558	23.567	23.8767	25.8186	31.3157	32.4815	23.024
PAxG08Gg0178400	0	0	0	0	0	0	0	0	0	0	0	0	0	0	0	0	0	0	0	0	0	0	0	0.061738
PAxG06Ag0043700	0	0	0	0	0	0	0	0	0	0	0	0	0.468899	0	0	0	0	0	0	0	0	0	0	0
PAxG06Ag0087500	2.92247	3.38988	2.49947	4.11675	4.45474	3.21523	3.04608	4.76992	3.22353	2.92061	3.33449	3.15956	2.37921	3.4127	2.04709	4.41836	3.11927	3.91961	4.52303	4.98858	4.91913	5.63754	4.33686	3.99271
PAxG03Ag0010500	0.432957	0	0	0	0.165522	0	0	0	0.070477	0	0.169143	0	0	0.162501	0	0	0.223203	0	0.427197	0.353159	0.368225	0.215441	0.190703	0
PAxG19Gg0089500	96.4303	63.7164	54.3019	31.3805	44.447	36.0787	107.86	82.0802	78.4764	111.262	134.566	121.287	153.987	168.662	150.654	119.01	147.128	159.184	78.9221	85.8473	67.871	36.5173	19.7722	27.9722
PAxG03Ag0054700	1.41643	1.18541	0.245172	11.2894	7.62296	8.74296	2.79365	4.21932	5.83999	1.70763	1.305	2.08065	0.968029	0.697065	2.26952	2.93185	3.15882	2.92551	2.1855	4.70786	2.44901	33.3822	0.973979	2.65535
PAxG02Ag0026000	1.89183	1.00491	1.28408	2.22376	1.82298	1.64573	1.64751	1.02652	1.2304	1.48314	1.38449	1.23009	1.38731	1.78144	1.58168	2.15884	2.29517	2.52375	2.04576	2.04861	1.92707	1.55834	1.10695	1.29398
PAxG06Gg0202100	19.4704	17.3807	16.2729	17.277	21.4303	19.3617	24.0319	24.0105	22.8863	23.0087	21.4622	22.2744	25.209	24.29	26.1721	26.1529	25.4349	27.5081	27.0256	26.5294	24.7818	32.8804	28.9855	32.8787
PAxG05Ag0201100	16.3591	14.3409	16.8456	21.5444	20.1279	22.7411	18.1943	17.4453	18.5841	16.3002	19.7188	16.9324	16.3458	16.2532	15.8843	20.7352	19.0914	19.0044	19.2598	20.5052	19.6439	16.3938	16.0885	15.7002
PAxG14Gg0011300	5.93331	5.31989	4.44745	2.09059	2.32361	3.02701	3.19857	5.05353	3.16272	3.80494	3.98285	4.16877	3.49261	3.7999	3.66575	4.5213	5.41252	4.11337	4.95054	4.30698	3.04223	3.02254	2.53386	3.19658
PAxG16Ag0135500	10.1604	10.7872	10.4751	9.67908	8.41213	9.51737	11.8632	11.6575	10.9429	10.2089	11.2371	9.54146	8.76064	11.645	8.24295	8.07549	8.02426	9.41407	9.70117	8.78684	9.49496	9.90725	11.0394	10.5771
PAxG14Ag0058200	0	0	0	0	0	0.091986	0	0	0	0	0	0	0	0	0	0	0	0	0	0	0	0	0	0
PAxG16Gg0061700	15.1804	15.9797	15.6784	11.3981	13.2288	11.2983	13.3937	11.5217	13.8735	14.545	13.7423	13.0743	18.335	15.0341	17.2433	22.1835	19.0703	17.0458	19.4158	15.2054	10.1413	14.4271	11.9509	13.6853
PAxG01Gg0184500	50.3256	44.6811	48.8056	51.0178	50.9109	48.8689	39.7163	42.0863	41.8652	38.9662	40.6658	41.9081	37.8669	41.5636	40.6296	43.4478	45.9379	44.8367	46.1729	48.5908	47.7627	46.3353	44.7968	44.9078
PAxG14Gg0062500	7.22163	53.7315	13.1548	0.213955	0.950221	0.487429	0.870883	0.912926	0.869947	2.83955	3.5995	3.60782	4.23516	4.49655	5.3389	2.45363	2.99405	2.41452	4.42319	2.63013	1.97668	3.32006	5.55047	3.80235
PAxG16Ag0084100	0	0	0	0	0	0	0	0	0	0	0	0	0	0	0	0	0	0	0	0	0	0	0	0
PAxG14Ag0002600	0	0	0	0	0	0	0	0	0	0	0	0	0	0	0	0	0	0	0	0	0	0	0	0
PAxG01Ag0329700	2.21841	1.51805	2.5162	6.61143	5.72906	6.42999	3.61889	3.13885	4.00899	3.0591	3.46797	3.93137	3.93457	3.38786	3.13937	4.47147	4.44864	4.04921	3.82698	4.12394	4.03332	3.60166	4.25859	3.45103
PAxG05Ag0066500	3.84996	3.07124	2.40292	12.7874	10.7382	13.946	6.98703	8.29734	7.82427	6.52241	5.74022	5.06152	7.0458	4.9541	6.07687	5.68333	4.87925	5.21224	6.0041	7.70911	9.35154	9.3808	7.03658	10.1982
PAxG04Ag0033200	0	0	0	0	0	0	0	0	0	0	0	0	0	0	0	0	0	0	0	0	0	0	0	0
PAxG02Ag0058300	0	0	0	0.072362	0	0	0	0.064295	0.051402	0.292809	0.028874	0.649544	2.35445	1.95292	2.48835	4.98814	4.81793	4.90791	5.12973	5.19142	5.47532	3.82253	5.1544	5.28305
PAxG11Gg0061600	0	0	0	0	0	0	0	0	0	0	0	0	0	0	0	0	0	0	0	0	0	0	0	0
PAxG04Ag0016100	0	0	0	0	0	0	0	0	0	0	0	0	0	0	0	0	0	0	0	0	0	0	0	0
PAxG08Ag0141300	0	0	0	0	0	0	0	0	0	0	0	0	0	0	0	0	0	0	0	0	0	0	0	0
PAxG13Gg0079000	31.7071	42.1514	37.6077	14.7712	17.1452	15.4706	23.7741	20.7258	20.9027	21.5567	24.788	25.778	22.2405	23.0658	27.2328	20.9397	22.8103	21.5718	26.409	18.6586	23.3189	16.0417	16.8996	17.4023
PAxG13Ag0081700	0	0	0	0	0	0	0	0	0	0	0	0	0	0.312896	0.150196	0.465593	0.39313	0.525099	1.33087	1.40909	1.68927	1.60284	1.48635	1.97727
PAxG07Gg0074600	3.68669	3.81783	2.70963	1.07349	0.798884	0.654758	0.878366	0.993445	0.918513	0.815922	0.424153	1.29417	1.14659	1.2649	1.2771	1.52375	1.1399	1.86199	1.36488	2.47194	2.64755	2.32944	1.8391	2.75426
PAxG08Ag0141000	0	0	0	0	0	0	0	0	0	0	0	0	0	0	0	0	0	0	0	0	0	0	0	0
PAxG03Ag0056700	0	0	0	0	0	0	0	0	0	0	0	0	0	0.40591	0	0	0	0	0	0	0	0.365145	0.216405	0
PAxG02Ag0132400	0	0	0	0	0	0	0	0	0	0	0	0	0	0	0	0	0	0	0	0	0	0	0	0
PAxG16Ag0137900	0.324984	0	0	0	0.138944	0	0	0	0	0	0	0	0	0	0	0	0	0	0	0	0	0.215655	0	0
PAxG06Ag0216700	4.64066	5.8901	4.98383	11.7877	9.22157	9.46786	7.00207	6.56325	6.79415	6.49158	6.99269	6.35712	7.89678	7.47468	5.16871	6.1411	5.40819	6.80862	7.46217	6.80846	6.03688	5.65482	8.01828	7.65616
PAxG05Gg0102500	1.41863	2.62628	1.23722	1.51055	1.71453	1.66615	2.26869	1.71576	1.76613	1.90335	3.33225	2.77748	1.87948	2.40341	1.30169	0.95282	0.628265	1.50734	1.70656	0.298017	0.873171	0.951827	0.577124	0.83962
PAxG10Ag0058300	0	0	0	0	0	0	0	0	0	0	0.035581	0	0	0.007647	0	0	0	0	0.02594	0	0	0	0	0
PAxG11Gg0115300	0.177782	0	0.170067	15.3225	13.2668	14.6066	7.26922	7.61153	7.4318	6.65918	5.41855	6.53891	3.04981	3.63279	4.04666	4.59035	3.15773	3.35677	2.71378	2.75016	3.26294	4.3705	2.93963	2.92361
PAxG01Gg0001100	37.697	33.7685	34.2855	119.241	116.289	120.851	92.2443	98.7521	101.357	85.1935	87.1279	83.2547	92.151	85.5318	83.3153	116.96	92.6445	97.7626	123.292	140.326	160.245	149.237	193.335	182.069
PAxG13Gg0123500	1.07033	0.996484	0.440542	0.715254	0.831865	0.872972	1.20336	2.23375	1.85391	1.09192	1.22183	1.83715	2.24075	1.88282	1.88613	2.07036	1.66747	2.2174	2.38645	1.81705	1.94049	1.20914	1.67848	1.75433
PAxG01Gg0182900	1.29446	1.07579	0.767038	0	0	0	0.174968	0	0	0.192539	0.360227	0.485097	0.079427	0.093549	0.032091	0.089737	0.590185	0.513101	0.197305	0.500089	0.257099	0.246476	0.528435	0
PAxG06Gg0039400	11.7527	10.2634	11.6027	14.9407	17.3274	15.9069	11.5412	11.8417	12.3651	10.9653	11.6413	11.3569	12.8357	11.325	10.9912	12.0824	13.5165	12.4535	13.5503	13.0772	13.5602	13.0092	13.5882	13.2781
PAxG01Gg0138300	16.07	14.7497	16.3581	11.3171	12.1079	13.0699	16.6732	13.7777	12.2096	14.5512	15.0238	13.4795	13.5547	13.527	13.9521	14.8638	16.4069	16.4295	14.3701	14.708	15.4868	15.1717	14.0193	13.8822
PAxG14Ag0138300	0	0	0	0	0	0	0	0	0	0	0	0	0	0	0	0	0	0	0	0	0	0	0	0
PAxG10Gg0131900	0	0	0	0	0	0	0	0	0	0	0	0	0	0	0	0	0	0	0	0	0	0	0	0
PAxG10Gg0058200	0.366307	0.045682	0.201478	0	0	0	0	0	0	0.091943	0	0.08404	1.51344	0.195434	0.420526	0.099156	0	0.407456	1.40848	0.03959	0.319275	0.25392	0.258661	0.17969
PAxG09Ag0062900	0	0	0	0	0	0	0	0	0	0	0	0	0.298828	0	0	0.498234	0.479251	0.269131	1.59332	0.885851	0.801598	1.18727	1.59857	1.07163
PAxG15Ag0093100	16.3981	13.9183	17.6848	13.8399	15.319	13.5569	12.8056	12.3369	14.3884	14.0339	15.9783	12.1367	11.9368	12.1918	13.528	16.4973	12.6077	13.5381	13.1966	13.1145	14.7014	14.7412	13.5423	13.6118
PAxG05Gg0024100	7.0843	6.90547	6.49998	6.71806	7.23068	8.52843	7.82243	8.36599	8.51894	7.2694	8.55752	7.45725	8.06847	8.39461	8.25511	7.59297	8.53926	9.92957	8.18938	8.06798	8.48923	8.58406	7.05726	8.56848
PAxG11Ag0036600	37.7897	35.4158	33.5477	22.0484	20.0433	20.403	14.9452	14.2751	15.9656	14.2236	10.3906	13.9882	12.3324	13.5098	12.8055	9.79864	11.3179	10.2247	12.7943	12.6274	13.9798	12.4943	12.1566	11.7587
PAxG06Gg0239600	1.87989	0.778758	2.38012	0.835897	0.96039	0.915778	0.797226	0.470072	0.600633	1.54726	0.701301	1.23639	1.2158	0.692228	1.04932	1.21523	1.90786	1.51544	1.39502	1.31604	1.53219	1.05793	0.709313	1.57997
PAxG12Gg0130200	0.184379	0	0.150824	24.1642	23.9737	26.8768	18.1885	17.8726	19.083	10.3195	13.7726	12.9722	6.74252	4.66807	8.10138	7.3823	5.86731	6.47636	4.77383	6.81514	4.54406	10.8839	8.32548	7.94299
PAxG08Gg0144400	0	0	0	0.184983	0.115086	0.111797	0.147731	0.165948	0	0.381125	0	0	0.30845	0	0.246952	0	0	0	0	0	0	0.200024	0.093423	0
PAxG11Gg0149800	0	0	0	0	0	0	0	0	0	0	0	0	0	0	0	0	0	0	0	0	0	0	0	0
PAxG02Gg0198500	0	0	0	0	0	0	0	0	0	0	0	0	0	0	0	0	0	0	0	0	0	0	0	0
PAxG02Ag0130800	0	0	0	0	0	0	0	0.084355	0	0	0	0	0.076228	0	0	0	0.135191	0.205867	0	0	0	0	0.086127	0
PAxG01Gg0023700	0	0	0	0	0	0	0	0	0	0	0	0	0	0	0	0	0	0	0	0	0	0	0	0
PAxG14Ag0018800	0.401157	0.138699	0.930164	2.23186	1.94381	0.747026	1.00229	0.140883	1.00071	1.63678	1.46151	0.656898	1.24485	0.83229	1.07059	1.43474	0.461916	1.55377	0.61593	0.899522	0.249034	0.086872	0.582457	1.26848
PAxG10Gg0106900	0	0	0	0	0	0	0	0	0	0	0	0	0	0	0	0	0	0	0	0	0	0	0	0
PAxG03Gg0000900	0.116267	0.385981	0.594335	26.9865	18.8847	30.7263	20.6198	23.1445	27.5499	20.2169	15.7974	13.135	7.20835	3.87667	8.18765	4.64559	5.56042	4.89458	3.8861	3.1863	3.38216	2.10205	2.71919	3.24933
PAxG02Ag0077400	14.1793	16.9416	14.8897	20.8985	19.8447	23.557	17.1332	18.9434	18.7833	16.2245	15.7832	14.1691	14.2153	13.4822	15.3175	14.4	15.1178	14.1615	17.1782	15.1812	15.3233	14.3246	14.8653	15.1608
PAxG13Ag0047200	0.481564	0.925477	0.598409	0	0	0	0	0	0	0	0	0	0	0	0	0	0	0.422939	0.388876	0	0	0.305687	0.400155	0
PAxG09Gg0149300	80.8811	85.0834	85.109	86.2027	83.4845	87.6255	91.4358	89.3917	85.7292	82.7296	83.012	77.9701	79.2854	69.827	78.651	69.9732	72.3541	74.5774	64.3238	64.4982	65.2253	60.571	65.1902	64.4807
PAxG05Gg0013100	0.792704	0.290537	0.417405	1.02657	1.54429	1.57774	2.30302	1.80835	1.70724	1.19005	2.09424	1.95235	1.52704	2.04318	1.95094	1.89585	2.51449	2.33043	2.65113	2.34702	2.07259	1.81791	1.76274	1.49295
PAxG11Ag0083400	15.0508	10.4845	11.5598	9.81812	9.67738	10.324	8.89336	11.2015	11.1608	8.89514	10.0035	9.40429	9.54879	11.3614	9.22352	10.6338	10.8375	10.0713	10.0129	10.3628	10.6342	10.3422	7.55962	8.76293
PAxG08Gg0108900	3.37307	2.5463	2.68874	1.78282	1.90014	2.19252	2.42473	1.77456	1.91613	2.18727	1.92187	2.07308	1.80046	1.94989	2.23712	2.13121	2.55651	2.35523	3.06913	3.17176	2.82266	2.98517	3.62266	3.53067
PAxG10Gg0001000	5.07102	12.5421	3.48062	11.1302	18.957	18.1796	58.9007	49.2681	48.5345	81.2628	103.349	91.6361	151.402	163.348	133.279	109.228	137.989	150.126	100.352	96.1733	76.0638	44.6478	37.9293	48.8831
PAxG01Gg0275100	35.037	23.2845	31.5107	22.3343	22.2399	21.6154	21.3357	19.8396	18.6659	20.6622	18.3035	19.7055	17.5378	15.5618	17.0378	12.2941	14.0726	12.2697	8.99569	9.47448	7.3479	7.80917	4.6551	3.7483
PAxG02Ag0036400	11.12	8.28333	9.82083	9.1917	8.79798	9.46102	7.06232	8.60413	7.64666	7.4177	6.53719	6.13471	6.87566	7.14875	6.92068	6.84462	6.85929	6.2657	7.86784	7.99908	7.94614	8.89985	6.91592	7.08405
PAxG17Ag0001500	1.74714	1.10736	1.48991	14.783	11.8335	13.1005	7.19698	7.38932	8.35019	8.38409	8.5215	7.30459	6.89325	5.53382	7.44733	7.09405	6.05291	5.90851	4.92932	5.6906	4.51651	5.527	5.43173	5.29263
PAxG06Ag0160600	2.41206	1.02514	2.26898	25.6656	19.2295	21.5124	5.20157	6.11154	6.08957	2.66677	2.08905	3.3419	2.26241	2.31925	2.43087	3.05569	1.94947	1.92648	2.30751	1.49701	1.38761	2.30385	0.950599	1.32958
PAxG05Ag0217900	2.1529	1.68781	2.9199	3.01767	2.14532	3.31483	2.00436	1.60406	1.86035	1.2357	1.11663	1.11736	1.5914	1.64165	1.21158	0.783906	0.739196	1.07081	1.24143	1.17371	1.64161	1.30635	2.3144	1.63557
PAxG14Gg0034600	10.4571	8.32474	8.80177	12.9158	14.647	14.8251	12.1577	12.8479	10.8956	11.7955	12.3291	11.5492	10.7675	12.6471	12.2194	10.3873	11.6331	10.6132	9.94035	10.0879	9.05414	8.18056	7.71002	9.34507
PAxG02Ag0109100	4.41939	4.40786	3.23446	4.63333	4.56107	4.31197	5.12139	5.00728	4.75321	4.60081	5.32587	4.22394	4.75064	5.50841	5.2427	5.61004	6.4369	5.63532	5.68716	4.53967	3.25789	4.24467	1.99523	3.38038
PAxG02Ag0021800	0	0	0	0	0	0	0	0	0	0	0	0	0	0	0	0	0	0	0	0	0	0	0	0
PAxG17Ag0117300	4.69888	4.28433	4.01933	1.97177	2.13175	2.97905	2.31895	3.33771	2.87217	2.73942	2.59132	2.56855	2.82974	2.40799	3.08464	2.26858	3.04067	3.2115	3.06196	3.08685	2.27876	2.55163	1.8514	1.60153
PAxG13Gg0040700	34.6276	30.493	28.2822	5.89797	12.2004	9.65549	10.8018	15.9155	14.2915	18.7897	19.8574	21.9099	21.6813	25.0617	20.9222	20.6907	25.2897	20.0282	20.5708	25.3997	17.7275	16.0433	20.9489	16.5404
PAxG10Gg0150600	0	0	0	0	0	0	0	0	0	0	0	0	0	0	0	0	0	0	0	0	0	0.132323	0	0
PAxG11Ag0039800	22.2175	17.3404	21.6095	20.6135	20.503	20.6958	17.5901	17.1975	18.388	16.8477	21.0248	18.8243	18.3967	19.6495	19.4135	20.3568	17.5552	18.2795	17.1886	17.0793	17.7077	18.6588	16.4794	15.0397
PAxG16Ag0089500	0	0	0	0	0	0	0	0	0	0	0	0	0	0	0	0	0	0	0	0	0	0	0	0
PAxG01Gg0444600	0	0	0	0	0	0	0	0	0	0	0	0	0	0	0	0	0	0	0	0	0	0	0	0
PAxG17Ag0053400	0	0	0	0	0	0	0	0	0	0	0	0	0	0	0	0	0	0	0	0	0	0	0	0
PAxG15Ag0022600	0.507936	0.369998	0.589964	2.46844	2.76624	3.09145	1.95208	1.93517	1.84254	2.1974	2.37399	2.25802	2.90591	2.20243	2.28366	3.34717	2.63867	3.08816	2.39461	3.13824	3.3692	2.6702	2.60804	3.00453
PAxG06Gg0057300	16.9381	16.4056	17.3347	4.40698	4.87143	3.47316	6.70402	6.6286	5.51637	5.47427	5.06603	5.14818	5.96205	5.32865	3.87279	3.78429	4.7824	3.866	5.62041	4.98484	6.01857	4.43116	4.19488	5.83026
PAxG10Gg0135100	1.92412	2.88305	3.22438	7.29254	10.0539	9.32887	7.55832	9.03389	8.86419	6.61437	9.66081	7.10526	8.73486	8.28893	7.71326	10.7348	9.06134	10.6848	14.0544	11.8574	15.0759	15.8427	14.2031	15.009
PAxG17Gg0097700	0	0	0	0	0	0	0	0	0	0	0	0	0	0	0	0	0	0	0	0	0	0	0	0
PAxG18Gg0035900	0	0	0	0	0	0	0	0	0	0	0	0	0	0	0	0	0	0	0	0	0	0	0	0
PAxG06Gg0030600	134.752	108.025	108.956	6.02043	11.0275	7.18486	24.5537	23.6872	20.5512	23.5921	27.537	26.9725	32.7439	43.728	27.4558	31.9083	31.4655	28.1866	24.671	35.9961	29.2635	24.5169	16.0884	20.1856
PAxG17Ag0159900	12.7985	21.5805	11.402	5.99945	15.5116	10.9342	31.4766	24.7307	24.0615	34.2298	27.5846	24.6464	22.1084	21.0129	22.0262	10.1439	14.0129	11.8741	5.84747	4.53988	5.00817	2.71935	1.08556	2.2207
PAxG16Gg0084800	0	0	0	0	0	0	0	0	0	0	0	0	0	0	0	0	0	0	0	0	0	0	0	0
PAxG14Gg0052100	0	0	0	0	0	0	0	0	0	0	0	0	0	0	0	0	0	0	0	0	0	0	0	0
PAxG04Ag0050700	0.360741	0	0.128187	0	0	0	0	0	0	0	0	0.041623	0	0	0	0	0	0	0	0	0	0.058643	0	0
PAxG03Gg0123300	6.81283	7.62941	9.21814	10.1993	8.00467	9.49981	7.00982	6.0096	7.56962	9.84998	8.529	6.60251	8.77002	11.2655	7.98512	9.6485	7.03593	8.72747	6.92493	9.55171	6.2427	7.73867	4.63323	5.45333
PAxG06Ag0179200	0	0	0	0	0	0	0	0	0.303089	0	0.370599	0	0.072427	0.387637	0.246403	0.112356	0.899619	0.555862	0.152598	0.390181	0.544052	1.26266	0.049435	0.418722
PAxG02Ag0139400	0.248476	0.395098	0.060608	0.287214	0.287567	0.066749	0.347213	0.292642	0.28456	0.16477	0.206725	0.149724	0.108049	0.180964	0.088005	0.155577	0.153216	0.101228	0.032993	0.031985	0.029239	0.083929	0.096317	0.197126
PAxG06Gg0050900	0	0	0	0	0	0	0	0	0	0	0	0	0	0	0	0.068421	0	0	1.58264	1.72277	2.28142	10.9631	10.1701	12.81
PAxG03Gg0063500	21.8967	18.337	18.8003	7.27231	8.88534	7.87877	8.80146	10.1365	8.88872	12.6708	8.70045	9.88308	10.4582	11.5318	11.6516	10.0658	11.0668	11.1204	11.2375	10.7329	7.63133	7.09988	6.76344	7.29593
PAxG05Ag0025700	1.35096	2.95605	0.869819	0.972872	0.613701	0.631652	1.38854	1.44731	0.923721	1.0584	1.33353	1.30461	2.08998	2.52467	2.16325	1.42484	2.57666	2.21052	4.35681	2.44795	4.42927	3.13986	3.50318	2.20406
PAxG05Gg0205000	9.28431	8.36653	7.91607	13.2179	12.7168	15.1524	11.13	10.602	11.3032	10.4504	12.9427	10.6998	12.0131	11.2521	10.2831	11.1501	10.8859	11.4014	13.531	11.6454	12.0728	11.9945	12.821	12.6197
PAxG05Ag0069500	0	0	0	0	0	0	0	0	0	0	0	0	0	0	0	0	0	0	0	0	0	0	0	0
PAxG04Ag0195300	5.58398	6.26349	5.7273	4.2332	6.03097	5.91788	8.30828	7.22489	7.61132	7.70579	6.22324	7.00985	5.19842	8.92635	6.50156	5.85457	6.64142	6.71759	5.6566	4.75417	4.9782	3.84068	4.5248	4.87506
PAxG08Gg0107400	32.2494	40.3386	30.4778	9.20488	8.85714	10.1323	17.461	16.9549	16.2677	15.915	14.1006	12.6368	15.3814	16.4207	16.9942	11.018	15.5961	13.5895	13.6133	12.0139	12.0223	15.3662	11.6559	10.4942
PAxG11Gg0074200	0.680034	0.552628	0.99819	0.353913	0.57285	0.426667	0.319952	0.490229	0.38087	0.196821	0.432005	0.447441	0.243343	0.408038	0.259084	0.378648	0.387731	0.609012	0.659522	0.501223	0.381047	0.365417	0.216634	0.236656
PAxG10Ag0042800	4.84575	6.46121	4.13013	20.8741	28.7727	21.6672	32.7367	24.3245	19.4303	24.9168	20.098	23.5276	15.094	28.2898	27.4259	20.8217	31.4107	27.5632	33.5576	23.407	22.7352	20.1213	21.1679	23.916
PAxG11Gg0113200	1.59004	1.71673	1.81586	1.91016	1.49131	1.7176	2.34512	2.41069	2.14174	2.18638	1.20853	2.02708	1.77115	2.15738	1.6167	2.48054	1.82693	1.87356	2.27848	1.36078	2.11851	1.71234	1.41796	1.76424
PAxG05Ag0176900	0.948234	0.931371	2.30734	0.287728	0.951385	0.380551	1.54338	2.24626	1.43278	4.97249	2.18881	1.99667	3.59973	2.86304	3.62845	4.89949	4.02664	3.60443	2.47947	3.52397	2.84043	4.29884	3.87871	4.93808
PAxG01Ag0027200	0	0	0	0	0	0	0	0	0.214038	0	0	0	0.14367	0	0	0	0	0	0	0	0	0.22185	0.349704	0
PAxG05Ag0064900	31.093	33.3682	33.4349	65.7856	58.3582	63.4519	35.4481	34.3417	32.4119	29.5281	32.4106	31.003	28.4776	28.4386	25.1895	30.7988	32.1688	29.5224	39.7055	39.5247	46.4417	42.8091	43.2111	40.7498
PAxG07Ag0118400	0	0	0	0	0	0	0	0	0	0	0	0	0	0	0	0	0	0	0	0	0	0	0	0
PAxG02Gg0195900	0	0	0	0	0	0	0	0	0	0	0	0	0	0	0	0	0	0	0	0	0	0	0	0
PAxG11Ag0141900	0	0	0	0	0	0	0	0	0	0.118355	0.139306	0	0.390883	0.48061	0.047528	0.930802	0.20697	0	0	0.610715	0	0	0	0.214557
PAxG02Ag0100300	2.53243	4.73836	2.25224	1.03431	0.965467	0.935978	2.66489	2.83326	1.75229	3.69997	3.06098	2.5683	3.82274	3.14326	3.36544	3.20951	4.79763	3.58167	3.01513	2.6644	3.28975	1.78013	1.79947	2.81318
PAxG06Gg0198700	14.0536	13.6666	14.1046	16.3916	15.0276	14.0192	15.8602	16.6436	13.3673	12.9989	15.2446	16.1328	18.0289	18.1723	15.944	18.6051	18.6376	19.9317	20.6752	17.2042	20.8316	15.9921	16.4968	15.2626
PAxG02Ag0041900	0	0	0	0	0	0	0.382656	0	0	0	0	0	0	0	0	0	0	0	0	0	0	0	0	0.003501
PAxG01Ag0058000	9.76475	10.335	13.5843	7.21683	7.48494	8.73779	7.03329	7.21665	7.4607	6.281	6.83773	6.12448	6.41669	6.88723	6.80799	5.89904	6.90541	6.01494	6.0867	7.08911	7.33468	7.05815	5.90998	5.28908
PAxG17Gg0000200	0	0	0	0	0	0	0	0	0	0	0	0	0	0	0	0	0	0	0	0	0	0	0	0
PAxG10Gg0175700	0	0	0	0	0	0	0	0	0	0	0	0	0	0	0	0	0	0	0	0	0	0	0	0
PAxG14Gg0145300	0	0	0	0	0	0	0	0	0	0	0	0	0	0	0	0	0	0	0	0	0	0	0	0
PAxG12Ag0124500	54.1571	43.2338	49.591	10.0465	14.1665	12.1431	13.5921	15.4002	15.1756	14.7987	8.14785	12.5632	10.5915	18.1128	16.6803	13.9433	22.4884	15.2222	19.22	20.0978	17.5378	25.2523	28.7097	22.5282
PAxG19Gg0031200	0	0	0	0	0	0	0	0	0	0	0	0	0.146369	0	0	0	0.181188	0.151995	0	0	0	0	0.255371	0.169306
PAxG01Ag0077100	0.56695	0.107774	0	0.713949	0.863916	0.940511	1.02033	1.2385	0.834892	1.5305	1.58126	1.4568	1.37744	0.497598	1.13911	0.242379	0.300532	1.48681	0.419927	1.47628	0.783441	0.756945	0.348725	0.754679
PAxG17Gg0255000	8.91177	9.80421	10.6466	14.1068	13.4876	15.4852	7.34634	8.9051	6.05657	7.90064	6.13448	6.12886	5.72715	5.07565	6.01435	5.78053	5.43445	5.46114	6.71047	5.62899	6.12942	6.19853	6.23963	6.49867
PAxG13Ag0029500	0	0	0	0	0	0	0	0	0	0	0	0	0	0	0	0	0	0	0	0	0	0	0	0
PAxG09Ag0044800	2.33953	2.43319	2.51082	24.9567	22.8244	21.0239	10.7535	15.0512	17.129	15.7569	13.4818	14.4696	14.6585	11.6308	19.6999	10.8023	10.5652	11.1514	12.2555	11.1861	13.1277	14.3238	12.9059	13.5038
PAxG15Ag0062800	58.3464	53.3233	50.3397	29.4764	38.0303	28.6754	47.6515	52.2177	45.3782	50.1978	63.9484	64.1456	51.0114	57.6801	52.2128	51.9632	43.6597	42.5893	31.7234	33.7691	28.3088	23.9916	21.0625	25.2423
PAxG17Gg0108900	0	0	0	0	0	0	0	0	0	0	0	0	0	0	0	0	0	0	0	0	0	0	0	0
PAxG05Gg0164800	0	0	0	0	0	0	0	0	0	0	0	0	0	0	0	0	0	0	0	0	0	0	0	0
PAxG02Ag0173700	5.24457	2.90369	7.39666	0	0.184281	0.318027	0.35973	0.391826	0.377865	0.371436	0.216735	0.185656	0.254362	0.130501	0.25068	0.127673	0.161227	0.657865	0.168881	0.122808	0.229212	0.626422	0.191738	0.188805
PAxG03Gg0039000	0	0	0	0	0	0	0	0	0	0	0	0	0	0	0	0	0	0	0	0	0	0	0	0
PAxG01Ag0370900	0	0	0	0	0	0	0	0	0	0	0	0	0	0	0	0	0	0	0	0	0	0	0	0
PAxG04Ag0014000	0.99531	1.68802	1.19573	3.16119	2.42392	2.99733	2.50888	2.59126	2.66211	2.88708	3.74774	2.43602	3.85632	2.97832	2.51828	4.36841	3.14681	4.28056	3.62676	4.46024	4.49784	4.56361	5.69409	4.55846
PAxG06Ag0056300	5.76358	5.82181	5.08374	2.47408	2.82065	2.16516	4.62707	4.28689	4.73205	4.23343	3.89074	4.24438	4.58355	3.7784	3.46318	3.93209	4.1906	4.52236	2.97273	3.22331	3.93729	4.15505	3.39307	3.92471
PAxG03Gg0154800	9.95128	9.2214	10.8154	11.5189	12.3823	11.793	9.5534	10.6875	9.47303	8.47121	7.37665	8.79061	9.38702	8.4603	8.36244	10.1343	10.4883	9.16442	8.21392	8.53789	8.67435	7.68395	8.14579	8.95827
PAxG09Gg0118300	23.1933	24.6472	23.3847	20.2251	17.7129	17.0952	17.5175	16.1668	17.7712	15.6908	17.5344	15.6215	16.2371	14.6068	14.7167	16.3331	14.9823	16.8216	19.162	19.9352	21.8432	23.6303	28.4448	26.8722
PAxG01Ag0142500	24.1661	26.4727	25.0469	9.24971	9.83713	11.3102	13.364	15.9685	15.9207	15.9899	15.4572	15.9882	14.5341	16.4147	16.5583	16.609	19.4959	15.0372	17.0128	17.5863	18.9331	21.9517	18.7129	16.5269
PAxG18Ag0132700	0.709014	0.778645	0.919001	0.957676	1.32735	1.24646	2.36513	3.22742	2.91221	2.70469	3.43496	4.07111	6.36139	5.33586	5.16068	7.86153	9.41014	7.6806	13.752	11.8026	14.5132	14.445	15.7162	14.7185
PAxG10Ag0145700	0	0	0	0	0	0	0	0	0	0	0	0	0	0	0	0	0	0	0	0	0	0	0	0
PAxG01Ag0310300	3.22186	1.68841	1.13948	22.9768	18.4946	22.6291	9.98873	10.8569	6.5046	8.29636	7.78388	5.85723	4.33321	2.2135	7.91766	3.26945	3.30601	3.5261	0.849642	2.68184	1.68494	1.11067	0.117271	0.528002
PAxG05Ag0075100	4.00421	5.06367	3.62493	2.08189	4.91158	3.26564	4.36375	3.80188	3.86898	3.29872	3.30503	4.22739	5.50292	4.33896	4.07249	4.61369	5.04277	4.69109	6.61444	4.12533	3.26983	3.57911	2.51745	3.28929
PAxG14Ag0086700	46.402	66.4704	45.7138	9.73705	14.9987	11.2575	28.7832	28.5226	27.9132	42.227	39.7774	40.9694	46.8453	51.1695	45.9278	43.4407	42.8398	45.6647	38.4538	37.8372	33.7158	23.667	20.1479	22.6824
PAxG18Ag0014300	12.4496	12.061	12.2657	6.37511	7.09028	7.74307	6.81509	8.03878	7.13399	7.67243	5.93765	7.20163	7.30966	6.4808	6.73904	8.93391	9.09681	9.98327	9.02877	7.49932	8.32895	8.13633	7.12331	7.87924
PAxG01Ag0276500	0	0	0	0.415147	1.17124	1.0522	0.087709	0.080961	0.119122	0.128261	0.295919	0.153842	0	0.208643	0.224105	0	0.118645	0.07126	0	0	0	0.319911	0	0.105534
PAxG11Gg0008300	0	0	0	0	0	0	0	0	0	0	0	0	0	0	0	0	0	0	0	0	0	0	0	0
PAxG15Gg0071200	3.71071	3.99498	3.99588	0.996692	1.43152	0.792425	1.61462	1.49518	1.29901	3.65157	2.70043	2.05495	2.15651	1.93593	3.00208	1.86659	3.66708	3.3681	3.02938	1.44179	2.36526	4.3567	2.77897	1.16242
PAxG08Gg0182700	28.0169	102.824	27.3688	1.91922	1.17386	0.659572	0.833729	0.320818	0.667427	0.073232	0	0.40414	0.573429	0.070417	0.230448	0.273199	0.20423	0.117049	0	0	0	0	0	0
PAxG10Gg0064600	0	0	0	0	0	0	0	0	0	0	0	0	0	0	0	0	0	0	0	0	0	0	0	0
PAxG10Gg0055700	6.29214	7.13476	6.16695	16.1854	17.4596	16.4645	12.1309	12.2456	13.1074	13.868	15.1338	14.7949	17.2942	13.4232	14.4212	16.7323	14.4222	16.2492	16.82	15.3053	16.8553	15.6701	15.4734	17.0867
PAxG01Ag0389100	0	0	0	0	0	0	0	0	0	0	0	0	0	0	0	0	0	0	0	0	0	0	0	0
PAxG12Ag0096400	66.142	67.9895	60.656	68.3144	75.9096	79.3209	72.6311	64.2988	62.8945	55.8539	61.3218	57.2463	51.5816	58.9508	54.0382	56.8777	57.969	56.3742	60.5046	64.7218	64.4988	73.4237	71.7566	69.8002
PAxG17Ag0114800	0	0	0	0	0	0	0	0	0	0	0	0	0	0	0	0	0	0	0	0	0	0.650262	0.731167	0
PAxG02Ag0075800	11.7893	9.5953	15.077	9.76535	8.00973	7.39643	20.6798	11.3272	17.2948	8.25014	4.4465	5.01725	3.3675	4.34693	4.89011	3.59535	4.59375	4.85299	2.49406	4.41178	4.12109	11.0126	5.92849	4.79357
PAxG18Ag0068200	12.5374	14.7373	12.837	10.9007	12.8075	10.7623	12.6995	13.8558	10.5889	11.997	13.2168	12.222	11.997	12.6674	9.77439	11.1952	9.93514	10.0771	11.1256	10.5466	11.1157	10.3312	12.9417	13.0097
PAxG08Gg0128200	0.219355	0	0	0	0	0	0	0	0	0	0	0	0	0	0	0	0	0	0	0	0	0	0	0
PAxG06Gg0239900	20.6995	21.9932	22.1578	54.4038	50.8222	50.454	36.8778	34.9094	37.4565	38.74	37.3589	38.1707	40.9984	40.733	39.5867	49.7963	52.0234	50.3189	56.9177	49.9709	47.7257	46.894	48.8687	45.9197
PAxG15Gg0046000	0	0	0	0	0	0	0	0	0	0	0	0	0	0	0	0	0	0	0	0.032479	0	0	0	0
PAxG17Ag0014500	6.61029	4.75122	4.41456	4.42702	5.72032	5.45184	5.01001	4.70079	4.53837	5.21852	6.47262	4.50344	4.96216	5.97169	5.73048	5.7532	5.64026	4.77768	5.01649	4.92953	4.97359	4.59455	4.51645	3.87517
PAxG14Gg0084600	18.1529	19.6937	18.1917	2.89513	6.12401	3.84444	11.3476	11.8884	12.9853	18.8056	17.5188	19.1353	24.7662	25.6523	19.2554	18.9555	16.8061	19.1854	16.4058	12.8234	10.8349	7.06937	5.59222	7.08946
PAxG10Ag0150300	7.51638	4.06685	6.00439	10.4609	15.4027	13.6582	23.9233	22.6347	19.2867	26.395	23.1382	24.136	27.4101	27.2	30.4016	28.5614	27.136	29.537	18.2802	20.5586	16.824	13.4783	9.52206	11.0122
PAxG17Gg0011200	6.84316	9.0885	9.92738	1.25495	3.69703	1.39599	4.73801	7.97548	4.05071	3.74568	5.21455	4.434	8.77526	8.89206	4.16379	6.26963	5.33819	7.09751	5.50209	6.72041	5.44886	4.40597	7.47985	5.65095
PAxG19Ag0069400	0	0	0	0	0	0	0	0	0	0	0	0	0	0	0	0	0	0	0	0	0	0	0	0
PAxG02Gg0201100	13.7068	11.0861	14.8924	4.28629	4.59519	6.0823	8.30872	7.11136	8.79863	6.14874	10.2926	6.81048	8.55756	10.1796	8.41346	6.78267	5.14827	9.20463	6.99298	5.46339	5.04799	4.24153	5.49394	5.34051
PAxG02Gg0002300	8.97238	9.98331	9.74788	4.27821	5.88616	6.33828	7.75918	7.11601	7.67077	4.50202	7.51201	7.2757	8.01884	6.41063	6.04846	13.8838	12.772	10.0626	17.5751	15.8188	19.7506	18.5449	22.0785	20.4423
PAxG02Ag0140900	13.2059	13.7453	14.6031	7.4917	7.96695	7.67068	7.70015	7.36935	6.96537	8.45774	7.8696	7.77084	6.20375	6.8063	7.66649	5.85634	7.00718	8.03362	8.48111	8.34954	9.32108	9.41552	8.75261	9.0664
PAxG14Gg0099200	66.5416	61.4533	62.4927	28.0363	27.8048	27.2138	42.4984	43.6861	38.4019	34.7907	34.8174	31.6287	28.1226	35.4649	31.5222	30.0429	34.4071	29.6371	32.8246	37.8044	30.3754	31.0271	29.9754	31.9288
PAxG03Gg0027400	0	0	0	0	0	0	0	0	0	0	0	0	0	0	0	0	0	0	0	0	0	0	0	0
PAxG16Ag0077500	37.6536	31.9231	36.7089	130.496	125.901	146.721	115.45	129.169	113.58	117.244	124.455	116.578	92.9516	98.169	85.3643	74.9651	82.9263	76.7971	91.0765	98.127	109.158	112.843	124.788	119.272
PAxG07Gg0136400	0.23667	0.0887	0.393608	0	0.129277	0.832779	0.263746	0.111978	0.064734	0.301945	0.192091	0.275196	0.647997	0.596277	0.968786	0.635403	0.637666	0.720606	0.635628	0	0.2267	0.500326	0.221022	0.344218
PAxG09Ag0052600	14.7784	13.3993	14.0428	51.8096	48.3781	52.6766	33.6735	29.2576	33.3309	31.1484	31.1043	30.6978	33.7264	30.929	30.6793	39.3671	32.4565	36.8652	35.4425	35.474	40.5704	34.3384	38.1168	37.6905
PAxG14Gg0189400	4.31676	4.27742	4.90468	8.05613	5.23147	4.50196	6.09352	4.60369	4.77546	5.28997	5.31614	6.57442	5.92138	5.19333	5.30345	5.79238	6.38927	5.3294	7.49808	6.0529	6.36258	7.97096	8.12525	8.20291
PAxG01Gg0382100	212.682	230.439	230.334	44.6313	72.2803	62.2498	136.306	154.394	173.918	162.795	136.717	130.747	150.175	151.843	158.012	107.378	138.055	136.804	88.8652	75.1962	62.9675	68.8585	32.3247	49.8319
PAxG05Ag0193000	80.7029	80.6423	89.5039	32.9324	34.2198	32.0608	32.3364	31.4367	39.1836	40.0989	35.7912	30.0139	46.5201	29.446	52.2513	42.2732	40.4546	45.5396	28.9319	32.0507	23.5901	14.5276	13.0741	18.5889
PAxG05Ag0157200	0.516097	0	0.146501	0	0	0	0	0	0.168303	0	0.633258	0.298348	0	0	0	0.140018	0.444916	0.148704	0	0	0.543449	0.627425	0.151067	0.649196
PAxG10Gg0102100	1.13441	0.433604	1.09634	0.85539	1.79485	1.07957	2.00918	1.77402	1.42087	0.331269	0.410495	0.538201	0.390104	0.514524	0.607194	0.300961	0.401043	0.19597	0.946082	0.381739	0.254246	1.07787	0.57944	0.623668
PAxG05Ag0209600	0	0	0	0	0	0	0	0	0	0	0	0	0	0	0	0	0	0	0	0	0	0	0	0
PAxG06Gg0093600	1.14402	0.961608	0.787467	1.99887	0.54316	0.885472	1.36315	1.27919	0.856044	1.15001	1.37618	0.838288	1.16024	1.15327	0.502281	0.814689	0.247117	0.199814	0.559972	0.462158	0.666917	0.742975	0.545401	0.325511
PAxG13Gg0129100	0.201518	0.621595	0	0	0.084125	0.230938	0.366606	0	0	0	0.14258	0	0.103187	0	0.30361	0.24518	0.111018	0	0	0.038546	0.184108	0.134604	0	0
PAxG17Ag0012900	0	0	0	0	0	0	0	0	0	0	0	0	0	0	0	0	0	0	0	0	0	0	0	0
PAxG19Gg0048500	0	0	0	0	0	0	0	0	0	0	0	0	0	0	0	0	0	0	0	0	0	0	0	0
PAxG05Ag0209700	0.400855	16.6109	0.857431	2.39161	0.679391	0.479533	0.590163	0.435	0	0.39987	1.03876	0.220173	1.64869	0.593714	0.796151	0.507694	1.64082	1.50891	1.64585	0.492032	0.747601	14.1168	1.81416	3.54881
PAxG01Gg0404700	4.46342	4.31927	4.22067	5.46081	6.01518	5.0605	4.67474	4.89435	4.61061	4.1941	4.54939	4.71906	4.5849	4.839	3.39289	4.89373	4.50114	4.37036	6.21686	5.87587	6.78982	6.94102	6.37426	6.5039
PAxG11Gg0028100	0.739064	0.368453	0	0	0	0	0	0	0	0.180655	0.087236	0	0.520172	0.24129	0	0	0.447926	0.510459	0	0	0	0	0	0
PAxG02Ag0225200	4.57895	3.31501	2.34838	2.90702	2.3351	2.55033	2.57664	3.19001	2.53305	3.40435	3.09435	2.39266	3.26557	2.84923	2.76187	4.12362	3.18043	3.58551	2.91632	2.27792	2.29711	2.97127	2.75146	2.21034
PAxG17Ag0003100	11.6839	7.81529	9.42791	4.50765	5.66389	4.86769	7.16952	5.82833	6.01631	7.38373	5.65561	5.74266	6.38113	5.59756	5.88681	7.13461	6.39164	6.54229	6.99888	6.39011	5.94529	4.77042	4.43036	4.14073
PAxG17Gg0123300	0	0	0	0	0	0	0	0	0	0	0	0	0	0	0	0	0	0	0	0	0	0	0	0
PAxG11Gg0002200	0	0	0	0	0	0	0	0	0	0	0	0	0	0	0	0	0	0	0	0	0	0	0	0
PAxG04Gg0147300	82.1898	90.6053	87.2067	106.377	116.925	110.86	108.038	102.893	113.303	108.315	100.159	119.564	102.665	94.0177	107.116	110.642	98.0632	100.974	122.341	111.776	132.452	182.214	187.905	168.146
PAxG01Ag0078900	0	0	0	0	0	0	0	0	0	0	0	0	0	0	0	0	0	0	0	0	0	0	0	0
PAxG02Gg0189900	2.10818	2.30055	2.0762	3.4398	2.66951	3.05105	2.70742	2.6887	2.97944	3.00902	2.72388	2.66069	3.13646	2.49493	2.35715	2.87534	2.90174	2.44295	2.69087	2.60243	3.1332	2.60714	3.36416	3.58193
PAxG16Gg0082400	0.170594	0	0	0	0	0	0	0	0	0	0	0	0	0	0	0	0	0	0	0	0	0	0	0
PAxG04Gg0184700	0	0	0	0	0	0	0	0	0	0	0	0	0	0	0	0	0	0	0	0	0.082319	0	0	0.094464
PAxG02Ag0061200	9.5276	10.5321	9.30729	2.13167	3.00462	2.53626	6.43017	8.26726	7.53288	6.39816	6.41984	5.51811	7.0135	7.63735	6.32573	5.74702	6.43339	6.67514	9.83731	11.8247	14.0917	23.9239	27.3016	22.7846
PAxG15Gg0071900	11.5514	28.4499	21.9125	32.1993	19.8087	27.6177	17.899	18.4124	16.8121	15.8331	12.6377	15.0534	10.2313	9.77408	18.8539	8.32476	12.5319	9.31328	11.0211	9.17159	7.81341	20.1926	15.5746	11.2714
PAxG04Gg0022200	0.862307	1.17472	1.32442	0.141834	0.294615	0.588135	0.80781	0.655044	0.198702	0.600389	0.719924	0.853621	0.471616	0.629898	0.630238	0	0.193837	0.470978	0.146057	0.458391	0.170486	0.221387	0	0
PAxG06Gg0112600	1.1387	1.4489	0.856855	0.238881	0.617947	0.936469	0.609065	1.41973	0.846277	1.06635	0.535837	0.940381	0.398805	0.574909	0.384251	0.254547	0.460002	0.254061	0.244277	0.324448	0.329103	0.150291	0.270383	0.154462
PAxG16Gg0125600	0	0	0	0.555788	1.21979	0	0.720764	0.63676	0.746963	0	0.578293	0.722619	0	0	0	0.582768	0	0	0.583023	0	0	3.82002	1.05335	1.41696
PAxG04Gg0169000	3.20236	2.23679	3.06284	2.59913	2.62943	2.52624	1.81832	2.0868	2.22711	4.67394	4.52255	4.07582	7.74368	9.77211	11.1215	10.7701	10.9625	7.8562	9.56787	9.67348	8.30863	5.7807	4.57842	5.80361
PAxG13Ag0009400	0	0	0	0	0	0	0	0	0.066827	0	0	0.148413	0.28493	0	0.159163	0	0.03348	1.20622	0.465432	1.65346	0.543001	6.81407	2.68173	7.35742
PAxG12Ag0064700	9.99531	8.82153	7.97626	9.93682	10.8504	10.8363	9.08184	9.14083	8.92412	8.25468	9.58238	9.20863	9.29782	8.79992	9.46916	9.91331	10.3498	9.98819	10.7821	10.1187	10.7724	9.11003	10.1675	7.92256
PAxG01Gg0174400	16.5106	13.9622	15.6492	20.6123	21.4715	21.6573	17.0759	20.9755	17.0068	17.7297	17.7801	19.3772	16.8707	17.7222	18.2203	19.0814	18.8936	19.4975	18.3958	19.2772	19.3424	18.019	20.1033	18.0399
PAxG08Ag0197900	0	0	0	0	0	0	0	0	0	0	0	0	0	0	0	0	0	0	0	0	0	0	0	0
PAxG17Gg0154500	0	0	0	0	0	0	0	0.098883	0	0	0	0	0.392435	0	0	0	0	0	0	0	0	0	0	0
PAxG06Ag0153200	69.2382	77.3434	81.1118	36.8275	44.5156	40.4108	54.3375	49.3147	57.8135	61.2121	65.7383	59.2287	62.8574	65.6614	65.8424	57.3429	65.1464	53.4607	51.2809	46.4341	45.9694	52.8111	48.2223	52.2863
PAxG18Ag0077600	18.0155	16.7059	18.1789	26.8413	28.5754	28.106	28.8041	26.5958	25.1834	24.452	23.6832	25.0194	21.6628	24.6124	21.4944	22.4179	25.0196	23.4481	20.8649	24.5046	27.261	27.6239	24.4095	25.3244
PAxG17Gg0232100	0	0	0	0	0	0	0	0	0.190051	0.85867	0	0.23705	0	0	0	0	0	0	0.241547	0	0	0	0	0
PAxG10Ag0066600	0.024015	0.1101	0.123673	0.099374	0.043413	0.08203	0.123794	0	0.030059	0.069223	0	0	0.090292	0.02457	0	0.085839	0	0.039068	0.16701	0	0.063066	0.165442	0	0.059837
PAxG19Ag0047900	0	0	0	0	0	0	0	0	0	0	0	0	0	0	0	0	0	0	0	0	0	0	0	0
PAxG08Gg0032300	45.474	38.5126	47.0807	33.2842	26.012	25.8006	31.2344	24.6351	31.7019	19.3589	16.2889	22.0768	12.7755	9.6041	25.0076	13.42	13.6073	11.9624	5.52395	9.72647	7.92643	7.02487	4.67999	7.72523
PAxG19Gg0077500	0	0	0	0	0	0	0	0	0	0	0	0	0	0	0	0	0	0	0	0	0	0	0	0
PAxG07Gg0022200	0.114483	0.017328	0.178899	0.04341	0.142852	0	0.174714	0.200725	0.341856	4.45554	7.96964	6.14166	8.81807	13.2598	17.6515	13.9009	11.1121	13.7131	7.95911	12.0038	4.52542	4.54094	1.39263	2.74111
PAxG01Gg0442900	0	0	0	0	0	0	0	0	0	0	0	0	0	0	0	0	0	0	0	0	0	0	0	0
PAxG10Gg0070800	0	0	0	0	0	0	0	0.243086	0	0	0	0	0	0	0	0	0	0	0.581367	0	0	0	0	0
PAxG01Ag0135200	1.65693	0.408243	0.967361	0.529814	0.643528	0.5884	1.30646	1.37532	1.51127	2.03667	1.3644	1.61884	1.80933	3.52546	1.68721	2.26401	2.77761	1.8566	2.77491	1.8239	1.89799	1.87664	2.28726	2.8943
PAxG02Gg0002700	4.67348	7.5168	3.9941	0.794043	1.77439	1.81279	3.72829	4.05192	4.87416	3.18527	5.09645	4.21997	3.9595	3.37478	7.00477	3.11518	3.69089	3.7423	3.47363	5.31775	4.37893	3.90946	5.63307	6.20587
PAxG09Ag0002900	0	0	0	0	0	0	0	0	0	0	0	0	0	0	0	0	0	0	0	0	0	0	0	0
PAxG02Gg0015500	0	0	0	0	0	0	0	0	0	0	0	0	0	0	0	0	0	0	0	0	0	0	0	0
PAxG06Ag0142700	5.30408	6.99228	6.09731	0	0.3914	0	1.83911	1.40838	1.09323	1.57421	2.09881	0.822246	0.757751	1.75418	1.63328	1.2185	1.40369	1.01487	1.32379	1.11646	0.948371	0.748506	0.598547	1.58329
PAxG04Gg0001400	17.515	16.8364	16.236	13.4473	13.4896	12.8779	13.899	13.9867	13.9569	14.6136	15.1676	13.9861	14.4338	14.2573	14.9492	15.1733	14.4011	16.0551	14.2463	13.6799	13.9863	12.0353	14.1395	14.6825
PAxG15Ag0073800	7.83828	6.2828	9.1829	6.16093	4.54385	4.88263	4.07055	3.60989	3.56956	2.5889	3.9065	2.98571	2.0868	3.40022	2.96452	2.21138	3.29234	3.19944	2.82811	3.16078	2.56632	3.4621	2.97861	2.16029
PAxG02Ag0206900	0	0	0	0	0	0	0	0	0	0	0.084359	0	0	0	0	0.077402	0	0.100067	0	0	0	0	0.108155	0
PAxG01Ag0141900	0	0	0	0	0	0	0	0	0	0	0	0	0	0	0	0	0	0	0	0	0	0	0	0
PAxG04Ag0008400	0	0	0	0	0	0	0	0	0	0	0	0	0	0	0	0	0	0	0	0	0	0	0	0
PAxG13Gg0030900	1.69826	2.68646	1.19514	1.12627	1.42302	2.02562	1.89222	1.90021	2.0043	1.32397	1.63112	1.84819	1.37067	0.801379	1.24058	2.3196	1.47208	2.00339	3.68662	2.43906	3.8802	3.28879	5.41075	6.91488
PAxG06Ag0172800	4.70221	4.65576	3.36965	4.38376	2.50971	3.7946	3.94017	5.40793	3.55192	4.43992	5.16978	4.72533	3.29283	3.5087	6.45263	4.66416	5.68056	4.81966	4.15368	4.79647	4.42103	4.85679	4.08856	4.58274
PAxG17Gg0192000	0.693124	0.720969	0.501531	0.213469	0.331416	0.469739	0.387078	0.192055	0.875642	0.488982	0.291063	0.933086	0.699064	0.287185	0.47016	1.06667	0.819873	0.698018	0.74708	0.366444	0.676304	0.22178	0.421861	0.87706
PAxG11Gg0104500	2.61555	2.93559	3.6176	8.83553	8.14046	8.19078	4.0279	4.64712	4.07102	3.98726	2.63143	3.23168	1.53853	2.08342	2.32145	1.49429	1.70108	1.05021	1.66335	1.31988	0.977386	1.1443	0.769859	0.764152
PAxG14Ag0101000	5.38842	4.95798	5.20326	9.09572	9.64544	10.0762	14.5191	15.4934	12.9703	12.6958	14.1997	12.6575	12.3278	15.5778	9.88582	12.1077	9.84491	9.70277	13.5407	14.7891	14.5955	12.7981	14.8443	12.705
PAxG07Gg0129300	1.42126	1.38335	1.47669	4.0089	5.82038	5.12154	10.518	10.4448	8.70515	11.5647	11.8922	13.2035	11.1097	14.7482	13.2847	9.57187	12.3334	12.6796	6.57847	6.97345	5.64734	2.61704	0.870108	1.83788
PAxG12Gg0095400	29.7109	61.624	64.8149	0	0.154677	0.254205	0.807184	0.234195	1.45389	0.14732	1.0654	1.83633	0.44003	0	0.623571	0	0.486322	0	0.857866	1.21663	0.940277	0.844055	0.361333	0.338947
PAxG14Ag0125000	0	0	0	0	0	0	0	0	0	0	0	0	0	0	0	0	0	0.186789	0	0	0	0	0	0
PAxG05Ag0096100	1.77609	1.54202	0.21909	0.257388	2.27847	1.48492	1.94484	3.50844	3.43127	3.21997	1.78848	2.08632	3.35516	4.44143	1.7539	6.35192	6.75081	7.54793	16.5214	9.76144	22.0121	35.6119	28.7042	25.7863
PAxG08Ag0159300	11.3582	9.54661	10.3561	5.97659	5.4845	6.92607	7.15825	7.03846	6.6545	7.12584	5.97759	7.01316	6.93696	6.97925	6.93082	5.84323	7.59797	6.65354	6.60182	7.4324	4.11302	5.61828	4.95685	5.51436
PAxG05Ag0081500	16.6789	27.7429	20.2175	7.86091	9.74985	8.09061	6.8407	9.12057	10.2788	10.6901	10.3691	12.8581	18.8085	19.1228	18.435	25.1615	29.4644	28.7319	34.8823	36.2021	39.3566	33.786	34.5541	32.7393
PAxG01Gg0236100	0	0	0	0	0	0	0	0	0.114061	0	0	0	0	0	0	0	0	0	0	0	0	0	0	0
PAxG10Ag0116000	16.0649	16.5983	14.6353	10.7166	7.40898	4.72274	17.6627	16.0456	15.2758	11.5393	14.1301	11.7991	9.60964	9.79901	6.96756	8.33507	11.1214	9.32363	7.4718	8.59531	5.88244	6.491	3.46347	3.06604
PAxG17Ag0115800	0.093889	0.032384	0	0	0.130461	0	0.137629	0.103591	0.161982	3.3362	2.6877	2.46914	6.14892	5.28045	8.10798	5.64933	4.47614	4.31649	3.12863	4.38152	2.80025	2.51508	2.23174	4.2372
PAxG18Gg0035500	0	0.16441	0.075071	0	0	0	0	0.087528	0	0	0	0	0.062835	0.045837	0	0.058371	0.086112	0.112868	0.180816	0	0.122786	0.117035	0.191101	0
PAxG17Ag0117800	24.0087	23.753	23.324	17.9129	16.736	17.3582	15.2996	17.0629	15.6404	15.958	16.3104	17.36	16.9689	17.3331	16.0669	16.9136	17.0954	17.1338	17.1054	17.2217	16.3625	14.6023	13.8285	16.4036
PAxG07Gg0102000	0.384823	0.204109	0.476887	2.5968	2.98435	2.88423	1.95285	1.57981	0.84044	0.449184	1.00847	1.01773	0.775754	0.892346	0.513785	1.23044	0.779454	1.02151	2.41551	1.4927	1.08925	2.5711	1.30627	1.15545
PAxG02Gg0156500	0	0	0	0	0	0	0	0	0	0	0	0	0	0	0	0	0	0	0	0	0	0	0	0.165602
PAxG09Ag0048000	13.8959	11.055	13.2793	407.567	335.469	353.331	218.153	191.26	198.181	143.419	164.733	170.413	129.949	125.758	155.718	161.321	138.97	154.104	168.708	175.09	192.026	228.249	194.716	218.051
PAxG13Ag0117600	7.73187	10.6116	10.054	2.88373	2.36014	1.80941	3.26303	2.79973	2.89157	3.305	3.06999	3.28973	3.02286	4.88038	3.96385	3.53853	3.49578	3.89795	2.99971	3.01115	3.60994	3.12838	1.98838	3.12992
PAxG01Ag0397500	4.11771	4.28974	5.77714	7.13159	5.86803	4.1943	4.89486	5.36939	6.29285	2.66275	5.0113	4.26246	3.58365	2.93689	2.90412	4.45619	3.31643	3.88978	4.20572	3.58592	3.30443	1.51863	3.27545	4.06295
PAxG07Gg0042200	15.9652	13.6409	13.9697	11.1122	10.1324	10.4377	11.2365	11.718	13.799	10.4985	11.8774	12.6049	10.7515	11.7239	12.45	13.7113	12.8238	14.5734	13.7212	14.0567	14.3996	14.0794	17.5489	13.0265
PAxG17Gg0202600	5.78839	6.11086	5.54201	15.0785	16.185	16.6664	13.3184	13.0689	14.2283	11.3623	11.6897	11.3136	12.4969	11.3399	14.9324	13.7376	12.0749	10.3085	11.3213	11.7928	12.4699	14.916	13.3078	13.0042
PAxG09Ag0014100	32.9129	28.4085	28.6077	30.0734	31.6046	30.653	30.1292	30.5641	30.4341	34.1535	28.1665	30.333	34.4221	26.6757	37.6673	35.1859	42.9884	42.2247	36.4604	37.2264	35.047	27.4643	32.8722	33.9385
PAxG17Gg0246400	0	0	0	0	0	0	0	0	0	0	0	0	0	0	0	1.17022	0.146449	0.774022	2.60159	3.0358	2.57204	5.44834	4.33232	3.63309
PAxG01Ag0021200	28.64	27.6339	31.0202	22.5892	24.2094	26.5749	27.8686	31.2289	28.5771	29.5358	30.9476	29.6035	25.5315	30.6947	24.2671	23.2418	28.9629	24.8236	29.5875	29.772	29.7332	35.2485	34.406	31.2627
PAxG15Gg0100700	13.3005	8.26363	10.295	9.2051	9.84104	9.85908	12.2909	14.9295	12.9604	8.94816	10.9875	10.7799	10.3446	12.4872	9.65052	11.179	11.207	10.821	8.58386	9.85305	9.63112	12.9338	9.79772	8.863
PAxG07Gg0114700	0	0	0	0	0	0	0	0	0	0	0	0	0	0	0	0	0	0	0	0	0	0	0	0
PAxG02Ag0146500	11.0128	9.64059	8.30889	10.0155	11.4293	9.83729	8.70321	10.1094	9.0987	7.4477	8.70427	8.89327	8.62921	10.1876	8.10517	10.3228	12.4004	8.75796	10.4428	7.66479	8.65885	8.83781	9.23804	8.15877
PAxG01Gg0393100	0	0	0	0	0	0	0	0	0	0	0	0	0	0	0	0	0	0	0	0	0	0	0	0
PAxG15Gg0135500	0	0	0	0	0	0	0	0	0	0	0	0	0	0	0	0	0	0	0	0	0	0	0	0
PAxG18Ag0122700	0.314384	0	0.075241	0	0	0	0.060349	0	0.105407	0.083751	0.135804	0	0.224262	0.080413	0.310906	0	0	0.308185	0.097458	0	0	0.410165	0	0
PAxG12Gg0015500	0	0	0	0	0	0	0	0	0	0	0	0	0	0	0	0	0	0	0	0	0	0	0	0
PAxG06Ag0224700	0.213865	0	0	0	0.14682	0.091347	0	0.12368	0.10405	0	0	0	0	0	0	0.095177	0	0.521585	0	0	0	0	0	0
PAxG12Ag0047600	52.2123	59.8462	61.6654	32.8901	30.622	26.437	29.9603	33.7097	38.1128	36.0579	33.48	39.3978	33.8998	34.4277	36.7647	40.5479	36.9919	34.2625	34.6244	35.0226	32.7718	29.4877	27.7873	29.0333
PAxG14Ag0029800	0	0	0	0	0	0	0	0	0	0	0	0	0	0	0	0	0	0	0	0	0	0	0	0
PAxG08Ag0035500	7.17257	8.00931	6.96876	2.84933	3.41978	3.56426	4.32575	4.15563	3.8255	4.70338	4.41851	5.10421	4.66448	5.02646	4.63684	4.026	5.156	5.22161	4.36083	5.74799	4.93207	3.6457	2.82479	3.20828
PAxG02Gg0238800	22.8695	17.0639	19.8621	5.58869	9.5388	7.3679	12.9102	15.882	14.1667	11.2582	10.0747	8.87117	9.66607	9.35241	9.97815	9.51098	12.1578	9.26636	8.79968	8.16412	6.88071	10.0674	7.66393	7.10743
PAxG11Ag0069800	4.01176	3.64496	3.21801	4.50131	5.55641	5.10862	3.61402	3.76446	3.65464	4.34796	4.1822	4.00064	4.97796	3.94971	4.57524	3.92034	5.15057	4.48328	4.63982	4.79101	4.27054	3.59988	4.41779	4.79774
PAxG17Ag0198000	0	0	0	0	0	0	0	0.136914	0	0	0	0	0	0	0	0	0	0	0	0	0	0	0	0
PAxG02Gg0006100	0	0	0	0	0	0	0	0	0	0	0	0	0	0	0	0	0	0	0	0	0	0	0	0
PAxG10Gg0197800	11.7003	9.11443	11.8506	4.32434	3.90174	5.415	7.46437	4.89242	7.79398	7.42711	7.34736	9.41788	7.76959	8.26852	8.17778	7.34342	7.56072	10.4311	7.4513	5.304	6.17723	3.27094	4.40892	3.23501
PAxG19Ag0022500	13.0412	25.786	7.18648	0.927216	1.66992	1.96776	2.82692	1.91439	0.986773	5.2054	3.67067	2.64918	6.69758	6.35545	5.99516	7.0487	6.00642	6.947	5.97289	5.48991	6.23014	12.1931	10.4472	8.20411
PAxG10Ag0178300	213.792	154.288	201.73	1121.89	1079.6	1306.9	612.498	759.167	679.208	626.572	702.799	688.67	640.255	642.848	520.465	709.124	599.221	646.598	775.998	908.731	1017.24	724.97	1124.08	1043.71
PAxG05Gg0082700	0	0	0	0	0	0	0.009503	0	0	0	0	0	0	0	0	0	0	0	0	0	0	0	0	0
PAxG01Gg0358200	1.37784	4.01171	0.819908	0.983618	0.424926	0.502659	1.8468	2.12633	2.7135	0.843721	0.819404	0.963164	1.23077	1.04761	0.707941	5.13277	2.34917	3.42921	16.9589	15.9234	22.5796	16.5572	31.6776	30.7804
PAxG10Ag0011500	0	0.057068	0	0.057292	0	0	0	0.900654	1.37446	2.36716	3.70528	0.432534	8.18725	2.55836	3.0546	8.90449	0.902115	9.29063	10.3889	0.632756	3.93886	1.11755	0.12022	10.2265
PAxG07Ag0029100	5.15049	5.33118	5.35276	6.18022	5.115	6.67963	6.09529	7.28667	6.30613	6.04075	5.82322	5.97207	5.80636	4.81618	7.21391	6.26789	5.99406	5.72692	6.85366	5.87428	5.4524	10.0948	6.05472	6.70246
PAxG01Gg0364100	0	0.306387	0.344707	0.457044	0.810719	0.097478	0.628035	0.277259	0.452006	1.1181	0.496161	1.29744	0.292737	0	0.538186	0.521207	0	0.455011	0	0	0.578106	0.606303	0	0.485698
PAxG08Gg0177200	4.85179	4.29703	5.03991	3.31128	2.9036	4.41933	3.95927	5.91127	5.61387	3.47542	3.71568	3.31777	4.4506	4.90371	3.27977	4.64599	4.81758	4.03656	4.47246	4.656	4.93206	3.34299	3.70652	4.41576
PAxG06Ag0000600	0.11793	0.479297	0.195764	0.750246	0.480778	0.829601	1.96713	2.17555	1.72083	2.82391	1.35658	2.79487	2.0609	1.91712	3.29562	3.87466	3.7079	3.44923	3.78266	3.21211	3.2142	1.79309	4.03121	3.28392
PAxG18Ag0117000	0	0	0.114527	0.18091	0.064685	0	0.126673	0.125551	0.214408	0.302161	0.225937	0.567913	0.360568	0.349132	0.084425	0.439893	1.02952	0.177381	0.266529	0.260486	0.25692	0.333897	0.350617	0.388609
PAxG05Gg0229700	10.1891	11.5749	10.3819	5.99739	6.25234	6.98315	6.23584	7.84564	6.10942	5.58353	6.04533	6.10138	6.31192	6.79005	6.75215	5.46376	5.30072	6.76832	7.09894	6.42295	7.01669	6.60302	5.83466	6.59533
PAxG07Ag0052500	8.44353	6.33194	5.88468	6.30021	5.98499	5.43145	5.60645	6.03176	6.90053	4.92596	6.04839	6.41667	6.70137	5.87898	5.62458	7.87933	7.4518	6.05878	8.55771	7.31641	7.31152	8.61554	7.78539	7.55048
PAxG11Gg0100900	212.141	281.336	277.117	15.8143	23.8043	20.0158	63.8923	62.6092	61.0225	63.5411	65.5755	64.6242	59.8858	81.437	70.509	54.0172	66.0212	55.4247	57.9859	59.7005	46.5123	31.7803	24.247	27.8082
PAxG02Gg0110600	9.5257	7.43266	8.21842	5.58598	4.85331	4.85982	6.26375	5.92611	6.7614	5.91369	5.54873	6.81261	7.30184	6.62576	5.58951	8.113	6.99668	7.18729	7.51488	6.3097	6.58254	7.22211	5.3667	5.78042
PAxG14Gg0018300	3.37892	2.25209	2.9333	67.945	63.3553	62.895	30.8931	32.6122	28.0049	26.4728	29.4334	25.2209	18.2568	15.9799	21.4417	12.95	13.1843	14.8455	9.25093	12.6995	11.7877	15.7818	11.7324	14.8989
PAxG04Gg0100600	2.04226	1.39642	3.00686	12.7688	12.8937	13.5711	5.98238	5.30646	5.77687	5.13727	5.57845	4.81577	5.55858	4.7744	4.75012	6.40938	4.41353	4.24542	4.56137	5.07182	4.92963	6.01851	4.86112	3.88786
PAxG17Ag0134700	0	0	0	0	0	0	0	0	0	0	0	0	0	0	0	0	0	0	0	0	0	0	0	0
PAxG04Gg0122300	0	0.136664	0.287268	0.624525	0.21086	0.477356	0.424182	0.311576	1.03076	0.832517	0.961421	1.21853	1.26185	1.42017	0.996076	0.595116	0.523074	1.63645	0.359036	0.190744	0.587953	0.540916	0.263192	1.15677
PAxG16Ag0013300	0	0	0	0	0	0	0	0	0	0	0	0	0	0	0	0	0	0	0	0	0	0	0	0
PAxG04Gg0156000	0	0	0	0	0	0	0	0	0	0	0	0	0	0	0	0	0	0	0	0	0	0	0	0
PAxG14Gg0139900	18.9242	16.3738	19.8929	16.3291	20.1184	17.5358	24.2551	27.7123	25.2313	10.6577	13.6387	15.68	10.5778	12.064	10.0541	10.337	12.1212	9.69486	8.36316	8.9246	7.20066	8.68287	7.53276	6.17126
PAxG01Ag0278100	2.39489	1.96978	1.89029	2.09284	2.07437	2.79054	2.63338	1.68675	1.59778	1.85954	2.7517	1.90803	2.23393	2.8383	1.77248	2.04384	1.75579	2.21548	2.64148	2.08128	2.26706	2.26622	1.39165	0.972585
PAxG04Ag0103300	0.142059	0	0	0	0.131931	0.264147	0	0.176883	0.531097	0.861681	0	0.163885	2.1638	0.42903	1.49972	1.15988	0.517552	1.05826	0.552078	1.09618	0.136848	0	0.498658	0.281028
PAxG15Gg0077200	14.4607	15.617	16.1358	17.9269	19.1	18.1528	16.3223	17.003	18.0615	16.3119	16.0015	15.2164	14.9612	17.7125	16.6961	16.9547	19.5498	18.0064	18.1683	18.7116	17.429	17.9313	17.8578	18.7841
PAxG01Gg0391400	0	0	0	0	0	0	0	0	0	0	0	0	0	0	0	0	0	0	0	0	0	0	0	0
PAxG06Gg0110600	0	0	0	0	0	0	0	0	0	0	0	0	0	0	0	0	0	0	0	0	0	0	0	0
PAxG01Ag0294200	25.9109	23.5728	27.6536	40.9002	39.0182	44.3155	34.3275	33.8452	31.5125	27.7843	30.9879	30.8685	26.626	28.289	23.9961	28.789	27.9029	27.7031	32.9674	35.5351	36.5333	38.5964	37.2589	36.9021
PAxG01Ag0125300	0	0	0	0	0	0	0	0	0	0	0	0	0	0	0	0	0	0	0	0	0	0	0	0
PAxG17Gg0088100	0	0	0	0	0	0	0	0	0	0	0	0	0	0	0	0	0	0	0	0	0	0	0	0
PAxG06Gg0097600	10.0693	10.3657	10.312	24.7261	19.4325	20.9982	11.888	11.0282	10.9928	11.8967	15.0092	9.22843	7.04384	7.33762	8.62984	6.01536	5.32337	6.01739	2.51701	5.79374	2.6862	4.3932	2.10141	2.48718
PAxG17Ag0052300	0	0	0	0	0	0	0	0	0	0	0	0	0	0	0	0	0	0	0	0	0	0	0	0
PAxG19Gg0008300	0	0	0	0	0	0	0	0	0	0	0	0	0	0	0	0	0	0	0	0	0	0	0	0
PAxG12Gg0110900	0	0	0	0	0	0	0	0	0	0	0	0	0	0	0	0	0	0	0	0	0	0	0	0
PAxG04Ag0184500	3.57889	3.89858	3.51382	0.850556	0.821519	0.886738	2.04361	2.19924	1.86604	1.1807	0.977033	0.891072	1.70683	1.43628	1.75687	1.66762	1.24095	1.59655	1.13355	0.824596	0.806795	0.953998	0.704642	0.427031
PAxG08Gg0181800	55.0255	48.185	57.0292	46.0659	45.5982	51.0809	43.1796	46.8766	43.1673	44.2181	38.9996	39.4557	38.8463	40.8707	39.5263	36.0583	41.1978	36.049	38.0546	37.388	39.3367	42.0519	35.8925	39.8297
PAxG16Gg0008700	0.866701	0.435202	0.305189	0	0	0.12738	0	0	0	0	0	0	0.031876	0	0	0	0	0	0	0	0.102626	0	0	0
PAxG16Ag0117400	2.836	5.11698	3.93891	2.3268	2.58702	1.5491	2.38162	3.2044	2.30501	3.41023	4.23719	3.47546	2.91692	3.26364	3.27306	3.15003	3.04437	2.77034	2.74259	3.56295	2.50773	2.04888	2.01151	2.22738
PAxG01Ag0388100	10.7632	9.42347	7.94044	4.53257	4.68956	4.16939	5.25741	6.90384	6.07203	7.50303	5.67184	7.01565	7.13632	7.67679	7.76993	8.3799	7.55706	7.30286	6.9002	6.34493	5.84035	4.14276	3.65383	3.97548
PAxG04Ag0204300	1.90745	1.75326	0.923897	1.79293	2.45601	2.07161	2.77714	1.5451	3.15938	1.57431	2.25624	2.02629	0	3.20548	2.87745	2.71356	3.66422	2.1453	5.10082	4.59097	3.62601	0	4.06358	4.41295
PAxG02Ag0203400	0	0	0	0	0	0	0	0	0	0	0	0	0	0	0	0	0	0	0	0	0	0	0	0
PAxG11Ag0012300	0	0	0	0	0	0	0	0	0	0	0	0	0	0	0	0	0	0	0	0	0	0	0	0
PAxG12Gg0004000	0	0	0	0	0	0	0	0	0	0	0	0	0	0	0	0	0	0	0	0	0	0	0	0
PAxG16Ag0108800	3.8633	3.48589	8.29509	12.8622	35.7743	30.8549	20.2659	11.4786	10.0929	17.5179	20.125	13.7562	9.86007	14.8354	10.462	1.60749	8.57298	4.92166	5.72359	4.18142	7.61044	11.1258	12.8043	7.62338
PAxG08Gg0007000	6.95935	6.09644	4.92574	6.96313	6.40013	6.69123	8.39468	7.61842	7.12422	8.80257	9.89472	11.0489	11.7968	10.9874	9.93046	12.1358	12.1645	11.7708	10.8467	11.9414	11.1947	9.93582	10.2118	9.78943
PAxG06Ag0255400	1.64699	1.35182	0.938115	0.85389	0.901786	0.569984	1.01513	0.638989	1.43139	0.609576	1.03925	1.20594	0.858634	0.850448	1.15135	1.59786	1.73327	1.34868	0.692803	0.828015	1.43352	0.800751	0.698518	1.44108
PAxG14Ag0170800	0	0	0	0	0	0	0	0	0	0	0	0	0	0	0	0	0	0	0	0	0	0	0	0
PAxG01Gg0216800	0	0	0	0	0	0	0	0	0	0	0	0	0	0.030409	0.231716	0	0	0	0	0	0	0	0	0
PAxG04Ag0127300	9.79431	11.0889	9.94998	5.48292	5.34785	5.00388	7.62539	5.90573	7.14911	6.18572	5.0075	5.888	4.9698	5.17735	7.33312	5.69127	5.88976	5.34029	4.70911	5.47663	6.23032	5.15155	4.56177	5.0857
PAxG19Ag0107600	3.24634	2.1204	3.66613	4.65305	8.62649	9.14063	8.88992	8.5674	6.94213	7.44497	6.29108	8.31997	8.69105	10.2692	6.75624	12.7026	8.49597	8.7061	14.6243	12.5885	16.8724	16.6096	17.0457	15.0885
PAxG03Gg0082900	5.3118	6.41691	10.4383	3.47579	3.93308	1.53105	2.9392	2.19056	3.39422	5.5973	4.59231	4.31107	4.38651	5.41736	4.08158	3.92057	6.63032	3.99884	4.46751	1.96871	1.36308	7.71082	2.04529	3.5002
PAxG16Gg0077300	2.26455	2.09444	2.64596	2.24018	2.08666	1.6699	2.08209	2.07073	2.35256	1.44872	1.40463	2.1218	1.74981	1.60226	1.84747	1.66599	1.65477	1.88583	1.82433	2.64258	2.06322	2.40087	2.16517	1.65089
PAxG04Gg0213700	0	0	0	0	0	0	0	0	0	0	0	0	0	0	0	0.065042	0	0	0	0	0	0	0	0
PAxG09Gg0057500	2.91652	1.38703	1.68929	0.448657	0.550502	0.503757	1.62866	1.25324	0.948615	1.05618	1.97676	1.7627	2.64467	1.8395	1.94825	5.81325	3.16261	2.89226	11.3016	10.2403	11.0147	9.11898	13.9616	9.36861
PAxG14Ag0167400	19.9105	16.1588	18.3609	22.0907	23.3494	25.0556	18.7526	18.8604	19.5667	17.9747	17.6194	21.2655	21.6415	19.6739	19.9957	17.126	22.5082	20.4532	21.6965	20.479	22.5913	18.1375	17.6385	16.808
PAxG06Gg0095600	4.21743	4.55597	4.77294	2.97302	3.60588	2.79401	4.22171	2.86541	4.24518	4.13272	3.01462	3.18523	2.9792	2.97027	3.58264	2.91499	3.37674	3.83009	3.28295	2.93648	2.77318	3.51327	3.43328	2.33865
PAxG17Gg0150500	0	0	0	0	0	0	0	0	0	0	0	0	0	0	0	0	0	0	0	0	0	0	0	0
PAxG03Gg0106100	0	0	0	0	0	0	0	0	0.373828	0.588359	0	0	0	0	0	0	0	0	0	0	0	0	0	0
PAxG09Gg0055400	20.4906	23.0719	18.7271	13.5793	16.1925	13.2904	16.3592	14.5924	15.2484	18.6407	16.7688	20.4356	19.2968	18.3488	17.056	15.0355	16.6987	17.8262	12.4537	13.838	13.5268	12.3928	11.4682	11.2958
PAxG09Ag0083300	6.44653	5.05249	5.2625	10.3532	9.44498	9.7445	8.48232	9.00104	9.5829	9.24333	8.91253	8.46768	7.19695	7.97388	8.48403	9.2648	8.52719	8.72298	11.0886	9.66615	11.3086	12.4634	10.7253	10.9066
PAxG05Gg0165100	0	0	0	0	0	0	0	0	0	0	0	0	0	0	0	0	0	0	0	0	0	0	0	0
PAxG19Ag0033200	67.4917	77.3263	77.8138	8.77573	8.59472	8.89222	13.4194	23.8665	17.6511	28.2951	19.1952	22.2021	23.5998	30.7907	33.7862	30.3221	41.9008	32.7657	32.0828	30.0026	24.4324	13.6898	18.2127	14.7784
PAxG17Gg0236900	2.37842	4.88263	2.76123	1.17715	1.55053	1.04617	1.63338	1.47377	3.25692	1.87036	1.75941	1.27298	2.31147	1.94501	3.27335	3.07568	2.22495	3.00572	2.87481	2.09642	1.74395	4.97659	1.64802	1.78819
PAxG17Gg0189100	0	0	0	0	0	0	0	0	0	0	0	0	0	0	0	0	0	0	0	0	0	0	0	0
PAxG08Gg0072500	0	0.094254	0	0	0	0.079374	0	0	0	0	0	0	0	0	0.634483	0.16563	0.094656	1.24131	0.704122	0	0.367363	0.115232	0	0.774153
PAxG15Ag0128000	0	0	0	0	0	0	0	0	0	0.18694	0.149928	0	0	0	0	0	0.096149	0.30409	0	0.189156	0.804821	0.326214	0	0.190036
PAxG09Gg0048200	23.6891	21.5568	21.5658	14.8853	19.8427	17.4125	42.0138	41.0916	39.0002	44.8852	44.4441	44.648	45.3256	44.8971	43.7241	39.0243	38.9171	38.7526	24.9065	34.8077	28.3261	18.6845	18.271	19.1191
PAxG08Ag0008900	1.33054	0.701381	0.84005	1.36354	1.00796	1.4896	0.675356	0.793709	0.787177	0.747792	0.781994	0.559593	0.497579	0.801199	0.605742	0.639659	1.24144	1.00078	1.06307	1.11703	1.20891	1.07208	0.82402	1.14551
PAxG04Ag0136200	12.3229	10.7338	9.61309	7.75321	10.4683	7.32411	10.2673	9.91877	9.64588	9.21912	9.88523	9.64612	11.5005	12.1306	9.86883	11.4002	13.621	11.1531	12.5614	12.8519	12.0383	10.1372	10.2763	10.9424
PAxG10Gg0212700	14.8727	14.8255	13.776	10.517	11.7204	11.4584	14.3685	10.8304	12.407	19.8601	19.1868	17.486	18.2751	24.9519	25.3074	23.3382	22.72	18.7491	22.0847	20.2869	20.6413	18.3315	18.0157	18.8912
PAxG08Gg0085300	7.52973	6.18795	7.13089	3.12467	3.03696	3.62224	3.20425	3.77216	3.04317	2.66382	2.90471	3.22238	2.83108	3.07375	2.32809	2.01046	2.91984	1.94728	1.93232	1.68901	1.41886	1.25454	0.623097	1.1101
PAxG05Gg0165300	13.2084	14.6055	13.456	9.08938	9.73105	10.7907	13.3651	9.8583	13.3426	11.1944	10.7454	11.566	11.3641	10.9719	8.4993	10.5162	9.8697	10.2014	12.4279	9.81805	13.5352	9.75473	10.3974	10.8352
PAxG10Ag0154100	0	0	0	0	0.082446	0	0.049287	0.555645	0.329113	1.367	0.648942	1.75902	5.48656	4.72782	5.18846	11.3232	10.7071	10.1028	14.2183	11.3946	14.4716	8.9282	11.3512	9.85627
PAxG14Gg0061700	4.09507	2.4396	1.96937	0.11738	0.13765	0.086545	1.2444	2.91853	1.27863	2.153	2.33469	1.26708	4.36615	2.00035	2.86495	3.62626	2.95964	3.36141	2.13326	1.22026	1.57121	2.23311	1.57531	1.51724
PAxG19Ag0105600	0	0	0	0	0	0	0	0	0	0	0	0	0	0	0	0	0	0	0	0	0	0	0	0
PAxG11Ag0085700	0	0	0	0	0	0	0	0	0	0	0	0	0	0	0	0	0	0	0	0	0	0	0	0
PAxG19Ag0078100	0	0	0	0	0	0	0	0	0	0	0	0	0	0	0	0	0	0	0	0	0	0	0	0
PAxG15Gg0006900	0.412298	1.16305	1.37175	8.19587	4.2567	6.73035	3.76826	3.32635	4.0889	2.2438	2.44207	1.62989	2.09794	2.11384	1.77731	2.29676	2.09642	1.95985	1.7282	1.62784	0.852883	1.06173	1.13886	1.63551
PAxG18Ag0055200	0	0	0	0	0	0	0	0	0	0	0	0	0	0	0	0	0	0	0	0	0	0	0	0
PAxG12Ag0062700	11.7238	24.657	15.865	0.875044	2.40966	1.38247	6.51216	6.80438	6.30295	8.83579	9.03547	6.12231	10.3873	12.3287	9.91285	8.56517	7.16864	9.70554	9.47339	6.55021	4.82951	3.56593	2.37519	3.70525
PAxG16Ag0061300	0	0	0	0	0	0	0	0	0	0	0	0	0	0	0	0	0	0	0	0	0	0	0	0
PAxG06Gg0257500	11.5569	12.7506	11.2833	15.3785	14.889	14.0471	11.8794	11.0845	11.9435	11.2994	13.0856	12.1962	12.0255	11.7069	11.4592	12.864	11.6942	13.0725	12.2988	13.178	13.6426	11.127	11.4201	13.7246
PAxG19Gg0086100	1.86762	1.69588	1.84152	1.7057	1.56429	1.58959	1.52725	1.40263	1.29174	1.30772	0.89208	0.989772	1.32501	1.24402	1.1084	1.15076	1.7557	1.52329	1.31497	1.21322	1.13501	1.17029	0.811176	0.852903
PAxG14Ag0073000	0	0	0	0	0	0	0	0	0	0	0	0	0	0	0	0	0	0	0	0	0	0	0	0
PAxG07Ag0007200	0	0	0	0	0	0	0	0	0	0	0	0	0	0	0	0	0	0	0	0	0	0	0	0
PAxG15Ag0006400	37.8798	27.7411	33.1637	28.9282	25.6686	25.5082	26.4489	25.7842	24.9772	28.183	28.2115	28.8207	29.6359	26.2835	29.241	27.1133	28.1049	26.9267	24.8859	23.5062	23.9149	19.4943	17.3634	21.4968
PAxG01Gg0250100	8.6187	8.04154	7.01662	6.96592	7.23069	7.94949	6.86228	5.7272	6.73473	5.08655	5.79285	6.70074	6.42213	7.32843	6.14896	5.94619	7.24678	6.99871	6.54444	6.28827	5.77275	7.0875	6.15451	5.13674
PAxG02Ag0028600	0	0	0	0	0	0	0	0	0	0	0	0	0	0	0	0	0	0	0	0	0	0	0	0
PAxG08Ag0109300	10.8305	14.6573	12.5872	4.96547	5.71508	7.14807	8.27487	9.37787	9.08691	7.23532	7.29538	8.77859	7.55789	7.51657	8.84664	7.17714	7.76893	7.83737	5.55037	5.46871	5.299	4.03507	3.38267	4.21614
PAxG01Ag0432800	0.53279	0.152503	0.1757	0.10795	0.080703	0.186864	0.274306	0.124971	0.485214	0.483557	0.277146	0.196694	0.377129	0.245558	0.355897	0.077289	0.304164	0.032364	0.219361	0.679968	0.609386	2.47171	0.818048	0.635862
PAxG16Gg0107100	3.6802	3.08021	2.72183	0.77413	1.27347	0.51197	1.25647	1.6954	1.51443	2.06071	1.16213	1.23097	0.676034	2.07132	2.06639	1.45679	1.4143	2.39094	1.35223	1.11548	1.13241	0.335283	0.362347	0.392261
PAxG11Ag0071300	0	0	0	0	0	0	0	0	0	0	0	0	0	0	0	0	0	0	0	0	0	0	0	0
PAxG12Gg0120400	25.8482	27.8473	26.4133	13.8016	14.8659	12.9058	16.7416	13.503	15.15	14.1754	15.7012	14.2543	19.2124	16.028	14.835	15.9295	15.0967	15.8001	13.9962	18.3359	15.1055	16.5158	20.1993	15.6084
PAxG03Ag0150400	1.55894	0.471265	3.25526	8.38856	6.74746	7.57014	8.81646	3.7957	5.40387	4.21131	5.44039	5.04291	2.28312	2.79312	1.75814	0.685352	2.83772	2.05458	5.08575	0.931843	4.55022	3.47618	3.05928	1.99051
PAxG05Ag0103300	0	0.689532	0.119864	0.22674	1.15122	0.264266	0.140137	0.291813	1.87658	2.37207	0.996486	0.522413	2.22842	1.86142	1.7161	1.60233	0	1.02959	1.2035	0.674925	0.413428	0.048984	0.194742	0.348263
PAxG19Ag0033500	0	0	0	0	0	0	0	0	0	0	0	0	0	0	0	0	0	0	0.211862	0	0.088826	0	0	0
PAxG10Ag0058800	12.5471	12.5875	11.9923	6.42857	7.49443	6.0918	8.98261	7.65364	8.06613	9.03646	10.8152	9.12633	10.5996	11.4812	10.0881	8.56401	8.49895	9.78617	8.25878	7.90954	7.28658	6.44054	4.99637	5.45574
PAxG04Gg0136200	0	0	0	0	0	0	0	0	0	0	0	0	0	0	0	0	0	0	0	0	0	0	0	0
PAxG05Gg0075300	0	0.168258	0	0	0	0	0	0	0	0	0	0	0.457876	0.315012	0.977748	0	0	0.777799	0	0.231608	0	0.336602	0.232958	0.269344
PAxG18Gg0122100	8.65469	6.0256	7.28995	10.9559	11.4029	11.7449	11.4549	10.131	10.6108	9.96049	8.8812	8.25188	10.4633	7.20367	11.85	8.82222	10.0872	8.91013	8.14395	6.85966	6.61202	14.3431	7.25542	7.0603
PAxG10Ag0004500	0	0	0.73241	0	0.280994	0.271204	0.143635	0	0.243413	0.43298	0	0.123881	0.440949	0	0	0.638978	0	0.215823	1.06469	0.779116	0.311513	0.308642	0.590103	0.57326
PAxG07Gg0017700	0	0	0	0	0	0	0	0	0	0	0	0	0	0	0	0	0	0	0	0	0	0	0	0
PAxG14Gg0073000	4.60615	5.61072	6.04115	47.1512	40.0189	43.3559	13.4184	11.9047	12.3782	13.3456	12.7388	11.9038	8.8085	8.26765	10.635	9.60574	7.14796	8.56593	7.83149	8.1759	7.22338	11.9372	9.47241	9.18662
PAxG05Gg0158700	8.80912	6.47689	8.12354	2.68824	2.31242	2.62504	7.86204	5.8223	6.38436	2.91732	3.14098	4.25415	3.39251	3.80597	3.12115	3.67552	3.43994	3.02098	3.97198	3.29871	2.3366	2.79915	2.78096	2.9216
PAxG03Ag0095000	40.652	42.9881	50.2822	21.3011	17.2239	18.2102	53.415	89.6374	87.7269	41.1648	29.8764	30.7916	23.967	23.7606	32.7005	30.366	36.0259	33.852	39.2289	39.3437	38.7111	30.064	46.2838	41.3724
PAxG16Ag0032000	0	0	0	0	0	0	0	0	0	0	0	0	0	0	0	0	0	0	0	0	0	0	0	0
PAxG02Gg0152500	3.89116	4.32031	2.6467	15.4593	16.7258	16.0846	20.3315	20.6122	21.5724	18.894	22.4683	19.6171	18.9757	23.2155	15.2353	25.1042	23.5243	24.2717	40.5158	40.6914	49.5637	60.1335	71.5949	67.8759
PAxG14Ag0149100	9.46856	10.8416	9.93701	5.1343	6.29031	5.10458	8.11986	8.15973	7.24026	8.13815	6.82564	6.94768	7.312	6.74744	6.46253	8.2483	8.16442	6.80591	8.52493	5.04716	6.21373	9.24445	5.92105	5.58681
PAxG05Ag0105000	13.5592	11.0965	12.5373	12.3085	13.0197	12.5233	12.2631	12.2942	12.0073	12.3941	12.4305	14.0528	12.5676	12.6712	11.373	14.1448	14.7332	13.805	17.8595	15.9585	17.2027	15.7548	18.7465	18.0271
PAxG16Ag0069400	210.594	208.762	224.667	576.317	627.715	602.8	399.604	393.428	395.881	402.745	381.08	419.965	419.603	417.547	384.39	458.504	434.019	477.496	487.84	487.174	501.282	453.437	476.235	489.089
PAxG07Ag0043500	41.1005	31.736	37.7965	29.0914	27.75	26.084	29.3454	26.0254	29.354	25.3078	26.1597	26.2688	32.3493	30.4712	27.6349	29.8677	27.5287	25.9249	24.6754	31.2803	29.4236	26.1442	24.8161	24.4395
PAxG13Ag0040900	24.2067	21.8681	21.4541	9.24373	8.81276	9.06689	8.67648	9.78284	10.0958	7.55239	7.35359	7.39485	6.96169	6.51915	7.66815	6.80039	8.26482	5.95235	6.5443	6.27776	6.32067	6.17263	6.28086	5.62294
PAxG09Gg0095500	0.547456	0.681322	0.359235	0.989544	0.979651	1.00305	0.810171	1.58361	0.905027	1.33953	1.88558	1.42541	2.21154	1.84484	1.20494	1.7909	1.89421	1.93079	1.71988	2.51076	1.89196	1.70786	1.53616	2.41382
PAxG08Ag0073600	0	0	0	0	0	0	0	0	0	0	0	0	0	0	0	0	0	0	0	0	0	0.282853	0	0
PAxG16Gg0028800	0	0	0	0	0	0	0	0	0	0	0	0	0	0	0	0	0	0	0	0	0	0	0	0
PAxG10Ag0197800	0.683667	0.271912	0.639153	0.115801	0.012851	0.294455	0.125309	0.082219	0.066132	0.094113	0	0.061717	0	0.145992	0.059111	0	0	0	0	0	0.033114	0	0.059408	0
PAxG09Gg0088800	0	0	0	0	0	0	0	0	0	0	0	0	0	0	0	0	0	0	0	0	0	0	0	0
PAxG12Gg0122800	0.377598	0	0	0	0	0	0	0	0	0	0.200434	0	0.393882	0	0	0.484678	0.148185	0.708019	1.4066	0.496883	0.790696	0.880013	0.078857	0.432582
PAxG19Ag0081800	0	0	0	0	0	0	0	0	0	0	0	0	0	0	0	0	0	0	0	0	0	0	0	0
PAxG10Ag0144100	0	0	0	0	0	0	0	0	0	0	0	0	0	0	0	0	0	0	0	0	0	0	0	0
PAxG12Gg0028200	3.16887	2.8308	3.19802	3.58722	2.53987	2.77683	2.46161	2.81515	2.83915	2.26544	2.24985	1.88581	2.29787	2.41061	2.04686	2.39586	2.85801	2.42156	2.25635	2.12805	2.50311	2.50272	2.13078	2.14806
PAxG03Ag0105200	0	0	0	0	0.778408	0.309598	0.285606	0	1.00502	0.652366	0.924124	0.830913	0.602376	0.920841	0.582478	0.756212	0.738024	1.2934	0	0.120279	0.36436	0	0	0.208827
PAxG17Gg0217200	0	0	0	0	0	0	0.04631	0	0	0	0	0	0.051326	0	0	0	0	0	0	0	0	0	0	0
PAxG07Ag0051900	0.22589	0	0	0	0	0	0	0	0	0.341165	0	0	0	0	0	0	0	0	0	0	0	0.132579	0	0
PAxG01Ag0440000	23.0324	15.7356	21.8954	20.2498	21.2129	20.0589	22.3443	22.1907	22.0559	21.0077	19.4123	19.2275	18.4036	20.8034	17.9814	19.0879	20.1841	20.4801	20.4133	18.8775	21.2225	19.1779	18.3986	17.5465
PAxG17Gg0057200	0	0	0	0	0	0	0	0	0	0	0	0	0	0	0	0	0	0	0	0	0	0	0	0
PAxG19Gg0080000	0	0	0	0	0	0	0	0	0	0	0	0	0	0	0	0	0	0	0	0	0	0	0	0
PAxG01Gg0099100	0	0.18501	0	0.046034	0.075604	0.037344	0.445528	0.300503	0.138332	0.156804	0.106656	0.300338	0.427572	0.459212	0.076982	0.056573	0.168354	0.300623	0.258041	0	0.151727	0.077425	0	0
PAxG14Gg0151700	39.8681	39.0403	41.9516	78.4417	79.4505	69.4456	67.647	65.7894	68.4652	64.5834	80.1132	68.507	65.3741	62.2515	62.2639	73.4652	74.2325	81.0008	68.9212	71.7439	75.9794	69.1321	72.7071	69.3886
PAxG16Ag0094500	17.3214	18.6095	15.2127	5.03405	6.36988	5.22009	10.0967	9.84703	9.51507	8.04254	8.98895	7.55301	8.9515	8.71089	9.71639	8.61706	10.5364	10.0971	9.5211	10.1778	8.25618	6.24456	7.39754	6.32366
PAxG03Ag0146200	0	0	0	0	0	0	0	0	0	0	0	0	0	0	0	0	0	0	0	0	0	0	0	0
PAxG15Ag0088700	6.70512	6.28244	6.30313	10.7067	10.9658	11.5026	7.20648	7.59073	7.74277	8.43833	7.09964	8.70487	9.00372	7.98885	8.64936	9.47648	10.4706	9.6654	8.99422	9.43891	10.2274	8.67741	11.3436	9.38158
PAxG17Gg0057300	0	0	0	0	0	0	0	0	0	0	0	0	0	0	0	0	0	0	0	0	0	0	0	0
PAxG10Ag0163700	28.6	107.522	57.806	13.9657	12.4208	17.1772	14.361	14.041	16.3704	14.854	16.0397	14.9967	9.7938	10.0843	26.577	7.11836	17.233	14.2236	14.405	12.872	10.6481	20.2886	7.4572	8.96547
PAxG12Ag0034800	7.50282	6.04578	6.63938	4.9398	5.86572	5.98988	4.36356	5.22696	4.21237	4.82904	4.94376	5.25701	4.43883	4.86985	5.30003	5.33485	5.18565	5.92777	6.17331	5.77185	5.94738	5.78285	4.78873	5.4746
PAxG06Gg0146100	0	0	0	0	0	0	0	0	0	0	0	0	0	0	0	0	0	0	0	0	0	0	0	0
PAxG08Ag0068200	0	0.138703	0	0	0	0	0	0	0	0	0	0	0	0	0	0	0	0	0	0	0	0	0	0
PAxG07Gg0111000	0	0	0	0	0	0	0	0	0	0	0	0	0	0	0	0	0	0	0	0	0	0	0	0
PAxG16Gg0031000	56.497	42.8798	47.6974	19.3785	19.9091	19.3399	33.7363	32.1873	28.4875	44.1447	34.9744	42.445	36.7998	42.1121	41.477	32.529	40.3751	34.2933	21.837	22.2601	17.4929	11.2375	6.7713	9.55824
PAxG10Ag0156200	0.281911	0.248233	0.508542	1.22101	1.5218	1.73674	3.24297	3.54113	2.08206	2.12831	2.65743	2.36698	3.47768	3.9564	2.75968	4.80499	4.11523	4.45983	6.50781	6.17168	7.91887	5.15745	7.81273	8.94384
PAxG09Gg0074900	0	0	0.403309	0.344549	0	0.126809	0	0	0	0	0	0	0	0	0	6.61897	2.07843	1.18284	26.7432	22.4004	37.9227	53.7611	57.6806	58.326
PAxG12Ag0001400	0.743201	0	0.386983	0	0	0	0	0	0	0	0	0.179646	0	0	0	0	0	0	0	0	0	0	0	0
PAxG02Gg0169200	0.623111	0.643159	0.058356	0	0	0.009696	0	0.088535	0	0	0	0	0.21655	0.179203	0	0	0	0	0.13048	0.252171	0	0	0.061017	0.057017
PAxG08Gg0057800	0.212905	0.289312	0.102658	0.653205	0.367908	0.377789	0.452408	0.594375	0.346588	0.592251	0.702986	0.434854	0.691864	0.747088	0.894048	1.23241	0.719059	0.965516	1.62127	1.04725	1.43318	0.527021	0.114984	0.444023
PAxG18Gg0126900	2.96671	2.975	2.5644	2.90128	1.56243	2.10888	2.75588	1.97544	2.32998	1.77266	2.12442	2.43545	1.67465	2.20065	2.18366	2.8512	1.7715	2.3462	2.46615	2.58469	2.18828	2.61836	1.65064	1.81117
PAxG04Ag0200100	0	0	0	0	0	0	0	0	0	0	0	0	0	0	0	0	0	0	0	0	0	0	0	0
PAxG13Gg0103400	2.73334	1.22104	1.92871	0.58664	0.42556	0	0.686866	1.34033	0.247213	0	0	0.423961	0.140467	1.90395	0.77818	0.107935	0.592636	0	0.335128	0.511552	0	0	0	0.316268
PAxG05Gg0040500	0	0	0	0	0	0	0	0	0	0	0	0	0	0	0	0	0	0	0	0	0	0	0	0
PAxG11Gg0064000	0	0	0	0	0	0	0	0	0	0	0	0	0	0	0	0	0	0	0	0	0	0	0	0
PAxG14Ag0117300	18.8011	22.58	23.0638	23.1285	22.5211	24.28	19.1354	18.6592	18.13	17.9745	18.031	17.6809	16.7765	16.0701	16.4886	17.9321	16.8477	15.5638	17.546	16.7502	16.4251	16.3022	18.1776	17.1325
PAxG06Ag0061400	36.821	29.4847	35.4048	20.7511	19.3735	19.0839	21.5286	24.4707	19.8482	19.639	17.9709	20.2938	17.7139	17.6041	17.2065	18.3506	22.3062	19.5098	17.016	17.435	16.8756	21.1116	16.0205	15.4815
PAxG01Gg0202100	0	0	0	0	0	0	0	0	0	0	0	0	0	0	0	0	0	0	0	0	0	0	0	0
PAxG16Gg0024000	0	0	0	0	0	0	0	0	0	0	0	0	0	0	0	0	0	0.172867	0	0.070114	0	0	0	0
PAxG11Ag0134400	8.27542	5.81211	7.00371	8.75682	9.2842	7.86118	10.7455	8.34554	8.94673	10.066	7.24984	8.78055	8.99624	6.24853	11.338	10.344	11.4966	8.31617	10.7009	11.637	8.0963	8.58044	8.51515	9.12729
PAxG12Gg0007500	6.29529	6.72928	6.7787	11.5205	11.6311	13.0309	10.1401	11.323	11.8826	12.4103	12.4109	10.6828	12.2677	10.4358	11.8113	10.8842	9.85122	11.2926	11.2245	9.93165	9.70296	10.2634	11.2776	11.3331
PAxG10Ag0082000	0	0	0	0	0	0	0.019217	0	0	0	0	0	0.15394	0	0	0	0	0	0	0	0	0	0	0
PAxG03Ag0011900	0	0	0	0	0	0	0	0	0	0	0	0	0	0	0	0	0	0	0	0	0	0	0	0
PAxG07Ag0058900	5.65425	4.52023	5.47375	4.6474	4.7131	5.94624	4.0978	3.4709	4.3694	5.42971	3.92592	4.61906	4.29317	3.57652	4.742	4.61658	4.81765	4.58189	4.54566	5.42371	4.01161	4.57514	4.48073	4.32547
PAxG01Gg0193600	0.004498	0.026142	0.007848	0.053257	0	0.012506	0	0.029003	0.025666	0	0.004962	0.024344	0.040786	0.007434	0	0	0.060999	0	0	0	0.0076	0.0066	0.019502	0
PAxG18Gg0105800	0	0	0	0	0.009738	0.01419	0	0	0	0	0.007266	0	0	0	0	0	0	0	0	0	0	0	0.010915	0
PAxG09Ag0074600	3.17014	2.14105	2.49214	2.53073	2.04901	1.75819	1.20746	1.41192	1.21015	0.575242	0.73781	2.40162	2.10116	0.785956	1.95329	0.657407	1.47334	0.684016	0.696819	1.07587	0.923102	1.21201	1.17312	1.00233
PAxG14Ag0052700	4.976	4.34763	3.58571	4.11895	4.05058	3.46931	5.13234	4.73758	4.14106	4.38053	4.443	4.25857	3.62417	3.48606	4.03003	2.93879	2.79186	3.37798	2.12713	2.55019	1.2037	1.44566	1.74774	1.59219
PAxG01Ag0252900	8.75742	7.61596	8.5801	6.80646	6.7684	7.13654	7.19218	6.31743	6.25529	6.34793	6.44528	6.28781	6.12965	6.77086	5.9997	6.85361	5.96562	6.36813	6.51397	6.68018	5.90897	5.85821	5.29704	5.89425
PAxG08Gg0189200	2.53244	2.96141	2.66166	1.16714	1.66729	1.16351	1.66764	1.56536	1.23286	2.21073	1.85307	1.95967	2.32284	2.28569	2.03338	2.14811	1.90162	1.76635	1.4854	1.27769	1.74507	0.906872	0.963353	1.13075
PAxG14Gg0021900	16.5637	14.0628	4.57513	1.04549	1.20468	1.55683	3.08802	7.39506	3.56313	9.61774	8.43116	5.93626	7.60262	6.8684	11.1839	9.68039	8.74298	7.73901	8.26137	2.13237	7.96339	1.87413	4.42959	7.87196
PAxG06Ag0261100	0.298142	0.11026	0.065024	0.159534	0	0.54974	0.467211	0.456023	0.37794	0	0.106744	1.28857	1.81544	0.87602	1.74162	6.56103	7.54411	5.20369	9.53007	7.88398	12.6341	12.0292	16.5841	13.3748
PAxG04Ag0125300	15.3205	12.7628	14.1992	12.1238	10.27	9.93442	12.8978	13.2006	10.0454	10.7823	10.1828	8.4388	11.1769	9.828	10.4686	12.327	12.1978	12.8363	11.9406	12.8477	11.5422	12.7318	10.3969	9.00522
PAxG01Gg0427000	2.40844	1.97891	1.75721	27.5499	26.6762	29.7765	14.1571	10.41	14.8852	9.04921	9.67306	10.8573	6.04737	5.66613	6.19733	5.86918	4.42212	4.35129	4.68079	3.55975	4.75936	4.85873	4.96787	4.73764
PAxG06Ag0244000	14.2126	11.7328	13.2453	6.85966	6.5656	7.92089	7.16268	8.21442	8.02835	6.94806	6.07932	7.14392	6.46486	6.10748	7.83073	7.81578	8.0642	8.85045	9.81691	9.75209	9.46031	7.8067	9.06704	8.2189
PAxG18Gg0020100	2.09548	1.10281	0.528351	0.756692	1.16508	1.03676	1.01194	1.41045	0.619726	0.962516	0.705695	1.167	1.16873	1.25707	1.17934	0.743546	1.77739	1.71299	1.09423	0.526351	0.601336	0.750611	0.689114	0.99377
PAxG05Gg0176200	10.4937	7.49993	8.90614	2.46422	2.36109	3.14892	5.38948	5.12712	4.77411	5.47274	5.61872	5.62909	6.33867	5.70584	4.43767	6.10072	6.07016	5.57311	8.51397	6.62707	6.28188	6.45307	10.1134	7.95549
PAxG17Gg0143200	0	0	0	0	0	0	0	0	0	0	0	0	0	0	0	0	0	0	0	0	0	0	0	0
PAxG01Ag0423800	66.0572	88.3474	66.032	53.9446	70.3952	65.3817	93.3157	74.8768	85.3382	90.6362	86.2671	85.3039	78.0014	68.938	79.346	69.1949	66.0885	70.3937	55.3469	51.8822	49.752	34.922	33.8185	42.1171
PAxGMtg0012800	0	0	0.267797	0.624229	0.255711	0.315443	0.503556	0	0.397685	0.238682	0.217526	0.341018	0.854463	0	0	0.371923	0.601926	0.599138	0	0	0.054067	0	0	0.284726
PAxG08Gg0114000	6.33883	9.28181	6.7342	1.16228	1.15498	0.319517	2.05207	1.30084	2.50519	1.89191	2.69639	2.61985	1.61882	1.67925	1.28702	0.782633	0.576769	2.05151	1.58312	1.36886	0.812837	0.224431	0.762098	0.734459
PAxG11Ag0002700	0	0	0	0	0	0	0	0	0	0	0	0	0	0	0	0	0	0	0	0	0	0	0	0
PAxG18Gg0138100	0.171956	0.394853	0	0.262561	0	0.343926	0	0.159693	0.235152	0.321818	0.242557	0.209651	0.427645	0.621278	0.517862	0.253685	0.568489	0.601202	0.264772	1.45355	0.938182	0	0.356047	0.065326
PAxG18Gg0042700	110.258	178.313	149.811	5.70633	5.51097	6.05932	8.58348	12.6918	14.4983	10.5287	9.91554	9.44621	9.60731	11.0097	17.5504	10.2305	15.2627	14.4712	14.3519	15.2501	15.2347	21.4102	10.4235	11.7981
PAxG17Ag0206500	5.98287	8.30044	6.89522	2.12285	2.57721	2.21657	3.17933	2.8764	2.07061	2.64245	2.94012	3.31316	2.53384	2.59748	2.53175	2.44736	2.39088	2.86974	2.4565	2.31228	3.19541	2.7906	2.70088	1.89564
PAxG08Ag0099200	26.2359	22.412	21.4818	30.1847	30.7496	32.7138	28.3993	30.2194	26.0034	24.8584	21.964	24.897	22.5616	22.8622	27.181	24.678	27.5544	27.3483	22.3729	21.6133	18.0674	18.2252	16.7592	13.2437
PAxG16Ag0065100	10.0753	13.0274	13.3517	8.02416	7.20294	9.04036	7.13487	8.07798	8.64334	8.52718	9.29862	8.92252	6.44669	7.54165	8.49871	8.1412	6.98275	7.74336	9.87527	9.59256	9.31032	9.79424	10.5327	9.5983
PAxG02Gg0131700	2.76417	2.11664	2.51978	3.12521	1.73023	2.36622	1.23321	1.77818	2.22327	1.63372	1.61879	2.26025	2.65795	1.58725	1.63284	2.37277	2.42747	3.15667	2.62226	1.96829	2.33618	1.81372	2.87164	2.9681
PAxG02Ag0093700	8.08795	6.69325	7.35839	9.99315	8.80746	10.1411	8.64827	7.75817	8.20781	7.70929	7.20805	7.14499	6.88178	7.29693	6.31713	7.59897	7.62141	7.35003	8.69861	7.80493	9.77814	11.6139	11.3155	10.7921
PAxG12Gg0085300	13.2201	12.2358	13.7687	21.938	20.5071	20.6761	22.1753	22.747	19.0126	20.2665	21.2302	21.494	17.4651	19.2577	18.0086	16.667	19.7612	17.5062	16.3581	16.7766	16.9494	16.2414	16.0112	15.1573
PAxG03Ag0026100	4.81162	4.86254	4.49294	3.79468	7.33826	4.23959	5.21516	6.76974	5.0867	4.33414	4.94672	4.52194	6.59751	5.40924	7.53937	8.59321	5.71836	9.28204	9.04983	5.58331	10.0091	5.41432	6.3684	7.63817
PAxG09Ag0077200	5.69772	5.171	4.86925	4.09358	4.2795	4.32952	4.81722	4.85509	4.67881	4.30679	4.31841	5.62673	6.82019	5.90334	4.43939	5.65348	4.18841	5.30598	3.67099	3.67819	3.06471	1.45423	2.08605	3.36728
PAxG10Gg0209800	0	0	0	0	0	0	0	0	0	0	0	0	0	0	0	0	0	0	0	0	0	0	0	0
PAxG10Gg0117000	0	0	0	0	0	0	0	0	0	0	0	0	0	0	0	0.175618	0.118991	0.182016	0.094998	0.083756	0	0	0	0
PAxG19Ag0109600	0	0	0.181869	0.165961	0.082219	0	0.111077	0	0	0	0	0	0	0.453777	0	0.275846	0.017056	0	0.799532	0.195459	0.728784	0.056479	0	0.215866
PAxG19Ag0031800	0	0	0	0	0	0	0	0	0	0	0	0	0	0	0	0	0	0	0	0	0	0	0	0
PAxG11Ag0111100	99.2226	121.96	86.9327	46.0143	73.7062	69.2692	105.369	140.254	125.979	117.026	89.6049	99.5929	88.1243	112.695	83.5767	72.712	85.2905	69.161	64.6516	73.2328	69.5157	75.7703	88.7991	88.3802
PAxG01Gg0233700	65.1934	50.6742	66.1379	533.575	451.511	475.281	348.259	389.553	356.504	329.733	353.921	356.532	305.945	326.347	256.061	322.843	240.65	283.221	285.212	316.349	317.911	223.485	300.965	315.104
PAxG14Gg0108100	3.96861	3.88554	3.64763	6.1952	5.96021	5.74161	5.81762	6.47967	6.2897	5.19706	4.24953	5.76591	5.21159	3.94699	5.36414	5.14513	5.89518	5.14687	5.29225	5.72424	5.24779	6.39477	6.10395	6.04028
PAxG01Ag0298600	0	0	0	0	0	0	0	0	0	0	0	0	0	0	0	0	0	0	0	0	0	0	0	0
PAxG03Ag0029100	34.1195	37.4408	35.0363	18.0355	18.1471	17.7965	23.6966	23.3927	24.4687	23.8748	20.1419	22.5825	21.6112	22.4466	22.7097	21.7045	25.714	23.4408	22.4235	20.4366	19.8283	21.8038	20.1617	18.9522
PAxG03Ag0065300	0	0	0	0	0	0	0	0	0	0	0	0	0	0	0	0	0	0	0	0	0	0	0	0
PAxG13Gg0039400	0	0.244316	0	4.53595	4.15851	2.55413	1.69041	1.90475	2.08201	0.998635	2.36418	2.07751	2.92268	3.35114	1.50854	1.62617	2.08445	3.64477	1.55153	0.771871	0.285019	2.42521	1.64546	0.968432
PAxG01Gg0122300	2.30098	2.79615	2.7992	11.6782	10.4842	11.8414	8.65959	8.93558	8.74075	8.82647	9.10985	7.12149	7.4991	5.66515	8.25929	6.16157	7.71018	8.07045	7.20655	6.90102	7.21255	7.21467	8.08608	6.92494
PAxG06Ag0086000	0	0	0	0	0	0	0	0	0	0	0	0	0	0	0	0	0	0	0	0	0	0	0	0
PAxG01Gg0429700	0	0	0	0	0	0	0	0	0	0	0	0	0	0	0	0	0	0	0	0	0	0	0	0
PAxG09Gg0053000	0.034341	0.226572	0.206823	0	0	0	0	0.142385	0.084436	0	0	0.027152	0.146695	0	0	0.248343	0	0.259645	0.366395	0.39452	0.746402	0.138213	0.269228	0.290576
PAxG02Ag0234000	0	0	0	0	0	0	0	0	0	0	0	0	0	0	0	0	0	0	0	0	0	0.025419	0	0
PAxG01Gg0094700	77.9172	0.701697	1.93409	37.7305	55.4135	62.1966	20.2924	17.1875	35.1963	51.7662	22.3324	30.9576	106.515	42.6287	109.742	83.5619	124.793	89.4943	35.0849	35.3159	21.6539	17.0037	10.1598	6.63516
PAxG02Gg0242100	19.262	16.1933	17.4607	20.354	16.9224	15.804	16.8883	17.5536	18.197	13.7513	16.3538	15.9394	13.6969	15.1441	14.0477	21.4682	17.1046	17.9963	33.8297	34.3085	48.7629	51.9583	64.2	62.6042
PAxG19Gg0016200	0	0	0	0	0.074004	0	0	0	0.035589	0.187231	0	0.150057	1.14449	0.531607	1.33814	1.40168	3.42251	3.18125	3.35564	2.96089	1.70356	2.25111	0.347731	0.531612
PAxG01Ag0117200	8.7192	6.82052	8.46743	7.07873	9.07784	9.44739	7.4115	6.64248	6.98033	7.11557	6.36055	7.15099	7.49554	6.38765	7.48984	8.51935	8.77474	7.23889	6.98342	7.28805	7.72544	6.43357	6.88455	6.67828
PAxG05Gg0130500	0	0	0	0	0	0	0	0	0	0	0	0	0	0	0	0	0	0	0	0	0	0	0	0
PAxG06Gg0020400	0.431593	0.052851	0.254765	0.094019	0.667575	0.783909	0	0.279971	0	0.181111	0.181353	0.594739	0.188072	0.295926	0.255881	0.175855	0.900603	0.405395	0.208182	0.250538	0	0.087265	0	0
PAxG04Ag0178800	0	0	0.184406	0	0	0	0	0	0	0	0	0.23184	0	0	0	0	0	0	0	0	0	0.641962	0	0
PAxG10Gg0164700	0	0	0	0.165905	0.320831	0	0	0.065416	0.049818	0.245397	0	0	0.114031	0	0.032635	0	0	0	0	0	0	0	0	0
PAxG02Ag0017600	39.9085	39.0273	47.984	58.2315	55.0774	58.5593	43.8343	51.0074	54.2935	46.4525	39.702	40.7666	40.5952	41.2063	39.1063	34.5886	35.9821	32.8347	31.2413	30.3622	28.1472	32.7314	31.204	35.8155
PAxG02Gg0057700	7.67719	4.19846	5.97917	4.25298	4.5156	5.22552	7.1589	6.63947	6.63156	5.54706	5.99068	6.00429	4.81725	6.68405	6.00826	4.96866	4.68238	4.70822	3.58348	3.15139	3.02419	2.24682	1.07967	1.48579
PAxG01Gg0120400	0	0	0	0	0	0	0	0	0	0	0	0	0	0	0	0	0	0	0	0	0	0	0	0
PAxG06Gg0220200	0	0	0	0	0	0	0	0	0	0	0	0	0	0	0	0	0	0	0	0	0	0	0	0
PAxG02Gg0095800	0	0	0	0	0	0	0	0	0	0	0	0	0	0	0	0	0	0	0	0	0	0	0	0
PAxG17Gg0101200	0	0	0	0	0	0	0	0	0	0	0	0	0	0	0.17774	0	0	0	0	0	0	0	0	0
PAxG03Gg0132200	11.3176	13.662	11.9942	8.5698	11.7454	12.4525	12.8933	15.5891	10.5814	12.6055	10.6768	11.4856	9.0494	10.9803	9.26772	9.36579	9.73857	9.17715	9.18261	9.34743	9.62528	10.6422	10.3825	10.7609
PAxG07Gg0109700	4.0706	3.73336	2.12384	0.533145	0.487894	0.847818	0.92503	0.560698	0.521623	0.735783	0.587026	0.827823	0.817021	0.978145	1.19359	0.529991	0.714775	0.697443	0.501232	0.565485	0.303247	0.59603	0.364242	0.2984
PAxG17Ag0179200	29.1682	24.663	24.716	45.8532	42.9736	50.2195	39.3524	44.0321	38.3215	37.617	35.126	39.0655	32.4439	31.4789	36.4571	35.1436	34.3568	34.7391	32.6352	31.6862	33.117	34.4901	35.6844	33.3221
PAxG02Ag0124300	12.9979	13.2079	12.3031	5.69614	6.42805	6.26676	6.12793	7.10589	6.46779	7.25883	7.62247	7.17822	8.50176	8.33128	7.2608	7.05522	8.8438	8.22871	8.78489	9.9125	9.96544	7.9785	8.14605	8.93178
PAxG19Gg0078500	0	0	0	0	0	0	0	0	0	0	0	0	0	0	0	0	0	0	0	0	0	0	0	0
PAxG05Ag0109400	0	0	0	0	0	0	0	0	0.612575	0	0	0	1.58	0	0.144325	0	0	0	0	0	0.486983	0	0	0
PAxG01Gg0036300	0	0	0	0	0	0	0	0	0	0	0	0	0	0	0	0	0	0	0	0	0	0	0	0
PAxG05Ag0053900	0.516359	0.735431	0.545062	0.757429	0.227702	0.715843	1.20846	0	0	0	0	0.490904	0.514609	0.770377	0	0	0.853129	0.458872	0.445316	0	1.07646	0	0	0.419739
PAxG01Gg0096700	21.1401	17.4335	19.1767	15.6875	18.2898	16.8544	16.371	19.1756	17.9886	16.9629	16.55	17.3042	15.0836	16.9121	16.564	16.7266	16.3761	16.4444	16.0266	15.5076	16.4428	15.6042	14.9565	15.5378
PAxG03Ag0127200	0	0	0	0	0	0	0	0	0	0	0	0	0	0	0	0	0	0	0	0	0	0	0	0
PAxG15Gg0032700	15.9633	12.5975	13.8033	48.3173	44.4612	46.721	30.3808	25.3561	26.8033	23.8444	26.7599	29.8056	24.3591	23.8112	24.0554	30.137	23.0872	24.3705	24.8981	22.7854	27.3544	22.3402	24.1345	18.4145
PAxG04Ag0055700	0	0	0	0	0	0	0	0	0	0	0	0	0	0	0	0	0	0	0	0	0	0	0	0
PAxG13Gg0062600	13.2202	9.80816	9.74589	6.60499	9.46776	11.1233	11.2064	12.5847	10.5848	10.1284	11.7516	12.2347	12.0147	11.1891	12.5917	12.3459	11.4476	9.36826	12.3359	10.4378	12.6141	9.89399	9.73154	9.36563
PAxG01Gg0119700	0.247893	0	0	0.791635	1.00392	1.54169	0.611819	0.95321	0.590811	1.03239	1.4662	1.90905	3.0493	3.08176	2.91306	2.29206	2.29875	1.70076	1.17582	1.59242	1.40298	1.8689	0.341955	0.717122
PAxG10Ag0212600	9.67863	11.1978	10.0021	6.92883	8.0324	6.83356	7.70248	7.44045	9.04176	7.11555	6.79251	6.69392	7.34598	6.76715	7.12302	7.85608	7.98906	7.7347	8.1613	8.98764	10.0122	8.32367	9.88377	8.18761
PAxG08Gg0198700	0	0	0	0	0	0	0	0	0	0	0	0	0	0	0	0	0	0	0	0	0	0	0	0
PAxG11Gg0043100	0.689101	0.466471	0.915969	0.333089	0.380082	0.246444	0.153858	0.147539	0.1507	0.517218	0.609453	0.139792	0.074208	0.305105	0.589634	0.529086	0.346191	0.282595	0.179054	0.204474	0.318731	0.224466	0.144687	0.204118
PAxG19Ag0041600	0	0	0	0	0	0	0	0	0	0	0	0	0	0	0	0	0	0	0	0	0	0	0	0
PAxG16Ag0003800	17.2538	13.4	14.9992	28.5158	28.0425	27.7189	21.8084	22.277	23.7175	21.8279	22.1096	19.2462	22.3363	19.6775	25.0305	20.9095	22.3864	20.1289	19.5232	18.6223	19.5595	20.5624	19.2777	17.3384
PAxG17Gg0045000	0	0	0	0	0	0	0	0	0	0	0	0	0	0	0	0	0	0	0	0	0	0	0	0
PAxG01Gg0419300	2.8811	10.2529	5.01995	2.45553	3.29918	0.669753	4.75112	4.5731	4.24805	1.8961	3.84815	5.70731	2.96141	2.90789	4.8493	3.34647	4.45718	2.4633	2.56133	0.97345	2.11005	10.3089	3.70275	2.72323
PAxG18Ag0110800	0	0	0	0	0	0	0	0	0	0	0	0	0	0	0	0	0	0	0	0	0	0	0	0
PAxG13Ag0087900	0	0	0	0.114049	0.413604	0	0	0	0	0	0	0	0	0	0	0	0	0	0	0.185159	0	0	0	0
PAxG01Ag0332600	3.73832	4.11414	3.29577	5.00326	5.3529	5.59876	4.50955	4.08743	4.11335	4.4006	4.74564	3.61314	5.4461	4.21093	6.19215	5.15548	4.59318	4.24686	3.61792	4.18662	4.16797	3.06304	2.46071	2.66312
PAxG05Gg0202200	9.7737	10.5323	10.8164	17.4536	16.4748	14.1648	15.3749	16.0107	14.1698	14.1555	12.861	13.2997	11.3943	14.0288	13.6232	16.1608	13.9858	13.1436	17.4654	15.3883	14.8665	16.4241	16.5768	17.4171
PAxGMtg0003800	0.340677	0.806168	1.08283	1.16004	1.60969	1.08716	0.682561	1.45887	0.764226	0	0.927777	0.921748	0.73566	0.128745	0.198895	0	0.234362	0.841142	0	1.15502	0.114277	0.153816	0	0.5162
PAxG01Ag0195900	8.79189	8.43608	12.7027	5.81635	5.53592	6.18024	5.9743	5.34355	4.62048	4.51437	6.5595	5.77354	5.10474	4.2947	4.34844	4.11837	4.33478	4.829	5.30877	5.89772	7.65444	5.48343	5.42988	4.15725
PAxG10Ag0056400	7.17411	7.16675	7.30283	10.8558	10.5632	11.7698	6.81793	7.65765	7.73082	6.8815	6.17198	6.95215	6.08163	6.00032	7.26029	8.94411	9.00097	8.50778	11.2322	11.2359	15.2278	13.7999	15.7012	14.5078
PAxG10Gg0191300	3.43607	1.77223	2.29387	12.3409	10.6526	8.84824	14.6686	16.8642	17.9055	8.09337	11.4017	9.99879	14.0712	14.9879	9.00216	13.3811	7.86489	9.63373	7.57237	8.8682	5.04871	5.03539	5.8945	8.69141
PAxG06Gg0185400	0	0	0	0	0	0	0	0	0	0	0	0	0	0	0	0	0	0	0	0	0	0	0	0
PAxG18Gg0124500	0	0	0	0	0	0	0	0	0	0	0	0	0	0	0	0	0	0	0	0	0	0	0	0
PAxG15Ag0075300	0	0	0	0	0	0	0	0	0	0	0	0	0	0	0	0	0	0	0	0	0	0	0	0
PAxG08Ag0080800	5.9379	4.43002	4.09561	24.1804	24.7497	22.164	27.7182	27.3794	25.8696	15.9252	22.1328	23.1275	17.3755	22.7735	11.8657	16.8488	11.1199	13.5026	11.3696	11.9787	13.0421	8.8889	11.4582	12.9404
PAxG17Gg0184700	0	0	0	0	0	0	0	0	0	0	0	0	0	0	0	0	0	0	0	0	0	0	0	0
PAxG01Ag0107800	22.228	19.2696	22.9994	41.2081	41.218	42.1367	31.0447	29.8858	29.1349	31.4551	28.4217	32.6391	32.6363	32.5552	31.4767	34.7473	32.4751	33.6105	34.5696	36.1868	35.168	31.5827	35.0307	35.0347
PAxG11Ag0121400	0	0	0	0	0	0	0	0	0	0	0	0	0	0	0	0	0	0	0	0	0	0	0	0
PAxG08Ag0180900	11.9142	9.66014	8.70407	18.7444	15.8786	16.6099	14.2772	17.1464	15.7919	17.6275	15.8136	16.3541	16.8763	17.2586	13.809	18.851	17.2269	15.6751	19.0526	17.6939	19.2374	15.4268	19.8708	17.382
PAxG06Ag0063800	14.0123	12.7972	13.0117	8.8442	8.52537	8.16719	12.2282	12.3019	12.6659	10.8708	11.4114	11.1794	11.2962	9.87736	11.7044	9.94097	13.6115	11.3589	11.9035	11.7107	9.9763	12.3407	12.5554	11.6936
PAxG10Ag0092900	10.4998	10.967	6.51424	4.09092	2.84015	2.3945	3.31728	4.17598	5.06058	5.84308	3.29349	4.47728	4.25447	2.90829	3.95815	1.94347	4.13719	3.78393	3.2675	2.98912	2.38123	19.4635	3.33351	2.27782
PAxG05Gg0065400	0.293471	0	0.082601	0.716421	1.02275	0.889309	0.370577	0.12147	0.156401	0.418417	0.281552	0.135226	1.00896	0.296424	1.16709	0.521464	0.449471	0.426602	0.181049	0.557905	0.404477	0.273329	0	0.224731
PAxG13Gg0083800	0	0	0	0	0	0	0	0	0	0	0	0	0	0	0	0	0	0	0	0	0	0	0	0
PAxG12Gg0005900	0	0	0	0	0	0	0	0	0	0	0	0	0	0	0	0	0	0	0	0	0	0	0	0
PAxG05Ag0100800	2.20067	2.2218	2.42446	4.4752	2.87428	2.67569	2.44616	2.22569	2.6369	1.76294	1.4784	1.1727	1.05448	0.813578	1.87517	1.28854	1.36974	0.672323	0.856549	1.6232	1.20109	2.54551	0.505534	0.678107
PAxG14Gg0130500	1.9425	2.51969	2.41194	0.962257	1.14557	1.34288	1.67172	1.48317	1.79695	2.14449	1.82539	3.19352	2.53515	2.3644	1.86866	2.57475	2.37333	2.37227	1.68114	1.92661	1.25356	1.03554	1.27678	1.17273
PAxG03Ag0137100	0.052057	0	0.114441	0.170936	0.166505	0	0.090575	0.18769	0	0.186138	0.272667	0.293271	0.565155	0.566024	0.328742	0.41918	0.550838	0.705642	0.0799	0.299232	0.324257	0.086818	0.168184	0.164437
PAxG02Ag0162600	0	0	0	0	0	0	0	0	0	0	0	0	0	0	0	0	0	0	0	0	0	0	0	0
PAxG03Gg0062900	36.4314	28.5695	36.7427	66.8904	61.1615	70.6481	53.4199	48.3689	50.8298	48.1349	52.7141	51.6117	44.8639	37.5883	42.3221	53.9946	53.9188	55.6033	61.5483	65.1233	74.0834	74.4796	86.7024	86.0444
PAxG06Ag0210400	2.95502	4.43329	1.85532	0.981705	2.07327	0.880871	1.47307	1.26699	1.00654	3.54825	2.82627	1.71919	2.66719	2.15917	2.05736	2.7991	2.9873	3.086	2.7828	6.56598	6.61043	8.65841	7.3034	6.78999
PAxG01Ag0008200	20.9738	14.1196	15.6374	7.5671	13.9909	8.38508	62.1657	78.8869	65.2416	81.647	59.8239	79.7932	99.8861	110.649	108.046	128.749	123.501	118.198	88.6292	96.0164	86.6117	83.6388	110.679	102.4
PAxG12Gg0082000	13.4432	10.2705	13.4773	6.56377	8.76189	8.07178	11.6498	15.6872	13.8639	10.5426	8.59342	10.9086	11.8113	9.90068	15.7763	11.3345	15.2625	13.7325	12.0432	11.6334	8.4513	12.8401	7.70623	7.87543
PAxG18Gg0087700	1.95397	3.16516	3.23554	0.63625	0.830048	0.682813	1.47878	1.38583	1.41169	0.507264	0.569251	0.581087	0.576	0.654013	0.68493	1.33428	0.590386	0.99436	2.23633	1.92169	1.57135	2.80864	2.70855	2.87888
PAxG03Gg0183500	27.2134	26.8147	25.4558	78.9295	68.3212	65.6072	42.4608	41.0087	42.0768	33.6519	46.2756	42.8543	41.759	40.1256	31.8626	44.0448	39.0203	38.5766	45.7011	46.2976	62.9143	41.0795	49.927	46.831
PAxG17Ag0038100	0	0	0	0	0	0	0	0	0	0	0	0	0	0	0	0	0	0	0	0	0	0	0	0
PAxG17Ag0102900	0	0	0	0	0	0	0	0	0	0	0	0	0	0	0	0	0	0	0	0	0	0	0	0
PAxG04Ag0102700	49.3094	42.2111	46.0158	82.4013	84.9087	90.561	70.4785	66.9083	63.0296	65.4063	61.5485	65.5437	66.6068	60.7727	59.2527	68.9813	62.8138	64.9404	66.4413	62.4839	66.0292	62.6263	60.893	62.8399
PAxG01Ag0327200	0	0	0	0.233397	0.734375	0.811391	1.66087	2.46688	1.63296	0.195939	0.948953	0.803631	0.261534	0.315209	0	0.66344	0.592221	0.485816	0.236238	0.056758	0.083157	0.816522	0.256458	0.813833
PAxG15Gg0015400	1.16945	0	0.197554	0.329848	1.6372	0.637696	0	0.263687	0.39341	0.280994	0.608242	0.333358	0	0	0.780774	0	0.310251	0	0.560409	0.007848	0	0.435418	0	0
PAxG17Ag0025900	0	0	0	0	0	0	0	0	0	0	0	0	0	0	0	0	0	0	0	0	0	0	0	0
PAxG01Ag0056100	5.12075	3.62636	4.21612	2.75506	3.06797	3.61591	2.93928	4.58229	3.84284	3.56796	3.11749	3.48623	3.38231	3.15734	3.01232	3.31161	3.90685	2.91647	3.5243	2.72443	2.88054	2.83073	2.42101	2.04337
PAxG17Gg0022900	0	0	0	0	0	0	0	0	0	0	0	0	0	0	0	0	0	0	0	0	0	0	0	0
PAxG18Gg0053100	0	0	0	0	0	0	0	0	0	0	0	0	0	0	0	0	0	0	0	0	0	0	0	0
PAxG05Ag0034300	7.23847	4.86191	3.30933	5.76512	8.14703	7.60541	5.5285	6.67228	3.90729	5.72871	5.0431	6.91254	7.43423	4.24563	5.19282	7.8109	7.64816	7.37828	7.44718	6.53327	7.89721	7.31921	5.77791	6.96405
PAxG11Ag0138400	0	0	0	0	0	0	0	0	0	0	0	0	0	0	0	0	0	0	0	0	0	0	0	0
PAxG18Ag0057100	0	0	0	0	0	0	0	0	0	0	0	0	0	0	0	0	0	0	0	0	0	0	0	0
PAxG11Gg0095400	0.413773	0.720829	0.584703	0.466034	0.447846	0.600655	1.30998	2.57929	2.21943	2.95709	1.97906	2.36244	0.89912	1.42141	0.656799	0.364319	0.750295	0.431068	0.828196	0.961001	0.175972	0.801204	0.852142	0.992099
PAxG18Gg0101000	121.451	142.103	112.755	26.6313	28.7104	26.8665	42.7551	49.8408	45.8911	56.9085	48.0691	53.1072	58.405	63.3241	68.8704	61.7524	68.1329	69.552	62.5614	61.2952	50.1389	59.8614	37.9894	47.29
PAxG14Ag0050000	15.6837	15.012	15.585	8.6937	7.57708	10.1104	7.08182	6.57119	7.17705	7.65755	10.0059	9.66604	11.365	9.16522	8.55213	6.78262	5.23587	5.29733	5.58152	4.68582	3.71616	6.46961	6.69476	9.12461
PAxG01Ag0017300	4.43687	3.84725	3.78332	10.2462	9.52257	11.4136	8.20829	6.748	7.95385	4.50161	5.68841	6.19743	5.08764	4.23008	5.63283	4.98618	4.57267	5.43349	6.83937	6.58119	8.46705	10.4115	10.1053	8.38656
PAxG05Gg0232500	0	0	0	0	0	0	0	0	0	0	0	0	0	0	0	0	0	0	0	0	0	0	0	0
PAxG10Gg0050700	26.5884	27.3385	21.5893	48.3941	39.1492	48.2057	43.6331	36.0114	46.0524	47.0407	39.7565	47.0902	44.6651	44.2769	44.0379	55.3822	50.2436	44.7873	49.5268	49.8562	56.2622	57.1931	55.0154	58.0629
PAxG10Gg0207400	7.52423	6.81724	7.04741	5.9424	8.4091	5.59632	6.08281	6.15667	6.46115	6.89425	7.17513	5.8778	9.21491	8.56244	7.65725	5.67235	5.60924	7.45054	6.63423	5.74011	6.28536	4.31834	4.98522	6.11356
PAxG07Ag0075500	0	0	0	0	0	0	0	0	0	0	0	0	0	0	0	0	0	0	0	0	0	0	0	0
PAxG01Ag0237000	6.77627	6.19128	6.74132	4.65388	5.61546	4.69698	8.99543	8.97509	8.81595	7.50064	8.3693	8.22186	9.21939	9.07593	8.6837	7.47145	12.4334	9.87562	9.85518	9.69608	9.09328	10.4557	9.84578	9.05688
PAxG02Ag0241200	9.85264	10.1094	11.3385	5.045	4.96656	4.67136	7.59381	7.52341	6.20169	5.41415	5.14215	4.32626	3.41817	4.35834	3.35259	3.02756	3.37764	3.98471	2.39207	3.45451	2.58104	3.47446	3.4203	2.64439
PAxG15Gg0013800	0	0	0	0	0	0	0	0	0	0	0	0	0	0	0	0	0	0	0	0	0	0	0	0
PAxG09Gg0136800	2.54893	1.79468	4.03839	0.105194	0.526143	0.628364	0.648443	0.710047	0.809909	0.456481	0.406358	0.834408	1.53733	0	1.32632	0.215822	1.14499	0.357546	0.866927	1.15262	0.155937	2.37047	0.434967	0.467452
PAxG17Ag0023500	0	0	0	0.292684	0	0.21531	0	0.201321	0	0	0	0.184765	0.276088	0	0	0	0	0.302822	0	0	0	0.172592	0.273302	0
PAxG01Gg0375000	0	0	0	0	0	0.210951	0.315182	0.689039	1.07744	0	0.816109	0	0.420871	0	0	0	0	1.16891	0.339592	0	0	0	0	0
PAxG13Gg0101100	1.17697	0.768904	0.975817	1.08117	0.267641	0.272613	0.333244	2.05371	1.49895	4.05467	2.20045	1.5636	4.30967	4.10698	4.05997	4.96732	3.36993	3.97016	2.45797	3.75495	2.93164	0.582214	0.723875	0.45145
PAxG17Ag0174200	0	0	0	0	0	0	0	0	0	0	0	0	0	0	0	0	0	0	0	0	0	0	0	0
PAxG03Gg0078100	6.27741	4.92609	4.14845	0.673074	0.776912	0.515064	2.46955	2.47699	1.77327	3.0651	3.27416	2.01968	4.01408	3.8309	2.18578	2.67085	3.62136	2.41275	2.6669	2.88779	1.77787	1.19846	0.732269	1.22883
PAxG04Gg0126600	3.20864	4.08331	4.18346	1.41086	2.30893	0.802139	1.26733	1.51766	2.82653	1.97291	1.58597	0.956051	2.22971	1.40725	2.35215	1.16725	0.960237	1.93914	1.23088	1.46856	2.53022	0.847891	0.451505	0.829838
PAxG05Ag0196700	26.5252	27.6961	27.8582	43.2677	42.624	40.3007	39.2794	34.5906	35.6767	34.4141	35.4878	38.3446	40.6709	36.4367	36.5971	45.6255	46.8147	47.3527	52.8562	51.467	48.6338	44.1362	53.522	49.4013
PAxG12Ag0089500	37.4756	42.5281	47.5378	51.5365	55.4454	65.6008	48.4882	45.5288	45.5008	54.429	51.8326	48.9219	41.5636	49.4359	42.438	41.2099	43.1068	39.2604	48.1293	47.5784	55.8225	81.52	78.8628	76.517
PAxG17Gg0166700	100.245	62.741	81.008	76.1815	83.0414	84.724	80.296	89.4592	76.6102	55.1259	80.5666	74.2641	59.6748	68.6964	59.3065	54.1857	54.4187	54.9746	47.0523	49.0421	38.9396	32.7339	32.5165	29.8507
PAxG02Ag0152100	7.87465	9.34134	9.77931	3.17813	3.67023	2.60074	4.30962	3.77869	4.45349	4.55544	6.78905	4.3944	4.61858	6.56052	5.18938	4.88863	4.46675	5.51544	4.65719	4.10175	3.63949	2.19069	1.74748	4.77046
PAxG06Gg0213600	0	0	0	0	0	0	0	0	0	0	0	0	0	0	0	0	0	0	0	0	0	0	0	0
PAxG19Gg0055200	0	0	0	0	0.095159	0.235443	0.469436	0.224747	0.527907	0.501065	0.238198	0	0	0	0.245129	0.32664	0.179278	0.528014	0	0.295149	0.274411	1.04443	3.83731	2.02993
PAxG12Ag0072900	18.0892	16.1824	17.6712	16.3936	17.9556	20.0914	14.4482	14.9355	14.817	14.7373	14.7717	14.2678	13.1392	12.728	15.4614	13.4391	17.6903	15.6271	18.9674	17.2418	15.8326	16.8254	12.2414	12.538
PAxG01Gg0011600	1.93007	1.48332	1.81076	2.05079	1.87335	2.01792	2.30021	2.30597	1.64478	1.87189	1.7559	2.07168	1.92448	2.22249	1.47407	2.12255	2.38333	2.45784	2.08446	1.55696	2.58261	1.95722	1.97241	1.93914
PAxG11Gg0017300	0	0	0	0.617888	0.124796	0.356157	0	0.255647	0	0	0	0	0	0	0	0	0	0	0	0.06063	0	0	0	0
PAxG02Ag0238500	0.775031	0.307737	0.508462	0.679777	0.435296	0.471881	0.566921	0.290274	0.347567	0.40841	0.628787	0.299834	0.47055	0.232237	0.627766	0.442141	0.593524	0.48294	0.474651	0.473228	0.242769	0.32272	0.192651	0.104681
PAxG15Gg0048100	0	0	0	0	0	0	0	0	0	0	0	0	0	0	0	0	0	0	0	0	0	0	0	0
PAxG01Ag0192300	0	0	0	0	0	0	0	0	0	0	0	0	0	0	0	0	0	0	0	0	0	0	0	0
PAxG11Gg0112300	8.15591	5.19984	6.8147	4.93249	4.94419	4.47193	4.12261	4.86616	3.1498	3.90163	4.68554	4.04855	4.85564	4.15016	4.38388	6.2789	4.65136	6.05626	5.65196	5.60038	6.246	5.73817	4.29109	4.68484
PAxG17Gg0243300	3.16453	1.50303	3.50493	0	0.5623	0	0.254308	0.384065	0.325957	0.663081	0.718427	0.322495	1.41197	0.62937	1.31813	1.75743	1.10547	1.16748	0.256995	0.553745	0	1.67888	0.112875	0.571172
PAxG03Gg0101600	5.06761	3.46382	2.92373	4.32504	6.25127	6.23822	11.999	16.4193	14.2801	12.4066	11.6644	13.9092	15.076	13.4263	12.3892	17.485	15.4302	15.233	28.2046	22.9296	30.5923	31.5979	38.1803	37.0699
PAxG12Ag0055900	0	0	0	0	0	0	0	0	0	0	0	0	0	0	0	0	0	0	0	0	0	0	0	0
PAxG17Gg0099000	0	0	0	0	0	0	0	0	0	0	0	0	0	0	0.052058	0	0	0	0	0	0	0	0	0
PAxG08Ag0184200	0	0	0	0	0	0	0	0	0	0	0	0	0	0	0	0	0	0	0	0	0	0	0	0
PAxG14Ag0181600	48.0676	45.0362	53.0185	84.4845	55.657	49.9076	66.3842	50.09	50.6822	60.2741	57.1977	70.3175	64.3478	55.7743	55.3772	64.5766	68.5054	55.6883	78.8396	68.5402	66.6275	91.7244	84.1717	86.8607
PAxG06Gg0060700	39.0886	29.1064	37.8164	23.3193	21.1123	22.5954	21.274	22.0848	21.6322	21.8376	20.4903	20.4834	16.2569	19.2021	19.5781	18.5516	20.4177	19.1931	18.0542	19.7652	18.5221	23.6931	15.2355	15.2258
PAxG15Gg0001300	13.6364	11.1677	9.87069	17.0544	15.5174	18.6126	13.294	13.2314	15.6869	13.0274	15.1822	19.5052	14.588	12.1795	16.0664	14.3849	15.9124	14.9464	16.1724	13.5371	22.6504	19.9312	16.2824	20.1475
PAxG16Gg0119600	0	0	0	0	0	0	0	0	0	0	0	0	0	0	0	0	0	0	0	0	0	0	0	0
PAxG02Ag0081400	0	0	0	0	0	0	0	0	0	0	0	0	0	0	0	0	0	0	0	0	0	0	0	0
PAxG19Ag0054200	66.2018	52.7017	57.1789	16.3879	23.6138	23.273	30.5985	33.8115	24.0035	26.2332	29.0529	29.6426	20.6467	27.8544	19.84	20.7752	22.8158	19.7968	16.4774	19.9315	16.3091	15.069	19.6321	18.3408
PAxG05Ag0051500	1.37113	1.28862	0.795186	1.84992	2.94827	2.82037	8.78815	13.6959	10.5816	5.17796	5.14363	9.37496	3.96137	6.35436	7.8994	11.1638	6.3042	3.74935	3.61249	3.37388	4.6342	6.10107	9.03008	5.06692
PAxG17Gg0050000	0	0	0	0	0	0	0	0	0	0	0	0	0	0	0	0	0	0	0	0	0	0	0	0
PAxG18Ag0001400	0.481678	1.18721	0.47789	0.716228	0.697678	0.667015	1.13694	0.651461	1.48214	0.261231	1.85286	0.583802	0.762417	0.846376	1.00174	0.825351	0.672233	1.50003	0.164376	0.304686	0	1.04497	0.391085	0.845121
PAxG18Ag0030300	0	0.298847	0	0	0	0	0	0	0.139869	0.411408	0	0.077025	0	0	0.118572	0.113669	0.213248	0.293658	0	0	0	0.274742	0	0
PAxG02Ag0064000	16.5322	16.7401	11.6472	0.756005	0.744674	0.10948	4.11624	3.89234	3.33966	4.25599	3.10005	1.06648	5.90327	4.038	4.5846	9.1104	7.57737	7.57854	15.4148	18.6212	12.8154	15.308	19.5987	18.6093
PAxG17Ag0033900	11.2912	9.40456	10.1632	11.5025	11.2488	12.8581	9.65327	10.4299	9.69125	9.06352	8.99292	10.7813	9.05488	9.44732	9.22525	8.9251	9.11354	9.02843	9.75263	9.94672	11.5441	12.196	11.6123	11.3775
PAxG06Gg0130900	0	0	0	0	0	0	0	0	0	0	0	0	0	0	0	0	0	0	0	0	0	0	0	0
PAxG10Gg0090900	0	0	0	0	0	0	0	0	0	0	0	0	0	0	0	0	0	0	0	0	0	0	0	0
PAxG18Ag0066500	0	0	0	0	0	0	0	0	0	0	0	0	0	0	0	0	0	0	0	0	0	0	0	0
PAxG02Gg0210100	0.807046	0.866672	0.92633	17.0274	12.4057	16.965	8.7098	4.6218	6.41296	6.22903	5.1535	5.77443	5.04317	2.95413	6.99299	1.88436	4.11289	3.84988	2.48898	2.70653	1.85516	4.62816	2.64127	2.18357
PAxG11Gg0058000	0.557793	0.604718	0.320619	0.198956	0.096816	0.48797	0.965443	0.878318	0.79005	1.0315	0.964179	0.71755	0.744523	1.03482	0.538656	0.549973	0.835813	0.703213	0.979096	1.1807	1.3067	1.01641	1.88039	1.40923
PAxG01Ag0208100	0	0	0	0	0	0	0.06543	0	0	0	0	0	0	0	0	0	0	0	0	0	0	0	0	0
PAxG15Gg0110500	0	0	0	0	0	0	0	0	0	0	0	0	0	0	0	0	0	0	0	0	0	0	0	0
PAxG19Gg0044600	0	0	0	0	0	0	0	0	0	0	0	0	0	0	0	0	0	0	0	0	0	0	0	0
PAxG17Ag0146800	0.053485	0.062823	0	2.24552	2.94405	2.56491	0.1814	0.600495	0.878855	0.440114	0.599605	0.512919	0.52639	0.361607	0.446552	0.120963	0.424389	0.349362	0	0.088524	0.201512	0.402167	0	0.18787
PAxG12Ag0105400	47.2113	40.1112	45.2961	151.884	132.681	151.476	88.0386	94.7623	93.2037	89.996	90.7877	92.0737	83.1199	72.2663	86.9703	85.9946	83.835	84.6023	68.3334	76.857	70.2103	50.708	49.4831	57.1192
PAxG09Gg0119200	63.4846	59.3677	65.5268	79.2292	85.7067	82.9523	93.2566	100.742	93.5143	98.2307	101.726	107.554	110.37	106.366	102.537	110.277	111.521	116.803	117.661	102.708	98.5353	105.366	101.851	98.8066
PAxG07Ag0128300	25.8737	25.4202	25.712	57.2091	57.8647	54.1452	50.6139	46.4152	52.2312	46.6651	48.4647	52.0665	55.2321	51.3339	50.9831	60.9528	57.4366	56.6744	62.7803	62.6928	63.9756	64.1458	67.1539	64.9795
PAxG17Gg0141400	0	0	0	0	0	0	0	0	0	0	0	0	0	0	0	0	0	0	0	0	0	0	0	0
PAxG14Ag0187600	52.9508	49.4499	57.5865	92.0372	59.708	55.9454	75.4468	56.3484	53.4203	63.9148	60.6812	76.4001	70.3765	58.8816	61.1802	68.9548	78.644	61.2862	91.6098	74.2493	72.9043	92.129	94.09	98.6336
PAxG01Gg0154400	56.0249	63.1795	64.235	33.1855	39.6599	34.7239	47.1566	43.0019	43.0874	45.7156	42.6739	43.7136	47.1056	44.6271	48.1059	50.3622	48.043	52.2393	43.4192	42.1022	39.7846	37.6899	37.7845	38.8975
PAxG02Ag0079000	0	0	0	0	0.151296	0.044369	0	0	0	0	0	0	0	0	0	0.038363	0	0	0	0	0	0	0	0
PAxG01Ag0207100	44.5883	33.6925	40.2284	21.4892	21.6489	19.5868	22.8894	24.8289	21.1612	30.551	30.9312	28.425	29.3981	33.6105	30.8416	28.489	29.3042	24.8723	20.2654	22.4195	18.3309	13.3063	8.39436	10.3588
PAxG17Ag0099200	0	0	0	0	0	0	0	0	0	0	0	0	0	0	0	0	0	0	0	0	0	0	0	0
PAxG15Ag0040200	0.313617	0.30916	0.549335	6.18701	6.49057	7.3538	2.10158	2.89485	2.15808	1.87434	2.01336	3.29105	3.39812	2.59782	2.8605	3.36985	2.59494	3.03691	3.56191	2.45184	3.05823	3.01739	3.11325	2.23482
PAxG10Ag0039700	10.3235	9.97095	9.58471	10.7019	10.194	9.53678	8.25715	11.6564	10.2513	9.03763	6.07278	10.1168	9.46673	10.5462	9.48805	8.75845	10.4282	9.26373	9.7738	11.2111	9.72639	10.6686	10.1861	11.4051
PAxG10Gg0139900	13.4936	9.48957	14.5358	0.483955	0.118962	0.222682	0.796158	1.50434	0.579932	3.07414	1.40073	3.06588	2.56877	3.51345	2.25682	2.56665	3.48572	2.45542	1.58729	1.99871	0.688165	1.44184	1.41643	2.68089
PAxG17Ag0099300	0	0	0	0	0	0	0	0	0	0	0	0	0	0	0	0	0	0	0	0	0	0	0	0
PAxG11Gg0129400	0	0	0	0	0	0	0	0	0	0	0	0	0	0	0	0	0	0	0.286653	0	0.055917	0.191455	0.029123	0.200183
PAxG11Gg0047900	1.42569	1.34274	1.60815	0.81444	0.189976	0.726688	0.415044	1.45816	1.5881	1.79401	1.33097	1.68026	0.596502	1.09198	0.368059	0.402216	0.614665	0.678682	0.729074	0.370263	0.408922	0.371861	0.303169	0.543354
PAxG02Ag0164600	0	0	0	0	0	0	0	0	0	0	0	0	0	0	0	0	0	0	0	0	0	0	0	0
PAxG17Ag0046900	0	0	0	0	0	0	0	0	0	0	0	0	0	0	0	0	0	0	0	0	0	0	0	0
PAxG04Ag0046300	21.0473	23.3838	19.5801	7.49575	8.54608	9.41944	13.3082	15.9556	12.367	13.3902	14.6133	13.8551	12.2538	18.4874	11.6689	10.3361	13.9774	11.4834	11.4776	15.0085	10.6664	10.3154	12.6853	13.27
PAxG07Ag0086500	215.948	213.129	228.275	607.001	541.25	538.025	385.162	372.076	402.343	349.464	392.226	396.734	401.798	383.305	350.321	426.769	382.069	416.242	453.074	451.985	447.95	410.92	466.163	484.078
PAxG04Gg0185600	12.2756	12.1816	10.7485	13.8105	16.7506	15.894	22.8983	25.1721	28.7065	26.8703	26.1281	25.6665	22.1004	21.4936	20.9186	17.5663	19.7754	19.3019	17.3143	16.2702	15.6575	16.0293	15.4612	17.2104
PAxG10Ag0102200	0	0	0	0	0	0	0	0	0	0	0	0	0	0	0	0	0	0	0	0	0.211465	0	0	0
PAxG03Gg0077100	18.0576	19.7909	17.9542	19.1257	19.7034	21.5018	17.6691	17.6266	15.6583	14.9773	14.3853	15.8083	15.7532	15.6328	16.7552	15.0654	19.0506	17.4288	19.5464	17.816	17.0178	17.039	16.1408	18.2839
PAxG13Gg0140600	0	0	0	0	0	0	0	0	0	0	0	0	0	0	0	0	0	0	0	0	0	0	0	0
PAxG17Gg0147800	0	0	0	0	0	0	0	0	0	0	0	0	0	0	0	0	0	0	0	0	0	0	0	0
PAxG08Gg0050800	10.6808	9.01469	11.7588	11.6282	10.1319	10.9576	9.69604	11.7143	10.1638	11.4866	12.7721	11.8627	9.11356	9.45652	5.45477	4.37635	5.00255	5.97778	4.49787	4.97799	3.8889	5.00397	6.78521	5.59718
PAxG06Gg0150800	15.9233	15.6377	13.2866	8.38567	9.55981	8.45279	13.7987	12.1634	13.0432	15.6182	10.8436	10.5359	19.9835	17.3164	19.2201	19.3155	19.2393	20.6507	19.2128	19.5923	16.4938	13.225	13.4939	12.2125
PAxG06Gg0003700	25.6828	24.4962	27.0832	24.0173	23.6968	24.8002	20.837	20.7906	19.3294	18.4786	17.2941	18.5552	19.6879	20.3042	17.9354	22.6029	25.6809	22.8304	27.6146	27.2963	29.7079	29.5117	28.5471	26.7774
PAxG01Gg0241000	3.18276	2.49378	3.11043	2.41909	2.87423	3.09424	2.38355	2.6728	2.08959	1.80423	2.01735	1.98347	1.83914	2.26961	2.89348	2.32991	2.45592	2.23495	2.5927	2.21075	2.53117	2.36039	2.75938	2.33777
PAxG01Ag0142200	13.96	15.0654	12.8069	1.2015	1.42173	0.702387	3.40135	4.97968	3.24818	4.82176	4.74808	3.75941	4.65964	6.23911	5.08207	4.63052	3.74247	4.55181	5.21545	5.84552	4.64635	5.05857	4.67816	3.88421
PAxG01Gg0004000	10.7933	8.38374	8.71822	10.7058	11.1019	12.615	12.5356	9.062	5.68176	11.1877	11.5648	11.477	9.79487	2.9088	10.0181	7.1049	3.80889	9.81492	3.88151	11.4573	12.0941	13.7542	15.1542	13.9589
PAxG15Gg0119100	157.247	130.057	168.837	89.9565	92.9321	73.6175	140.708	173.969	150.02	136.753	174.377	154.72	187.625	240.429	149.054	195.328	155.692	162.869	128.606	184.383	120.487	78.8929	77.2571	125.163
PAxG01Ag0062500	0	0	0	0	0	0	0	0	0	0	0	0	0	0	0.17397	0	0	0	0	0	0	0	0.055365	0
PAxG01Ag0064000	8.32363	6.79009	6.77468	7.35506	9.01272	9.6978	10.5786	8.56511	10.1299	10.3073	9.4368	9.58314	11.8244	7.54865	9.56306	11.4456	9.31738	10.5884	9.26873	9.09111	7.87261	7.03466	8.61729	9.14647
PAxG02Ag0215200	6.44672	5.80659	5.67454	6.53609	6.57505	6.05979	5.09264	4.4683	5.04594	4.78235	6.93369	5.24391	6.47588	4.82406	5.49468	5.53547	6.74693	6.41853	4.57095	5.58156	5.02791	3.44207	3.80308	3.57461
PAxG17Gg0218800	0	0	0	0	0	0	0	0	0	0	0	0	0	0	0	0	0	0	0	0	0	0	0	0
PAxG04Gg0170800	0	0	0	0	0	0	0	0	0	0	0.120416	0	0	0	0	0	0	0	0	0	0	0	0	0
PAxG04Ag0013500	0	0	0	0	0	0	0	0	0	0	0	0	0	0	0	0	0	0	0	0	0	0	0	0
PAxG08Ag0017400	30.8488	29.4846	29.7791	20.0562	28.7719	26.3869	34.5968	35.6502	30.5493	37.7676	38.3393	38.0836	41.6011	41.3319	35.7225	40.0684	36.6756	40.0083	32.7108	38.5553	33.8028	35.9338	31.7545	32.7826
PAxG01Ag0341200	0	0	0	0	0	0	0	0	0	0	0	0	0	0	0	0	0	0	0	0	0	0	0	0
PAxG17Ag0048200	0	0	0	0	0	0	0	0	0	0	0	0	0	0	0	0	0	0	0	0	0	0	0	0
PAxG12Ag0100000	7.82141	7.6252	7.47107	8.79209	7.9614	7.16444	6.82013	8.80986	6.21764	7.06872	6.32878	5.48093	4.16266	7.86609	4.84056	5.51244	6.82125	5.58125	5.70228	4.68155	6.68448	5.44869	5.41317	5.31136
PAxG02Gg0064000	13.6352	13.2641	12.5071	20.4595	23.2751	22.3762	17.9524	17.6461	16.5756	18.5535	20.2836	17.4651	19.6488	18.9987	16.1238	18.5733	20.5923	21.0887	18.2873	16.2771	14.1977	13.9023	13.1496	17.1468
PAxG03Gg0022300	9.33782	6.19901	5.50928	3.73371	6.74519	3.11561	4.81993	5.29065	4.87419	7.01537	4.81992	6.18031	4.29957	4.23277	6.55626	4.92845	7.65386	5.95296	4.1285	4.70108	3.99943	4.87882	3.31984	4.57992
PAxG09Gg0144300	149.728	107.565	142.151	281.612	235.154	251.292	245.574	215.713	233.634	213.966	182.311	214.439	181.162	180.532	187.098	169.97	179.107	176.396	184.627	194.157	194.598	195.188	229.679	208.966
PAxG18Ag0008200	3.777	2.82493	2.64027	1.30589	1.53083	1.52156	1.34522	1.26677	1.63675	1.47152	1.58452	1.62855	1.72939	1.48231	1.56934	1.60392	2.28163	1.76823	1.82707	1.62605	2.44506	1.83112	1.66845	2.00763
PAxG07Ag0084900	2.56511	2.18962	2.30637	3.50083	2.63874	3.86237	3.46588	4.26146	4.01391	3.25691	3.03744	2.49678	3.34234	3.16796	2.63669	2.95674	2.59842	3.32268	4.6599	4.61463	6.99744	5.86052	6.61348	5.22421
PAxG04Ag0192300	12.3609	9.72901	9.85795	8.88188	9.89443	8.5213	11.1949	11.5453	10.6616	8.69081	8.85787	10.218	8.60647	9.17438	10.8326	7.65995	9.35839	8.88998	8.88465	8.12458	7.84164	5.47712	6.43043	6.25371
PAxG13Ag0038900	3.15893	7.14421	2.81805	1.61277	1.05984	1.07333	1.57924	0.882674	1.19265	1.31573	1.25547	1.20047	1.81065	1.78741	1.62472	2.51337	2.00286	2.19388	1.38529	1.90678	1.84763	5.38582	6.30708	5.21224
PAxG06Ag0173200	0	0	0	0	0	0	0	0	0	0	0	0	0	0	0	0	0	0	0	0	0	0	0	0
PAxG17Ag0106100	0	0	0	0	0	0	0	0	0	0	0	0	0	0	0	0	0	0	0	0	0	0	0	0
PAxG15Ag0090000	4.45564	2.13698	2.30239	0	0.078923	0	0.382851	0	0	3.71082	0.027952	0.226333	3.86409	0.240301	4.67671	5.20472	12.0537	10.3871	8.13685	2.15207	4.60042	7.58236	0.208302	0.489824
PAxG16Gg0016400	22.6469	19.7294	23.0586	70.0016	69.0435	67.9835	63.7227	55.0151	68.5013	46.1495	45.0018	43.999	53.7773	25.9153	47.4888	48.7866	69.3407	55.0266	126.231	105.566	136.289	165.981	183.388	171.415
PAxG12Gg0099400	0	0	0	0	0	0	0	0	0	0	0	0	0	0	0	0	0	0	0	0	0	0	0	0
PAxG09Ag0017100	0.153794	0	0	0	0.073985	0	0	0	0	0.098675	0	0	0	0	0	0.12824	0	0	0.036537	0.131176	0.07816	0.35409	0.043837	0.102023
PAxG09Gg0027700	2.75408	1.82462	2.23195	4.63199	3.82895	4.11944	3.69354	2.56137	3.22565	2.68814	4.43033	3.67765	2.3197	3.1851	3.07576	2.06648	2.50756	3.44049	3.74689	3.13165	3.13219	2.68516	4.13839	4.59964
PAxG03Gg0191000	10.2706	10.2842	10.0536	4.02708	3.35871	3.61598	8.20926	6.92609	9.02744	3.04709	3.34304	3.55344	4.82243	4.16049	3.40257	3.04181	3.97126	2.60205	4.16542	3.61649	2.38367	2.27694	2.75892	2.75497
PAxG02Ag0143100	6.60266	6.65362	6.54139	2.1671	3.33507	2.65906	3.70707	4.23006	3.78921	2.41856	3.79902	2.64355	3.48933	3.28683	2.70467	3.62568	3.39213	3.77125	6.19843	4.19857	5.34947	4.0998	3.12478	3.93122
PAxG09Gg0138600	0	0	0	0	0	0	0	0	0	0	0	0	0	0	0	0	0	0	0	0	0	0	0	0
PAxG17Gg0026800	4.71172	5.16929	2.50831	2.30533	1.90075	2.56304	2.92355	2.93765	2.78786	1.86717	1.67864	1.68307	3.23447	2.5994	2.92018	3.1221	5.39326	3.65374	6.50424	3.82653	1.81371	3.12285	0.507415	0.902315
PAxG11Gg0060700	0.298411	0.373359	0.637639	0.398078	0.176	0.080219	0.290212	0.235946	0.314198	0.134978	0.294731	0.157921	0.224798	0.188691	0.217842	0.325343	0.320421	0.203082	0.156867	0.305097	0.331799	0.52872	0.311278	0.430739
PAxG12Ag0030700	1.30905	1.1574	1.89893	0.33121	0.516619	0.263041	0.455254	0.701461	0.666293	0.817343	0.822458	1.342	1.51722	1.34866	1.77267	1.05475	1.11252	0.988494	0.889432	1.07025	0.396476	0.570964	0.440235	0.245792
PAxG06Ag0227700	1.68474	2.37886	2.97633	0.99281	1.53741	2.2469	2.58394	3.56173	3.93961	3.85036	3.39996	3.49646	3.85952	3.26478	4.28911	7.6149	7.17644	6.10458	15.7788	15.439	20.0532	13.8594	21.779	21.2129
PAxG15Gg0055100	12.208	8.27902	10.0507	10.9716	10.6336	11.6093	12.6334	13.6193	10.8834	14.7199	14.0885	12.0744	11.7207	14.3239	11.2996	11.6389	13.0587	12.1182	14.3434	14.273	14.0829	13.0633	14.9289	16.3109
PAxG06Ag0015700	5.06944	5.16739	3.60416	4.06397	4.64004	6.10418	7.59709	9.95009	8.81447	12.7633	12.3096	14.9708	21.0455	14.4029	18.6947	28.8686	24.2163	21.366	18.1839	17.5689	10.7883	13.9463	10.5263	7.57829
PAxG05Gg0066800	0	0	0	0	0	0	0	0	0	0	0	0	0	0	0	0	0	0	0	0	0	0	0	0
PAxG19Ag0021500	0	0.195805	0	0	0	0	0	0	0	0	0	0	0	0	0	0	0	0	0	0	0	0	0	0
PAxG03Gg0144000	0	0	0	0	0	0	0	0	0	0	0	0	0	0	0	0	0	0	0	0	0	0	0	0
PAxG09Ag0084100	0	0	0	0	0	0	0	0	0	0	0	0	0	0	0	0	0	0	0	0.045153	0	0.235012	0.02932	0
PAxG02Ag0188200	1.93723	1.19775	1.52509	11.6161	9.26466	7.54747	14.1802	12.6633	11.9958	11.7284	22.0143	20.4677	14.0268	20.0764	10.8097	14.2117	11.2829	11.6325	7.14823	9.52209	8.7606	8.83512	8.13903	8.50802
PAxG03Ag0186900	46.6834	43.4505	35.7403	312.82	240.423	253.107	291.269	294.727	295.742	285.477	304.371	287.529	204.002	174.536	247.986	197.029	215.502	235.011	167.801	169.083	161.681	178.973	204.896	208.569
PAxG02Gg0141800	0	0	0	0	0	0	0	0	0	0	0	0	0	0	0	0	0	0	0	0	0	0	0	0
PAxG01Ag0043900	0	0	0	0	0	0	0	0	0	0	0	0	0	0	0	0	0	0	0	0	0	0	0	0
PAxG08Gg0033200	3.05209	2.2444	3.35897	2.36981	2.20202	1.23009	1.96287	1.92441	1.66333	1.63636	1.35543	1.76969	1.69301	1.66135	1.27125	1.61421	1.70788	0.901093	1.87889	1.18599	1.14214	1.4201	1.40647	1.46919
PAxG05Gg0148300	2.14157	77.0195	8.01026	19.777	7.61884	28.7561	8.30666	15.6873	23.7138	2.96721	7.45201	5.87305	3.74155	7.0939	11.3303	8.18475	5.16463	11.3628	10.0488	17.1975	27.8064	19.1949	35.0834	47.3561
PAxG13Ag0100300	53.2442	43.5154	49.409	0	0.328272	0.603244	1.10608	3.55132	2.71937	4.19937	2.68815	1.44462	3.39907	2.71843	2.53758	1.22202	5.5907	2.95919	2.52405	3.32811	3.05218	4.33364	1.73578	2.6098
PAxG16Ag0002200	0	0	0	0	0	0	0	0	0	0	0	0	0	0	0	0	0	0	0	0.130184	0	0	0	0
PAxG15Gg0010800	14.097	11.11	9.32981	14.761	15.9888	15.762	20.8966	15.2314	17.5195	15.0688	16.351	19.2881	19.5925	13.8423	17.3396	22.4735	15.8939	17.7702	18.7464	20.5662	20.1516	18.8448	17.78	17.2547
PAxG11Gg0026200	0	0	0	0	0	0	0	0	0	0	0	0	0	0	0	0	0	0	0	0	0	0	0	0
PAxG04Gg0078000	0	0	0	0	0	0	0	0	0	0	0	0	0	0	0	0.063331	0.146844	0	0.30009	0.444718	1.88908	2.5101	2.50143	1.75186
PAxG06Ag0103800	0	0	0	0	0.073081	0	0.215553	0	0	0.116733	0	0	0	0	0	0	0	0.220105	0	0	0	0.176627	0	0
PAxG12Ag0005200	0	0	0	0	0	0	0	0	0	0	0	0	0	0	0	0	0	0	0	0	0	0	0	0
PAxG01Ag0089200	16.9556	17.1118	14.7897	12.1163	13.5325	10.6672	17.8393	17.7336	15.8138	15.1684	14.6399	13.9057	17.0708	16.2621	17.7746	17.7367	20.2618	20.6803	29.4882	28.3389	29.7274	41.4366	43.5412	41.2164
PAxGPtg0005600	3.16188	8.22304	4.10368	2.72735	1.07814	3.59593	5.1914	3.71359	6.4981	4.48343	6.33445	4.43812	3.5831	6.95445	4.52585	5.33545	4.90208	5.73376	7.90085	5.68651	4.68535	6.03802	2.45951	2.99214
PAxG12Ag0110900	0	0	0	0	0	0	0	0	0	0	0	0	0	0	0	0	0	0	0	0	0	0	0	0
PAxG01Gg0079600	0.686388	0.82376	0.628297	0.262531	0.351734	0.630039	0	0.090434	0.290539	1.82319	0.166105	0.096027	1.94041	0	2.34006	1.93719	4.62564	3.69291	4.21598	1.11864	2.8882	1.01744	0.537898	0.188389
PAxG18Gg0027400	0	0	0	0	0	0	0	0	0	0	0.228511	0	0	0	0	0	0	0	0	0	0.434252	0	0	0
PAxG12Ag0032300	4.01676	1.36123	2.14899	8.24597	6.27542	8.87078	13.5869	12.1884	10.5224	9.945	6.36421	6.52446	9.43817	4.90754	8.73185	7.51919	10.3358	7.17433	11.8722	10.0199	11.9708	12.2955	7.30131	9.30006
PAxG12Ag0076100	3.05078	3.82251	3.10818	0.352826	0.345742	0.814809	1.60745	1.15508	1.25021	1.01652	2.10107	0.935141	1.01627	2.40758	0.840799	1.13532	1.72356	1.21127	1.88953	1.34006	1.83046	5.48452	1.81202	2.05108
PAxG06Ag0123300	24.6613	21.4873	18.9191	11.4054	11.1475	13.9048	25.0962	26.3949	23.4677	20.5741	18.1877	18.1101	20.6111	19.556	21.9765	21.5056	23.7208	23.2537	22.4418	20.4734	23.2142	19.6785	13.3847	15.9895
PAxG10Ag0021300	21.7455	17.6003	19.6759	37.78	34.5324	34.1561	40.5487	34.0839	34.747	38.2492	32.156	33.9147	37.8598	35.3922	37.3236	37.06	37.9975	40.3211	36.798	34.3004	37.0752	32.594	33.9527	34.0198
PAxG04Gg0162200	51.4505	42.1506	43.2125	20.9371	23.8859	24.6631	44.178	47.5515	48.7269	46.2764	41.5522	42.0207	36.3277	37.0558	44.6482	34.2729	34.9184	31.7045	29.414	31.1189	27.9551	24.8681	25.9812	26.7007
PAxG19Ag0050000	0	0	0	0	0	0	0	0	0	0	0	0	0	0	0	0	0	0	0	0	0	0	0	0
PAxG01Gg0387900	0.117238	0	0	0	0	0	0	0	0	0	0	0	0	0	0	0	0	0	0	0	0	0	0	0
PAxG15Gg0116900	1.56515	0.322372	0.801411	0	0.261017	0.101066	0.313619	0.215734	0.576238	0.997218	0	0	1.11088	0.310163	0	0	0.494574	0	0	0.664634	0.677641	0.233046	0.720894	0.584413
PAxG13Gg0088200	0.205049	0.144482	0.141638	0	0	0.217722	0	0	0	0.069745	0	0	0.806355	0	0	0	0	0	0	0.252256	0	0	0	0
PAxG17Ag0140400	0	0	0	0	0	0	0	0	0	0	0	0	0.012512	0	0	0	0	0	0	0	0	0	0	0
PAxG14Gg0165300	0	0	0	0	0	0	0	0	0	0	0	0	0	0	0	0	0	0	0	0	0	0	0	0
PAxG01Gg0028200	9.28655	9.26124	10.2848	8.05894	8.23017	8.95324	9.86628	10.7267	11.2097	10.6243	10.3511	7.83973	10.4838	8.50028	7.57095	8.19065	9.55362	8.532	10.1171	8.95208	8.26887	10.5073	8.24322	10.2307
PAxG05Gg0090300	1.01553	0.21399	1.40227	41.909	50.666	52.5727	50.4469	35.0159	48.4378	31.4387	37.744	32.5007	18.6552	16.9679	17.5066	10.8348	11.0462	12.2412	7.63943	4.01701	4.81727	4.19158	2.94696	4.2173
PAxG07Gg0095300	11.6039	10.3816	11.1673	14.1919	14.6762	14.1526	13.2999	14.7439	11.9036	12.6832	12.8047	11.8495	10.257	11.8742	11.2799	10.5413	10.7372	10.3532	12.2553	11.1408	11.8077	13.9433	13.2872	12.1883
PAxG02Gg0043900	7.9533	7.09228	10.935	14.4757	16.4124	16.4024	15.8433	18.7256	15.0544	14.7639	13.6935	13.2943	13.5491	13.9996	13.6058	14.1448	12.0227	12.1909	6.98487	7.47364	5.52386	6.06748	3.86734	4.35373
PAxG08Ag0112500	36.1388	43.707	38.1791	5.51849	6.80823	5.79591	26.7691	22.1911	22.263	14.9523	17.286	15.1512	16.545	17.9375	17.7711	18.9488	22.7649	19.267	10.9445	12.4033	12.0046	8.46638	6.60343	8.30473
PAxG07Ag0133000	4.43105	4.16089	3.45592	1.57519	1.68346	1.77052	2.23681	1.88791	1.98286	2.08207	1.57497	1.8395	2.1939	1.51493	2.24178	2.10113	1.90246	1.65932	0.833634	1.41453	1.21909	0.530589	0.660537	0.62254
PAxG12Ag0023700	0	0	0	0	0	0	0	0	0	0	0	0	0.141283	0	0	3.31129	0.327396	0.532067	27.1402	20.0046	37.3558	65.157	74.7013	82.9659
PAxG08Gg0069300	5.43701	2.41029	4.15878	6.61207	6.82127	7.4381	4.17423	7.20189	4.90482	12.4914	7.34109	12.3524	7.40605	15.3803	9.92491	7.48343	7.40235	8.7472	5.28368	6.07602	6.07929	1.94514	1.43975	2.89813
PAxG02Gg0107100	0	0	0	0	0	0	0	0	0	0	0	0	0	0	0	0	0	0	0	0	0	0	0	0
PAxG10Gg0117800	3.99095	3.2219	2.61355	0.097025	0.017006	0.017991	0.671104	0.365248	0.216832	0.407564	0.623863	0.296646	0.314145	0.578021	0.395539	0.132645	0.272494	0.104942	0.286305	0.035591	0.123431	0.033951	0.004812	0.061211
PAxG01Ag0247800	0.142435	0	0.066197	0	0	0	0	0.02906	0	0.294469	0.274006	0.063229	0.549125	0.398935	0.317699	0.235931	0.275569	0.43771	0.192438	0.606941	0.349141	0.202089	0.14477	0.207882
PAxG15Gg0059900	39.3549	42.0824	37.9365	23.6725	26.7202	27.8664	30.3769	33.8151	27.6157	27.5184	29.4713	30.0238	26.4697	30.2884	26.6207	31.0133	31.9828	32.2917	33.7905	32.2798	31.2971	28.965	31.6313	30.4375
PAxG09Gg0067400	0	0	0	0	0	0	0	0	0	0	0	0	0	0	0	0	0	0	0	0	0	0	0	0
PAxG08Ag0018000	0	0	0	0	0	0	0	0	0	0	0	0	0	0	0	0	0	0	0	0	0	0	0	0
PAxG02Gg0152700	0	0	0.20502	0.03808	0	0	0.209435	0.194256	0.090303	0.178515	0.188891	0.14847	0.143086	0.127325	0	0.04919	0.032221	0	0	0.098921	0	0.107773	0.053024	0.049026
PAxG13Ag0130100	0.618194	0.784197	0.589942	0.943603	0.932729	0.729931	2.20549	2.08061	2.5285	1.88592	2.44719	2.31779	2.15659	2.22105	2.46441	3.69386	3.58151	3.60428	4.17525	4.29022	3.06026	2.42889	4.60427	4.15482
PAxG10Ag0031800	9.56364	9.23667	9.14537	7.62495	6.98262	7.83125	7.43628	8.21081	7.26973	6.95223	7.07392	6.95937	5.79052	7.07816	7.15346	8.29452	7.20601	7.50269	6.48426	7.05108	7.5895	6.92526	6.47591	6.14694
PAxG16Gg0133500	0.772879	2.01238	1.22255	2.84741	4.45722	4.69585	0.961141	2.22528	1.7154	0	0.797892	1.03274	0.375664	0.925933	0.869585	0	0.578609	0.611578	0.449635	1.58972	1.02556	0	0.906057	1.61991
PAxG06Gg0096400	6.31509	4.482	4.81528	10.1936	11.5975	11.1384	9.15229	12.2345	11.182	16.4501	18.2879	18.639	15.8034	19.8788	14.8534	15.3955	13.8169	14.2644	15.5184	14.1263	15.1857	22.98	13.8813	13.3968
PAxG15Gg0093200	14.2664	15.9778	10.9409	0.223651	1.61675	0.765094	3.96643	10.2157	7.19024	13.4349	6.78493	9.06541	20.949	19.4023	22.7496	40.7409	42.4605	28.5822	36.3238	33.5263	33.1979	26.0709	31.8136	33.612
PAxG07Ag0089300	6.10986	2.36473	4.2115	3.44449	9.0498	6.16117	6.87707	17.4376	17.772	30.31	8.23187	12.2626	36.1789	9.48486	47.3986	32.9543	71.5514	50.9804	33.2652	21.015	20.476	8.75782	5.54438	6.01131
PAxG05Gg0141100	0	0	0	0	0	0	0	0	0	0	0	0	0	0	0	0	0	0	0	0	0	0	0	0
PAxG03Gg0094100	5.14468	5.42102	5.95883	6.40684	8.43936	6.6215	6.29443	5.24755	5.61799	4.15764	6.21225	6.43984	6.92375	7.64436	5.04703	5.30032	5.34915	5.07974	3.48051	5.50425	3.38988	4.02826	1.81748	3.50046
PAxG10Ag0130300	0	0	0	0	0	0	0	0	0	0	0	0	0	0	0	0	0	0	0	0	0	0	0	0
PAxG01Gg0390200	0.853324	0.793494	0.799506	0.741627	0.405733	0.362983	0.360571	0.573828	0.430181	0.59394	0.361394	0.141751	0.592664	0.69935	0.727143	0.480386	1.20492	0.733247	0	0.380775	0.398234	0	0	0.159268
PAxG17Gg0264400	36.9406	37.4602	33.5804	12.0576	16.8338	14.1114	18.9458	21.3302	16.1836	19.0416	18.3454	19.8643	18.3529	19.589	18.8072	15.2326	18.552	18.4126	14.4762	14.4924	15.2254	15.7487	11.0459	14.677
PAxG07Ag0072900	29.4852	17.1743	20.1662	270.561	237.327	274.299	78.0521	85.855	75.079	87.7322	91.0651	92.7464	99.0759	96.7782	75.7258	117.275	98.8231	100.597	116.731	120.856	144.448	102.366	110.652	122.161
PAxG17Ag0097700	0	0	0	0	0	0	0	0	0	0	0	0	0	0	0	0	0	0	0	0	0	0	0	0
PAxG01Gg0046100	0	0	0	0	0	0	0	0	0	0	0	0	0	0	0	0	0	0	0	0	0	0	0	0
PAxG01Ag0203900	0	0	0	0	0	0	0	0	0	0	0	0	0	0	0	0	0	0	0	0	0	0	0	0
PAxG10Ag0090500	9.49239	3.96935	5.9415	16.4484	11.517	11.6001	7.75711	6.40759	8.40676	7.98602	10.0671	10.2409	14.9338	11.4962	9.61451	12.7221	10.72	7.82424	15.0824	16.7522	12.1322	11.6362	9.08408	10.2904
PAxG03Gg0081700	5.33465	5.25084	5.56109	25.5156	16.9635	20.254	16.2754	14.296	13.4905	17.4136	14.1055	15.7561	16.67	14.5556	14.7722	16.5508	18.4793	17.6537	23.2844	24.8243	27.3662	29.6539	30.4207	31.3308
PAxG06Gg0104100	4.56495	6.39306	6.5755	12.9485	17.2226	9.75604	8.79335	4.0178	6.40134	4.99422	6.61603	4.87103	7.53906	5.80474	7.5317	2.38165	4.39371	3.82079	3.94035	3.60749	4.28827	6.02415	7.38154	6.00366
PAxG02Gg0071000	8.66892	6.15911	7.7237	8.19774	10.0481	10.9657	13.3568	14.1011	15.9997	9.65244	11.9346	11.9087	11.5294	10.5404	12.0374	10.8059	11.0308	9.94095	11.58	11.5517	11.829	14.2116	15.0653	15.9722
PAxG05Ag0118900	17.7183	21.3734	17.4292	5.37056	7.64805	3.63964	9.11534	11.7331	9.14397	12.5935	10.6996	8.56671	12.501	11.6232	12.9063	15.0702	16.1049	13.566	15.0846	19.3267	16.5828	22.1378	12.5462	14.6943
PAxG10Ag0035700	2.24283	2.06875	1.86225	1.44969	1.91217	2.16962	1.80185	2.19085	2.05851	2.40023	1.78719	1.78848	2.50137	2.27459	2.70871	2.89337	3.40207	1.79502	3.63227	1.65061	1.74209	1.0855	1.41918	1.89294
PAxG14Gg0179500	2.24924	2.55614	2.47975	2.98049	1.91784	1.73565	2.36307	2.03414	1.77547	2.03254	1.95823	2.60511	1.71005	1.71469	1.66651	2.23097	1.94587	1.62608	2.01686	1.94196	1.6017	2.38611	2.51667	2.58237
PAxG02Gg0062900	0	0	0	0	0	0	0	0.116333	0	0	0	0	0	0	0.191535	0	0	0	0	0	0	0	0	0
PAxG13Ag0030800	0	0	0	0	0.120529	0.123966	0	0.069016	0.069633	0	0	0.129922	0	0	0.194907	0.160386	0.198839	0	0.234852	0	0.086795	0.326435	0.10608	0.069928
PAxG01Gg0258800	11.1755	9.9234	9.429	5.95955	7.37859	7.40404	9.11229	11.0381	9.85633	8.26635	9.83036	9.23498	8.67901	10.9568	11.8312	10.1548	12.7321	12.1397	10.8236	12.3704	11.4821	13.0382	9.69849	10.7154
PAxG07Ag0124300	1.58555	0.833554	1.12763	5.6642	8.43379	6.3227	6.40144	3.57582	3.97951	5.1813	5.14487	5.82725	6.59752	4.06813	8.37336	4.75465	5.03961	4.99056	3.25871	1.93304	2.43111	1.02939	1.72864	1.36275
PAxG05Gg0118300	0	0	0	0	0	0	0	0	0	0	0	0	0	0	0	0	0	0	0	0	0	0	0	0
PAxG02Gg0089000	0	0	0	0	0	0	0	0	0	0	0	0	0	0	0	0	0	0	0	0	0	0	0	0
PAxG12Gg0031400	7.97752	9.01703	9.06528	13.1331	10.7528	13.3529	13.5094	11.4091	10.4784	8.68252	10.3648	9.29206	10.6223	9.54999	8.98973	10.5673	10.3034	10.564	13.8611	13.7136	14.8848	18.9664	18.368	15.4714
PAxG14Ag0109500	19.8575	17.2991	28.3131	1.74304	3.00584	1.34706	1.63371	0.567597	0.486725	1.59869	0.977379	1.0298	0	0	0.411578	0.852123	1.1633	0.224591	1.64199	0.65045	1.73287	1.73775	0.44377	0.467099
PAxG01Gg0000200	0	0	0	0	0	0	0	0	0	0	0	0	0	0	0	0	0	0	0	0	0	0	0	0
PAxG03Ag0178400	0	0	0	0	0	0	0	0	0	0	0	0	0	0	0	0	0	0	0	0	0	0	0	0
PAxG05Ag0139800	2.74385	76.824	9.06129	22.421	9.52086	34.8116	11.4245	18.7062	28.0771	5.76799	13.2356	9.61839	6.50574	7.19473	17.5435	9.53507	7.11031	14.1332	10.6759	18.1363	23.2924	24.1701	26.9654	35.9944
PAxG08Gg0176300	0	0	0	0	0	0	0	0	0	0	0	0	0	0	0	0	0	0	0	0	0	0	0	0
PAxG06Gg0254500	4.06691	2.49289	3.01338	2.7065	3.10577	3.25674	3.62618	3.64975	3.74692	3.42173	4.06795	3.16422	4.00745	3.83973	4.38728	5.53669	5.12641	4.86483	5.48573	5.19188	5.65065	4.46803	4.24862	4.55352
PAxG06Ag0115600	0	0	0.019333	0	0	0	0	0	0	0	0	0	0	0.314518	0	0.317581	0	0.13892	0	0.298729	0.115505	0.239216	0.019541	0.064992
PAxG15Ag0017100	0.295584	1.50635	0.310017	0.083351	0	0	0.356854	0	0.122006	0	0	0	0	0	0	0	0	0	0	0	0	0	0	0
PAxG13Ag0074100	0	0	0	0	0	0	0	0	0	0	0	0	0	0	0	0	0	0	0	0	0	0	0	0
PAxG09Gg0046100	24.8835	21.0056	24.481	36.3461	31.2556	33.5696	26.4336	29.3519	25.6875	24.4212	25.6063	25.5956	21.9731	22.8141	22.0297	21.2484	25.0918	22.3619	27.1522	27.4394	33.0139	33.3646	28.7327	30.9022
PAxG17Ag0137000	0	0	0	0	0	0	0	0	0	0	0	0	0	0	0	0	0	0	0	0	0	0	0	0
PAxG17Gg0159200	0	0	0	0	0	0	0	0	0	0	0	0	0	0	0	0	0	0	0	0	0	0	0	0
PAxG11Ag0072300	0.677424	0.548863	0.503523	1.59844	1.73996	0.993647	1.47163	0	0.73965	1.6388	0.548284	1.61992	1.35501	1.76756	3.19092	1.04438	1.64817	2.16431	1.91235	0.711825	2.27217	1.55523	0.350705	0.762473
PAxG08Ag0156200	2.1987	4.20526	2.31127	0	0	1.38623	1.027	1.44297	1.93589	1.02597	2.14807	1.32126	2.93283	1.91949	3.91686	5.43181	7.61336	6.65801	9.9971	6.25221	7.15431	7.24236	6.1849	8.47803
PAxG10Ag0033700	10.8094	7.24939	8.8564	8.17621	8.77199	8.26354	8.76168	9.21907	8.21551	8.64975	7.86057	9.12749	7.184	7.92928	8.26858	8.20166	9.36393	8.01609	9.77315	9.35243	9.50509	8.22837	8.36832	8.36514
PAxG01Ag0138000	17.1735	12.7799	15.7176	25.3483	27.8575	27.2953	23.3429	26.3813	24.5812	25.2548	23.7931	24.7082	24.0505	22.938	23.5423	23.7471	28.5678	27.9622	27.2814	25.3781	25.3663	22.9869	21.4174	24.0284
PAxG01Ag0332500	0.194186	0.043452	0.150799	0.401854	0.263958	0.104367	1.48238	3.04849	2.38216	8.49185	1.13156	10.0639	18.9858	20.3628	18.6359	23.1387	19.7133	26.2524	4.76683	5.57959	3.23271	8.3012	8.93403	11.8984
PAxG04Ag0017500	0	0	0	0	0	0	0	0	0	0	0	0	0	0	0	0	0	0	0	0	0	0.051438	0	0
PAxG08Ag0013400	13.9685	9.91641	14.4836	33.0419	27.4858	32.0053	18.5973	20.1935	20.5173	19.9904	21.5301	20.6299	17.1595	17.6046	19.7058	17.0758	16.5674	15.663	14.192	14.7355	13.6036	13.7778	11.5769	13.663
PAxG02Gg0148600	7.05122	5.47655	6.11034	3.60786	4.22649	4.15464	4.92938	4.95479	4.5033	3.5949	4.96213	4.85452	3.56485	4.13841	4.52963	4.07965	5.10373	4.16919	5.05378	4.04009	4.36196	3.92896	3.69089	3.12581
PAxG06Gg0084200	0.168049	0.199005	0.325862	0.112938	2.10945	0.637967	0	0.362545	0.815518	0.979153	0.723694	2.66071	10.6756	14.7581	16.8896	25.4217	17.6835	15.9479	26.9407	23.6614	22.417	22.3293	17.4442	19.3557
PAxG01Ag0164100	0	0	0	0	0	0	0	0	0	0	0	0	0	0	0	0	0	0	0	0	0	0	0	0
PAxG04Gg0006200	0.216185	0.450167	0.334494	0.673703	0.7371	0.467102	0.624228	0.610791	0.384187	0.24913	0.371941	0.073876	0.067604	0.054515	0.2622	0.161702	0.397138	0.054469	0.402617	0.389607	0.120137	0.667883	0.191922	0.301382
PAxG01Gg0136700	0	0	0	0	0	0	0	0	0	0	0	0	0	0	0	0	0	0	0	0	0	0	0	0
PAxG19Gg0105300	0.369639	0.333447	0.569052	0	0.538514	0	0	0	0.240062	0	0.459954	0	0.533918	0.345619	0	0.471129	0.428062	0	0	0.303645	0	0.492814	0	0
PAxG06Ag0017700	20.0987	20.0489	16.5977	7.56351	9.98201	5.34673	11.0664	11.3147	11.7339	11.8974	9.22553	11.6639	12.3241	8.94715	15.7038	15.081	12.2627	14.1412	12.529	14.1656	9.38965	10.3882	6.66494	9.46557
PAxG07Ag0124000	0	0	0	0	0	0	0	0	0	0	0	0	0	0	0	0	0	0	0	0	0	0	0	0
PAxG16Ag0031600	0.346003	0.524877	0.091384	0	0	0	0.06038	0.101418	0	0	0	0	0	0	0	0	0	0	0	0	0	0	0	0
PAxG08Ag0021900	0	0	0	0	0	0	0	0	0	0	0	0	0	0	0	0	0	0	0	0	0	0	0	0
PAxG07Gg0088700	0	0	0	0	0	0	0	0	0	0	0	0	0	0	0	0	0	0	0	0	0	0	0	0
PAxG03Ag0184500	1.08903	0	0	0	0	0.471698	0	0	0.061948	0.18936	0	0	0	0	0	0	0	0	0	0	0	0	0	0
PAxG02Ag0203800	25.4903	24.1189	27.5425	29.4007	26.6206	25.9338	20.685	22.3833	19.9055	23.1651	21.4142	22.189	22.5484	23.3204	17.2997	21.1248	18.8809	23.2335	21.8968	22.856	24.2363	26.1472	20.8759	21.5442
PAxG07Ag0076100	0	0	0	0	0	0	0	0	0	0	0	0	0	0	0	0	0	0	0	0	0	0	0	0
PAxG03Gg0103700	2.77906	2.0604	1.90356	1.09202	0.661107	0.45551	1.61049	2.0008	1.66253	1.12806	1.87217	2.1094	1.15393	1.24431	0.860788	1.07767	0.964546	0.967132	0.895736	1.18685	0.630545	0.681493	0.871878	1.00631
PAxG19Ag0071000	0	0	0	0	0	0	0	0	0	0	0	0	0	0	0	0	0	0	0	0	0	0	0	0
PAxG14Gg0088100	0	0	0	0	0	0	0	0	0	0	0	0	0	0	0	0	0	0	0	0	0	0	0	0
PAxG03Ag0132700	0	0	0	0	0	0	0	0	0	0	0	0	0	0	0	0	0	0	0	0	0	0	0	0
PAxG19Ag0114200	13.6072	19.6996	16.3066	9.88636	10.6063	6.89793	16.3527	17.6306	13.2094	17.9117	20.3547	19.353	16.7333	17.0418	22.7101	14.2631	12.4037	14.5179	8.91668	9.46241	6.1441	3.20732	2.08716	5.56316
PAxG17Ag0199300	4.31122	3.49141	4.28761	4.95864	5.62086	5.74679	4.9086	5.02249	3.54127	2.52446	4.02002	3.86785	3.65605	3.67888	4.93253	4.59005	5.71044	5.15156	6.0174	6.50587	5.63973	6.97222	8.13807	7.42517
PAxG01Gg0186000	0	0	0	0	0	0	0	0	0	0	0	0	0	0	0	0	0	0	0	0	0	0	0	0
PAxG08Gg0157600	0	0	0	0	0	0	0	0	0	0	0	0	0	0	0	0	0	0	0	0	0	0	0	0
PAxG18Ag0123900	0	0	0	0	0	0	0	0	0	0	0	0	0	0	0	0	0	0	0	0	0	0	0	0
PAxG16Ag0024200	0	0	0	0	0	0	0	0	0	0	0	0	0	0	0	0	0	0	0	0	0	0	0	0
PAxG16Gg0076200	16.2974	14.9434	15.5058	13.1498	12.9306	12.5164	13.8662	15.8038	12.8589	13.1034	13.2766	12.29	11.9225	12.2638	11.0622	11.3257	13.4795	13.0609	13.7696	12.2842	13.0944	11.935	12.0562	10.9027
PAxG10Ag0059200	10.5975	13.0387	12.2189	16.6846	24.9966	15.7626	31.0263	32.4784	29.3566	34.0266	37.3967	33.9259	42.8947	40.6214	36.8278	32.101	30.4871	39.5388	21.6236	18.203	14.4691	7.14162	4.68951	9.32284
PAxG03Gg0088700	10.1831	11.5663	12.7366	21.329	19.5394	21.7612	14.9695	18.778	14.0497	12.2227	13.7222	13.5443	15.5743	11.7533	13.1638	13.4126	14.0917	12.4132	14.3655	17.8885	20.6612	18.1649	21.779	17.5805
PAxG18Ag0095100	0.634654	0.481373	0.633425	1.40164	1.72764	1.41367	1.96839	2.6285	2.15039	2.96434	2.82472	2.57963	2.72932	2.96125	2.91321	3.17739	2.39985	3.02919	3.47924	3.1854	2.64374	3.11016	3.19405	3.77165
PAxG14Gg0166900	0	0	0	0	0	0	0	0	0	0	0	0	0	0	0	0	0	0	0	0	0	0	0	0
PAxG15Ag0095400	0	0	0	0	0	0	0	0	0	0	0	0	0	0	0	0	0	0	0	0	0	0	0	0
PAxG09Ag0082000	0	0	0	0	0	0	0	0	0	0	0	0.067846	0	0	0.072721	0	0	0	0	0	0	0	0	0
PAxG10Ag0075200	5.29301	4.9947	4.96528	2.13507	3.03411	2.95266	6.65162	7.15233	6.13704	8.17591	9.83281	8.81619	11.7243	10.9068	8.81873	9.18472	8.43919	8.29377	9.14128	7.99293	6.87471	5.66521	4.14322	5.29692
PAxG17Ag0031300	0	0	0	0	0	0	0	0	0	0	0	0	0	0	0	0	0	0	0	0	0	0	0	0
PAxG06Gg0129600	21.5019	31.9925	19.729	3.05051	3.21424	2.90377	8.5452	11.515	12.5011	18.3576	18.3011	18.1822	17.6286	26.1089	20.1423	19.9249	15.0326	17.1064	17.5486	12.6917	10.8895	6.41152	5.13817	6.95456
PAxG19Gg0087200	1.74399	1.20679	1.73916	0.992137	0.880867	0.566412	1.05561	0.935005	0.869784	2.42606	1.47341	1.40205	1.25721	2.79991	1.7904	2.04413	2.55081	1.88464	2.54454	1.50923	2.48829	2.73691	2.71185	2.14181
PAxG02Ag0029100	44.9654	46.6167	48.1601	13.5677	16.093	14.5508	23.6643	23.8993	22.8498	29.2841	23.1323	26.6537	22.5568	28.793	23.428	23.4477	22.8742	20.4847	15.5048	17.7263	13.647	12.3319	6.01316	7.65347
PAxG01Ag0126600	17.0536	16.7266	17.6558	13.8659	13.7115	15.2003	10.4063	9.62555	8.69505	8.36286	8.05212	8.28326	6.64247	7.70468	7.30723	6.93325	7.21565	6.51795	7.78742	6.80641	8.95054	8.57728	7.14296	8.78362
PAxG09Ag0108200	7.21575	5.35623	6.48598	5.6374	5.08407	6.40746	4.2639	4.8669	4.48618	3.89634	3.52299	3.83845	3.92754	3.71088	4.10456	2.77511	2.86337	3.32122	2.61582	2.99281	2.33756	2.62557	1.65558	1.57326
PAxG08Ag0086300	4.64699	4.62283	4.68445	16.8705	15.5593	14.4918	9.59604	10.4006	11.8707	8.46546	7.85072	8.17999	7.02814	6.91938	8.66963	9.25172	8.00112	9.27066	10.675	12.4691	13.1244	11.0041	17.5051	14.6934
PAxG15Ag0004600	5.60951	4.50465	4.48983	2.70072	3.61504	4.9373	6.30074	4.36223	3.97781	4.30511	4.92397	5.37158	4.72342	5.22839	4.8897	4.22589	3.3892	5.63872	4.62112	4.81911	3.57161	4.86836	4.55167	4.86256
PAxG04Gg0074800	0	0	0	0	0	0	0	0	0	0	0	0	0	0	0	0	0	0	0	0	0	0	0	0
PAxG05Gg0115300	9.69927	9.1989	8.89413	18.0361	14.2683	16.4869	11.3734	10.5438	10.746	9.08797	9.29892	9.67183	7.69592	8.14776	9.31229	7.62841	9.67867	9.87545	10.4291	10.4505	10.8504	8.53306	7.96422	9.28024
PAxG05Gg0164200	5.32986	4.06078	4.88007	3.20209	3.57197	3.63732	4.43959	3.26478	2.93848	2.15606	3.57106	3.77002	3.65854	4.58313	3.2614	3.72325	3.21939	2.94112	4.45993	4.22442	4.0802	4.39818	4.16581	3.07037
PAxG17Ag0128600	0	0	0	0	0	0	0	0	0	0	0	0	0	0	0	0	0	0	0	0	0	0	0	0
PAxG09Gg0029800	0.753697	0.713087	0.519255	3.87788	4.16766	3.80623	2.19326	1.89668	2.22843	1.82016	1.03936	1.07868	1.56524	0.777063	1.54714	1.34477	1.40692	1.2098	1.35967	1.38873	0.721051	0.727873	0.891495	0.70802
PAxG16Ag0009800	18.981	26.3261	21.7772	2.40539	1.76807	1.69121	6.96111	9.58363	11.0682	9.92611	9.91924	8.00206	9.7028	11.3654	7.23606	8.78046	9.38149	7.33312	6.333	6.68565	5.06417	1.60609	2.01496	4.0799
PAxG09Ag0105000	6.74995	10.335	6.97889	2.79398	3.1035	1.65494	1.89059	2.4602	2.8835	2.21587	1.14696	2.26044	3.35123	2.28614	4.41287	2.95181	4.72983	4.09942	3.4732	4.51234	4.12402	2.47088	3.01924	1.83365
PAxG14Ag0114500	35.4063	35.6687	41.1414	29.0073	28.2647	28.2233	27.7361	27.7828	28.6169	26.1344	23.689	25.4479	25.1302	24.981	27.1761	24.0004	26.2302	24.2154	20.0795	21.6233	19.0913	20.7343	15.5287	17.5742
PAxG06Ag0118400	15.7376	11.5677	9.20997	6.02278	9.9629	7.33426	7.11286	5.23031	7.22316	6.64796	6.52876	7.02826	7.04165	7.49706	8.87423	6.54862	4.94438	7.02091	3.68111	4.23325	3.77995	1.93014	1.93977	1.98963
PAxG16Ag0015700	42.6435	32.8538	35.7795	49.7133	51.0712	54.9321	97.5841	94.8827	96.6314	86.3583	94.5634	95.7773	72.8708	74.233	85.9893	67.5478	68.5213	66.2829	113.173	97.9732	109.679	148.88	165.136	136.851
PAxG10Ag0028100	0	0	0	0	0	0	0	0	0	0	0	0	0	0	0	0	0	0	0	0	0	0	0	0
PAxG01Ag0151200	78.4741	64.664	74.5827	93.4296	93.7923	89.9428	72.4177	79.2454	78.7294	85.3121	69.9011	74.8465	82.9236	76.9098	86.4243	81.2009	91.2824	85.1744	82.9599	76.7536	79.7493	99.2857	80.6384	82.3528
PAxG02Gg0136200	0	0	0	0	0	0	0	0	0	0	0	0	0	0	0	0	0	0	0	0	0	0	0	0
PAxG01Ag0237100	0.071378	0	0	0	1.37657	1.50215	0.713182	1.8811	1.40117	1.95092	1.03337	1.79063	0.950756	1.67616	1.30421	0.455287	0.22901	0.208369	0.407781	0.592828	0.482596	0.376842	0.229194	0.271236
PAxG10Gg0038500	16.8909	23.2198	20.4064	6.20614	7.30185	7.40999	8.27919	10.6671	6.01034	8.08274	12.665	8.49863	9.86955	10.1757	10.0355	6.76867	7.29605	7.16924	9.6656	8.03757	7.09493	10.8177	5.13023	7.50117
PAxG10Gg0183700	0.826412	1.17126	1.45096	0	0	0	0	0.108991	0.267634	0.433313	0	0.027471	0.109262	0.302285	0.269933	0.076515	0	0.070335	0	0	0	0.045475	0.06841	0
PAxG14Gg0204600	0	0	0	0	0	0	0	0	0	0	0	0	0	0	0	0	0	0	0	0	0	0	0	0
PAxG11Ag0137200	2.05447	1.9706	1.79879	0.42278	0.613197	0.501254	0.473625	0.438405	0.459701	0.553594	0.521158	0.334719	0.478444	0.48834	0.653324	0.43668	0.745406	0.591728	0.330516	0.26687	0.458251	0.29717	0.252549	0.233336
PAxG16Gg0057700	1.6289	1.6658	1.00585	3.01517	2.92484	2.5642	2.63895	2.39682	2.731	2.75536	3.10536	3.19992	4.15038	3.51166	3.04856	3.64813	4.51909	4.30725	4.54479	3.12621	4.01541	3.19581	3.36305	3.14344
PAxG03Ag0151100	0	0	0	0	0	0	0	0	0	0	0	0	0	0	0	0	0	0	0	0	0	0	0	0
PAxG04Ag0156000	16.1269	12.0712	12.5647	11.7606	13.86	12.6256	11.6387	10.2861	10.5282	12.9119	12.0473	11.9981	13.3158	11.741	12.1836	12.684	13.247	13.0458	10.9752	11.0025	10.8992	8.6015	5.8654	9.39992
PAxG01Gg0286500	0	0	0	0	0	0	0	0	0	0	0	0	0	0	0	0	0	0	0	0	0	0	0	0
PAxG06Gg0163300	0	0	0	0	0	0	0	0	0	0	0	0	0	0	0	0	0	0	0	0	0	0	0	0
PAxG11Ag0061800	0	0	0	0	0	0	0	0	0	0	0	0	0	0	0	0	0	0	0	0	0	0	0	0
PAxG01Ag0087200	0.040302	0.015454	0.006813	0	0	0.001579	0	0	0	0.000857	0	0	0.007405	0.013746	0	0	0	0	0	0	0	0	0	0
PAxG04Gg0125300	0.464136	0.065618	0.322522	0.670584	0.998064	0.794439	0.848455	1.15006	1.16142	0.947244	0.98913	1.43257	0.887641	1.10889	1.46334	1.47469	1.6613	1.75854	2.32398	2.56614	2.05978	2.16385	1.46647	2.2657
PAxG04Gg0080800	34.5651	32.9968	36.1263	17.6171	24.1006	21.6015	24.8066	21.3028	25.6775	27.5669	28.7487	27.376	28.048	28.9218	27.8262	25.2814	26.2102	26.3399	23.6567	23.4445	21.1675	19.5738	15.8365	19.2985
PAxG01Gg0073600	0.34291	0.416711	0	0	0	0	0	0	0	0	0	0	0	0	0	0	0.09769	0	0	0.028938	0.078475	0.161428	0.770187	0.097478
PAxG14Gg0003600	14.3144	15.7406	12.907	3.47628	7.40887	5.23996	18.9624	26.5453	20.3339	30.9698	21.8539	25.4734	39.4414	38.0794	39.9603	38.0305	44.3438	40.0056	43.563	36.1542	38.5547	45.1894	42.4597	42.7888
PAxG18Gg0021800	2.19395	2.55907	1.611	5.12898	3.91231	4.86647	3.98755	3.43657	4.19534	2.64797	3.46359	3.83102	3.46885	3.17976	3.24959	5.01429	2.76682	3.89876	4.19988	4.25535	5.09985	5.44369	4.80869	4.86013
PAxG02Gg0048100	19.5285	16.1032	18.5368	29.0376	21.344	24.4622	36.9615	38.4794	42.7217	23.2357	25.4781	22.5705	21.8201	21.8984	21.4309	21.628	20.8146	20.2751	20.2051	19.293	18.4512	22.8203	21.8138	23.1836
PAxG12Gg0037800	9.71625	7.76407	9.88053	7.09026	6.73761	7.45982	5.32942	6.50586	5.59664	5.43297	4.46855	5.21348	4.75356	3.81919	5.69936	3.41116	4.95473	4.03229	5.17406	5.50728	5.41681	5.31178	5.42345	5.48193
PAxG01Gg0415600	5.33602	3.70232	3.293	2.67909	1.97538	2.38966	3.18476	1.63294	2.17695	0.599786	2.00731	0.529854	1.9178	3.46323	0.569002	1.70812	0.881229	0.539408	0.939924	1.58761	0.376059	1.26812	0.946966	0.415231
PAxG09Ag0132800	3.73571	2.43762	2.98169	1.66597	2.94507	2.38993	1.91124	2.87683	2.49427	2.68173	2.74393	3.32363	1.91617	1.7979	1.88029	2.17938	2.20059	1.79552	1.25133	1.75779	1.59225	1.01192	0.82286	0.722761
PAxG04Gg0128300	0.049884	0	0	0.114021	0	0.103062	0.251892	0.167295	0.366902	1.15001	0.376072	1.97336	3.41677	2.13844	2.43397	7.77888	8.70995	7.70523	10.0318	14.6576	14.9802	16.0705	14.2087	19.0899
PAxG16Ag0104000	1.93323	1.97405	0.833814	34.5938	26.8753	29.3889	15.7783	14.8038	14.7972	17.4843	16.8791	14.5637	12.9018	15.3617	15.3009	16.1443	16.494	15.2445	19.7256	20.3801	23.6339	24.4876	27.5398	25.3121
PAxG05Gg0101700	1.1796	0.799172	0.938231	2.60172	2.75412	2.9624	2.06093	2.50161	1.9458	2.28418	1.82322	2.24546	2.63154	2.55817	2.68527	3.5794	3.49674	2.80275	3.3059	2.49664	3.53941	2.18691	2.52027	2.00737
PAxG05Gg0075800	5.3152	5.38431	4.06881	17.9096	13.3318	15.7263	10.7489	10.4134	12.3218	9.2429	9.54335	11.3647	9.27713	10.2789	8.92561	9.62323	8.20018	9.07812	12.5916	12.2758	14.0426	14.781	14.4761	16.3125
PAxG18Ag0058600	0	0	0	0	0	0	0	0	0	0	0	0	0	0	0	0	0	0	0	0	0	0.265389	0	0
PAxG04Ag0083000	6.28406	5.32291	5.38341	4.09912	4.84081	3.24663	1.99538	3.28087	3.36224	3.29178	3.25079	3.03057	4.83272	3.89522	4.11853	4.47198	4.85649	4.34091	4.44455	3.52171	2.55935	3.0269	2.75863	2.82303
PAxG08Gg0092200	0	0	0	0	0	0	0	0	0	0	0	0	0	0	0	1.25405	0.741508	1.1397	1.37752	1.36646	1.21067	1.79808	1.66987	1.4092
PAxG12Ag0018400	0	0	0	0.25515	0	0	0	0	0	0	0	0	0	0	0	0	0	0	0	0	0	0	0	0
PAxG16Gg0051700	4.87717	5.27748	6.16073	3.15762	2.86043	3.62718	3.50749	3.12307	5.12177	4.86887	3.96583	4.10027	4.64065	4.4405	5.10873	5.92726	5.33059	5.67649	4.83121	4.42488	3.7194	3.53968	3.36899	3.95078
PAxG09Gg0094200	5.26806	3.49541	4.28506	3.70563	5.11917	4.40992	3.92561	4.42576	3.52148	3.78611	4.85159	4.00686	4.28358	3.10326	3.70523	5.18376	5.65698	5.26989	5.83036	7.4247	7.25777	5.20509	5.83191	5.26455
PAxG08Gg0210500	0	0	0	0	0	0	0	0	0	0	0	0	0	0	0	0	0	0	0	0	0	0	0	0
PAxG01Gg0280900	19.3786	18.1766	17.9171	26.4365	30.2354	26.8638	35.1768	36.0996	40.6988	38.838	34.962	32.9285	37.2769	33.046	39.1546	38.1367	38.3773	35.8505	22.7417	28.1656	19.9842	23.5859	14.6366	16.3957
PAxG01Gg0102100	0.806194	1.05364	0.736073	0.291634	0.563942	0.336237	0.306715	0.951294	0.535251	0.817987	0.612631	0.644472	1.17516	1.26873	1.075	0.937292	1.05405	1.29293	1.31564	1.11058	0.933619	1.00064	1.96841	0.925426
PAxG03Gg0162100	4.54819	3.50439	5.00193	0.167012	0.100912	0.569893	0.336814	1.74651	1.0985	1.22445	0.896688	1.51043	1.22057	1.0166	1.11894	1.25285	1.08832	0.360625	1.358	2.8203	0	0.068895	0	1.26787
PAxG03Ag0052400	28.9531	18.4723	17.0728	70.6883	116.875	81.058	182.626	163.781	144.603	246.036	284.905	251.543	328.927	373.703	287.975	213.082	244.216	292.23	139.155	162.428	137.473	66.9947	38.9173	65.4008
PAxG13Gg0000300	5.90919	3.30604	4.13654	5.03404	4.7812	6.75418	6.72604	7.82516	7.64093	6.74719	3.81986	5.23876	4.37829	3.81973	5.0801	5.41735	5.9084	6.33513	9.0589	8.78714	7.29667	8.13208	11.7807	11.4371
PAxG05Gg0014500	0	0	0	0	0	0	0	0	0	0	0	0	0.504481	0	0.075318	0	0	0	0	0.391826	0	0	0	0.136557
PAxG11Ag0047000	4.63737	4.30872	4.84255	3.2597	3.12285	4.26466	3.37323	3.0905	3.12766	3.42678	3.5705	3.98889	3.00874	5.03148	3.54104	3.51682	3.9619	3.47324	3.48217	2.83255	2.89749	3.8126	3.33099	3.87884
PAxG15Ag0013900	0	0	0	0	0	0	0	0	0	0.217695	0	0	0	0	0	0	0	0	0	0	0	0	0.131304	0
PAxG03Gg0110300	50.9438	63.6412	60.8322	22.1331	29.9087	30.3408	38.5146	48.2525	50.109	57.0708	61.4541	56.4253	53.2564	62.7938	48.6395	41.4482	39.4886	43.3509	41.658	35.7389	35.7102	20.3533	20.7403	22.0561
PAxG01Ag0364100	3.10769	2.55442	3.09754	59.602	45.0079	42.3826	21.0907	16.9587	22.7252	24.8893	24.2385	24.7709	12.948	7.38155	20.5604	9.09685	10.4183	11.2522	8.35545	8.07369	8.70052	19.917	14.8948	11.9039
PAxG02Ag0106000	0	0	0	0	0	0	0	0	0	0	0	0	0	0	0	0	0	0	0	0	0	0	0	0
PAxG17Gg0006500	0	0	0	0	0	0	0	0	0	0	0	0	0	0	0	0	0.059376	0	0	0	0	0	0	0
PAxG05Gg0107700	2.37752	2.57221	1.59426	0.552842	0.967331	0.55302	0.834707	0.604743	1.48235	1.08667	1.63904	1.28164	2.25502	1.29449	2.92187	3.40388	3.16643	3.47418	2.95539	2.04881	3.83455	2.02313	2.7558	2.38679
PAxG06Ag0081200	10.6008	10.0104	10.6471	4.99834	4.61416	5.2204	4.31933	5.61697	5.03707	4.39097	4.54199	4.00139	5.31339	4.33587	5.92994	4.1196	6.00423	5.26148	5.06968	3.96919	4.87063	4.7885	5.02586	4.57136
PAxG11Gg0090300	0	0	0	0	0	0	0	0	0	0	0	0	0	0	0	0	0	0	0	0	0	0	0	0
PAxG12Gg0122100	18.3307	15.895	15.3296	4.52578	2.67468	3.69654	3.93553	4.68213	3.25711	3.40497	5.63522	5.89436	4.89588	4.21485	6.68739	3.48699	3.6857	4.78617	2.52055	1.63667	2.35716	2.205	1.59696	1.82902
PAxG02Ag0024700	0.332713	0.220641	0.258488	0.114415	0.453426	0.464932	0.12875	0.199891	0.339096	0.199252	0.20235	0.545408	0.546526	0.514102	0.469946	0.694209	1.02997	0.600682	0.459969	0.718835	0.656443	2.15307	0.472718	0.994864
PAxG06Gg0204400	3.41074	2.46819	4.01434	7.06027	6.1353	6.39496	5.45308	5.39546	5.61274	5.33243	4.94465	4.6807	6.1649	4.58383	5.70625	5.0356	6.41515	4.31471	5.86028	5.16338	5.68361	9.35022	5.14169	5.57008
PAxG14Ag0100900	6.45664	4.17214	4.25192	2.85017	2.40173	1.62011	3.71735	4.11968	4.0334	5.16161	5.2629	4.66457	4.34534	4.93982	3.61117	4.62727	4.21254	4.43335	4.24733	2.89044	2.41912	2.13162	1.80616	2.00037
PAxG16Ag0133800	9.81446	8.16426	8.53155	10.3052	8.65696	8.63605	9.57841	9.67855	9.2752	9.32953	8.21902	9.31681	7.11253	9.24277	8.32003	9.96252	9.98148	9.91523	9.05068	12.0899	9.81366	8.11217	8.98564	10.6122
PAxG05Ag0040200	0	0	0	0	0	0	0	0	0	0	0	0	0	0	0	0	0	0	0	0	0	0	0	0
PAxG10Ag0221500	1.49255	1.24846	1.62068	1.83678	2.11033	2.18211	1.32202	1.32725	1.24319	1.0556	1.74899	1.47416	1.42055	1.65343	1.47113	1.49782	1.39837	1.79092	1.70437	1.52871	1.70772	1.34445	1.18374	1.22789
PAxG11Ag0032500	12.91	11.867	12.4271	13.1151	13.6949	16.4634	14.949	14.1554	14.0927	14.2034	14.2156	14.9492	14.6997	15.3299	15.2302	16.6641	19.6341	17.2058	16.0019	16.8849	17.2319	17.5225	13.724	17.6651
PAxG08Ag0154200	1.01806	1.38809	2.08204	0.86749	1.47268	2.27594	1.27061	0.651959	1.07004	2.70652	0.881733	1.47177	0.569789	1.31459	1.11706	0.517842	0.781413	1.19744	1.46656	1.01376	0.53399	0.813911	1.36096	1.1526
PAxG04Gg0146600	11.1181	7.94672	7.99789	1.71763	2.82269	2.42837	7.97426	12.2927	8.48993	5.82801	2.97243	5.47336	6.46099	5.46158	9.25386	9.198	7.14695	9.2165	7.31742	8.87031	6.81539	6.0066	5.65102	6.21477
PAxG12Gg0047600	36.0442	32.3845	35.116	68.8352	57.7667	63.1597	37.1578	46.7833	40.3427	44.0172	43.632	44.1219	45.1287	48.3511	41.1752	52.1666	47.4721	54.6781	55.7398	53.4398	62.0046	45.478	57.9433	51.6028
PAxG03Ag0086300	35.9007	40.1754	35.2128	187.856	181.761	190.929	106.56	103.177	110.085	94.021	104.442	103.208	113.759	103.107	100.347	138.286	109.508	119.077	129.307	134.101	140.127	118.7	137.46	138.782
PAxG05Gg0015200	29.9686	27.5955	33.3576	20.8316	21.5679	21.7755	27.0672	24.2172	23.03	20.8256	21.8182	22.5148	18.4055	21.0999	16.87	19.9668	22.2956	19.8515	18.6553	18.8822	16.2365	16.6888	13.9387	15.2305
PAxG06Gg0240900	25.1689	20.6867	24.1846	30.5965	30.3603	29.8852	31.9002	36.7555	37.1259	33.7151	34.4214	35.7706	32.8176	35.3885	38.9731	31.3674	37.3537	33.0465	33.0031	31.6621	35.3192	44.9519	42.2432	35.1558
PAxG02Ag0224100	8.6692	7.88365	11.307	35.3107	31.9582	36.1592	27.814	29.741	27.7639	22.6693	23.251	23.5594	23.9895	22.1137	22.589	19.2198	17.8483	18.1248	21.4397	24.1364	21.6318	26.1056	29.6042	24.9013
PAxG02Ag0141900	11.3773	13.3183	11.9155	4.14687	4.66523	4.03189	5.64506	5.96686	5.85661	6.52847	8.73048	7.9747	7.67482	8.06528	7.36337	7.07122	6.14403	6.27215	6.27048	6.47899	4.38152	4.71425	4.24702	4.90056
PAxG11Ag0145800	0	0	0	0.139717	0.771388	0	1.21924	1.00956	0.179563	0.309278	0	0.387192	0	0.434015	0.174399	0.351894	0.082994	0.503906	3.32739	1.41263	2.57668	16.9817	12.9375	9.14067
PAxG01Ag0186700	0	0	0	0	0	0	0	0	0	0	0	0	0	0	0	0	0	0	0	0	0	0	0	0
PAxG02Ag0088100	0	0	0	0	0	0	0	0	0	0	0	0	0	0	0	0	0	0	0	0	0	0	0	0
PAxG13Ag0087000	0	0	0	0	0	0	0	0	0	0	0	0	0	0	0	0	0	0	0	0	0	0	0	0
PAxG12Ag0118000	0	0	0	0	0	0	0	0	0	0	0	0	0	0	0	0	0	0.922653	0	0.389492	0.344241	1.50179	0	0
PAxG10Gg0037700	23.2801	18.8929	18.4756	15.7402	27.2206	22.3765	26.3601	24.3634	23.2214	37.7192	44.8019	42.2202	43.6512	45.2823	36.3618	34.5184	34.4214	36.2285	29.347	27.6036	29.7422	19.7129	17.1847	16.7689
PAxG01Gg0296100	0	0	0	0	0	0	0	0	0	0	0	0	0	0	0	0	0	0	0	0	0	0	0	0
PAxG19Ag0098700	0	0	0	0	0	0	0	0	0	0	0	0	0	0	0	0	0	0	0	0	0	0	0	0
PAxG02Ag0086300	87.6412	92.9388	83.1315	135.216	150.594	133.421	162.59	148.007	160.454	151.938	158.182	155.578	156.026	157.95	134.124	152.48	131.826	143.595	162.894	156.135	164.447	184.722	190.414	198.799
PAxG02Ag0026700	8.51125	6.38896	6.71711	12.1381	13.7842	12.3739	19.0891	17.7717	20.3999	19.9123	19.9105	20.6519	21.6584	21.934	18.6403	25.7077	21.1826	22.8317	24.9461	25.8077	25.7794	22.6123	22.329	24.854
PAxG03Gg0053700	2.1134	2.38031	2.25736	6.91096	6.54413	7.22353	5.37022	4.23521	3.81816	3.42098	2.96642	3.44337	3.18429	2.90645	4.05267	3.81372	3.78879	3.38651	3.9015	3.59048	3.86897	3.73544	2.89665	3.64754
PAxG15Gg0037700	85.065	71.64	88.7964	289.941	269.135	283.786	154.027	158.947	161.093	146.742	147.614	158.774	159.951	155.291	130.37	173.522	157.509	163.47	187.562	196.485	210.874	178.862	195.013	203.972
PAxG17Ag0077100	0	0	0	0	0	0	0	0	0	0	0	0	0	0	0	0	0	0	0	0	0	0	0	0
PAxG08Gg0186400	0	0	0	0	0	0	0	0	0	0	0	0	0	0	0	0	0	0	0	0	0	0	0	0
PAxG14Ag0058500	63.2678	62.5461	69.1358	60.281	67.2916	62.9067	70.1017	69.4898	71.675	68.0347	58.6345	64.3617	66.0225	63.41	70.7534	64.403	67.0331	67.9133	51.8876	60.9727	49.4612	49.1522	49.8952	47.2262
PAxG01Gg0330100	26.82	26.5629	26.0038	11.5701	13.4282	14.4895	15.4685	17.1777	16.0975	19.4882	16.1541	19.6351	16.8446	21.4344	17.1103	17.2825	19.1949	16.7786	16.1382	14.6045	14.2354	15.7821	11.0713	13.0264
PAxG17Gg0040600	0	0	0	0	0	0	0	0	0	0	0	0	0	0	0	0	0	0	0	0	0	0	0	0
PAxG05Ag0140100	2.20641	60.8076	8.31108	22.2015	6.78568	32.2356	10.4648	17.9682	29.2603	7.22408	10.1946	7.99707	5.63678	7.45627	11.74	12.9035	6.37431	11.8833	14.0486	22.1245	32.2003	23.4378	52.3262	59.4347
PAxG08Ag0051200	23.4161	26.1082	18.016	1.17474	2.26267	1.3838	8.51094	8.62533	7.89791	13.3189	13.9088	14.1831	13.8419	21.1252	13.2843	11.6727	12.0006	11.4829	10.6719	9.3881	9.24983	6.15289	3.726	3.81231
PAxG05Ag0104300	0	0	0	0	0.717036	0	0	0	0	0.095473	0	0	0	0	0.576007	0	0	0	0	0	0	1.09217	0	0
PAxG14Ag0152000	9.39339	8.95811	9.5694	8.83293	9.23171	11.3136	10.4961	12.0469	11.7593	10.4303	11.4956	11.7159	12.1813	11.8629	11.9648	14.145	12.122	13.6292	17.7623	18.5556	18.3521	15.5095	19.6622	17.5997
PAxG03Ag0129300	0	0	0.07559	0	0	0	0.15102	0	0	0	0	0	0	0	0	0	0	0	0	0.089085	0.041181	0	0	0
PAxG18Gg0127500	24.4333	29.3281	24.914	68.0432	54.7823	56.6102	35.1577	32.6332	34.7046	40.5737	36.8841	51.4454	31.1887	29.7791	31.6501	30.5562	32.3402	30.418	28.8506	32.7312	31.6912	41.7259	30.8816	28.8418
PAxG15Ag0091400	0	0.097638	0.097732	0.534487	0.819463	0.752771	0.094055	0.321157	0.364041	0.365931	0.596429	0.364488	0.77505	0.748507	0.613992	1.15376	0.556289	1.17972	1.06812	0.635886	0.877749	0.589462	0.428004	0.355822
PAxG05Gg0022600	14.1476	8.78084	9.1	5.0993	6.78264	5.61724	10.5392	10.8529	9.94738	8.4759	9.8923	9.11	9.16421	8.21661	8.21112	7.09687	7.88823	7.9826	8.53396	7.29419	6.79519	7.5183	6.97277	5.49828
PAxG18Gg0091300	22.4539	25.4166	23.4655	23.6864	30.6414	20.3365	32.7141	28.8459	31.6266	33.317	34.613	32.8186	34.9763	34.329	36.8941	37.1057	37.0755	37.9522	34.8963	33.4172	32.5886	30.1799	34.8577	33.1972
PAxG03Ag0089300	3.37873	3.31932	2.37413	5.7463	5.4874	4.94043	5.60457	5.15415	5.26651	4.87073	5.87223	5.97889	5.95913	5.07667	6.04176	6.14204	5.14256	5.89465	7.02944	4.89257	6.37974	5.95703	4.10088	5.17956
PAxG05Ag0109300	0.564726	0	0.571205	9.24796	6.35814	5.58431	4.16716	3.9802	3.53999	4.10967	4.24014	7.18927	2.46659	1.90187	3.97151	13.1194	7.75405	7.28209	18.6818	19.1874	24.6905	25.8922	25.798	14.6341
PAxG16Gg0109200	14.1927	15.7718	19.2463	44.6886	40.4609	35.8934	31.3873	29.9677	38.091	32.1924	36.7536	38.6037	27.2616	27.0589	23.4778	22.2378	22.291	26.7247	27.6645	24.5205	26.8224	17.0849	19.975	20.0335
PAxG14Gg0028300	0	0	0	0	0	0	0	0	0	0	0	0	0	0	0	0	0	0	0	0	0	0	0	0
PAxG02Gg0092300	7.96772	8.88881	6.36641	1.19615	7.19957	5.94502	34.4801	37.2869	41.1232	65.7373	32.4225	50.0514	45.3191	71.2925	62.7548	44.5676	71.6759	65.7273	30.2152	32.5768	22.0426	22.2949	25.0498	22.4802
PAxG11Gg0096500	8.02958	9.20513	9.88558	7.33021	8.28401	9.26548	12.551	10.7966	9.83444	7.82039	6.24812	7.26696	5.48804	7.66732	10.6699	9.39894	11.4432	7.55459	10.2645	7.38223	6.20693	11.4335	12.3081	11.719
PAxG03Gg0129400	1.14111	0.127427	0.176558	1.67311	3.9067	1.53054	3.57504	2.63566	3.66755	7.68361	8.41716	7.21934	8.70462	12.2255	10.7591	9.99315	9.68596	17.358	9.92832	7.65285	8.22093	13.8196	9.30566	10.4956
PAxG05Gg0073200	0	0	0	0	0	0	0	0	0	0	0	0	0	0	0	0	0	0	0	0	0	0	0	0
PAxG18Gg0084100	2.80619	2.15748	7.24264	0.243491	2.86331	1.13666	4.24997	2.05289	4.09503	0.956212	0.872502	2.6841	4.30481	4.2892	3.72937	0.258726	2.88455	3.64176	3.29994	0.378722	2.1006	0.232601	1.84745	2.01012
PAxG10Gg0217000	8.32764	6.70313	9.05634	10.2029	11.3109	12.12	7.8257	8.67792	8.14067	7.7412	9.19348	8.02194	6.93317	7.89368	6.88301	8.21363	8.01652	7.60861	9.84282	7.66669	10.0087	9.59169	7.93569	7.45524
PAxG01Ag0028100	0	0	0	0	0	0	0	0	0	0	0	0	0	0	0	0	0	0	0	0	0	0	0	0
PAxG04Gg0202100	0	0	0	0	0	0	0	0	0	0	0	0	0	0	0	0	0	0	0	0	0	0	0	0
PAxG10Gg0104400	0.9584	0.869166	0.922489	0.225286	0.193501	0.677339	0.927736	1.33106	1.48887	2.84113	1.54236	3.19486	4.443	3.50047	3.10738	4.92982	3.29524	4.07973	2.34791	3.51393	2.78591	4.00204	1.91098	2.6093
PAxG10Ag0213400	1.80973	3.29087	1.30081	1.46503	1.07082	2.23243	3.40044	2.78311	2.95323	5.81607	4.09816	4.09656	3.04919	4.78096	4.2605	5.03582	5.25412	3.44906	4.0203	3.72799	4.05342	2.80586	2.67386	3.96435
PAxG16Gg0033200	0	0	0	0	0	0	0	0	0	0	0	0	0	0	0	0	0	0	0	0	0	0	0	0
PAxG15Ag0030000	0	0	0	0	0	0	0	0	0	0	0	0	0	0	0	0	0	0	0	0	0	0	0	0
PAxG01Ag0350700	41.2559	38.2773	37.0346	23.5996	26.4377	26.1236	38.2737	36.8566	31.2761	34.8225	34.7007	38.3854	32.0779	35.9944	34.7853	35.7845	36.4706	31.9331	37.0053	37.873	35.3667	30.7344	27.0428	31.2581
PAxGMtg0009700	0.066726	0.318277	0.340184	0.368399	0.105785	0.308665	0	0.135392	0	0.224362	0.198335	0.171739	0.037632	0	0	0.136563	0	0.322679	0.194861	0.125296	0.110215	0.094111	0.08845	0.059997
PAxG03Ag0046600	12.1523	15.3622	14.8882	8.09849	7.20895	6.24769	7.26841	9.19258	6.1163	9.44372	10.3532	13.8979	17.6549	10.5095	18.9138	10.6804	13.7802	18.7209	17.6292	10.6923	8.2891	17.4724	6.86532	7.99793
PAxG03Ag0083000	0	0	0	0.348784	0.46729	0.371351	1.00835	0.394981	0.918832	0.539204	1.17224	0.616484	0.168538	0.163705	0.658097	0	0	0.718859	0.435236	0.432946	0.129513	0	0	0.145709
PAxG01Ag0300800	28.177	24.6885	25.3397	29.5246	26.8754	24.932	25.8183	27.7592	25.888	28.0591	23.768	29.0582	30.9421	27.9376	32.4327	33.3639	38.6308	34.5614	31.6977	27.503	28.9273	26.241	27.4993	26.5249
PAxG03Gg0015200	184.936	276.42	202.261	16.5559	36.9229	22.6175	87.0718	77.9449	90.7484	122.287	124.005	111.596	129.273	165.928	125.352	90.9422	100.095	96.9358	94.5176	53.756	52.5333	33.9122	13.9267	26.7601
PAxG07Gg0117400	0	0	0	0	0	0.044901	0	0.104424	0	0.169538	0.056106	0	0	0.233022	0	0	0.03514	0.087051	0	0	0	0	0.032967	0
PAxG13Ag0078700	17.8166	19.7179	18.271	11.5484	12.9438	10.9232	15.7505	14.3343	15.9466	15.7841	13.827	17.2185	16.1085	16.4574	16.5055	17.4155	18.1091	15.1791	16.068	16.5454	15.6588	13.9866	14.124	14.8195
PAxG05Ag0008900	0	0	0.087685	0	0	0	0	0.066741	0	0	0	0	0	0	0	0.206277	0	0	0	0	0	0	0	0
PAxG01Gg0053200	1.3306	1.3147	1.03347	0.381848	0.577797	0.800778	0.860069	0.51978	0.628743	0.913802	0.842576	0.809068	1.45356	0.876411	1.59839	1.13467	1.70434	1.82963	2.20669	1.60781	2.08819	4.0019	1.87508	1.69603
PAxG05Ag0215200	3.08755	2.01765	2.33159	5.3025	6.09887	5.40849	5.30462	5.04662	4.47279	8.01432	10.3753	9.41884	8.97294	11.3855	9.11807	8.59192	9.74392	8.90593	10.5225	9.95568	11.5139	9.08121	10.7539	9.49274
PAxG10Gg0078300	0	0	0	0	0	0	0	0	0	0	0	0	0	0	0	0	0	0	0	0	0	0	0	0
PAxG01Ag0104600	15.3794	16.2564	16.7159	20.1284	20.7601	22.5686	18.4878	17.9027	20.1843	20.043	18.8855	17.489	19.9803	20.7532	18.9234	24.9579	25.1549	19.4534	26.9193	29.7336	26.7623	31.9601	34.4509	32.1462
PAxG16Gg0086500	0.320867	0	0	0	0	0	0	0.040751	0	0	0	0	0	0	0	0.162294	0	0	0	0	0	0	0	0
PAxG19Gg0064000	0	0	0	0	0.126675	0	0	0	0	0	0	0	0	0	0	0	0	0	0	0	0	0	0	0
PAxG13Ag0098600	5.50695	4.87541	6.34014	13.3215	16.734	11.3571	13.7632	9.99405	6.8311	6.50469	12.8104	12.2028	8.55126	4.99407	9.55766	5.44677	6.91514	6.2549	7.02383	9.38559	9.52118	9.57264	10.6212	10.5534
PAxG05Ag0136700	1.08074	1.42868	1.06902	0.628502	0.410862	0.708932	0.56199	1.29967	0.787707	1.80476	0.644077	0.69332	1.01971	1.28502	0.619116	0.563632	0.899572	0.87581	0.749001	0.551282	1.34871	2.26013	0.835445	1.26552
PAxG04Ag0043400	10.45	5.87579	8.97366	13.3754	15.7176	16.3628	11.2915	10.986	11.2665	10.2559	10.0836	11.2939	10.7218	12.7046	11.2572	9.93885	9.96341	8.91727	8.56429	7.8691	5.86266	5.68281	3.96606	4.24082
PAxG14Ag0011900	6.56649	6.88435	7.74366	5.62165	6.79674	5.43944	5.41741	6.64283	7.15459	6.96332	5.66064	5.90367	6.32106	7.27927	7.235	6.76337	7.13816	7.37346	5.49688	6.36213	5.60832	6.95887	4.70632	4.92519
PAxG04Gg0209100	21.2664	19.2244	22.676	35.5217	38.2786	34.2052	31.4614	27.6027	25.2825	24.6958	23.0534	29.4774	25.103	25.2317	21.3423	17.7312	14.5376	16.7254	12.9521	14.1403	15.676	14.1531	12.4448	15.4277
PAxG17Ag0026700	8.66243	7.93897	7.70592	1.43004	2.08962	1.66706	1.2694	1.36798	1.06851	1.54155	2.35403	1.79841	2.01242	2.06226	1.57167	2.01666	2.57863	2.61304	2.10658	0.81279	2.11181	2.04015	1.04304	1.5436
PAxG01Gg0226100	0	0	0	0	0	0	0	0	0	0	0	0	0	0	0	0	0	0	0	0	0	0.417014	0	0
PAxG15Ag0020900	13.526	12.5033	13.1359	4.86233	5.94008	4.38599	8.80186	8.22032	6.88613	5.55359	6.07553	5.96864	4.90704	7.5684	7.56799	7.43063	6.41645	6.01454	5.57751	4.36704	3.96886	4.10388	3.33478	4.6968
PAxG03Gg0163700	49.0376	37.6053	48.2546	103.434	100.16	115.194	62.1076	54.8977	53.5462	52.3035	47.7986	49.1093	40.4165	34.7914	41.7813	33.9995	36.2931	37.6085	38.7997	36.0575	38.7854	41.0999	41.7915	36.3885
PAxG12Gg0048200	0	0	0.110132	0	0	0	0	0	0	0	0	0	0	0	0	0	0	0	0	0	0	0	0	0
PAxG04Gg0084000	0	0	0	0	0	0	0	0	0	0	0	0	0	0	0	0	0	0	0	0	0	0	0	0
PAxG16Ag0118900	0	0	0	0	0	0	0	0	0	0	0	0	0	0	0	0	0	0	0	0	0	0	0	0
PAxG18Gg0140900	8.68025	5.38098	7.27617	7.27275	9.14563	10.5422	7.80748	8.71634	6.80124	8.22476	6.33875	7.46776	6.71289	7.50874	8.85944	7.1	8.83295	8.00016	8.29716	9.28773	7.33237	8.26651	8.01133	8.58621
PAxG01Gg0299100	3.60563	3.42693	3.50303	4.47895	3.66129	4.49557	3.23866	3.42429	3.68483	3.53196	3.73609	3.87645	3.76972	3.61386	3.58273	3.49905	3.87358	3.63638	4.98528	4.24477	5.00661	3.41335	4.67952	3.73925
PAxG15Gg0034900	5.09435	3.48821	4.15785	18.5334	14.079	15.547	10.3357	9.5689	10.7102	7.52409	10.2906	9.23449	8.77828	7.53426	6.23162	9.36647	9.33048	7.5189	10.0624	10.6349	11.0358	10.8447	11.1937	10.7345
PAxG11Ag0017800	0.653718	0.436467	0.600309	1.11229	0.936304	1.08601	0.832865	0.844471	0.887174	0.747558	0.807473	0.854133	0.83706	0.796761	0.770484	0.973529	0.905543	0.731277	1.10903	0.918892	0.836698	0.599888	1.03248	0.776547
PAxG17Ag0001200	18.7562	18.9384	15.5981	25.0264	28.1351	27.9406	34.0838	26.7633	26.8115	24.9785	30.096	27.9627	30.8598	32.112	29.2391	32.6955	31.357	31.0118	32.6599	30.2367	22.8643	25.9286	25.3914	26.5526
PAxG19Gg0079000	0	0	0	0	0	0	0	0	0	0	0	0	0	0	0	0	0	0	0	0	0	0	0	0
PAxG01Gg0231100	0	0	0	0	0	0	0	0	0	0	0	0	0	0	0	0	0	0	0	0	0	0	0	0
PAxG05Ag0000300	16.4252	17.7683	21.653	24.0183	14.1606	17.6888	8.13247	9.10139	11.2193	10.6105	6.93353	5.83916	4.83537	4.0714	8.64136	5.67252	7.31637	5.96891	7.4747	7.03606	5.84404	5.79155	7.38359	5.33122
PAxG11Gg0079300	0	0	0	0	0	0	0	0	0	0	0	0	0	0	0	0	0	0	0	0	0	0	0	0
PAxG17Gg0226000	13.3392	12.3612	11.6938	11.3937	23.1843	12.6617	86.4012	87.1792	76.2405	79.7298	79.286	80.3417	92.7453	112.247	63.6055	73.3906	62.179	62.4777	38.0282	47.2785	44.3175	29.6767	42.4804	42.9706
PAxG13Ag0133000	0.131992	0.072182	0	0	0	0	0.009116	0.138529	0.236122	0	0.145928	0	0	0.293972	0	0	0	0	0.009443	0	0	0	0	0
PAxG13Gg0102100	0	0	0	0	0	0	0	0	0	0	0	0	0	0	0	0	0	0	0	0	0	0	0	0
PAxG13Gg0133600	3.57931	4.04991	3.36004	2.39069	2.92022	3.30197	3.12107	2.35093	3.54982	2.89257	3.78714	2.36383	3.96225	3.82093	3.64993	3.88718	2.89899	4.265	2.4365	2.36458	2.43185	2.72532	1.84007	3.18525
PAxG10Gg0169600	0	0	0	0	0	0	0	0	0	0	0	0	0	0	0	0	0	0	0	0	0	0	0	0
PAxG06Ag0209400	1.65468	2.67961	1.70579	0.281251	0.938686	0.307006	0.957889	0.997444	1.65353	0.847408	2.04996	0.784992	3.94534	1.44209	3.8792	2.00718	0.201772	2.75854	4.37087	0.300988	1.18299	0.375763	0.15844	0.505219
PAxG05Ag0110900	2.4838	2.96927	3.23671	1.56401	1.99568	1.93716	2.27739	2.53628	2.64128	2.32802	1.6879	2.27199	2.2497	2.77328	2.34874	3.51645	3.27755	4.15144	3.46119	2.81694	2.56002	3.2417	2.94802	2.97972
PAxG16Gg0136000	0	0	0	0	0	0	0	0	0	0	0	0	0	0	0	0	0	0	0	0	0	0.157552	0	0
PAxG01Gg0418200	30.6541	30.6433	27.2753	31.1554	33.6893	36.3273	37.301	32.5661	35.909	36.0431	32.9616	32.343	36.3891	32.1856	37.1617	35.5131	37.8008	37.724	29.8392	32.2728	30.0629	27.086	22.2066	25.765
PAxG17Gg0163700	9.67987	11.8183	9.93382	4.68262	4.96155	3.51384	7.63289	5.17019	8.56406	9.18729	8.57441	9.29214	5.41288	7.03679	7.31998	6.49429	5.8191	6.31931	4.85277	3.92515	4.04269	2.39182	3.9175	4.01378
PAxG04Gg0091000	17.7762	16.857	16.2687	14.3345	14.1698	15.1343	14.2816	14.8644	15.5184	13.6401	13.3951	14.1793	15.9912	13.8113	13.5942	12.6555	14.7308	15.5574	15.1314	16.6009	14.8462	14.0095	14.2061	14.7332
PAxG10Gg0169500	2.11505	2.83573	2.05959	4.14731	3.79782	3.66707	3.61299	3.21898	2.66551	3.98984	2.0918	3.04641	2.98905	3.06838	3.32449	2.83646	2.27778	3.75592	2.59189	3.17843	3.97083	3.51695	2.78702	1.84732
PAxG14Ag0013500	0.26758	0	0.52227	0	0.234868	0.403396	0.550277	1.11549	0.984708	1.13081	0.873365	0.835607	1.29984	1.46261	1.07976	1.78173	1.65263	1.36532	1.13708	1.02558	0.457107	0.31773	0.359441	0.88908
PAxG06Ag0234800	0.79458	0.705399	0.495813	0.659181	1.0552	0.866227	0.83046	0.837398	1.23622	0.494494	0.855166	0.64845	0.509503	0.660564	0.69201	0.448918	0.551584	0.541968	0.347496	0.633804	0.649751	0.711055	0.185154	0.501919
PAxG14Ag0057700	9.48786	10.0253	9.6578	4.47802	4.6757	4.81853	7.7468	9.87312	9.22359	9.6367	8.08849	8.82948	10.3306	10.8905	8.98478	10.8709	9.71528	12.263	9.8361	11.2242	10.451	7.425	7.96473	7.65411
PAxG17Gg0139000	0	0	0	0	0	0	0	0	0	0	0	0	0	0	0	0	0	0	0	0	0	0	0	0
PAxG17Ag0078500	0	0	0	0	0	0	0	0	0	0	0	0	0	0	0	0	0	0	0	0	0	0	0	0
PAxG19Gg0026900	0.497497	1.19867	0.192374	0	0	0	0	0	0	0.138456	0	0	0.179471	0	0.838591	0	0.140298	0.454315	0.037186	1.10121	0.655428	1.17062	0.681618	1.1056
PAxG04Gg0198200	0	0	0	0	0	0	0	0	0.28503	0	0	0	0	0.264429	0	0	0	0	0	0	0	0	0	0
PAxG10Gg0047200	0.229417	0.361272	0.15666	0.858784	1.38912	1.4911	0.680156	0.354906	0.33097	0.485767	0.201665	0.234857	0.289538	0.12504	0.124803	0.050203	0.335673	0.126804	0.152087	0.06763	0.10026	0.196868	0.122674	0.062488
PAxG01Ag0029900	62.0528	63.7961	61.2024	24.245	34.1939	24.5513	49.6468	47.224	49.648	57.0727	55.622	53.4914	62.5415	63.4691	69.1749	59.1165	75.8101	76.689	60.1191	52.7573	50.7778	60.1796	44.6722	40.9868
PAxG05Ag0066200	0	0	0	0	0	0	0	0	0	0	0	0	0	0	0	0	0	0	0	0	0	0	0	0
PAxG19Ag0063100	0	0.517926	0	0	0	0	0	0.101671	0.163672	0.132925	0.11809	0.182451	0	0	0	0.264148	0.464515	0	0.157008	0	0.575502	0	0.208929	0
PAxG02Ag0058800	4.8608	3.0601	4.55224	1.32404	1.82808	1.44637	3.5173	3.45629	1.57072	2.81502	4.63678	2.27597	2.31858	3.32973	1.80826	1.80327	2.42548	2.00732	4.46823	3.37877	2.62196	6.26424	3.16521	3.47838
PAxG13Gg0099100	0	0	0	0	0	0	0	0	0	0	0	0	0	0	0	0	0	0	0	0	0	0	0	0
PAxG10Gg0134300	0	0	0	0	0	0	0	0	0	0	0	0	0	0	0	0	0	0	0	0	0	0	0	0
PAxG07Gg0076600	0	0	0	0	0	0	0	0	0	0	0	0	0	0	0	0	0	0	0	0	0	0	0	0
PAxG13Gg0079700	3.2351	1.89425	1.92061	0.794783	1.09742	0.969431	0.895773	1.34469	1.20815	1.26503	1.03492	1.39026	1.28689	1.5605	1.25472	1.73656	1.76955	1.37116	1.13971	1.55019	1.0501	0.516872	0.519257	0.600886
PAxG17Gg0002500	1.31244	1.36529	1.60514	0.370653	0.239885	0.492842	0.380035	0.643394	0.774813	0.972422	0.46315	1.3436	1.15644	1.24514	0.911211	0.58235	0.990464	0.923036	0.368283	0.653343	0.772636	0.499954	0.07463	0.204617
PAxG05Gg0011000	0	0	0	0	0	0	0	0	0	0	0	0	0	0	0	0	0	0	0	0	0	0	0.239036	0
PAxG08Gg0013300	11.8274	9.03352	9.57284	9.91579	9.17298	10.3461	6.94939	7.46316	6.71954	6.88368	8.50861	7.12316	7.29263	7.66524	8.71976	7.89824	8.16259	7.64461	7.22939	6.62983	6.88962	7.49895	5.68002	6.65132
PAxG10Ag0015900	0.100298	0	0	0	0	0	0	0.101521	0	0	0	0	0	0	0.021379	0	0	0	0	0	0	0	0	0
PAxGMtg0014300	0	0	0.141157	0	0.143211	0.430715	0	0	0.080121	0	0.074856	0.274813	0	0.328679	0.191131	0	0	0	0.176589	0	0	0	0.047558	0.125814
PAxG18Ag0033300	0.262347	0.29667	0.382351	0	0.09236	0	0.154261	0	0	0.400129	0.295379	0.341624	0.247138	0.637023	0.260186	1.15083	0.250552	0.635035	1.37247	1.44641	1.2473	1.20808	1.43441	2.1827
PAxG02Gg0132000	17.8341	14.3904	16.7607	9.87336	12.1737	13.2351	19.4591	16.816	18.3769	17.5892	16.0068	12.0171	12.4184	13.0444	15.2126	15.7417	14.1612	16.1458	14.5897	12.5466	17.5558	18.5474	19.4025	15.4349
PAxG06Gg0038200	0.21639	0	0.181726	0	0	0	0	0	0.255994	0.401521	0	0	0	0.571033	0	0	0	0	0.432735	0.382863	0	0	0	0
PAxG05Gg0194200	0.158715	0.178896	0	0	0	0	0.077361	0.371963	0	0	0.078161	0.068744	0.297348	0.155852	0.160001	0.436771	0	0	0.137113	0.207889	0	0	0	0
PAxG13Ag0083200	29.4886	21.7904	25.4273	25.437	27.4544	24.1628	21.0534	21.8219	17.0938	14.0531	13.3436	14.3598	10.4052	11.9811	11.3398	7.85111	10.2747	7.60528	8.10992	9.60918	10.3057	12.8227	8.99568	9.22595
PAxG19Gg0024500	10.9432	11.8409	9.02874	8.2073	10.8538	10.9767	15.7097	12.9019	16.889	16.1078	16.2351	15.8513	19.621	21.9602	17.5858	16.917	21.2018	13.7411	12.5191	11.7342	8.78407	7.89142	4.07829	7.91341
PAxG13Gg0134900	0	0	0	0	0	0	0	0	0	0	0	0	0	0	0	0	0	0	0	0	0	0	0	0
PAxG02Ag0115200	0	0	0	35.8056	34.7849	36.9707	20.4235	27.3976	24.442	21.7604	23.529	27.0481	14.7606	16.7561	15.82	22.1452	9.50896	15.0658	9.69646	11.0051	5.43606	4.79184	3.22132	5.41189
PAxG17Ag0160900	48.5343	52.0006	50.8928	14.7478	18.1028	15.3666	20.2005	22.8131	21.4426	30.0765	27.3673	26.4626	29.7756	29.2904	29.4663	20.159	27.297	25.2112	20.4684	18.9341	18.3118	15.9895	10.4651	12.8484
PAxG05Gg0189600	0	0	0	0	0	0.094963	0	0	0.253714	0	0.102733	0.168047	0.965022	0.390121	0.436693	0.965401	1.8766	1.03328	1.83845	2.33304	2.36282	1.87596	2.39193	1.67996
PAxG01Ag0027500	6.3065	5.92267	5.59979	8.43211	8.61797	7.8066	9.03913	7.24144	7.67197	8.41866	7.73001	7.81568	9.35135	8.81166	9.67802	10.2339	9.44762	8.98748	9.36681	8.14206	9.1049	9.39785	8.49182	8.36669
PAxG17Ag0208100	17.5021	17.8749	18.7639	3.92988	4.04306	3.5507	7.61519	7.32559	6.6343	5.05424	3.02588	3.41829	3.48133	2.69348	5.42418	3.19307	6.55307	3.90701	4.14902	3.68694	3.66819	4.09945	2.67516	2.5318
PAxG06Gg0006000	8.58577	6.5322	10.2379	4.25626	3.20818	2.63687	6.20929	5.63008	5.61355	3.16608	2.9334	3.70677	2.88886	3.09533	2.61702	3.6329	3.65859	3.51231	12.3967	10.6183	11.4188	13.083	18.2563	17.4237
PAxG06Gg0042600	0	0	0	0	0	0	0	0	0	0	0	0	0	0	0	0	0	0	0	0	0	0	0	0
PAxG18Gg0019200	22.4706	14.2146	18.5388	9.87633	12.2045	10.4096	18.831	18.6434	19.3607	17.505	17.1322	16.8152	17.1602	17.5826	19.3878	16.5274	18.6777	17.5583	15.6191	14.4067	13.5227	15.0637	12.7932	13.6573
PAxG05Ag0107500	0	0	0	0	0	0	0	0	0	0	0	0	0	0	0	0	0	0	0	0	0	0	0	0
PAxG05Ag0181200	33.0008	28.2099	37.0027	3.27031	5.52504	5.31663	7.10659	7.26338	6.82448	7.82297	6.46276	6.7782	5.05371	7.65112	7.07514	6.65463	6.55109	6.59272	6.58385	5.72109	7.32957	5.37312	4.76559	4.75773
PAxG18Ag0057400	0	0	0	0	0	0	0	0	0	0	0	0	0	0	0	0	0	0	0	0	0	0	0	0
PAxG06Ag0075100	20.3418	17.7714	18.1482	43.0943	41.9001	39.0866	37.528	37.2638	38.7393	37.8795	38.1439	36.0936	35.6908	36.0466	37.1853	40.4034	44.7764	40.5613	46.1598	42.8664	43.4197	34.1714	39.5271	40.9703
PAxG05Ag0218200	4.74702	3.72841	5.02312	4.28148	0	0	2.33201	2.37224	0	0	0	2.54284	2.24297	2.52095	1.80734	1.96727	2.12936	0	0	2.03877	0	1.01005	0	0
PAxG05Ag0037400	0	0	0	0	0	0	0	0	0	0	0	0	0	0.229049	0	0	0	0	0	0	0	0	0	0
PAxG17Ag0150200	2.81245	3.65163	2.70321	6.90739	9.76258	9.18791	6.62195	10.478	11.2941	8.25016	5.50997	5.58752	8.58209	8.8893	10.245	8.56468	6.6969	9.27118	7.04889	8.31438	8.44856	11.3107	15.1166	13.9404
PAxG17Gg0000900	6.88938	9.12073	7.7175	3.43141	4.397	4.30658	6.84793	8.1745	8.09267	5.80749	5.91227	6.44041	6.27479	6.79834	4.96825	5.08065	4.2893	4.09169	3.78639	4.85192	3.58114	8.31678	2.35473	2.64169
PAxG19Ag0058900	44.9741	39.0435	36.6726	122.528	110.37	119.374	105.264	108.079	107.672	98.7905	109.017	101.198	107.967	88.7687	103.221	99.282	98.7939	97.8668	103.417	113.746	107.004	132.086	138.746	126.458
PAxG14Ag0080000	0	0	0.122012	0	0	0	0	0	0	0	0	0	0	0	0	0	0	0	0	0	0	0	0	0
PAxG15Ag0043000	0.051933	0.099209	0.277434	0.525812	0.50403	0.450978	0.031901	0.048498	0.313449	0.462698	0.250037	0.372168	0.383387	0.087638	0.28958	0.362833	0.452425	0.385281	0.081106	0.379212	0.07058	0.250272	0.122265	0.094052
PAxG13Ag0124600	6.85831	2.74667	5.37745	9.79347	10.3476	9.41266	10.9199	11.3448	7.51928	7.95367	7.94075	6.77367	8.53504	9.55041	10.8501	8.63979	10.2321	10.3191	9.20422	12.5966	9.33596	12.1837	9.77764	9.97078
PAxG06Gg0064200	0	0	0	0	0	0	0.144591	0.634565	0.138292	0.798257	0.904461	0.888705	1.88925	1.19728	1.71661	8.57602	5.50883	5.53351	8.12702	10.171	17.0366	22.5292	30.1178	23.2419
PAxG08Gg0184000	4.97203	4.52352	4.04925	1.62119	2.70336	1.92567	3.46581	4.84802	3.73605	5.19227	4.84218	5.54169	6.30656	6.2361	5.84964	5.54252	5.72776	7.70991	7.17937	5.83344	6.48607	4.37336	5.11832	5.30354
PAxG14Ag0018300	16.7104	13.7073	21.9661	5.26056	10.9164	7.94196	27.1616	27.245	24.1517	27.6951	32.4629	33.9111	24.776	27.7025	22.9123	21.0096	22.5556	22.743	19.3191	20.7903	24.0042	21.9664	23.0578	22.3358
PAxG11Ag0098900	20.4574	18.7418	15.7099	3.39743	3.1613	2.47143	8.88801	7.6011	10.161	8.89785	13.2464	10.2749	8.61236	15.3661	9.88212	8.50265	8.42047	8.52743	6.18988	9.17388	5.41215	3.78762	2.82033	4.75607
PAxG09Ag0023500	8.34263	6.88896	5.87103	15.9281	14.884	16.6397	11.7615	13.5559	12.6315	11.2766	9.65709	11.12	9.97087	7.0872	11.1143	9.07689	8.19394	9.10214	6.07887	6.08824	5.71708	8.84913	4.92166	6.61962
PAxG11Ag0034100	0	0	0	0	0	0	0	0	0	0	0	0	0	0	0	0	0	0	0	0	0	0	0	0
PAxG17Gg0080800	0	0	0	0	0	0	0	0	0	0	0	0	0	0	0	0	0	0	0	0	0	0	0	0
PAxG15Gg0028300	0	0	0	0	0	0	0	0	0	0.075482	0.115828	0	0	0	0	0	0.066961	0	0.22518	0.162637	0.585162	0.923236	1.991	1.69799
PAxG10Gg0133400	0	0	0	0	0	0	0	0	0	0	0	0	0	0	0	0	0	0	0	0	0	0	0	0
PAxG01Ag0061000	2.61215	1.28996	2.38814	6.38269	8.11427	7.34847	7.70686	7.20961	5.93888	7.10259	7.49698	7.15297	7.65354	7.69078	7.38569	9.88373	7.82701	8.42728	8.65468	7.84342	8.01229	7.05766	6.02876	6.61105
PAxG19Ag0084300	0	0	0	0	0	0	0	0	0	0.170131	0	0	0	0	0	0	0	0	0	0	0	0	0	0
PAxG17Gg0039200	0	0	0	0	0	0	0	0	0	0	0	0	0	0	0	0	0	0	0	0	0	0	0	0
PAxG06Ag0099700	0	0	0	0.117106	0.053968	0.128734	0	0.036276	0	0	0.095843	0.054717	0	0.040598	0	0	0	0.052925	0	0.062691	0	0	0	0
PAxG06Gg0119900	0.496525	0.517243	0.564464	1.51474	2.45415	1.5833	1.75916	1.07603	1.87945	1.08458	0.897832	0.470174	1.31774	1.19544	1.66726	1.78629	1.14151	1.1184	2.16129	2.11405	3.09896	3.89176	4.69807	5.48602
PAxG10Ag0209700	6.39779	4.06362	5.0995	16.4035	17.8596	17.8085	8.55315	9.0551	7.5955	8.48911	9.03186	9.84992	9.24032	7.86484	7.7868	9.3962	8.97481	8.57401	8.40894	8.7396	8.56171	9.8677	8.3955	8.56498
PAxG01Ag0137400	7.45734	8.25325	5.18715	35.754	35.6753	30.0557	29.4372	29.3423	27.5491	26.8437	25.2386	25.2264	33.3308	32.746	31.3921	42.5933	52.5781	39.5039	47.3076	51.9207	65.7485	59.2226	63.3117	52.674
PAxG16Ag0019400	0.574442	0.2625	0.116395	0	0.243167	0	0.248292	0.149154	0	0.166246	0	0	0.522334	0.079125	0	0	0.162893	0	0	0	0.851878	0	0	0
PAxG07Gg0127700	55.2865	56.4331	65.7148	22.7119	27.2233	23.6472	47.6742	38.8361	39.5823	40.1711	42.4224	40.2719	30.3043	37.5002	38.005	27.066	37.2724	33.4031	28.0121	33.1925	30.8115	31.4509	29.7429	25.4693
PAxG04Gg0150700	0	0	0	0	0	0	0	0	0	0	0	0	0	0	0	0	0	0	0	0	0	0	0	0
PAxG02Gg0224800	6.77848	5.83513	4.91282	3.16737	4.36387	3.39609	4.60637	4.57134	5.95399	4.29211	4.88312	5.40707	6.05556	5.98846	4.97149	6.26456	5.91276	6.51718	5.21068	6.19098	3.68523	4.71383	4.44473	3.89853
PAxG19Gg0001000	0	0	0	0	0	0	0	0	0	0	0	0	0	0	0	0	0	0	0	0	0	0	0	0
PAxG12Gg0072400	0	0	0	0	0	0	0	0	0	0	0	0	0	0	0	0	0	0	0	0	0	0	0	0
PAxG15Gg0071500	16.5793	16.1639	16.6664	15.9229	15.8964	12.8354	16.6752	16.823	15.4967	16.3798	18.7107	19.0726	18.1929	20.0122	17.0219	17.9901	20.6614	17.7469	18.6607	18.9002	19.3835	18.316	17.6867	17.9655
PAxG07Ag0003900	0	0	0	0	0	0	0	0	0	0	0	0	0	0	0	0	0	0.034244	0	0.059962	0	0	0	0
PAxG13Gg0023600	0	0	0	0	0	0	0	0	0	0	0	0	0	0	0	0	0	0	0	0	0	0	0	0
PAxG01Gg0042100	0	0	0	0	0	0	0	0	0	0	0	0	0	0	0	0	0	0	0	0	0	0	0	0
PAxG10Gg0100400	2.66007	2.27454	2.90165	1.26278	0.92467	1.07497	1.60375	2.14217	1.31527	1.57814	1.50616	1.58745	2.65236	1.58881	1.78452	2.83164	3.1742	2.66023	1.80598	2.89501	1.78059	2.39293	1.32299	1.09545
PAxG06Gg0114500	6.00022	0.601502	1.03753	4.05957	3.34122	3.50975	1.0884	1.2048	0.94214	1.32064	0.575477	0.775112	1.16032	0.099781	1.58694	0.503262	0.971591	0.613288	0.446282	0.310821	0.316266	0.923382	0.045388	0.038345
PAxG06Ag0037600	9.8235	10.2764	9.94426	12.0576	11.5332	11.4825	9.09123	7.89771	9.21911	9.81307	11.5665	10.4543	9.97218	10.1401	9.50105	10.7373	10.6844	9.39036	12.1623	11.4163	13.1297	10.9691	11.887	14.5153
PAxG11Gg0018400	0	0	0	0	0	0	0	0	0	0	0	0	0	0	0	0	0	0	0	0	0	0	0	0
PAxG09Gg0147300	12.0463	12.2751	12.7384	5.74565	6.27968	5.983	7.78064	7.41163	7.20756	7.10866	7.2985	6.89917	7.58834	9.11705	7.63344	8.03044	8.54693	8.99007	7.06059	8.58715	8.71548	7.20224	6.92918	5.10318
PAxG10Ag0054800	1.55523	2.4281	1.44294	0.143997	0.520225	0.280639	0.677279	0.643094	0.582589	0.995043	0.703375	0.480434	0.46958	0.897158	0.758461	0.816082	0.534629	0.648953	0.545515	0.656938	0.879953	0.600631	0.498365	0.256598
PAxG10Gg0135800	6.88957	5.92705	6.25246	4.04179	3.50263	4.43379	4.46411	4.97579	3.90907	3.41562	3.50299	3.28456	3.20222	3.58381	3.08427	2.92852	3.52093	3.06728	4.14516	3.55769	3.87513	7.24064	3.17058	2.76035
PAxG04Gg0069000	30.9734	27.3331	32.1065	37.3285	34.2789	34.5427	34.9188	28.3055	30.1096	27.0557	28.0082	28.3269	20.6864	20.992	21.7979	19.2798	20.9622	18.6966	21.1545	21.8107	20.2879	25.0939	20.3954	20.0155
PAxG01Gg0117700	0	0	0	0	0	0	0	0	0	0	0	0	0	0	0	0	0	0	0	0	0	0	0	0
PAxG17Ag0067000	0	0	0	0	0	0	0	0	0	0	0	0	0	0	0	0	0	0	0	0	0	0	0	0
PAxG10Ag0054900	0.451048	1.34412	1.06762	2.64545	2.0325	2.81779	1.8155	1.03249	1.28482	1.52213	1.11768	1.27789	1.3562	2.65489	1.05777	0.889888	1.10485	0.870341	0.685001	0.679818	1.68546	1.44373	1.47944	1.50312
PAxG11Ag0092700	5.24711	2.7619	5.71942	3.253	4.37746	4.66586	7.06895	8.06166	6.01931	5.61404	6.7717	4.94738	7.13161	6.87714	6.89596	8.9324	9.57648	7.84126	11.2176	13.0609	13.588	20.8735	25.4453	21.7315
PAxG01Gg0130800	4.32851	3.98898	2.17919	0.446202	0.27986	0.258906	0.741632	0.701458	1.2537	1.88776	0.909605	1.73241	2.44284	1.37574	1.81527	1.3475	0.62475	1.66579	2.77945	1.20335	2.89871	0.140031	0.487922	0.546068
PAxG17Ag0130300	37.2124	41.8909	34.0934	16.2836	17.1737	15.2882	27.8414	19.2261	17.5958	17.9303	17.7043	22.6655	16.1438	18.3042	16.586	19.0989	17.6944	18.2841	23.713	20.8447	18.2731	17.8646	24.0741	20.1054
PAxG17Ag0159200	19.654	18.9228	16.5919	19.4065	25.4632	21.1206	45.6198	49.7633	54.8338	50.3889	53.5604	52.7718	55.7382	65.5845	55.1848	80.4848	60.2261	57.7235	119.828	118.388	144.166	144.155	190.583	176.211
PAxG13Gg0096300	0.140173	1.45397	0.491823	0	1.05683	0.156572	0.99211	1.5986	1.81723	1.28051	1.91162	0.390929	4.16378	1.62656	4.69545	2.75426	0.93745	3.19251	8.39974	0.297662	1.49213	1.77423	0.533649	1.53984
PAxG16Gg0084100	3.01729	3.08106	4.37115	3.9041	3.49853	3.42579	3.31068	3.31643	2.29974	2.88076	3.31575	2.57724	3.08404	3.14265	3.46916	2.955	3.83861	3.10376	4.09181	3.69852	3.68704	3.65009	3.1364	3.16571
PAxG02Ag0067300	0	0	0	0	0	0	0	0	0	0	0	0	0	0	0	0	0	0	0	0	0	0	0	0
PAxG03Gg0050900	14.2305	11.4249	11.0017	13.0934	14.4239	14.6527	14.1728	15.338	13.9242	12.7098	16.6731	15.875	16.5211	17.0376	14.5579	16.2279	16.8091	17.0477	14.4303	18.3874	16.977	13.6309	18.0479	14.9567
PAxG16Gg0060900	20.9657	21.8754	21.3479	14.1066	19.1439	16.0114	16.8677	17.8348	19.2986	22.0616	22.5425	24.8159	27.571	24.8869	25.0238	21.6541	20.2214	24.3248	19.5335	14.6845	16.3693	11.4934	11.3481	11.1049
PAxG15Ag0122000	30.5641	24.2135	26.7565	26.7143	30.4954	25.9851	38.2041	38.3427	37.7507	34.8627	32.8421	36.5419	35.3255	41.4114	36.8409	35.3568	33.3281	34.0874	34.9208	34.7159	35.6026	36.7982	32.8404	33.5909
PAxG12Ag0126800	20.529	19.8861	21.2877	14.8529	16.6219	15.3979	16.2091	16.1742	15.3613	16.3874	14.5869	17.1996	16.0189	15.9029	16.2468	15.9964	19.5835	18.1423	20.0873	16.6622	19.224	19.2916	18.2306	16.7634
PAxG15Ag0089600	0.344147	0.295543	0.207118	0.35702	0.287569	0.267531	0.608331	0.666129	0.478372	0.652805	0.499557	0.886178	0.324082	0.286445	0.853069	0.892042	0.9743	0.794095	0.503836	1.08071	1.20879	0.801371	0.726286	0.595436
PAxG06Ag0035600	8.10341	7.38724	8.17407	2.41573	3.12247	2.55729	2.75722	3.52039	3.88404	5.60486	5.06619	4.08417	4.39278	5.4244	4.12336	3.72665	3.66252	3.96185	3.74354	3.35247	4.35256	4.0404	2.73701	3.14441
PAxG05Ag0086600	0	0	0	0	0	0	0	0	0	0	0	0.108536	0.230462	0	0.278554	0.932273	1.38684	0.264084	1.13787	0.1343	0.489298	6.88437	0.999178	1.61848
PAxG11Gg0148400	3.61498	2.32431	1.99817	6.0006	1.30179	3.48832	1.7769	2.75292	3.12342	1.60652	2.36993	2.92791	1.87388	2.06945	1.88874	0.861944	1.79429	2.29467	0.788034	1.03116	0.902873	0.795271	1.32349	1.89179
PAxG04Gg0015900	23.8447	27.6762	25.3977	12.0325	13.967	11.3316	15.8614	15.0142	14.2694	13.271	15.0895	17.9463	17.9196	23.3529	23.439	23.3844	20.555	28.6159	19.9074	21.4933	16.1708	15.7802	19.0955	18.3593
PAxG01Gg0143800	1.36966	1.26279	0.871706	0.415699	0.367045	0	0.673227	1.20086	1.54568	3.26331	2.10631	2.90864	1.49585	1.8305	2.62177	1.16558	1.79895	0.934458	1.06394	1.32168	1.0789	2.56982	1.07267	2.46008
PAxG06Ag0130200	15.5767	11.6567	13.9167	19.5831	18.1225	20.2055	16.9216	15.8988	16.3025	15.9117	14.3497	15.4304	14.1669	14.4787	14.4178	14.8246	14.1087	14.7617	18.8711	17.6568	18.7976	20.058	18.7648	17.8247
PAxG08Gg0034400	6.42126	9.38948	7.48104	2.94977	3.64972	3.79581	2.58787	3.41023	4.96365	4.91766	4.87065	3.93968	4.88476	6.97836	5.78127	4.95175	6.01146	4.73396	4.6258	2.45088	3.84408	2.06816	2.25245	2.92915
PAxG10Gg0076300	0.389283	0.598976	0.744252	0.272217	0.220188	0.090156	0	0.156069	0.348466	0.285351	0.090924	0.266421	1.09067	0.827178	0.547958	0.811025	0.826911	1.28127	1.93082	1.72598	2.50112	1.66121	3.38861	3.07838
PAxG16Gg0131300	0	0	0	0	0	0	0	0	0	0	0	0	0	0	0	0	0	0	0	0	0	0	0	0
PAxG02Gg0017800	0	0	0	0	0	0	0	0	0	0	0	0	0.307122	0.181847	0.432398	0	0	0	0	0	0	0.492032	0	0
PAxG07Gg0119300	10.287	10.2415	11.7091	10.3056	10.0921	10.0686	10.4088	10.8886	11.0265	10.3486	9.63393	9.86146	10.5093	9.24706	10.3047	9.74883	10.2523	9.82592	12.8046	10.6905	10.0437	11.2416	10.9006	9.93638
PAxG15Gg0078300	21.3736	23.276	21.3285	9.58889	9.83758	9.34563	10.9106	12.2248	10.7597	11.6744	12.169	10.908	10.7619	11.416	11.0865	11.5375	13.3357	9.11885	11.2519	10.9373	10.9741	9.62411	9.7047	9.93208
PAxG01Gg0214800	0.231138	0.482118	0.63409	0	0.233171	0	0	0.794561	0.367512	0	0	0	0.315679	0	0	0	0	0.262672	0	0	0	0	0.283524	0
PAxG13Ag0092600	6.67126	6.31414	6.38304	2.12206	4.65406	2.80429	4.83095	5.0305	4.27907	5.29196	6.81274	7.07851	6.21909	6.87271	6.44364	6.99635	6.74732	6.56669	7.51754	4.00352	6.15463	5.64391	4.53805	5.57912
PAxG04Gg0051600	0	0	0	0	0	0	0	0	0	0	0	0	0	0	0	0	0	0	0	0	0	0	0	0
PAxG19Gg0031500	16.3934	12.6324	14.2917	28.9698	30.5488	31.0105	25.5181	25.5691	22.7298	22.7656	24.3041	23.3243	21.4145	20.8828	20.8208	21.9509	23.9582	22.5157	31.1759	28.9866	38.4837	33.462	39.3444	39.2047
PAxG02Gg0000400	41.3099	37.2957	38.8868	17.114	20.0296	18.7198	22.4121	19.9309	20.8819	18.6329	18.6412	18.9644	16.8978	17.9368	18.0081	17.5147	19.9354	19.427	18.1262	19.9099	19.2661	21.0548	18.6305	22.9929
PAxG17Gg0087000	0	0	0	0	0	0	0	0	0	0	0	0	0	0	0	0	0	0	0	0	0	0	0	0
PAxG16Gg0125800	0	0	0	0	0	0	0	0	0	0	0	0	0	0	0	0	0	0	0	0	0	0	0	0
PAxG06Gg0196000	7.90948	10.1102	8.38552	0.472312	0.85971	0.53255	1.42935	2.20261	1.80442	2.59085	2.00592	2.11954	2.19666	3.06013	2.321	2.09119	2.42759	1.74452	1.56819	1.96522	1.7242	0.85898	0.546669	0.938877
PAxG06Ag0230000	7.60953	6.11715	5.83778	1.02872	1.41372	1.53179	3.41016	3.06751	3.11008	3.23879	2.9218	2.25628	3.9652	3.82074	3.65267	3.65854	3.83458	3.54076	2.53886	2.34377	2.67094	1.14018	0.94339	1.51675
PAxG17Gg0135800	0	0	0	0	0	0	0	0	0	0	0	0	0	0	0	0	0	0	0	0	0	0	0	0
PAxG06Gg0237500	98.7565	105.639	107.36	41.674	41.6629	42.5553	48.6807	48.7571	49.2509	40.244	49.1131	48.0809	39.0989	44.1091	42.1944	38.0796	43.1679	40.1089	43.635	45.6366	49.4457	52.8515	52.5758	49.2216
PAxG18Gg0022300	0.327964	0.67551	0.326872	0.097006	0.177786	0.271944	0.42389	0.816274	2.12267	0.473897	1.21919	0.577621	2.11757	0.883617	1.89664	2.87685	1.75953	3.48543	3.90269	2.30811	4.13429	2.79628	3.87975	3.25009
PAxG03Gg0039900	0	0	0	0	0	0	0	0	0	0	0	0	0	0	0	0	0	0	0	0	0	0	0	0
PAxG06Ag0181700	0	0	0	0	0	0	0	0	0	0	0	0	0	0	0	0	0	0	0	0	0	0	0	0
PAxG19Ag0067900	0	0.057902	0	0	0	0	0	0	0.039223	0	0	0	0	0	0	0	0.034426	0	0	0	0	0	0	0
PAxG09Gg0118800	1.42126	1.42453	1.33512	5.3817	5.72221	3.35095	6.81363	8.42985	9.22309	10.8527	9.9287	11.1858	12.3334	11.2573	10.5999	10.3172	11.2496	17.536	14.4314	9.80049	7.03988	4.50225	4.9703	5.13207
PAxG14Gg0078100	4.15377	4.49059	2.51101	1.6695	2.45263	2.90766	4.69695	4.8361	4.82932	4.26634	4.2441	4.27617	3.42422	6.01778	5.02103	2.68471	4.04283	2.90865	3.25747	3.24095	4.0922	3.84433	5.28042	3.2111
PAxG05Ag0090400	9.12537	9.7521	8.87996	1.83685	3.20844	3.14102	4.27632	3.91298	4.63937	5.46358	5.45942	5.3728	5.01842	4.89354	5.63407	4.5743	5.41305	3.98675	3.72608	2.60194	3.4088	1.86665	2.03425	2.46023
PAxG08Gg0162200	0	0	0	0	0	0	0	0	0	0	0	0.021334	0	0	0	0	0	0	0	0	0	0	0.098043	0
PAxG01Ag0088800	1.62994	1.00961	1.72471	1.28538	2.10931	1.11618	1.21024	1.71913	2.00425	1.15783	0.751591	1.30192	2.11387	1.31446	1.87282	1.53975	2.78532	1.66001	1.84117	2.30692	1.46522	1.84366	2.24913	1.57402
PAxG17Gg0169700	0	0	0	0	0	0	0	0	0	0	0	0	0	0	0	0	0	0	0	0	0	0	0	0
PAxG02Gg0016100	10.3427	8.58099	8.85309	8.40092	7.34613	7.53569	8.39702	8.42326	6.94028	6.68094	7.35089	7.57784	6.69965	7.29153	8.50688	8.48652	8.4528	8.26492	9.01384	9.48826	8.55042	7.54856	7.13573	6.48934
PAxG09Gg0064200	50.4149	40.2469	51.7037	33.6928	36.4218	35.922	41.8578	37.6972	38.3162	38.3462	32.7535	32.1608	35.535	25.7516	35.8555	26.55	36.9452	33.0196	24.7334	17.3083	17.583	15.2133	12.2449	14.7823
PAxG07Gg0100700	1.08081	0.900589	0.735022	3.02252	1.38609	1.01909	1.3418	0.977766	2.18241	0.96647	1.11989	1.21539	1.96677	1.9322	2.09427	1.3443	1.60441	1.57768	1.23447	0.851724	0.650325	7.98532	0.685137	1.32715
PAxG02Gg0045300	0	0.498389	0	0	0.156015	0.178619	2.26925	5.35869	6.20337	28.1264	27.2238	24.713	23.765	22.29	43.3785	27.6564	27.7783	25.7781	19.7712	17.6345	14.0839	12.9861	11.3076	14.8361
PAxG15Ag0031300	1.50185	1.06434	1.80916	0.741396	0.905628	1.91804	2.59812	2.36173	1.32901	3.45918	2.96005	1.94745	2.3225	4.07438	3.48773	2.0401	3.48555	2.89413	1.15441	2.39878	1.8435	0.685622	0.847248	1.21898
PAxG01Gg0012000	0	0	0	0	0	0	0	0	0	0	0	0	0	0	0	0	0	0	0	0	0	0	0	0
PAxG01Gg0239600	0	0	0	0	0	0	0	0	0	0	0	0	0	0	0	0	0	0	0	0	0	0	0	0
PAxG01Ag0395800	0	0	0	0	0	0	0	0	0	0	0	0	0	0	0	0	0	0	0	0	0	0.058631	0	0
PAxG19Gg0028500	0.099382	0	0	0	0.443271	0	0.120599	0	0.174358	0.836041	0.411734	0	0.875119	0	0.569893	0.672098	0	1.25594	1.12837	0	1.0713	0.2067	0	0
PAxG13Ag0044400	0	0	0	0	0	0	0	0	0	0	0	0	0	0	0	0	0	0	0	0	0	0.107472	0.070853	0.061027
PAxG17Gg0200100	0.239788	0	0	0	0	0.139052	1.79935	0.5626	0.504252	1.08038	0.882947	0.748059	1.39679	2.86229	1.25403	3.56779	0.469564	1.17173	2.27821	0.448559	0.537102	1.7532	1.09998	0.929534
PAxG10Gg0089800	0	0	0	0	0	0	0	0	0	0	0.192713	0	0	0	0.153802	0	0	0	0	0.246839	0	0	0	0
PAxG17Gg0244300	20.4393	18.7524	18.8832	7.20609	9.34434	9.79987	10.5216	11.0036	11.1857	10.3384	11.0266	11.4897	10.8388	10.6926	13.6146	10.7825	12.3483	12.7512	9.29172	11.3182	10.1989	10.0246	8.72402	10.1095
PAxG19Ag0013000	0	0	0	0	0	0	0	0	0	0	0	0	0	0	0	0	0	0	0	0	0	0	0	0
PAxG01Ag0023500	9.29603	12.4517	9.44275	31.2203	30.6826	29.2411	20.4573	17.0992	19.5748	17.2411	19.4067	20.2481	21.2384	19.2215	21.0915	22.9809	21.5096	21.9165	22.5269	23.9434	24.3635	22.3259	22.8043	23.1352
PAxG14Gg0146200	2.26199	10.1717	2.46569	0	1.49887	0.682112	0.841507	1.29106	0.658729	1.78104	1.63064	1.9746	2.0616	1.02375	3.93961	0.789754	0.774012	1.52071	1.90142	1.1118	1.10155	8.30078	0.907726	1.67607
PAxG02Ag0140200	10.8113	8.29344	8.09345	12.8892	15.6417	14.2032	15.0875	16.775	15.4885	13.6129	14.3394	16.9863	15.4128	17.7536	16.1617	19.4909	18.1663	17.7312	21.2848	20.3241	24.2248	23.6043	23.3364	22.5362
PAxG14Gg0102000	0.412206	2.20686	1.33182	1.94529	1.61864	2.3402	2.95587	3.35757	5.79764	6.14052	5.53621	4.01584	5.06213	4.03475	6.9974	4.43553	5.54108	3.41948	3.00459	8.79298	4.93936	6.67614	8.35096	8.38185
PAxG04Gg0038400	2.84699	2.86057	3.09196	1.3981	2.48843	1.89813	2.63339	2.71246	1.77062	2.81939	2.51432	3.94522	3.12817	2.98639	2.62325	2.64314	2.68043	2.56601	1.46962	1.66742	1.22429	0.738582	0.975657	0.882441
PAxG01Ag0159800	0	0	0	0	0	0	0	0	0	0	0	0	0	0	0	0	0	0	0	0	0	0	0	0
PAxG17Gg0249300	0	0	0	0	0	0	0	0	0	0	0	0	0	0	0	0	0	0	0	0	0	0	0	0
PAxG14Gg0154200	0	0	0	0	0	0	0	0	0	0	0	0	0	0	0	0	0	0	0	0	0	0	0	0
PAxG05Gg0180800	10.0866	7.97862	7.71034	6.37523	8.07153	9.43783	6.35939	8.41856	11.7192	8.32657	5.95696	5.90721	6.39937	4.72277	6.81888	6.66672	7.59018	6.14509	4.9832	4.95643	4.61424	21.4526	2.15383	3.02572
PAxG09Gg0101000	0	0	0.351514	0.293198	0	0.537943	0	0	0	0.223031	0	0	0.395511	0.59199	0	0.133419	0.287602	0.439885	0.83587	0.719182	0.831785	0.882211	0.386188	0.504866
PAxG10Gg0069500	0	0	0	0	0	0	0	0	0	0	0	0	0	0	0	0	0	0	0	0	0	0	0	0
PAxG13Ag0016900	3.19631	3.92552	3.29831	1.52725	0.974983	1.88265	1.22118	1.20154	1.21889	1.31323	1.49655	1.70415	1.57961	2.36096	1.24894	1.47338	1.51056	0.973029	2.09909	1.6802	1.41735	1.30565	0.901552	0.878629
PAxG18Gg0012800	228.347	266.304	260.953	76.3191	88.0846	80.0134	114.549	101.556	105.913	120.125	118.68	114.706	122.408	137.888	128.047	119.159	113.761	113.282	100.386	99.6428	93.1137	85.2902	82.1158	84.0556
PAxG01Gg0158400	14.1613	12.7547	11.8211	24.0252	25.7557	25.1456	27.4738	23.0674	26.5153	24.351	25.3118	25.0928	24.4501	25.6414	24.3638	27.5547	23.8804	23.8415	21.502	25.842	27.7214	26.7032	25.6306	26.1308
PAxG19Gg0075200	0.12878	0	0	0	0	0	0	0	0	0	0	0.124963	0	0	0	0	0	0	0	0	0	0	0	0
PAxG07Gg0102700	0.780059	1.10722	1.72288	0.484739	0.7102	0.611924	0.604291	1.70674	2.4994	1.66244	0.93933	0.836758	0.952397	0.96132	1.91864	3.01721	1.33444	1.86593	1.14578	1.07626	1.22313	1.77564	2.88588	2.04435
PAxG19Ag0020000	0	0	0	0	0	0	0	0	0	0	0	0	0	0	0	0	0	0	0	0	0	0	0	0
PAxG08Gg0028600	4.11466	8.4131	3.33098	0	0.076448	0.158418	1.78104	0.900946	1.06838	1.26725	1.19167	1.31235	3.11752	3.25414	2.24639	2.04836	1.68588	2.1807	5.1075	2.27239	3.39267	1.17184	1.6943	1.32441
PAxG01Ag0091000	0	0	0	0	0	0	0	0	0	0	0	0	0	0	0	0	0	0	0	0	0	0	0	0
PAxG16Gg0132900	8.62571	6.403	7.65544	9.75153	9.66201	11.7658	9.83349	11.3446	9.3155	8.70353	9.47997	9.7455	8.15553	9.25967	10.5054	10.0807	9.96035	9.62825	9.85415	9.53681	9.80873	10.3148	10.2574	8.11938
PAxG04Ag0106100	8.0094	11.5307	10.0675	0.36998	1.53078	1.21813	4.60284	2.96423	2.61267	4.6164	3.59106	5.29564	4.58408	3.86622	4.89468	3.36014	3.2185	2.35772	3.2592	2.50785	2.34642	2.11063	0.43468	1.52549
PAxG08Gg0171300	0	0	0	0	0	0	0	0	0	0	0	0	0	0	0	0	0	0	0	0	0	0	0	0
PAxG02Gg0009600	0	0	0	0	0	0	0	0	0	0	0	0	0	0	0	0	0	0	0	0	0	0	0	0
PAxG15Gg0092800	0	0	0	0	0	0	0	0	0	0	0	0	0	0	0	0	0	0.032046	0	0	0	0	0	0
PAxG07Ag0050000	0	0	0	0	0	0	0	0	0	0	0	0	0	0	0	0	0	0	0	0	0	0	0	0
PAxG09Gg0114000	4.01212	3.20609	4.52662	5.83037	7.55353	6.73918	9.8358	10.2339	13.2373	10.4562	9.67197	10.7221	13.3532	9.54256	10.4279	10.8636	11.8571	10.8799	9.32508	10.1713	7.63354	15.0894	6.45025	7.61332
PAxG04Gg0138700	10.529	11.4702	8.73212	30.3894	28.3079	29.0396	16.3629	16.7219	22.2265	16.5718	23.897	20.1299	20.6189	16.4882	22.945	18.9914	16.4272	13.7368	18.5655	14.0492	16.6508	17.238	12.755	16.4466
PAxG01Gg0393800	0	0	0.024281	6.72406	5.18467	6.93244	2.32063	4.51259	3.19204	4.32093	3.34678	3.10729	2.53178	1.72453	2.09968	1.79008	1.69078	1.38387	1.24704	1.42074	1.08137	1.12017	1.13232	0.784863
PAxG08Ag0064900	0	0	0	0	0	0	0	0	0	0	0	0	0	0	0	0	0	0	0	0	0	0	0	0
PAxG06Ag0108900	0.594736	0.953721	0.134469	1.06373	1.05942	0.705116	1.39597	0.911439	1.38027	0.464156	1.45717	1.23959	1.00396	0.662217	1.36784	0.847211	0.938744	2.65689	1.06849	0.969812	1.05849	1.4343	0.584629	0.306592
PAxG10Ag0149000	0	0.132639	0.098492	0	0.066452	0	0	0	0	0	0	0	0	0.117872	0.135953	0.158525	0	0.133957	0.235198	0	0	0.11277	0	0.103542
PAxG01Ag0202500	0	0	0.530168	0	0	0	0	0	0	0	0	0	0	0	0	0	0.127053	0	0	0	0	0	0	0
PAxG04Gg0154700	16.6139	75.502	7.34751	0.400015	2.37485	0.764551	9.72437	13.2922	14.4246	12.7842	25.7803	11.0396	30.8501	17.2797	18.8727	18.0049	7.04102	25.7748	29.8376	6.64981	16.6616	3.73693	1.88373	8.34511
PAxG14Gg0175600	0	0	0	0	0	0	0	0	0	0	0	0	0	0	0	0	0	0	0	0	0	0	0	0
PAxG18Ag0111600	0.218832	0	0	0.350922	0	0.487625	0.043238	0.06428	0.10824	0	0.124337	0	0	0	0	0	0.130573	0	0.194651	0	0	0	0	0.277028
PAxG10Ag0036700	6.97262	4.8719	6.82522	9.41432	8.14012	8.49321	8.05741	7.28119	7.02768	5.856	7.80015	5.37101	5.50536	7.58312	6.34727	8.35804	7.78841	7.72946	7.97005	7.01329	7.46134	7.7535	5.33588	6.15852
PAxG06Ag0098100	2.14143	2.20952	2.67783	5.90027	6.33381	5.8998	2.76774	2.2692	3.16229	1.6798	1.24437	1.56519	1.02631	1.06364	1.3802	0.85653	0.436108	0.824987	0.97871	1.82713	0.894367	2.19444	0.543571	0.322188
PAxG15Gg0075500	1.86196	2.23271	1.77987	0.392516	0.19362	0.432657	1.57091	2.53865	1.87616	1.5871	1.082	1.63958	1.90722	1.94318	1.93193	4.67091	4.60973	4.01422	16.1191	15.3789	21.7251	24.139	29.2359	26.5464
PAxG16Ag0101000	0	0	0	0	0	0	0	0	0	0	0	0	0	0	0	0	0	0	0	0	0	0	0	0
PAxG02Ag0222400	35.4989	38.5611	28.1539	34.4189	37.8587	36.3307	47.9818	42.5217	44.9816	44.4009	46.261	42.3826	34.0709	30.3664	33.7056	30.459	31.3989	27.6965	23.9083	23.2304	27.0467	25.355	29.6193	31.0562
PAxG06Gg0112100	8.64829	7.40443	8.79413	12.6475	12.8019	12.9622	9.32751	8.91068	9.03375	7.8999	8.64853	9.08357	9.37635	8.07735	8.56691	10.3179	9.75001	9.42502	10.4483	10.3592	11.9745	9.50835	9.28913	9.85813
PAxG01Ag0167100	9.80511	9.21544	7.84766	3.86549	4.56395	3.08833	4.65241	4.50156	4.26379	4.08717	4.98633	4.12594	4.26918	4.84166	4.86817	5.33188	4.45266	5.3911	6.07966	5.41963	4.27535	3.96571	3.78522	4.11339
PAxG03Gg0069200	0.052299	0	0.244006	0	0.205146	0	0	0.300256	0	0.643111	0.745186	0.689732	0.492276	1.30423	0.77628	1.40202	0.836764	0.98511	0.895988	1.26513	0.639505	0.723544	0	0.18409
PAxG07Gg0132000	5.53607	2.52453	3.18668	6.1451	6.5716	6.64635	16.0314	17.8063	14.2308	17.1457	18.9758	20.3143	13.2499	19.5569	14.7283	16.0902	12.8383	16.8793	14.2277	13.1785	12.2569	7.41047	8.78395	8.65728
PAxG01Gg0348100	0	0	0	0	0	0	0	0	0	0	0	0	0	0	0	0	0	0	0	0	0	0	0	0
PAxG10Ag0114300	0	0	0	0	0	0	0	0	0	0	0	0	0	0	0	0	0	0	0	0	0	0	0	0
PAxG07Gg0108000	4.98344	4.09649	4.00499	6.4001	5.59164	6.13645	4.81343	6.47954	5.42933	5.6757	5.48322	4.76768	4.7763	5.89872	5.20331	5.64977	7.13843	5.10165	5.85924	5.82839	6.19813	5.88094	5.11999	5.52242
PAxG02Gg0218600	0	0	0	0	0	0	0	0	0	0	0	0	0	0	0	0	0	0	0	0	0	0	0	0
PAxG08Gg0191600	25.949	25.8373	23.2882	13.7387	18.59	14.6711	14.0731	18.1089	16.0645	14.1708	10.696	13.7841	17.4564	11.8321	18.6589	17.2319	16.0113	15.475	16.4777	14.5835	13.5537	12.3842	12.7381	11.2185
PAxG08Gg0032800	21.4491	22.775	25.6274	10.5912	13.7774	15.0425	16.6575	16.8838	15.8673	14.608	16.1679	14.9325	12.6954	15.8555	12.4569	16.3964	14.6624	15.189	14.5261	12.7704	14.1603	13.6574	17.3285	12.6935
PAxG04Gg0189400	7.82977	6.65392	4.98695	2.57289	5.66841	6.82576	16.2136	20.5339	14.2817	18.3854	15.155	14.9973	9.31947	16.4969	12.8068	7.75518	12.9484	11.4193	4.55661	6.14285	4.47524	4.64371	6.18119	4.15681
PAxG11Gg0061700	0	0	0	0	0	0	0	0	0	0	0	0	0	0	0	0	0	0	0	0	0	0	0	0
PAxG11Ag0010800	0	0	0	0	0	0	0	0	0	0	0	0	0	0	0	0	0	0	0	0	0	0	0	0.046431
PAxG09Gg0070800	0	0	0	0	0	0	0	0	0	0	0	0	0	0	0	0	0	0	0	0	0	0	0	0
PAxG15Gg0087000	0	0	0	0	0	0	0	0.429628	0	0.240179	0	0.348396	0	0	0.540837	0	0	0.320991	0.177009	0.365336	0	0.226389	0.727613	0.126542
PAxG10Ag0191500	267.76	275.789	308.578	328.633	292.26	303.457	201.517	245.16	234.043	240.539	232.86	224.183	218.929	215.525	200.052	197.334	229.402	211.854	206.476	239.333	209.503	190.366	188.11	198.157
PAxG14Gg0177600	1.3976	1.51911	1.53007	2.06491	1.11658	1.21346	1.83724	1.35221	1.28403	1.36581	1.25131	1.62074	1.1383	1.14684	1.24698	1.33833	1.41073	1.12829	1.37574	1.26763	1.21175	1.69296	1.72266	1.51937
PAxG16Gg0127100	4.80592	3.85312	4.01025	108.443	83.2078	91.8879	37.3333	45.0444	45.6393	16.3336	24.6418	26.7988	10.6238	8.46519	14.8949	10.576	5.57362	8.73673	4.87405	5.20355	5.3265	7.2083	3.27597	5.96801
PAxG16Gg0128100	4.19904	1.63899	5.18901	2.28621	4.2385	3.99526	7.66369	8.64137	8.82395	8.44807	6.24693	8.08494	7.17909	9.69774	8.03868	7.45866	10.2779	7.79135	5.46373	7.07055	5.03083	5.16075	5.21278	4.81172
PAxG05Gg0059700	0	0	0	0	0	0.11793	0	0.198929	0.420201	2.27976	2.89192	3.19326	2.52372	3.87548	5.17433	4.77081	4.36191	4.59875	4.11926	4.04595	3.80048	5.04218	2.81902	3.62127
PAxG01Gg0303200	5.06533	5.24271	2.65134	0.948583	3.99058	6.10792	8.81932	15.5802	9.37956	13.0409	10.5168	7.83125	4.04211	6.09767	3.25571	0.901219	4.19939	2.11791	2.41507	1.08882	2.42062	4.06489	6.43376	4.89537
PAxG06Ag0134000	44.2635	55.6189	51.0964	21.7174	21.1947	16.1387	28.7889	26.8719	28.358	23.4744	20.9242	23.6229	23.0527	23.1286	27.3877	23.5776	26.1915	26.6195	23.2842	23.3798	21.131	21.9715	21.5983	26.128
PAxG07Gg0133200	4.706	3.5309	2.62843	0.536532	0.977183	1.43501	1.07057	2.58663	2.14344	4.93627	1.78718	2.92847	2.40902	4.07972	2.39478	2.61792	3.75672	3.33501	2.19942	3.74872	2.90875	2.15534	1.95126	1.26856
PAxG15Gg0057200	2.96991	2.91168	2.77878	7.05125	5.95493	7.01731	5.47714	5.65098	5.39774	4.53928	4.80546	5.55475	4.92551	4.36257	4.76268	4.09015	5.46242	3.81623	6.29133	5.99186	8.2429	8.70618	9.88263	8.7609
PAxG01Ag0290900	0.178967	0	0.747148	0.192221	0.130354	0.417739	0.605036	0.962019	0.516957	0.9586	0.304253	0.52809	0.37136	0.523241	0.221786	0	0.453999	0.257869	0.456302	0.361463	0.293674	0.076221	0.069262	0.194667
PAxG06Ag0039600	8.4539	8.62075	6.69373	7.266	7.65485	7.70872	7.63048	6.51551	6.0659	5.53585	6.88036	7.03427	4.82652	7.21829	5.83698	5.4328	6.92835	5.81752	6.24756	7.0839	7.37522	6.6151	5.60455	7.21743
PAxG14Ag0165100	65.6282	63.4217	65.4086	119.652	120.416	128.769	105.334	114.339	100.924	95.0018	109.304	96.8795	91.9186	91.6269	89.2074	94.1956	98.8195	90.6943	109.397	104.418	111.924	110.815	124.804	110.392
PAxG06Gg0097100	46.6558	36.6104	45.5296	103.595	102.545	108.19	78.2764	82.6136	78.1085	80.4058	89.5321	92.8921	83.9204	85.2986	71.3653	84.6884	85.6205	80.6944	84.7087	94.0788	89.0608	88.0794	91.459	97.4717
PAxG17Gg0156800	0	0	0	0	0	0	0	0	0	0	0	0	0	0	0	0	0	0	0	0	0	0	0	0
PAxG12Gg0128300	13.7001	11.8341	13.2702	16.2196	16.1543	16.8772	12.3231	12.4888	14.1888	10.4591	12.9222	13.4122	11.6475	11.8547	11.8909	12.4763	13.4561	12.33	14.4389	11.7335	13.4131	14.3494	14.1088	12.4103
PAxG09Ag0087600	0	0	0	0	0	0	0	0	0	0	0	0	0	0	0	0	0	0	0	0	0	0	0	0
PAxG01Gg0147000	3.1285	3.81019	4.27346	4.17119	5.46827	5.27103	5.50292	5.05385	6.00047	8.11242	9.13005	7.64468	6.08458	5.9688	7.92616	6.29773	5.98152	6.39599	6.90092	5.57943	4.2694	7.8682	6.69818	7.97012
PAxG12Gg0066800	1.9355	2.28738	1.24301	1.45484	1.23112	2.17392	4.97444	6.49653	5.62762	4.64966	6.04404	5.30866	3.93724	5.82817	3.61379	2.08855	2.83046	3.32214	2.57679	2.39653	2.41933	2.10834	2.64207	3.40318
PAxG07Gg0024400	0	0	0	0	0	0	0	0	0	0	0	0	0	0	0	0	0	0	0	0	0	0	0	0
PAxG12Ag0066000	103.828	144.79	131.607	79.3453	82.5444	70.6103	55.3538	42.2866	40.6756	48.6038	47.9402	41.908	39.6453	33.1626	42.4403	32.9996	39.3368	35.999	47.1261	38.1425	39.9159	63.2318	43.5765	43.0056
PAxG03Ag0076600	1.21838	1.05632	1.73202	0.565557	0.271565	0.193027	0.299996	1.00595	0.315569	2.6054	2.10852	0.634616	2.41957	1.05891	0.706116	1.99603	2.00094	2.47739	3.17831	3.92091	4.95685	4.1384	7.47834	8.24028
PAxG01Ag0406500	2.38077	2.54359	3.11158	1.92524	2.96468	2.22669	2.23253	2.28911	1.78169	2.02425	2.68739	2.4507	2.39514	3.32275	2.89869	2.76625	2.90798	2.81047	2.64777	2.78739	2.85561	2.85462	2.76112	2.45046
PAxG04Gg0149400	0	0	0	0	0	0	0	0	0	0	0	0	0	0	0	0	0	0	0	0	0	0	0	0
PAxG09Gg0022700	134.989	125.485	142.232	162.243	175.9	144.485	197.347	185.675	187.32	216.119	204.962	196.793	231.995	212.987	193.69	227.684	208.572	211.924	207.439	229.633	230.89	182.776	216.442	234.964
PAxG02Ag0108100	4.92814	3.89972	3.7996	22.5304	14.097	17.658	13.9811	11.1062	11.804	8.97876	9.64543	9.79774	6.82123	6.44316	11.1524	2.81821	6.81512	3.28292	2.24406	3.04098	1.62605	6.36365	1.73128	3.05317
PAxG05Ag0096800	23.5966	26.4422	18.5596	78.5978	87.7371	73.8969	105.696	106.202	106.221	97.8515	119.877	129.887	129.074	134.843	93.2844	139.307	99.6252	112.539	128.551	146.66	140.068	107.539	159.814	135.33
PAxG08Gg0087800	1.24174	1.37821	1.33205	5.12631	2.36189	3.7826	1.53086	1.11188	1.10919	1.99628	1.31627	2.38089	1.59574	1.41373	1.04418	0.704381	0.142443	0.464185	1.07615	0.520149	0	1.2677	1.05144	0.81324
PAxG19Ag0065100	0	0	0	0	0	0	0	0	0	0	0	0	0	0	0	0	0	0	0	0	0	0	0	0
PAxG05Gg0163400	0	0	0	0	0	0	0	0	0	0	0	0	0	0	0	0	0	0	0	0	0	0	0	0
PAxG01Gg0055700	0	0	0.358705	0	0	0	0	0.39553	0	0	0.433722	0	0	0	0	0	0	0	0	0	0.361622	0	0	0
PAxG13Ag0052800	7.61821	4.80057	6.25557	10.2505	9.79747	11.5974	12.8513	7.61398	8.84323	8.27652	9.81333	7.00986	10.2954	7.83993	8.02411	10.4491	8.5762	10.741	8.61894	7.84151	9.03476	6.73507	8.30389	8.49362
PAxG01Gg0236800	0	0	0	0	0	0	0	0	0	0	0	0	0	0	0	0	0	0	0	0	0	0	0	0
PAxG04Ag0109900	0	0	0	0	0	0	0	0	0	0	0	0	0	0	0	0	0	0	0	0	0	0	0	0
PAxG17Ag0089300	0	0	0	0	0	0	0	0	0	0	0	0	0	0	0	0	0	0	0	0	0	0	0	0
PAxG18Gg0115000	25.3656	16.8191	18.2528	47.7948	37.3056	46.6891	31.6774	30.4607	27.3799	27.7432	23.2186	26.1082	23.6833	21.9117	26.6016	22.429	23.0203	20.9462	21.1276	20.3118	18.9939	17.3179	13.7135	18.722
PAxG03Ag0190600	10.8208	8.45692	9.48906	9.68864	8.65456	9.93074	6.71483	7.06016	6.23019	6.09286	6.55217	7.18979	7.32868	7.14085	7.08417	7.95318	8.8046	8.20173	8.56177	8.87173	9.72572	7.42969	6.97457	6.40135
PAxG02Gg0004400	0.354215	0.481544	0.612802	0.861113	0.19522	0.495772	0.405327	0.328421	0	0.554813	0.405289	0.497137	0	0	0.457203	0.403814	0	0	0.550138	0.602972	0.458353	0.483057	0.359246	0.735416
PAxG06Gg0255000	0.411662	0	0	0	0	0	0.12861	0	0	0.105406	0.108423	0.112533	0	0	0	0	0	0	0	0	0	0	0	0
PAxG02Gg0135000	4.53636	6.01758	4.71556	0.969459	1.84149	2.16984	5.43967	7.87727	5.28141	6.78092	7.29807	4.30455	4.55028	5.79088	2.81983	1.26242	3.41452	2.56202	2.70531	1.2253	2.57413	3.69267	2.717	2.3548
PAxG02Gg0166100	0.18205	0	0.125004	0	0	0	0	0	0	0	0	0	0	0.243277	0	0	0.331279	0	0	0	0	0	0	0
PAxG08Ag0043000	4.05917	3.19392	3.23673	4.0162	3.50954	3.12531	4.35079	3.30107	4.20852	4.35267	3.1805	3.23974	2.70198	3.45016	3.50538	3.84749	3.63674	2.45076	4.54026	3.40691	2.07208	3.79698	4.67917	3.13127
PAxG14Ag0075500	90.5896	138.546	86.2045	13.3144	16.1914	17.1381	52.3095	72.5555	50.002	81.0496	69.7084	57.445	61.7649	81.5763	57.5297	60.1756	84.2954	78.9581	75.992	91.2011	91.2553	70.034	75.1543	78.5521
PAxG07Ag0009900	25.402	20.2312	24.8604	19.772	19.0511	22.6524	18.1388	21.298	21.4275	20.9029	21.2955	19.9689	19.3103	18.5715	21.5239	19.4082	19.6641	17.2159	21.4398	21.8053	20.0428	19.5261	16.6098	16.9868
PAxG19Gg0089100	20.2817	20.5634	24.1961	12.0924	12.8585	10.6424	16.4061	17.1628	13.008	13.9851	12.8948	15.1959	11.7078	15.4628	11.9858	13.9541	14.325	12.4453	17.3133	16.8257	15.2781	15.0237	17.6736	17.9625
PAxG12Gg0060400	0	0	0	0	0	0	0	0	0	0	0	0	0	0	0	0	0	0	0	0	0	0	0	0
PAxG05Gg0147800	47.5389	52.5767	40.0348	476.929	399.666	478.39	227.109	250.729	213.964	277.531	254.658	250.331	252.14	250.362	236.57	198.017	215.084	220.559	155.831	198.227	191.865	215.807	236.197	222.168
PAxG08Gg0072200	2.64889	2.74001	3.8681	1.64163	1.82276	1.78381	0.74514	0.57855	0.330572	1.2434	0.586815	1.08209	0.577097	0.944692	1.32952	1.43373	0.619303	0.790666	0.798153	1.06243	0.841315	0.96899	0.418019	0.746111
PAxG01Gg0271700	0	0	0.055636	2.25558	1.92541	2.10859	1.63427	1.09837	0.70776	0.914084	0.524085	0.854197	0.452615	0.330757	0.492994	0.424468	0.202229	0.270826	0.057567	0.161492	0.364931	0.649463	0.097264	0.305262
PAxG01Ag0127400	18.7734	17.6402	20.5969	39.1104	42.3482	38.4237	31.2259	32.5112	31.7733	29.757	29.6674	32.0856	28.2168	30.1647	28.0751	32.2758	33.0002	30.6722	31.4399	28.5599	33.6454	27.215	31.0013	32.6071
PAxG11Ag0073200	0	0	0	0	0	0	0	0	0	0	0	0	0	0	0	0	0	0	0	0	0	0	0	0
PAxG01Ag0381200	0	0	0	0	0	0	0	0	0	0	0	0	0	0	0	0	0	0	0	0	0	0	0	0
PAxG14Gg0038700	1.03761	2.70899	1.05406	0.225194	0.613327	0.453565	1.39627	1.15021	2.04704	0.572924	1.52926	0.846721	1.43819	1.10566	0.833632	2.67139	0.84787	0.690951	6.32002	6.2989	10.289	13.2134	13.0606	12.5022
PAxG13Gg0057100	22.0022	22.1621	24.2629	3.48182	3.83243	4.38025	4.13582	7.61334	4.98018	5.81765	4.71779	5.39275	3.48187	6.28132	5.91224	5.39058	4.8853	5.70643	3.93718	4.82331	5.12079	4.983	1.38256	2.41113
PAxG04Gg0077600	1.95902	3.25221	2.24297	1.17229	1.47327	0.362091	2.79754	1.41118	2.81052	0.207406	2.38523	0.996295	1.18064	0	0.785162	1.38192	0.438708	1.61843	0.474241	0.080103	1.02823	0	0	0.030767
PAxG10Ag0180300	12.3176	10.0398	11.7146	7.88468	9.73469	9.92849	12.7803	11.2383	11.95	13.6824	12.4598	12.6767	9.31816	12.9504	9.23641	7.7563	10.8901	7.48683	8.27564	8.28227	6.46766	4.48303	6.06203	7.40997
PAxG01Ag0288500	0	0	0	0	0	0	0	0	0	0	0	0	0	0	0	0	0	0	0	0	0	0	0	0
PAxG05Gg0165800	0.93591	0.526719	0.721325	1.91715	2.49964	1.66326	6.28973	9.51094	9.68882	6.94864	9.94656	7.94095	8.2663	8.01081	7.21388	10.8216	9.5643	11.2853	10.9252	11.0525	9.22841	7.00013	9.60146	11.68
PAxG06Ag0036600	0	0	0	0	0	0	0	0	0	0.163788	0	0	0	0	0	0	0	0.168842	0	0	0	0	0	0
PAxG01Ag0084000	0	0	0	0	0	0	0	0	0	0	0	0	0	0	0	0	0	0	0	0	0	0	0	0
PAxG15Gg0068000	1.24813	0.551155	1.75333	34.6224	32.425	5.78301	10.1658	6.73319	1.76997	2.83455	2.84056	1.43762	7.72308	4.26415	1.23728	5.88548	0.891078	0.869351	4.87547	1.6597	3.57377	3.24785	1.16995	8.61434
[truncated: 72,600 more rows]

## Sheet: 1d_vs_0d_DEG
Gene_id	log2FoldChange	pvalue	padj	Preferred_name	GOs	KEGG_ko	KEGG_Pathway	Description
PAxG09Ag0060400	-7.35594	0	0	-	GO:0003674,GO:0003824,GO:0004066,GO:0005488,GO:0005515,GO:0006082,GO:0006520,GO:0006528,GO:0006529,GO:0006807,GO:0006950,GO:0007154,GO:0008150,GO:0008152,GO:0008652,GO:0009056,GO:0009058,GO:0009063,GO:0009066,GO:0009067,GO:0009267,GO:0009314,GO:0009416,GO:0009605,GO:0009628,GO:0009642,GO:0009646,GO:0009743,GO:0009744,GO:0009746,GO:0009749,GO:0009750,GO:0009987,GO:0009991,GO:0010033,GO:0016053,GO:…	ko:K01953	ko00250,ko01100,ko01110,map00250,map01100,map01110	Asparagine synthetase
PAxG16Gg0127000	11.4798	0	0	-	-	ko:K00430	ko00940,ko01100,ko01110,map00940,map01100,map01110	Belongs to the peroxidase family. Classical plant (class III) peroxidase subfamily
PAxG02Gg0200900	4.84202	0	0	-	-	ko:K00799	ko00480,ko00980,ko00982,ko00983,ko01524,ko05200,ko05204,ko05225,ko05418,map00480,map00980,map00982,map00983,map01524,map05200,map05204,map05225,map05418	Belongs to the GST superfamily
PAxG06Ag0100100	4.88379	0	0	FER1	GO:0000003,GO:0000041,GO:0000302,GO:0003006,GO:0003674,GO:0005488,GO:0005506,GO:0005515,GO:0005575,GO:0005622,GO:0005623,GO:0005737,GO:0005739,GO:0006810,GO:0006811,GO:0006812,GO:0006826,GO:0006873,GO:0006875,GO:0006879,GO:0006880,GO:0006950,GO:0006979,GO:0007275,GO:0008150,GO:0008152,GO:0009266,GO:0009409,GO:0009507,GO:0009532,GO:0009534,GO:0009535,GO:0009536,GO:0009570,GO:0009579,GO:0009605,GO:…	ko:K00522	ko04216,ko04217,ko04978,map04216,map04217,map04978	Stores iron in a soluble, non-toxic, readily available form. Important for iron homeostasis. Iron is taken up in the ferrous form and deposited as ferric hydroxides after oxidation
PAxG05Ag0161600	8.90918	0	0	-	-	-	-	Pathogen-related protein-like
PAxG06Gg0220400	5.85949	0	0	-	GO:0003674,GO:0003824,GO:0004470,GO:0004473,GO:0005575,GO:0005576,GO:0005618,GO:0005622,GO:0005623,GO:0005737,GO:0005773,GO:0005774,GO:0005829,GO:0005886,GO:0005911,GO:0006081,GO:0006082,GO:0006090,GO:0006098,GO:0006108,GO:0006139,GO:0006725,GO:0006732,GO:0006733,GO:0006739,GO:0006753,GO:0006793,GO:0006796,GO:0006807,GO:0008150,GO:0008152,GO:0009051,GO:0009117,GO:0009506,GO:0009507,GO:0009536,GO:…	ko:K00029	ko00620,ko00710,ko01100,ko01120,ko01200,map00620,map00710,map01100,map01120,map01200	NADP-dependent malic
PAxG08Ag0113500	-4.74172	0	0	-	GO:0000003,GO:0003006,GO:0003674,GO:0005488,GO:0005507,GO:0005575,GO:0005622,GO:0005623,GO:0005737,GO:0005829,GO:0007275,GO:0008150,GO:0009719,GO:0009725,GO:0009735,GO:0009791,GO:0010033,GO:0010035,GO:0010038,GO:0010043,GO:0010228,GO:0014070,GO:0022414,GO:0032501,GO:0032502,GO:0042221,GO:0043167,GO:0043169,GO:0044424,GO:0044444,GO:0044464,GO:0046872,GO:0046914,GO:0048608,GO:0048731,GO:0048856,GO:…	-	-	MLP-like protein
PAxG06Gg0098500	6.00816	0	0	FER1	GO:0000003,GO:0000041,GO:0000302,GO:0003006,GO:0003674,GO:0005488,GO:0005506,GO:0005515,GO:0005575,GO:0005622,GO:0005623,GO:0005737,GO:0005739,GO:0006810,GO:0006811,GO:0006812,GO:0006826,GO:0006873,GO:0006875,GO:0006879,GO:0006880,GO:0006950,GO:0006979,GO:0007275,GO:0008150,GO:0008152,GO:0009266,GO:0009409,GO:0009507,GO:0009532,GO:0009534,GO:0009535,GO:0009536,GO:0009570,GO:0009579,GO:0009605,GO:…	ko:K00522	ko04216,ko04217,ko04978,map04216,map04217,map04978	Stores iron in a soluble, non-toxic, readily available form. Important for iron homeostasis. Iron is taken up in the ferrous form and deposited as ferric hydroxides after oxidation
PAxG04Gg0169800	2.86496	0	0	-	GO:0002181,GO:0003674,GO:0003735,GO:0005198,GO:0005575,GO:0005622,GO:0005623,GO:0005634,GO:0005730,GO:0005737,GO:0005829,GO:0005840,GO:0005844,GO:0005886,GO:0006412,GO:0006518,GO:0006807,GO:0006950,GO:0008150,GO:0008152,GO:0009058,GO:0009059,GO:0009266,GO:0009409,GO:0009507,GO:0009536,GO:0009628,GO:0009987,GO:0010467,GO:0015934,GO:0016020,GO:0019538,GO:0022625,GO:0022626,GO:0031974,GO:0031981,GO:…	ko:K02943	ko03010,map03010	Belongs to the eukaryotic ribosomal protein P1 P2 family
PAxG01Gg0152200	-7.34489	0	0	-	-	-	-	Auxin-repressed 12.5 kDa
PAxG07Ag0117700	6.31189	0	0	-	GO:0001101,GO:0005575,GO:0005618,GO:0005622,GO:0005623,GO:0005737,GO:0005773,GO:0008150,GO:0009719,GO:0009725,GO:0009737,GO:0010033,GO:0030312,GO:0033993,GO:0042221,GO:0043226,GO:0043227,GO:0043229,GO:0043231,GO:0044424,GO:0044444,GO:0044464,GO:0050896,GO:0071944,GO:0097305,GO:1901700	-	-	Cysteine-rich repeat secretory protein
PAxG04Gg0154200	-5.8194	0	0	-	-	-	-	-
PAxG09Ag0052000	6.03858	0	0	-	-	ko:K00083	ko00940,ko01100,ko01110,map00940,map01100,map01110	Cinnamyl alcohol dehydrogenase-like protein
PAxG13Gg0058000	-4.27637	0	0	-	-	-	-	ubiquitin-protein transferase activity
PAxG13Ag0035500	3.63688	0	0	-	GO:0002376,GO:0003674,GO:0003824,GO:0004518,GO:0004540,GO:0005488,GO:0006139,GO:0006725,GO:0006807,GO:0006950,GO:0006952,GO:0006955,GO:0006970,GO:0008061,GO:0008144,GO:0008150,GO:0008152,GO:0009605,GO:0009607,GO:0009615,GO:0009620,GO:0009627,GO:0009628,GO:0009651,GO:0009719,GO:0009723,GO:0009725,GO:0009814,GO:0009817,GO:0009987,GO:0010033,GO:0016070,GO:0016787,GO:0016788,GO:0034641,GO:0042221,GO:…	-	-	hel,pr-4,pr4
PAxG12Ag0062100	5.57592	0	0	-	GO:0000003,GO:0003006,GO:0003674,GO:0003824,GO:0005215,GO:0005319,GO:0005342,GO:0005575,GO:0005622,GO:0005623,GO:0005737,GO:0005783,GO:0006810,GO:0006811,GO:0006820,GO:0006869,GO:0007275,GO:0008028,GO:0008150,GO:0008509,GO:0008514,GO:0009791,GO:0010154,GO:0010876,GO:0012505,GO:0015075,GO:0015245,GO:0015318,GO:0015399,GO:0015405,GO:0015711,GO:0015718,GO:0015849,GO:0015908,GO:0016462,GO:0016787,GO:…	-	-	ABC transporter A family member
PAxG06Ag0226200	5.74958	0	0	-	GO:0003674,GO:0003824,GO:0004470,GO:0004473,GO:0005575,GO:0005576,GO:0005618,GO:0005622,GO:0005623,GO:0005737,GO:0005773,GO:0005774,GO:0005829,GO:0005886,GO:0005911,GO:0006081,GO:0006082,GO:0006090,GO:0006098,GO:0006108,GO:0006139,GO:0006725,GO:0006732,GO:0006733,GO:0006739,GO:0006753,GO:0006793,GO:0006796,GO:0006807,GO:0008150,GO:0008152,GO:0009051,GO:0009117,GO:0009506,GO:0009507,GO:0009536,GO:…	ko:K00029	ko00620,ko00710,ko01100,ko01120,ko01200,map00620,map00710,map01100,map01120,map01200	NADP-dependent malic
PAxG05Ag0055000	5.57981	0	0	-	GO:0003674,GO:0003824,GO:0003849,GO:0005575,GO:0005622,GO:0005623,GO:0005737,GO:0005739,GO:0006082,GO:0006520,GO:0006725,GO:0006807,GO:0006950,GO:0008150,GO:0008152,GO:0008652,GO:0009058,GO:0009072,GO:0009073,GO:0009423,GO:0009507,GO:0009536,GO:0009611,GO:0009987,GO:0016053,GO:0016740,GO:0016765,GO:0019438,GO:0019752,GO:0043226,GO:0043227,GO:0043229,GO:0043231,GO:0043436,GO:0043648,GO:0043650,GO:…	ko:K01626	ko00400,ko01100,ko01110,ko01130,ko01230,ko02024,map00400,map01100,map01110,map01130,map01230,map02024	Phospho-2-dehydro-3-deoxyheptonate aldolase
PAxG19Ag0019800	7.60889	0	0	-	-	ko:K18848,ko:K18886	-	S-adenosylmethionine-dependent methyltransferase
PAxG15Ag0022500	6.91665	0	0	-	GO:0005575,GO:0005622,GO:0005623,GO:0005737,GO:0005773,GO:0043226,GO:0043227,GO:0043229,GO:0043231,GO:0044424,GO:0044444,GO:0044464	ko:K01183	ko00520,ko01100,map00520,map01100	Belongs to the glycosyl hydrolase 18 family
PAxG19Gg0021300	-4.5516	0	0	-	-	-	-	lipolytic acyl hydrolase (LAH)
PAxG04Ag0014500	-6.68626	0	0	-	-	-	-	MLP-like protein 28
PAxG05Gg0058600	5.57516	0	0	-	GO:0003674,GO:0003824,GO:0003849,GO:0005575,GO:0005622,GO:0005623,GO:0005737,GO:0005739,GO:0006082,GO:0006520,GO:0006725,GO:0006807,GO:0006950,GO:0008150,GO:0008152,GO:0008652,GO:0009058,GO:0009072,GO:0009073,GO:0009423,GO:0009507,GO:0009536,GO:0009611,GO:0009987,GO:0016053,GO:0016740,GO:0016765,GO:0019438,GO:0019752,GO:0043226,GO:0043227,GO:0043229,GO:0043231,GO:0043436,GO:0043648,GO:0043650,GO:…	ko:K01626	ko00400,ko01100,ko01110,ko01130,ko01230,ko02024,map00400,map01100,map01110,map01130,map01230,map02024	Phospho-2-dehydro-3-deoxyheptonate aldolase
PAxG17Gg0031400	-6.05169	0	0	-	-	ko:K01177	ko00500,map00500	Beta-amylase
PAxG01Ag0320800	5.2874	0	0	-	GO:0003333,GO:0003674,GO:0005215,GO:0005342,GO:0005575,GO:0005623,GO:0005886,GO:0006810,GO:0006811,GO:0006820,GO:0006865,GO:0008150,GO:0008509,GO:0008514,GO:0009628,GO:0015075,GO:0015171,GO:0015318,GO:0015711,GO:0015849,GO:0016020,GO:0022857,GO:0034220,GO:0043090,GO:0044464,GO:0046942,GO:0046943,GO:0050896,GO:0051179,GO:0051234,GO:0055085,GO:0071702,GO:0071705,GO:0071944,GO:0080167,GO:0098656,GO:…	ko:K14209	ko04138,map04138	Lysine histidine transporter
PAxG07Gg0114600	8.09917	0	0	-	-	ko:K07408,ko:K13260,ko:K17961,ko:K20623	ko00140,ko00380,ko00830,ko00904,ko00905,ko00943,ko00980,ko01100,ko01110,ko04913,ko05204,map00140,map00380,map00830,map00904,map00905,map00943,map00980,map01100,map01110,map04913,map05204	iron ion binding
PAxG08Ag0184000	4.57687	0	0	-	-	-	-	Cytochrome P450
PAxG19Ag0090400	-4.30946	7.02834e-308	1.01647e-304	SUT1	GO:0003674,GO:0005215,GO:0005351,GO:0005402,GO:0005575,GO:0005623,GO:0005886,GO:0006810,GO:0006811,GO:0006812,GO:0008150,GO:0008324,GO:0008506,GO:0008515,GO:0008643,GO:0009669,GO:0015075,GO:0015077,GO:0015078,GO:0015144,GO:0015154,GO:0015157,GO:0015291,GO:0015293,GO:0015294,GO:0015295,GO:0015318,GO:0015672,GO:0015766,GO:0015770,GO:0015772,GO:0016020,GO:0022804,GO:0022857,GO:0022890,GO:0034219,GO:…	ko:K15378	-	Sucrose transport
PAxG19Ag0000500	-3.2737	1.19438e-298	1.66781e-295	-	GO:0000325,GO:0003674,GO:0005215,GO:0005216,GO:0005244,GO:0005247,GO:0005253,GO:0005254,GO:0005575,GO:0005622,GO:0005623,GO:0005737,GO:0005773,GO:0005774,GO:0006810,GO:0006811,GO:0006820,GO:0006821,GO:0008150,GO:0008308,GO:0008509,GO:0009705,GO:0015075,GO:0015103,GO:0015108,GO:0015267,GO:0015318,GO:0015698,GO:0016020,GO:0022803,GO:0022832,GO:0022836,GO:0022838,GO:0022839,GO:0022857,GO:0031090,GO:…	ko:K05016	-	Chloride channel protein
PAxG01Ag0045800	3.42858	6.4823e-298	8.75003e-295	-	GO:0000166,GO:0003674,GO:0003735,GO:0005198,GO:0005488,GO:0005507,GO:0005515,GO:0005524,GO:0005575,GO:0005622,GO:0005623,GO:0005737,GO:0005739,GO:0005759,GO:0005773,GO:0005774,GO:0005829,GO:0005840,GO:0005844,GO:0005886,GO:0006457,GO:0006458,GO:0006605,GO:0006626,GO:0006810,GO:0006839,GO:0006886,GO:0006950,GO:0006996,GO:0007005,GO:0008104,GO:0008144,GO:0008150,GO:0009266,GO:0009408,GO:0009507,GO:…	ko:K04077	ko03018,ko04212,ko04940,ko05134,ko05152,map03018,map04212,map04940,map05134,map05152	Belongs to the chaperonin (HSP60) family
PAxG01Gg0015900	4.91928	4.82332e-296	6.30066e-293	-	GO:0005575,GO:0005622,GO:0005623,GO:0005737,GO:0005739,GO:0005740,GO:0005743,GO:0016020,GO:0019866,GO:0031090,GO:0031966,GO:0031967,GO:0031975,GO:0043226,GO:0043227,GO:0043229,GO:0043231,GO:0044422,GO:0044424,GO:0044429,GO:0044444,GO:0044446,GO:0044464	ko:K05863	ko04020,ko04022,ko04217,ko04218,ko05012,ko05016,ko05166,map04020,map04022,map04217,map04218,map05012,map05016,map05166	Belongs to the mitochondrial carrier (TC 2.A.29) family
PAxG02Gg0207500	5.05293	1.68043e-295	2.12653e-292	-	GO:0005575,GO:0005623,GO:0005886,GO:0016020,GO:0044464,GO:0071944	-	-	Auxin-induced in root cultures protein
PAxG16Ag0053600	5.45343	1.85482e-295	2.27609e-292	-	-	-	-	Dirigent proteins impart stereoselectivity on the phenoxy radical-coupling reaction, yielding optically active lignans from two molecules of coniferyl alcohol in the biosynthesis of lignans, flavonolignans, and alkaloids and thus plays a central role in plant secondary metabolism
PAxG06Ag0020600	7.989	5.34534e-289	6.36645e-286	-	GO:0001101,GO:0003674,GO:0003824,GO:0004364,GO:0005575,GO:0005622,GO:0005623,GO:0005737,GO:0006518,GO:0006575,GO:0006749,GO:0006790,GO:0006807,GO:0006950,GO:0008150,GO:0008152,GO:0009056,GO:0009266,GO:0009404,GO:0009407,GO:0009408,GO:0009628,GO:0009636,GO:0009719,GO:0009725,GO:0009733,GO:0009735,GO:0009737,GO:0009739,GO:0009987,GO:0010033,GO:0010035,GO:0010038,GO:0016740,GO:0016765,GO:0019748,GO:…	ko:K00799	ko00480,ko00980,ko00982,ko00983,ko01524,ko05200,ko05204,ko05225,ko05418,map00480,map00980,map00982,map00983,map01524,map05200,map05204,map05225,map05418	Belongs to the GST superfamily
PAxG14Gg0108600	3.79517	2.84005e-280	3.28594e-277	-	-	ko:K08678	ko00520,ko01100,map00520,map01100	UDP-glucuronic acid decarboxylase
PAxG02Ag0198100	3.21157	3.81022e-275	4.28596e-272	-	-	ko:K00799	ko00480,ko00980,ko00982,ko00983,ko01524,ko05200,ko05204,ko05225,ko05418,map00480,map00980,map00982,map00983,map01524,map05200,map05204,map05225,map05418	Belongs to the GST superfamily
PAxG01Ag0152700	-6.07821	3.05465e-272	3.34319e-269	-	-	-	-	Auxin-repressed 12.5 kDa
PAxG01Ag0143500	2.65117	6.33337e-271	6.74921e-268	-	-	ko:K02877	ko03010,map03010	Belongs to the eukaryotic ribosomal protein eL15 family
PAxG13Gg0053500	-5.6401	1.16745e-269	1.21221e-266	-	GO:0003674,GO:0005488,GO:0005507,GO:0005575,GO:0005622,GO:0005623,GO:0005634,GO:0005737,GO:0005829,GO:0008150,GO:0008270,GO:0009507,GO:0009536,GO:0009889,GO:0009890,GO:0009892,GO:0010310,GO:0010727,GO:0010728,GO:0010730,GO:0016151,GO:0019222,GO:0031323,GO:0031324,GO:0031326,GO:0031327,GO:0043167,GO:0043169,GO:0043226,GO:0043227,GO:0043229,GO:0043231,GO:0044424,GO:0044444,GO:0044464,GO:0046872,GO:…	-	-	metal ion binding
PAxG05Gg0084600	4.71022	6.18475e-267	6.26129e-264	-	GO:0005575,GO:0005622,GO:0005623,GO:0005737,GO:0044424,GO:0044464	ko:K01915	ko00220,ko00250,ko00630,ko00910,ko01100,ko01120,ko01230,ko02020,ko04217,ko04724,ko04727,map00220,map00250,map00630,map00910,map01100,map01120,map01230,map02020,map04217,map04724,map04727	glutamine synthetase
PAxG02Ag0215500	6.72487	1.25577e-260	1.2403e-257	-	-	-	-	Hydroxyproline-rich glycoprotein (HRGP)
PAxG05Ag0045800	8.07748	5.38041e-260	5.18761e-257	-	-	-	-	Cytochrome p450
PAxG19Gg0079400	3.18905	1.00114e-259	9.4282e-257	CYTC-2	GO:0003674,GO:0005488,GO:0005507,GO:0005575,GO:0005622,GO:0005623,GO:0005737,GO:0005739,GO:0005740,GO:0005758,GO:0005773,GO:0005774,GO:0005829,GO:0006091,GO:0006119,GO:0006122,GO:0006123,GO:0006139,GO:0006163,GO:0006725,GO:0006753,GO:0006793,GO:0006796,GO:0006807,GO:0008150,GO:0008152,GO:0008283,GO:0009060,GO:0009117,GO:0009123,GO:0009126,GO:0009141,GO:0009144,GO:0009150,GO:0009161,GO:0009167,GO:…	ko:K08738	ko00920,ko01100,ko01120,ko01524,ko02020,ko04115,ko04210,ko04214,ko04215,ko04932,ko05010,ko05012,ko05014,ko05016,ko05134,ko05145,ko05152,ko05161,ko05164,ko05167,ko05168,ko05200,ko05210,ko05222,ko05416,map00920,map01100,map01120,map01524,map02020,map04115,map04210,map04214,map04215,map04932,map05010,map05012,map05014,map05016,map05134,map05145,map05152,map05161,map05164,map05167,map05168,map05200,m…	Electron carrier protein. The oxidized form of the cytochrome c heme group can accept an electron from the heme group of the cytochrome c1 subunit of cytochrome reductase. Cytochrome c then transfers this electron to the cytochrome oxidase complex, the final protein carrier in the mitochondrial electron-transport chain
PAxG19Ag0009500	-3.75111	6.80217e-258	6.26032e-255	-	-	-	-	TMV resistance protein N-like
PAxG11Gg0101500	6.39441	4.80826e-254	4.3269e-251	-	GO:0003674,GO:0003824,GO:0004364,GO:0005575,GO:0005622,GO:0005623,GO:0005737,GO:0006518,GO:0006575,GO:0006749,GO:0006790,GO:0006807,GO:0008150,GO:0008152,GO:0009056,GO:0009404,GO:0009407,GO:0009636,GO:0009987,GO:0016740,GO:0016765,GO:0019748,GO:0034641,GO:0042221,GO:0043603,GO:0044237,GO:0044248,GO:0044424,GO:0044464,GO:0050896,GO:0051186,GO:0071704,GO:0098754,GO:1901564	ko:K00799	ko00480,ko00980,ko00982,ko00983,ko01524,ko05200,ko05204,ko05225,ko05418,map00480,map00980,map00982,map00983,map01524,map05200,map05204,map05225,map05418	Glutathione S-transferase
PAxG03Gg0031500	-4.07536	2.75133e-252	2.42206e-249	-	GO:0003674,GO:0003824,GO:0004553,GO:0004565,GO:0005575,GO:0005618,GO:0005622,GO:0005623,GO:0005737,GO:0005773,GO:0005911,GO:0009505,GO:0009506,GO:0015925,GO:0016787,GO:0016798,GO:0030054,GO:0030312,GO:0043226,GO:0043227,GO:0043229,GO:0043231,GO:0044424,GO:0044444,GO:0044464,GO:0055044,GO:0071944	-	-	beta-galactosidase
PAxG13Gg0106400	4.4576	8.97196e-252	7.7302e-249	-	GO:0003674,GO:0003824,GO:0005575,GO:0005622,GO:0005623,GO:0005737,GO:0005773,GO:0005794,GO:0005911,GO:0008150,GO:0008374,GO:0009506,GO:0009987,GO:0012505,GO:0016407,GO:0016413,GO:0016740,GO:0016746,GO:0016747,GO:0030054,GO:0043226,GO:0043227,GO:0043229,GO:0043231,GO:0044424,GO:0044444,GO:0044464,GO:0055044,GO:0071554	-	-	GDSL/SGNH-like Acyl-Esterase family found in Pmr5 and Cas1p
PAxG13Ag0003400	2.88085	1.35471e-249	1.1429e-246	-	GO:0003674,GO:0003824,GO:0004478,GO:0005575,GO:0005622,GO:0005623,GO:0005737,GO:0005829,GO:0016740,GO:0016765,GO:0044424,GO:0044444,GO:0044464	ko:K00789	ko00270,ko01100,ko01110,ko01230,map00270,map01100,map01110,map01230	Catalyzes the formation of S-adenosylmethionine from methionine and ATP
PAxG03Ag0025800	-4.21482	6.15509e-249	5.08674e-246	-	GO:0003674,GO:0003824,GO:0004553,GO:0004565,GO:0005575,GO:0005618,GO:0005622,GO:0005623,GO:0005737,GO:0005773,GO:0005911,GO:0009505,GO:0009506,GO:0015925,GO:0016787,GO:0016798,GO:0030054,GO:0030312,GO:0043226,GO:0043227,GO:0043229,GO:0043231,GO:0044424,GO:0044444,GO:0044464,GO:0055044,GO:0071944	-	-	beta-galactosidase
PAxG13Gg0053100	3.3416	4.47297e-248	3.62266e-245	-	GO:0000096,GO:0000097,GO:0003674,GO:0003824,GO:0003871,GO:0005488,GO:0005507,GO:0005575,GO:0005576,GO:0005622,GO:0005623,GO:0005737,GO:0005773,GO:0005774,GO:0005777,GO:0005829,GO:0005886,GO:0005911,GO:0006082,GO:0006520,GO:0006555,GO:0006790,GO:0006807,GO:0006950,GO:0006970,GO:0008150,GO:0008152,GO:0008168,GO:0008172,GO:0008270,GO:0008652,GO:0008705,GO:0009058,GO:0009066,GO:0009067,GO:0009086,GO:…	ko:K00549	ko00270,ko00450,ko01100,ko01110,ko01230,map00270,map00450,map01100,map01110,map01230	5-methyltetrahydropteroyltriglutamate-- homocysteine
PAxG02Ag0204400	4.89148	1.98834e-246	1.57878e-243	-	GO:0005575,GO:0005623,GO:0005886,GO:0016020,GO:0044464,GO:0071944	-	-	Auxin-induced in root cultures protein
PAxG07Ag0039800	5.06097	2.04843e-245	1.59522e-242	-	GO:0003674,GO:0003824,GO:0004620,GO:0005575,GO:0005622,GO:0005623,GO:0005737,GO:0016020,GO:0016298,GO:0016787,GO:0016788,GO:0044424,GO:0044464,GO:0047372,GO:0052689	-	-	Lipolytic acyl hydrolase (LAH)
PAxG09Gg0062700	-4.72423	1.49544e-242	1.1426e-239	-	GO:0003674,GO:0003824,GO:0004066,GO:0005488,GO:0005515,GO:0006082,GO:0006520,GO:0006528,GO:0006529,GO:0006807,GO:0006950,GO:0007154,GO:0008150,GO:0008152,GO:0008652,GO:0009056,GO:0009058,GO:0009063,GO:0009066,GO:0009067,GO:0009267,GO:0009314,GO:0009416,GO:0009605,GO:0009628,GO:0009642,GO:0009646,GO:0009743,GO:0009744,GO:0009746,GO:0009749,GO:0009750,GO:0009987,GO:0009991,GO:0010033,GO:0016053,GO:…	ko:K01953	ko00250,ko01100,ko01110,map00250,map01100,map01110	Asparagine synthetase
PAxG12Gg0068600	4.74274	1.67395e-242	1.25531e-239	-	GO:0003674,GO:0003824,GO:0005215,GO:0005575,GO:0005622,GO:0005623,GO:0005886,GO:0005911,GO:0006810,GO:0006869,GO:0008150,GO:0009506,GO:0010876,GO:0015399,GO:0015405,GO:0016020,GO:0016462,GO:0016787,GO:0016817,GO:0016818,GO:0016887,GO:0017111,GO:0022804,GO:0022857,GO:0030054,GO:0033036,GO:0042623,GO:0042626,GO:0043226,GO:0043227,GO:0043229,GO:0043231,GO:0043492,GO:0044424,GO:0044464,GO:0051179,GO:…	-	-	ABC transporter A family member
PAxG12Ag0087200	3.13268	2.64495e-241	1.94741e-238	-	GO:0003674,GO:0003735,GO:0005198,GO:0005575,GO:0005622,GO:0005623,GO:0005634,GO:0005730,GO:0005737,GO:0005773,GO:0005829,GO:0005840,GO:0005844,GO:0005911,GO:0009506,GO:0015934,GO:0016020,GO:0022625,GO:0022626,GO:0030054,GO:0031974,GO:0031981,GO:0032991,GO:0042788,GO:0043226,GO:0043227,GO:0043228,GO:0043229,GO:0043231,GO:0043232,GO:0043233,GO:0044391,GO:0044422,GO:0044424,GO:0044428,GO:0044444,GO:…	ko:K02880	ko03010,map03010	Belongs to the universal ribosomal protein uL22 family
PAxG11Gg0118300	4.71228	1.90211e-237	1.37547e-234	-	-	ko:K03809	ko00130,ko01110,map00130,map01110	Minor allergen Alt a
PAxG05Ag0196000	-7.16593	3.36591e-237	2.39127e-234	-	-	-	-	-
PAxG03Ag0103400	3.48813	4.15135e-237	2.89843e-234	HMGS	GO:0003674,GO:0003824,GO:0004421,GO:0005575,GO:0005622,GO:0005623,GO:0005737,GO:0005829,GO:0005911,GO:0006084,GO:0006139,GO:0006163,GO:0006629,GO:0006637,GO:0006644,GO:0006720,GO:0006725,GO:0006732,GO:0006753,GO:0006790,GO:0006793,GO:0006796,GO:0006807,GO:0008150,GO:0008152,GO:0008299,GO:0008610,GO:0008654,GO:0009058,GO:0009117,GO:0009150,GO:0009240,GO:0009259,GO:0009506,GO:0009987,GO:0016740,GO:…	ko:K01641	ko00072,ko00280,ko00650,ko00900,ko01100,ko01110,ko01130,map00072,map00280,map00650,map00900,map01100,map01110,map01130	This enzyme condenses acetyl-CoA with acetoacetyl-CoA to form HMG-CoA, which is the substrate for HMG-CoA reductase
PAxG09Ag0048000	4.99406	7.80843e-235	5.35936e-232	-	-	-	-	-
PAxG05Gg0108800	5.72112	2.08464e-233	1.40696e-230	-	GO:0000003,GO:0003006,GO:0003674,GO:0003824,GO:0004601,GO:0005575,GO:0005618,GO:0005623,GO:0005975,GO:0005976,GO:0006725,GO:0007275,GO:0008150,GO:0008152,GO:0009056,GO:0009058,GO:0009505,GO:0009636,GO:0009698,GO:0009699,GO:0009791,GO:0009808,GO:0009809,GO:0009845,GO:0009987,GO:0010154,GO:0010383,GO:0016209,GO:0016491,GO:0016684,GO:0016998,GO:0019438,GO:0019748,GO:0022414,GO:0030312,GO:0032501,GO:…	ko:K00430	ko00940,ko01100,ko01110,map00940,map01100,map01110	Belongs to the peroxidase family. Classical plant (class III) peroxidase subfamily
PAxG06Ag0257800	3.84699	2.54553e-232	1.68986e-229	-	GO:0005575,GO:0005623,GO:0005886,GO:0016020,GO:0044464,GO:0071944	ko:K01535	ko00190,map00190	Plasma membrane ATPase
PAxG02Ag0095000	7.13727	2.29641e-230	1.49989e-227	-	-	ko:K03327	-	Belongs to the multi antimicrobial extrusion (MATE) (TC 2.A.66.1) family
PAxG07Ag0113800	4.67915	1.29241e-229	8.3073e-227	-	-	ko:K07408,ko:K13260,ko:K17961,ko:K20623	ko00140,ko00380,ko00830,ko00904,ko00905,ko00943,ko00980,ko01100,ko01110,ko04913,ko05204,map00140,map00380,map00830,map00904,map00905,map00943,map00980,map01100,map01110,map04913,map05204	iron ion binding
PAxG02Gg0089300	-3.96576	4.34002e-229	2.74608e-226	-	-	ko:K21374	-	Belongs to the UDP-glycosyltransferase family
PAxG04Ag0150200	-5.7037	2.90864e-228	1.81208e-225	-	-	-	-	-
PAxG16Ag0110200	5.47076	7.36046e-228	4.51609e-225	-	GO:0003674,GO:0003824,GO:0005575,GO:0005622,GO:0005623,GO:0005737,GO:0005829,GO:0008150,GO:0009966,GO:0010646,GO:0016787,GO:0016810,GO:0023051,GO:0044424,GO:0044444,GO:0044464,GO:0048583,GO:0050789,GO:0050794,GO:0065007,GO:0120091,GO:2000022	-	-	Belongs to the iron ascorbate-dependent oxidoreductase family
PAxG13Gg0050500	3.85334	1.04022e-226	6.28714e-224	-	GO:0003674,GO:0003676,GO:0003723,GO:0003824,GO:0004518,GO:0004519,GO:0005488,GO:0005575,GO:0005622,GO:0005623,GO:0006139,GO:0006725,GO:0006807,GO:0008150,GO:0008152,GO:0009451,GO:0009987,GO:0016070,GO:0016787,GO:0016788,GO:0034641,GO:0043170,GO:0043226,GO:0043227,GO:0043229,GO:0043231,GO:0043412,GO:0044237,GO:0044238,GO:0044424,GO:0044464,GO:0046483,GO:0071704,GO:0090304,GO:0090305,GO:0097159,GO:…	-	-	Pentatricopeptide repeat-containing protein
PAxG16Gg0050200	5.51419	1.08042e-226	6.43409e-224	-	GO:0000002,GO:0000150,GO:0000217,GO:0000400,GO:0000724,GO:0000725,GO:0000730,GO:0003674,GO:0003676,GO:0003677,GO:0003690,GO:0003697,GO:0003824,GO:0005488,GO:0006139,GO:0006259,GO:0006281,GO:0006302,GO:0006310,GO:0006312,GO:0006725,GO:0006807,GO:0006950,GO:0006974,GO:0006996,GO:0007005,GO:0008094,GO:0008150,GO:0008152,GO:0009266,GO:0009314,GO:0009408,GO:0009628,GO:0009987,GO:0010212,GO:0016043,GO:…	-	-	Belongs to the RecA family
PAxG05Gg0233800	3.02847	3.51379e-226	2.06219e-223	PFP-ALPHA	GO:0003674,GO:0003824,GO:0005575,GO:0005622,GO:0005623,GO:0005737,GO:0005829,GO:0005975,GO:0006793,GO:0006796,GO:0008150,GO:0008152,GO:0008443,GO:0009743,GO:0009744,GO:0009746,GO:0009749,GO:0009750,GO:0009987,GO:0010033,GO:0015979,GO:0016301,GO:0016310,GO:0016740,GO:0016772,GO:0016773,GO:0019200,GO:0034284,GO:0034285,GO:0042221,GO:0044237,GO:0044238,GO:0044262,GO:0044424,GO:0044444,GO:0044464,GO:…	ko:K00895	ko00010,ko00030,ko00051,ko01100,ko01110,ko01120,ko01130,map00010,map00030,map00051,map01100,map01110,map01120,map01130	Pyrophosphate--fructose 6-phosphate 1-phosphotransferase subunit alpha
PAxG04Ag0036900	-5.53667	6.77471e-225	3.91917e-222	-	-	-	-	PDDEXK-like family of unknown function
PAxG13Gg0003700	3.26698	6.02005e-224	3.43355e-221	-	GO:0003674,GO:0003824,GO:0004478,GO:0005575,GO:0005622,GO:0005623,GO:0005737,GO:0005829,GO:0016740,GO:0016765,GO:0044424,GO:0044444,GO:0044464	ko:K00789	ko00270,ko01100,ko01110,ko01230,map00270,map01100,map01110,map01230	Catalyzes the formation of S-adenosylmethionine from methionine and ATP
PAxG11Gg0144100	5.62848	3.58383e-223	2.01565e-220	-	GO:0001101,GO:0005575,GO:0005618,GO:0005623,GO:0006950,GO:0008150,GO:0009505,GO:0009611,GO:0009719,GO:0009725,GO:0009753,GO:0010033,GO:0030312,GO:0042221,GO:0044464,GO:0050896,GO:0071944,GO:1901700	-	-	Belongs to the oxygen-dependent FAD-linked oxidoreductase family
PAxG05Gg0050400	6.16565	3.64707e-223	2.02313e-220	-	-	-	-	Cytochrome p450
PAxG03Gg0109100	3.23752	4.05355e-223	2.21822e-220	HMGS	GO:0003674,GO:0003824,GO:0004421,GO:0005575,GO:0005622,GO:0005623,GO:0005737,GO:0005829,GO:0005911,GO:0006084,GO:0006139,GO:0006163,GO:0006629,GO:0006637,GO:0006644,GO:0006720,GO:0006725,GO:0006732,GO:0006753,GO:0006790,GO:0006793,GO:0006796,GO:0006807,GO:0008150,GO:0008152,GO:0008299,GO:0008610,GO:0008654,GO:0009058,GO:0009117,GO:0009150,GO:0009240,GO:0009259,GO:0009506,GO:0009987,GO:0016740,GO:…	ko:K01641	ko00072,ko00280,ko00650,ko00900,ko01100,ko01110,ko01130,map00072,map00280,map00650,map00900,map01100,map01110,map01130	This enzyme condenses acetyl-CoA with acetoacetyl-CoA to form HMG-CoA, which is the substrate for HMG-CoA reductase
PAxG09Ag0095900	9.32802	1.57161e-221	8.48563e-219	-	-	-	-	-
PAxG08Ag0149300	3.27313	1.24194e-220	6.6174e-218	-	GO:0003674,GO:0003676,GO:0003723,GO:0003729,GO:0003735,GO:0005198,GO:0005488,GO:0005575,GO:0005622,GO:0005623,GO:0005634,GO:0005730,GO:0005737,GO:0005773,GO:0005774,GO:0005783,GO:0005829,GO:0005840,GO:0005844,GO:0005911,GO:0006412,GO:0006518,GO:0006807,GO:0008150,GO:0008152,GO:0009058,GO:0009059,GO:0009506,GO:0009507,GO:0009536,GO:0009987,GO:0010467,GO:0012505,GO:0015934,GO:0016020,GO:0019538,GO:…	ko:K02875	ko03010,map03010	60S ribosomal protein
PAxG15Gg0006600	-3.19309	1.6893e-220	8.88418e-218	-	GO:0002229,GO:0002239,GO:0003674,GO:0003824,GO:0005575,GO:0005622,GO:0005623,GO:0005737,GO:0005773,GO:0005774,GO:0005777,GO:0005829,GO:0006081,GO:0006082,GO:0006098,GO:0006139,GO:0006725,GO:0006732,GO:0006733,GO:0006739,GO:0006753,GO:0006793,GO:0006796,GO:0006807,GO:0006950,GO:0006952,GO:0008150,GO:0008152,GO:0009051,GO:0009117,GO:0009507,GO:0009532,GO:0009536,GO:0009570,GO:0009605,GO:0009607,GO:…	ko:K01057	ko00030,ko01100,ko01110,ko01120,ko01130,ko01200,map00030,map01100,map01110,map01120,map01130,map01200	6-phosphogluconolactonase 4
PAxG05Ag0139300	3.41668	1.80549e-218	9.37352e-216	-	GO:0005575,GO:0005622,GO:0005623,GO:0005737,GO:0009507,GO:0009536,GO:0043226,GO:0043227,GO:0043229,GO:0043231,GO:0044424,GO:0044444,GO:0044464	ko:K01626	ko00400,ko01100,ko01110,ko01130,ko01230,ko02024,map00400,map01100,map01110,map01130,map01230,map02024	Phospho-2-dehydro-3-deoxyheptonate aldolase
PAxG19Gg0023100	6.97113	3.29852e-217	1.69081e-214	-	-	ko:K18848,ko:K18886	-	S-adenosylmethionine-dependent methyltransferase
PAxG01Ag0100600	5.03053	4.91575e-217	2.48829e-214	HMGS	GO:0003674,GO:0003824,GO:0004421,GO:0005575,GO:0005622,GO:0005623,GO:0005737,GO:0005829,GO:0005911,GO:0006084,GO:0006139,GO:0006163,GO:0006629,GO:0006637,GO:0006644,GO:0006720,GO:0006725,GO:0006732,GO:0006753,GO:0006790,GO:0006793,GO:0006796,GO:0006807,GO:0008150,GO:0008152,GO:0008299,GO:0008610,GO:0008654,GO:0009058,GO:0009117,GO:0009150,GO:0009240,GO:0009259,GO:0009506,GO:0009987,GO:0016740,GO:…	ko:K01641	ko00072,ko00280,ko00650,ko00900,ko01100,ko01110,ko01130,map00072,map00280,map00650,map00900,map01100,map01110,map01130	This enzyme condenses acetyl-CoA with acetoacetyl-CoA to form HMG-CoA, which is the substrate for HMG-CoA reductase
PAxG08Ag0082200	3.40208	2.64062e-215	1.32015e-212	-	GO:0003674,GO:0003824,GO:0004478,GO:0005575,GO:0005622,GO:0005623,GO:0005737,GO:0005829,GO:0016740,GO:0016765,GO:0044424,GO:0044444,GO:0044464	ko:K00789	ko00270,ko01100,ko01110,ko01230,map00270,map01100,map01110,map01230	Catalyzes the formation of S-adenosylmethionine from methionine and ATP
PAxG10Gg0051700	4.86411	5.6168e-215	2.77381e-212	-	-	ko:K00799	ko00480,ko00980,ko00982,ko00983,ko01524,ko05200,ko05204,ko05225,ko05418,map00480,map00980,map00982,map00983,map01524,map05200,map05204,map05225,map05418	Belongs to the GST superfamily
PAxG15Ag0040900	-2.53375	6.96899e-213	3.40011e-210	-	GO:0005575,GO:0005623,GO:0005886,GO:0006950,GO:0006970,GO:0008150,GO:0009628,GO:0009787,GO:0009966,GO:0009987,GO:0010646,GO:0010928,GO:0016020,GO:0023051,GO:0033554,GO:0044464,GO:0048580,GO:0048583,GO:0050789,GO:0050793,GO:0050794,GO:0050896,GO:0051239,GO:0051716,GO:0065007,GO:0071214,GO:0071470,GO:0071944,GO:0104004,GO:1901419,GO:1905957,GO:2000026,GO:2000028,GO:2000241	-	-	Glycine-rich domain-containing protein-like
PAxG08Ag0088000	3.8563	8.47564e-213	4.08596e-210	ACLB-1	GO:0003674,GO:0003824,GO:0003878,GO:0005575,GO:0005622,GO:0005623,GO:0005737,GO:0005829,GO:0005886,GO:0006084,GO:0006085,GO:0006139,GO:0006163,GO:0006164,GO:0006637,GO:0006725,GO:0006732,GO:0006753,GO:0006790,GO:0006793,GO:0006796,GO:0006807,GO:0008150,GO:0008152,GO:0009058,GO:0009108,GO:0009117,GO:0009150,GO:0009152,GO:0009165,GO:0009259,GO:0009260,GO:0009346,GO:0009987,GO:0016020,GO:0016740,GO:…	ko:K01648	ko00020,ko00720,ko01100,ko01110,ko01120,ko01130,map00020,map00720,map01100,map01110,map01120,map01130	ATP-citrate synthase beta chain protein
PAxG17Ag0031600	-3.2711	7.78941e-212	3.71097e-209	-	GO:0001666,GO:0003674,GO:0003824,GO:0004177,GO:0005488,GO:0005575,GO:0005622,GO:0005623,GO:0005737,GO:0005829,GO:0006508,GO:0006518,GO:0006807,GO:0006950,GO:0008150,GO:0008152,GO:0008233,GO:0008235,GO:0008237,GO:0008238,GO:0008270,GO:0009056,GO:0009628,GO:0009987,GO:0016787,GO:0019538,GO:0033218,GO:0033554,GO:0034641,GO:0036293,GO:0036294,GO:0042221,GO:0042277,GO:0043167,GO:0043169,GO:0043170,GO:…	ko:K08776	-	Aminopeptidase
PAxG06Ag0211300	2.25521	2.07538e-209	9.77237e-207	-	GO:0000003,GO:0003006,GO:0003674,GO:0003824,GO:0004842,GO:0005575,GO:0005622,GO:0005623,GO:0005737,GO:0005777,GO:0005778,GO:0005829,GO:0006082,GO:0006464,GO:0006513,GO:0006605,GO:0006625,GO:0006629,GO:0006631,GO:0006635,GO:0006807,GO:0006810,GO:0006886,GO:0006996,GO:0007031,GO:0007275,GO:0008104,GO:0008150,GO:0008152,GO:0009056,GO:0009062,GO:0009790,GO:0009791,GO:0009793,GO:0009853,GO:0009987,GO:…	ko:K13346	ko04146,map04146	Peroxisome biogenesis factor
PAxG01Gg0045000	3.18028	3.37571e-208	1.57126e-205	-	GO:0000166,GO:0003674,GO:0003735,GO:0005198,GO:0005488,GO:0005507,GO:0005515,GO:0005524,GO:0005575,GO:0005622,GO:0005623,GO:0005737,GO:0005739,GO:0005759,GO:0005773,GO:0005774,GO:0005829,GO:0005840,GO:0005844,GO:0005886,GO:0006457,GO:0006458,GO:0006605,GO:0006626,GO:0006810,GO:0006839,GO:0006886,GO:0006950,GO:0006996,GO:0007005,GO:0008104,GO:0008144,GO:0008150,GO:0009266,GO:0009408,GO:0009507,GO:…	ko:K04077	ko03018,ko04212,ko04940,ko05134,ko05152,map03018,map04212,map04940,map05134,map05152	Belongs to the chaperonin (HSP60) family
PAxG04Gg0118400	2.64708	5.03497e-208	2.31694e-205	-	GO:0000028,GO:0000462,GO:0003674,GO:0003676,GO:0003723,GO:0003729,GO:0003735,GO:0005198,GO:0005488,GO:0005575,GO:0005622,GO:0005623,GO:0005634,GO:0005730,GO:0005737,GO:0005829,GO:0005840,GO:0005844,GO:0006139,GO:0006364,GO:0006396,GO:0006412,GO:0006518,GO:0006725,GO:0006807,GO:0006996,GO:0008150,GO:0008152,GO:0009058,GO:0009059,GO:0009987,GO:0010467,GO:0015935,GO:0016043,GO:0016070,GO:0016072,GO:…	ko:K02955	ko03010,map03010	Belongs to the universal ribosomal protein uS11 family
PAxG06Ag0183000	2.42915	1.23169e-207	5.60419e-205	-	GO:0003674,GO:0003735,GO:0005198,GO:0005575,GO:0005622,GO:0005623,GO:0005737,GO:0005829,GO:0005840,GO:0006412,GO:0006518,GO:0006807,GO:0008150,GO:0008152,GO:0009058,GO:0009059,GO:0009987,GO:0010467,GO:0015934,GO:0019538,GO:0022625,GO:0022626,GO:0032991,GO:0034641,GO:0034645,GO:0043043,GO:0043170,GO:0043226,GO:0043228,GO:0043229,GO:0043232,GO:0043603,GO:0043604,GO:0044237,GO:0044238,GO:0044249,GO:…	ko:K02889	ko03010,map03010	60S ribosomal protein
PAxG14Gg0095000	6.48641	4.19942e-207	1.88951e-204	-	-	ko:K05658	ko02010,ko04976,ko05206,ko05226,map02010,map04976,map05206,map05226	ABC transporter B family member
PAxG01Gg0056900	4.28075	4.46338e-207	1.9862e-204	-	GO:0001101,GO:0003674,GO:0003676,GO:0003677,GO:0003700,GO:0005488,GO:0006082,GO:0006355,GO:0006790,GO:0006807,GO:0006950,GO:0006970,GO:0008150,GO:0008152,GO:0009266,GO:0009409,GO:0009414,GO:0009415,GO:0009628,GO:0009651,GO:0009719,GO:0009723,GO:0009725,GO:0009737,GO:0009751,GO:0009753,GO:0009889,GO:0009891,GO:0009893,GO:0009987,GO:0010033,GO:0010035,GO:0010468,GO:0010556,GO:0010557,GO:0010604,GO:…	-	-	ethylene-responsive transcription factor
PAxG14Gg0018300	4.65914	6.89329e-207	3.03417e-204	-	GO:0000902,GO:0000904,GO:0005575,GO:0005622,GO:0005623,GO:0005737,GO:0008150,GO:0008152,GO:0009058,GO:0009059,GO:0009653,GO:0009888,GO:0009987,GO:0010026,GO:0010090,GO:0010143,GO:0016043,GO:0030154,GO:0032502,GO:0032989,GO:0043170,GO:0044424,GO:0044464,GO:0048468,GO:0048856,GO:0048869,GO:0051179,GO:0071704,GO:0071840,GO:0090558,GO:0090626,GO:1901576	-	-	acetyltransferase At3g50280-like
PAxG09Gg0053500	3.98094	5.5802e-206	2.42979e-203	-	-	ko:K00083	ko00940,ko01100,ko01110,map00940,map01100,map01110	Cinnamyl alcohol dehydrogenase-like protein
PAxG01Ag0362400	3.13122	1.26207e-205	5.43696e-203	-	GO:0003674,GO:0003824,GO:0005488,GO:0005507,GO:0005575,GO:0005576,GO:0005618,GO:0005622,GO:0005623,GO:0005737,GO:0005739,GO:0006950,GO:0006952,GO:0006970,GO:0008150,GO:0008152,GO:0009266,GO:0009409,GO:0009507,GO:0009536,GO:0009605,GO:0009607,GO:0009617,GO:0009628,GO:0009651,GO:0010035,GO:0010038,GO:0016491,GO:0016614,GO:0016615,GO:0016616,GO:0030060,GO:0030312,GO:0042221,GO:0042742,GO:0043167,GO:…	ko:K00026	ko00020,ko00270,ko00620,ko00630,ko00710,ko01100,ko01110,ko01120,ko01130,ko01200,map00020,map00270,map00620,map00630,map00710,map01100,map01110,map01120,map01130,map01200	Malate dehydrogenase
PAxG02Gg0217200	6.55381	9.60725e-205	4.09522e-202	-	-	-	-	Hydroxyproline-rich glycoprotein (HRGP)
PAxG09Ag0054400	6.63164	1.71386e-204	7.22946e-202	-	GO:0003674,GO:0003824,GO:0004497,GO:0005575,GO:0005622,GO:0005623,GO:0005737,GO:0005783,GO:0005911,GO:0006629,GO:0006720,GO:0006721,GO:0006722,GO:0006950,GO:0006952,GO:0007275,GO:0008150,GO:0008152,GO:0008299,GO:0008610,GO:0009058,GO:0009506,GO:0009605,GO:0009606,GO:0009607,GO:0009620,GO:0009628,GO:0009629,GO:0009630,GO:0009812,GO:0009958,GO:0009987,GO:0010683,GO:0012505,GO:0016020,GO:0016491,GO:…	ko:K00512,ko:K07408,ko:K07418	ko00140,ko00380,ko00590,ko00591,ko00830,ko00980,ko01100,ko04212,ko04726,ko04750,ko04913,ko04917,ko04927,ko04934,ko05204,map00140,map00380,map00590,map00591,map00830,map00980,map01100,map04212,map04726,map04750,map04913,map04917,map04927,map04934,map05204	Cytochrome p450
PAxG14Ag0140200	3.27708	1.86918e-204	7.80336e-202	-	GO:0005575,GO:0005622,GO:0005623,GO:0005737,GO:0006629,GO:0006643,GO:0006950,GO:0006979,GO:0006996,GO:0008150,GO:0008152,GO:0008610,GO:0009058,GO:0009507,GO:0009532,GO:0009534,GO:0009535,GO:0009536,GO:0009570,GO:0009579,GO:0009605,GO:0009657,GO:0009658,GO:0009987,GO:0009991,GO:0010287,GO:0016020,GO:0016043,GO:0031667,GO:0031976,GO:0031984,GO:0033554,GO:0034357,GO:0034599,GO:0042221,GO:0042592,GO:…	ko:K08869	-	ABC1 family
PAxG04Gg0025200	5.88416	2.32718e-204	9.61624e-202	-	GO:0003674,GO:0003824,GO:0003954,GO:0005575,GO:0005622,GO:0005623,GO:0005737,GO:0005739,GO:0005740,GO:0005743,GO:0005758,GO:0006091,GO:0006116,GO:0006119,GO:0006139,GO:0006163,GO:0006725,GO:0006732,GO:0006733,GO:0006734,GO:0006753,GO:0006793,GO:0006796,GO:0006807,GO:0008137,GO:0008150,GO:0008152,GO:0009117,GO:0009123,GO:0009126,GO:0009141,GO:0009144,GO:0009150,GO:0009161,GO:0009167,GO:0009199,GO:…	ko:K17871	-	External alternative NAD(P)H-ubiquinone oxidoreductase
PAxG02Ag0208100	5.20761	1.15956e-203	4.74308e-201	ACO1	GO:0000302,GO:0001101,GO:0003674,GO:0003824,GO:0005488,GO:0005507,GO:0005575,GO:0005618,GO:0005622,GO:0005623,GO:0005737,GO:0005783,GO:0005794,GO:0005829,GO:0005886,GO:0005911,GO:0006950,GO:0006970,GO:0006979,GO:0008150,GO:0008152,GO:0009058,GO:0009506,GO:0009593,GO:0009605,GO:0009607,GO:0009620,GO:0009628,GO:0009651,GO:0009692,GO:0009693,GO:0009719,GO:0009720,GO:0009723,GO:0009725,GO:0009726,GO:…	ko:K05933	ko00270,ko01100,ko01110,map00270,map01100,map01110	Belongs to the iron ascorbate-dependent oxidoreductase family
PAxG17Ag0008500	5.73365	1.95952e-202	7.93506e-200	-	GO:0003674,GO:0003824,GO:0004838,GO:0005575,GO:0005622,GO:0005623,GO:0005737,GO:0005829,GO:0006082,GO:0006520,GO:0006570,GO:0006572,GO:0006725,GO:0006807,GO:0008150,GO:0008152,GO:0008483,GO:0009056,GO:0009063,GO:0009072,GO:0009074,GO:0009987,GO:0016054,GO:0016740,GO:0016769,GO:0019439,GO:0019752,GO:0043436,GO:0044237,GO:0044238,GO:0044248,GO:0044281,GO:0044282,GO:0044424,GO:0044444,GO:0044464,GO:…	ko:K00815	ko00130,ko00270,ko00350,ko00360,ko00400,ko00401,ko00950,ko00960,ko01100,ko01110,ko01130,ko01230,map00130,map00270,map00350,map00360,map00400,map00401,map00950,map00960,map01100,map01110,map01130,map01230	Aminotransferase class I and II
PAxG14Gg0038300	2.36518	2.15672e-201	8.64716e-199	NDPK1	GO:0000302,GO:0003674,GO:0003824,GO:0004550,GO:0005575,GO:0005622,GO:0005623,GO:0006139,GO:0006165,GO:0006725,GO:0006753,GO:0006793,GO:0006796,GO:0006807,GO:0006950,GO:0006979,GO:0008150,GO:0008152,GO:0009117,GO:0009132,GO:0009636,GO:0009987,GO:0010035,GO:0016301,GO:0016310,GO:0016740,GO:0016772,GO:0016776,GO:0019205,GO:0019637,GO:0033554,GO:0034599,GO:0034614,GO:0034641,GO:0035690,GO:0042221,GO:…	ko:K00940	ko00230,ko00240,ko00983,ko01100,ko01110,ko01130,ko04016,map00230,map00240,map00983,map01100,map01110,map01130,map04016	Nucleoside diphosphate kinase
PAxG10Gg0197600	2.75105	3.55523e-201	1.41146e-198	-	GO:0001101,GO:0003674,GO:0003676,GO:0003723,GO:0003729,GO:0005215,GO:0005372,GO:0005488,GO:0005515,GO:0005575,GO:0005622,GO:0005623,GO:0005737,GO:0005773,GO:0005886,GO:0005887,GO:0005911,GO:0006810,GO:0006811,GO:0006833,GO:0006855,GO:0006950,GO:0008150,GO:0009414,GO:0009415,GO:0009506,GO:0009507,GO:0009536,GO:0009628,GO:0009719,GO:0009725,GO:0009737,GO:0010033,GO:0010035,GO:0015250,GO:0015267,GO:…	ko:K09872	-	Belongs to the MIP aquaporin (TC 1.A.8) family
PAxG08Ag0005800	3.8953	1.83363e-200	7.209e-198	-	GO:0000325,GO:0001101,GO:0003674,GO:0005215,GO:0005575,GO:0005622,GO:0005623,GO:0005737,GO:0005773,GO:0005774,GO:0005886,GO:0006810,GO:0006811,GO:0006812,GO:0006813,GO:0006950,GO:0007275,GO:0008150,GO:0008324,GO:0009414,GO:0009415,GO:0009605,GO:0009606,GO:0009607,GO:0009624,GO:0009628,GO:0009629,GO:0009630,GO:0009705,GO:0009914,GO:0009926,GO:0009987,GO:0010035,GO:0010038,GO:0010043,GO:0010119,GO:…	-	-	Protein ZINC INDUCED
PAxG02Gg0173200	8.29834	2.13007e-200	8.29397e-198	-	-	ko:K05658	ko02010,ko04976,ko05206,ko05226,map02010,map04976,map05206,map05226	ABC transporter B family member
PAxG01Gg0302800	2.57991	7.28299e-200	2.80881e-197	SAHH2	GO:0000003,GO:0000096,GO:0003006,GO:0003674,GO:0003824,GO:0004013,GO:0005488,GO:0005507,GO:0005575,GO:0005576,GO:0005622,GO:0005623,GO:0005737,GO:0005773,GO:0005774,GO:0005829,GO:0005886,GO:0005911,GO:0006082,GO:0006139,GO:0006259,GO:0006325,GO:0006342,GO:0006346,GO:0006355,GO:0006520,GO:0006534,GO:0006555,GO:0006575,GO:0006725,GO:0006732,GO:0006790,GO:0006807,GO:0006996,GO:0007275,GO:0008150,GO:…	ko:K01251	ko00270,ko01100,map00270,map01100	Adenosylhomocysteinase
PAxG09Gg0071600	2.76801	2.10683e-197	8.04868e-195	-	GO:0005575,GO:0005622,GO:0005623,GO:0005737,GO:0005739,GO:0043226,GO:0043227,GO:0043229,GO:0043231,GO:0044424,GO:0044444,GO:0044464	ko:K04043	ko03018,ko04212,ko05152,map03018,map04212,map05152	Belongs to the heat shock protein 70 family
PAxG07Gg0012700	-4.60944	2.1663e-197	8.19852e-195	-	GO:0005575,GO:0005622,GO:0005623,GO:0005634,GO:0005694,GO:0043226,GO:0043227,GO:0043228,GO:0043229,GO:0043231,GO:0043232,GO:0044424,GO:0044464	ko:K11275	-	Domain in histone families 1 and 5
PAxG13Ag0053400	-4.76123	4.75608e-197	1.78331e-194	-	GO:0003674,GO:0005488,GO:0005507,GO:0005575,GO:0005622,GO:0005623,GO:0005634,GO:0005737,GO:0005829,GO:0008150,GO:0008270,GO:0009507,GO:0009536,GO:0009889,GO:0009890,GO:0009892,GO:0010310,GO:0010727,GO:0010728,GO:0010730,GO:0016151,GO:0019222,GO:0031323,GO:0031324,GO:0031326,GO:0031327,GO:0043167,GO:0043169,GO:0043226,GO:0043227,GO:0043229,GO:0043231,GO:0044424,GO:0044444,GO:0044464,GO:0046872,GO:…	-	-	metal ion binding
PAxG08Gg0025500	3.21542	3.9512e-196	1.46792e-193	ADK	GO:0003674,GO:0003824,GO:0004001,GO:0005488,GO:0005507,GO:0005575,GO:0005622,GO:0005623,GO:0005634,GO:0005737,GO:0005829,GO:0005886,GO:0006139,GO:0006163,GO:0006164,GO:0006166,GO:0006167,GO:0006169,GO:0006725,GO:0006753,GO:0006793,GO:0006796,GO:0006807,GO:0008150,GO:0008152,GO:0009058,GO:0009116,GO:0009117,GO:0009119,GO:0009123,GO:0009124,GO:0009126,GO:0009127,GO:0009150,GO:0009152,GO:0009156,GO:…	ko:K00856	ko00230,ko01100,map00230,map01100	adenosine kinase
PAxG04Ag0190400	4.07627	1.95282e-194	7.18905e-192	-	-	-	-	Nodulin-like
PAxG12Ag0062000	5.90308	5.07543e-194	1.85162e-191	-	GO:0003674,GO:0003824,GO:0005215,GO:0005575,GO:0005622,GO:0005623,GO:0005886,GO:0005911,GO:0006810,GO:0006869,GO:0008150,GO:0009506,GO:0010876,GO:0015399,GO:0015405,GO:0016020,GO:0016462,GO:0016787,GO:0016817,GO:0016818,GO:0016887,GO:0017111,GO:0022804,GO:0022857,GO:0030054,GO:0033036,GO:0042623,GO:0042626,GO:0043226,GO:0043227,GO:0043229,GO:0043231,GO:0043492,GO:0044424,GO:0044464,GO:0051179,GO:…	-	-	ABC transporter A family member
PAxG08Ag0026300	3.00794	5.42569e-194	1.96172e-191	ADK	GO:0003674,GO:0003824,GO:0004001,GO:0005488,GO:0005507,GO:0005575,GO:0005622,GO:0005623,GO:0005634,GO:0005737,GO:0005829,GO:0005886,GO:0006139,GO:0006163,GO:0006164,GO:0006166,GO:0006167,GO:0006169,GO:0006725,GO:0006753,GO:0006793,GO:0006796,GO:0006807,GO:0008150,GO:0008152,GO:0009058,GO:0009116,GO:0009117,GO:0009119,GO:0009123,GO:0009124,GO:0009126,GO:0009127,GO:0009150,GO:0009152,GO:0009156,GO:…	ko:K00856	ko00230,ko01100,map00230,map01100	adenosine kinase
PAxG16Ag0022800	-3.01233	1.25796e-193	4.50806e-191	-	-	-	-	R3H domain-containing protein
PAxG17Gg0239800	2.20417	7.05477e-192	2.50599e-189	-	GO:0002181,GO:0003674,GO:0003676,GO:0003723,GO:0003729,GO:0003735,GO:0005198,GO:0005488,GO:0005575,GO:0005622,GO:0005623,GO:0005737,GO:0005829,GO:0005840,GO:0006139,GO:0006364,GO:0006396,GO:0006412,GO:0006518,GO:0006725,GO:0006807,GO:0008150,GO:0008152,GO:0009058,GO:0009059,GO:0009507,GO:0009536,GO:0009987,GO:0010467,GO:0015935,GO:0016020,GO:0016070,GO:0016072,GO:0019538,GO:0022613,GO:0022626,GO:…	ko:K02993	ko03010,map03010	Belongs to the eukaryotic ribosomal protein eS7 family
PAxG09Gg0132900	-6.29616	1.43034e-191	5.03668e-189	-	-	-	-	phytosulfokines 6
PAxG11Ag0006400	4.53684	1.61033e-191	5.62157e-189	WRKY6	GO:0001067,GO:0003674,GO:0003676,GO:0003677,GO:0003700,GO:0005488,GO:0006355,GO:0006950,GO:0007154,GO:0008150,GO:0009267,GO:0009605,GO:0009889,GO:0009890,GO:0009892,GO:0009987,GO:0009991,GO:0010033,GO:0010036,GO:0010200,GO:0010243,GO:0010468,GO:0010556,GO:0010558,GO:0010605,GO:0010629,GO:0016036,GO:0019219,GO:0019222,GO:0031323,GO:0031324,GO:0031326,GO:0031327,GO:0031667,GO:0031668,GO:0031669,GO:…	-	-	WRKY transcription factor
PAxG13Ag0090500	5.46343	3.16733e-191	1.09625e-188	OPR1	GO:0003674,GO:0003824,GO:0005575,GO:0005622,GO:0005623,GO:0006950,GO:0008150,GO:0008152,GO:0009611,GO:0016491,GO:0016627,GO:0016628,GO:0016629,GO:0044464,GO:0050896,GO:0055114	ko:K05894	ko00592,ko01100,ko01110,map00592,map01100,map01110	12-oxophytodienoate reductase
PAxG10Ag0043900	-4.82152	1.95765e-190	6.71823e-188	-	GO:0003674,GO:0005488,GO:0005515,GO:0008150,GO:0009888,GO:0010087,GO:0010088,GO:0032502,GO:0042802,GO:0042803,GO:0043621,GO:0046983,GO:0048856	-	-	Sieve element occlusion C-terminus
PAxG14Ag0001600	2.73774	2.20026e-190	7.48735e-188	-	GO:0003674,GO:0005215,GO:0005575,GO:0005622,GO:0005623,GO:0005737,GO:0005739,GO:0005740,GO:0005741,GO:0005742,GO:0005743,GO:0005773,GO:0005774,GO:0006605,GO:0006626,GO:0006810,GO:0006839,GO:0006886,GO:0006996,GO:0007005,GO:0008104,GO:0008150,GO:0008320,GO:0008565,GO:0009987,GO:0015031,GO:0015399,GO:0015405,GO:0015450,GO:0015833,GO:0016020,GO:0016043,GO:0017038,GO:0019866,GO:0019867,GO:0022804,GO:…	ko:K11518	ko05014,map05014	Mitochondrial import receptor subunit
PAxG04Ag0026500	5.35057	7.7721e-190	2.62276e-187	-	GO:0003674,GO:0003824,GO:0003954,GO:0005575,GO:0005622,GO:0005623,GO:0005737,GO:0005739,GO:0005740,GO:0005743,GO:0005758,GO:0006091,GO:0006116,GO:0006119,GO:0006139,GO:0006163,GO:0006725,GO:0006732,GO:0006733,GO:0006734,GO:0006753,GO:0006793,GO:0006796,GO:0006807,GO:0008137,GO:0008150,GO:0008152,GO:0009117,GO:0009123,GO:0009126,GO:0009141,GO:0009144,GO:0009150,GO:0009161,GO:0009167,GO:0009199,GO:…	ko:K17871	-	External alternative NAD(P)H-ubiquinone oxidoreductase
PAxG04Ag0165500	2.5825	1.14691e-188	3.83836e-186	-	GO:0002181,GO:0003674,GO:0003735,GO:0005198,GO:0005575,GO:0005622,GO:0005623,GO:0005634,GO:0005730,GO:0005737,GO:0005829,GO:0005840,GO:0005844,GO:0005886,GO:0006412,GO:0006518,GO:0006807,GO:0006950,GO:0008150,GO:0008152,GO:0009058,GO:0009059,GO:0009266,GO:0009409,GO:0009507,GO:0009536,GO:0009628,GO:0009987,GO:0010467,GO:0015934,GO:0016020,GO:0019538,GO:0022625,GO:0022626,GO:0031974,GO:0031981,GO:…	ko:K02943	ko03010,map03010	Belongs to the eukaryotic ribosomal protein P1 P2 family
PAxG13Gg0139500	2.41296	3.99398e-188	1.32571e-185	-	GO:0000027,GO:0002252,GO:0002376,GO:0003674,GO:0003676,GO:0003723,GO:0003729,GO:0003735,GO:0005198,GO:0005488,GO:0005575,GO:0005622,GO:0005623,GO:0005634,GO:0005730,GO:0005737,GO:0005773,GO:0005774,GO:0005829,GO:0005840,GO:0005844,GO:0006412,GO:0006518,GO:0006807,GO:0006950,GO:0006952,GO:0006996,GO:0008150,GO:0008152,GO:0009058,GO:0009059,GO:0009314,GO:0009411,GO:0009416,GO:0009507,GO:0009526,GO:…	ko:K02866	ko03010,map03010	60S ribosomal Protein
PAxG01Gg0432400	-2.75699	7.6552e-188	2.5203e-185	-	-	-	-	Protein of unknown function (DUF640)
PAxG14Gg0116800	3.7001	6.20028e-187	2.02484e-184	-	GO:0000166,GO:0003674,GO:0005488,GO:0005524,GO:0005575,GO:0005618,GO:0005622,GO:0005623,GO:0005737,GO:0005739,GO:0008144,GO:0008150,GO:0008270,GO:0010035,GO:0010038,GO:0017076,GO:0030312,GO:0030554,GO:0032553,GO:0032555,GO:0032559,GO:0035639,GO:0036094,GO:0042221,GO:0043167,GO:0043168,GO:0043169,GO:0043226,GO:0043227,GO:0043229,GO:0043231,GO:0044424,GO:0044444,GO:0044464,GO:0046686,GO:0046872,GO:…	ko:K02358	-	This protein promotes the GTP-dependent binding of aminoacyl-tRNA to the A-site of ribosomes during protein biosynthesis
PAxG10Ag0054000	-4.10048	1.94169e-186	6.2903e-184	-	GO:0000003,GO:0000902,GO:0000904,GO:0003006,GO:0003674,GO:0004857,GO:0005575,GO:0005623,GO:0008150,GO:0009653,GO:0009826,GO:0009856,GO:0009860,GO:0009932,GO:0009987,GO:0012505,GO:0016043,GO:0016049,GO:0022414,GO:0030154,GO:0030234,GO:0030427,GO:0032501,GO:0032502,GO:0032989,GO:0035838,GO:0040007,GO:0042995,GO:0043086,GO:0044092,GO:0044463,GO:0044464,GO:0044706,GO:0046910,GO:0048468,GO:0048588,GO:…	-	-	pectinesterase inhibitor
PAxG02Ag0215600	7.71784	2.19763e-186	7.06295e-184	-	-	-	-	-
PAxG09Ag0016900	2.22436	3.5551e-186	1.13357e-183	-	GO:0000028,GO:0000462,GO:0003674,GO:0003676,GO:0003723,GO:0003729,GO:0003735,GO:0005198,GO:0005488,GO:0005575,GO:0005622,GO:0005623,GO:0005634,GO:0005730,GO:0005737,GO:0005829,GO:0005840,GO:0005844,GO:0006139,GO:0006364,GO:0006396,GO:0006412,GO:0006518,GO:0006725,GO:0006807,GO:0006996,GO:0008150,GO:0008152,GO:0009058,GO:0009059,GO:0009987,GO:0010467,GO:0015935,GO:0016043,GO:0016070,GO:0016072,GO:…	ko:K02955	ko03010,map03010	Belongs to the universal ribosomal protein uS11 family
PAxG09Ag0105200	4.35235	4.47799e-186	1.41669e-183	-	GO:0003674,GO:0003824,GO:0003993,GO:0005488,GO:0005506,GO:0005575,GO:0005576,GO:0005615,GO:0005618,GO:0005622,GO:0005623,GO:0005737,GO:0005829,GO:0005911,GO:0006793,GO:0006796,GO:0006950,GO:0007154,GO:0008150,GO:0008152,GO:0008199,GO:0008270,GO:0009267,GO:0009505,GO:0009506,GO:0009605,GO:0009987,GO:0009991,GO:0016036,GO:0016311,GO:0016787,GO:0016788,GO:0016791,GO:0030054,GO:0030145,GO:0030312,GO:…	ko:K22390	-	Purple acid phosphatase
PAxG02Gg0188500	5.17248	4.5404e-186	1.4253e-183	-	GO:0000302,GO:0001101,GO:0002831,GO:0005575,GO:0005622,GO:0005623,GO:0005634,GO:0005737,GO:0005739,GO:0005829,GO:0006950,GO:0006970,GO:0006979,GO:0007154,GO:0007275,GO:0007568,GO:0008150,GO:0009266,GO:0009314,GO:0009409,GO:0009414,GO:0009415,GO:0009416,GO:0009605,GO:0009607,GO:0009611,GO:0009620,GO:0009625,GO:0009628,GO:0009636,GO:0009642,GO:0009646,GO:0009651,GO:0009719,GO:0009723,GO:0009725,GO:…	-	-	Late embryogenesis abundant protein
PAxG15Gg0135300	3.07326	1.54454e-184	4.81126e-182	-	GO:0000154,GO:0000494,GO:0001510,GO:0003674,GO:0003676,GO:0003723,GO:0003824,GO:0004518,GO:0004540,GO:0005488,GO:0005575,GO:0005622,GO:0005623,GO:0005634,GO:0005654,GO:0005730,GO:0005732,GO:0006139,GO:0006325,GO:0006364,GO:0006396,GO:0006464,GO:0006479,GO:0006725,GO:0006807,GO:0006996,GO:0008150,GO:0008152,GO:0008168,GO:0008170,GO:0008173,GO:0008213,GO:0008276,GO:0008649,GO:0008757,GO:0009451,GO:…	ko:K14563	ko03008,map03008	mediator of RNA polymerase II transcription subunit
PAxG14Gg0028700	5.67279	9.53952e-184	2.94888e-181	-	GO:0003674,GO:0003824,GO:0004497,GO:0005575,GO:0008150,GO:0008152,GO:0009058,GO:0016020,GO:0016491,GO:0016705,GO:0016709,GO:0019748,GO:0044550,GO:0055114	ko:K00512,ko:K07408	ko00140,ko00380,ko00830,ko00980,ko01100,ko04913,ko04917,ko04927,ko04934,ko05204,map00140,map00380,map00830,map00980,map01100,map04913,map04917,map04927,map04934,map05204	cytochrome P450
PAxG13Ag0103600	4.27282	1.589e-183	4.87472e-181	-	GO:0003674,GO:0003824,GO:0005575,GO:0005622,GO:0005623,GO:0005737,GO:0005773,GO:0005794,GO:0005911,GO:0008150,GO:0008374,GO:0009506,GO:0009987,GO:0012505,GO:0016407,GO:0016413,GO:0016740,GO:0016746,GO:0016747,GO:0030054,GO:0043226,GO:0043227,GO:0043229,GO:0043231,GO:0044424,GO:0044444,GO:0044464,GO:0055044,GO:0071554	-	-	GDSL/SGNH-like Acyl-Esterase family found in Pmr5 and Cas1p
PAxG01Ag0291800	2.90904	4.15157e-183	1.26404e-180	-	GO:0003674,GO:0003824,GO:0006725,GO:0008150,GO:0008152,GO:0008168,GO:0008171,GO:0008757,GO:0009058,GO:0009698,GO:0009699,GO:0009804,GO:0009805,GO:0009987,GO:0010035,GO:0010038,GO:0016740,GO:0016741,GO:0018130,GO:0019438,GO:0019748,GO:0032259,GO:0042221,GO:0042409,GO:0044237,GO:0044249,GO:0044550,GO:0046483,GO:0046686,GO:0050896,GO:0071704,GO:1901360,GO:1901362,GO:1901576	ko:K00588	ko00360,ko00940,ko00941,ko00945,ko01100,ko01110,map00360,map00940,map00941,map00945,map01100,map01110	caffeoyl-CoA O-methyltransferase
PAxG06Ag0013200	-3.93823	6.65246e-183	2.01038e-180	INT3	GO:0003674,GO:0005215,GO:0005351,GO:0005355,GO:0005402,GO:0005575,GO:0005623,GO:0005886,GO:0006810,GO:0006811,GO:0006812,GO:0008150,GO:0008324,GO:0008643,GO:0008645,GO:0015075,GO:0015077,GO:0015078,GO:0015144,GO:0015145,GO:0015149,GO:0015291,GO:0015293,GO:0015294,GO:0015295,GO:0015318,GO:0015672,GO:0015749,GO:0016020,GO:0022804,GO:0022857,GO:0022890,GO:0034219,GO:0034220,GO:0044464,GO:0046323,GO:…	ko:K08150	-	Belongs to the major facilitator superfamily. Sugar transporter (TC 2.A.1.1) family
PAxG15Ag0099400	-5.22457	1.34568e-182	4.03655e-180	-	GO:0000041,GO:0003674,GO:0005215,GO:0005575,GO:0005623,GO:0005886,GO:0005887,GO:0006810,GO:0006811,GO:0006812,GO:0006825,GO:0008150,GO:0008515,GO:0008643,GO:0015144,GO:0015154,GO:0015157,GO:0015766,GO:0015770,GO:0015772,GO:0016020,GO:0016021,GO:0022857,GO:0030001,GO:0031224,GO:0031226,GO:0034219,GO:0044425,GO:0044459,GO:0044464,GO:0051119,GO:0051179,GO:0051234,GO:0055085,GO:0071702,GO:0071944	ko:K15382	-	Mediates both low-affinity uptake and efflux of sugar across the membrane
PAxG06Gg0022500	4.94274	2.16712e-181	6.45277e-179	-	GO:0001101,GO:0003674,GO:0003824,GO:0004364,GO:0005575,GO:0005622,GO:0005623,GO:0005737,GO:0006518,GO:0006575,GO:0006749,GO:0006790,GO:0006807,GO:0006950,GO:0008150,GO:0008152,GO:0009056,GO:0009266,GO:0009404,GO:0009407,GO:0009408,GO:0009628,GO:0009636,GO:0009719,GO:0009725,GO:0009733,GO:0009735,GO:0009737,GO:0009739,GO:0009987,GO:0010033,GO:0010035,GO:0010038,GO:0016740,GO:0016765,GO:0019748,GO:…	ko:K00799	ko00480,ko00980,ko00982,ko00983,ko01524,ko05200,ko05204,ko05225,ko05418,map00480,map00980,map00982,map00983,map01524,map05200,map05204,map05225,map05418	Belongs to the GST superfamily
PAxG12Ag0086100	-2.48708	4.12433e-181	1.21908e-178	-	GO:0003674,GO:0003824,GO:0004177,GO:0005488,GO:0005515,GO:0005575,GO:0005622,GO:0005623,GO:0005737,GO:0005829,GO:0006508,GO:0006518,GO:0006807,GO:0008150,GO:0008152,GO:0008233,GO:0008235,GO:0008237,GO:0008238,GO:0009987,GO:0016787,GO:0019538,GO:0034641,GO:0042802,GO:0043170,GO:0043603,GO:0044237,GO:0044238,GO:0044424,GO:0044444,GO:0044464,GO:0070006,GO:0070011,GO:0071704,GO:0140096,GO:1901564	ko:K01267	-	Belongs to the peptidase M18 family
PAxG05Ag0163000	5.90876	9.73751e-181	2.85739e-178	-	-	-	-	-
PAxG17Ag0168900	2.48444	1.20862e-180	3.52109e-178	-	GO:0003674,GO:0004857,GO:0004866,GO:0004867,GO:0004869,GO:0005575,GO:0005576,GO:0005615,GO:0005622,GO:0005623,GO:0005737,GO:0008150,GO:0009892,GO:0010466,GO:0010605,GO:0010951,GO:0019222,GO:0030162,GO:0030234,GO:0030414,GO:0031323,GO:0031324,GO:0032268,GO:0032269,GO:0043086,GO:0044092,GO:0044421,GO:0044424,GO:0044464,GO:0045861,GO:0048046,GO:0048519,GO:0048523,GO:0050789,GO:0050790,GO:0050794,GO:…	ko:K13963	ko05146,map05146	Belongs to the serpin family
PAxG13Ag0071800	5.27718	2.27638e-179	6.58442e-177	-	GO:0003674,GO:0005215,GO:0005345,GO:0006810,GO:0006863,GO:0008150,GO:0015205,GO:0015851,GO:0015853,GO:0015854,GO:0022857,GO:0051179,GO:0051234,GO:0055085,GO:0071702,GO:0071705,GO:0072530,GO:1904823	ko:K06901	-	Adenine guanine permease
PAxG11Ag0144300	5.92099	3.40378e-179	9.77561e-177	-	GO:0003674,GO:0003824,GO:0005575,GO:0005576,GO:0005618,GO:0005622,GO:0005623,GO:0005737,GO:0005739,GO:0005773,GO:0005829,GO:0005886,GO:0005911,GO:0006950,GO:0006952,GO:0006979,GO:0008150,GO:0008152,GO:0009505,GO:0009506,GO:0009605,GO:0009607,GO:0009620,GO:0016020,GO:0016491,GO:0016614,GO:0016899,GO:0030054,GO:0030312,GO:0043207,GO:0043226,GO:0043227,GO:0043229,GO:0043231,GO:0044424,GO:0044444,GO:…	-	-	Belongs to the oxygen-dependent FAD-linked oxidoreductase family
PAxG11Ag0097500	-4.06804	7.20347e-179	2.05426e-176	-	-	-	-	-
PAxG16Gg0023400	-2.8605	1.23457e-178	3.49608e-176	-	-	-	-	R3H domain-containing protein
PAxG13Ag0057000	-3.20401	7.26373e-178	2.04267e-175	-	-	-	-	ubiquitin-protein transferase activity
PAxG16Gg0127100	4.63943	2.68758e-177	7.50576e-175	-	-	ko:K00430	ko00940,ko01100,ko01110,map00940,map01100,map01110	Belongs to the peroxidase family. Classical plant (class III) peroxidase subfamily
PAxG13Ag0128600	4.08552	2.81204e-177	7.79955e-175	-	GO:0005575,GO:0005622,GO:0005623,GO:0005737,GO:0006605,GO:0006810,GO:0006886,GO:0006996,GO:0008104,GO:0008150,GO:0009507,GO:0009526,GO:0009528,GO:0009536,GO:0009657,GO:0009658,GO:0009706,GO:0009941,GO:0009987,GO:0015031,GO:0015833,GO:0016020,GO:0016043,GO:0017038,GO:0019866,GO:0031090,GO:0031897,GO:0031967,GO:0031969,GO:0031975,GO:0032991,GO:0033036,GO:0033365,GO:0034613,GO:0042170,GO:0042886,GO:…	-	-	Protein TIC110, chloroplastic-like
PAxG16Gg0102700	4.41996	4.07661e-177	1.12301e-174	-	GO:0003674,GO:0005215,GO:0005315,GO:0005575,GO:0005622,GO:0005623,GO:0005737,GO:0006810,GO:0006811,GO:0006820,GO:0008150,GO:0009536,GO:0015291,GO:0015318,GO:0016020,GO:0016021,GO:0022804,GO:0022857,GO:0031224,GO:0034220,GO:0043226,GO:0043227,GO:0043229,GO:0043231,GO:0044424,GO:0044425,GO:0044444,GO:0044464,GO:0051179,GO:0051234,GO:0055085,GO:0098656	ko:K08193	-	anion transporter 3
PAxG03Ag0140800	2.2888	4.30795e-177	1.17872e-174	RPS27	GO:0000028,GO:0000075,GO:0000077,GO:0000184,GO:0000278,GO:0000462,GO:0000469,GO:0000478,GO:0000479,GO:0000956,GO:0002181,GO:0003674,GO:0003676,GO:0003677,GO:0003723,GO:0003729,GO:0003735,GO:0005198,GO:0005488,GO:0005575,GO:0005618,GO:0005622,GO:0005623,GO:0005634,GO:0005654,GO:0005730,GO:0005737,GO:0005829,GO:0005840,GO:0005844,GO:0005886,GO:0005911,GO:0006139,GO:0006364,GO:0006396,GO:0006401,GO:…	ko:K02978,ko:K08053,ko:K18061	ko03010,ko04010,ko04014,ko05203,map03010,map04010,map04014,map05203	ribosomal small subunit assembly
PAxG01Gg0360800	2.94567	1.29209e-176	3.51163e-174	-	GO:0003674,GO:0003824,GO:0005488,GO:0005507,GO:0005575,GO:0005576,GO:0005618,GO:0005622,GO:0005623,GO:0005737,GO:0005739,GO:0006950,GO:0006952,GO:0006970,GO:0008150,GO:0008152,GO:0009266,GO:0009409,GO:0009507,GO:0009536,GO:0009605,GO:0009607,GO:0009617,GO:0009628,GO:0009651,GO:0010035,GO:0010038,GO:0016491,GO:0016614,GO:0016615,GO:0016616,GO:0030060,GO:0030312,GO:0042221,GO:0042742,GO:0043167,GO:…	ko:K00026	ko00020,ko00270,ko00620,ko00630,ko00710,ko01100,ko01110,ko01120,ko01130,ko01200,map00020,map00270,map00620,map00630,map00710,map01100,map01110,map01120,map01130,map01200	Malate dehydrogenase
PAxG08Ag0182600	-2.29905	1.45285e-175	3.9222e-173	-	GO:0005575,GO:0005622,GO:0005623,GO:0005634,GO:0005737,GO:0008150,GO:0043226,GO:0043227,GO:0043229,GO:0043231,GO:0044424,GO:0044464,GO:0048519,GO:0048579,GO:0048580,GO:0048581,GO:0048583,GO:0048585,GO:0048586,GO:0050789,GO:0050793,GO:0051093,GO:0051239,GO:0051241,GO:0065007,GO:2000026,GO:2000028,GO:2000241,GO:2000242	ko:K08066	ko04612,ko05152,map04612,map05152	Nuclear transcription factor Y subunit C-3-like
PAxG04Ag0161400	5.92738	1.18242e-174	3.17099e-172	-	-	-	-	Lysine histidine transporter-like
PAxG01Gg0309700	2.75012	1.72151e-174	4.58635e-172	-	GO:0000470,GO:0003674,GO:0003676,GO:0003723,GO:0005488,GO:0005575,GO:0005622,GO:0005623,GO:0005737,GO:0005829,GO:0005840,GO:0006139,GO:0006364,GO:0006396,GO:0006412,GO:0006518,GO:0006725,GO:0006807,GO:0008150,GO:0008152,GO:0009058,GO:0009059,GO:0009987,GO:0010467,GO:0015934,GO:0016070,GO:0016072,GO:0019538,GO:0022613,GO:0022625,GO:0022626,GO:0032991,GO:0034470,GO:0034641,GO:0034645,GO:0034660,GO:…	ko:K02936	ko03010,map03010	60S ribosomal Protein
PAxG09Gg0091600	5.15892	5.0293e-174	1.33112e-171	-	GO:0003674,GO:0003824,GO:0005575,GO:0005622,GO:0005623,GO:0005737,GO:0005829,GO:0008150,GO:0008152,GO:0009056,GO:0016787,GO:0016788,GO:0044424,GO:0044444,GO:0044464,GO:0052689	-	-	Carboxylesterase
PAxG10Gg0136200	3.32763	1.36175e-173	3.58079e-171	-	GO:0003674,GO:0003824,GO:0004478,GO:0005575,GO:0005622,GO:0005623,GO:0005737,GO:0005829,GO:0016740,GO:0016765,GO:0044424,GO:0044444,GO:0044464	ko:K00789	ko00270,ko01100,ko01110,ko01230,map00270,map01100,map01110,map01230	Catalyzes the formation of S-adenosylmethionine from methionine and ATP
PAxG05Gg0178200	3.23869	1.88056e-173	4.91311e-171	RPL3	GO:0000027,GO:0003674,GO:0003676,GO:0003723,GO:0003729,GO:0003735,GO:0005198,GO:0005488,GO:0005575,GO:0005618,GO:0005622,GO:0005623,GO:0005634,GO:0005730,GO:0005737,GO:0005773,GO:0005774,GO:0005829,GO:0005840,GO:0005844,GO:0005886,GO:0005911,GO:0006412,GO:0006518,GO:0006807,GO:0006996,GO:0008150,GO:0008152,GO:0009058,GO:0009059,GO:0009506,GO:0009987,GO:0010467,GO:0015934,GO:0016020,GO:0016043,GO:…	ko:K02925,ko:K08498,ko:K13339	ko03010,ko04130,ko04146,map03010,map04130,map04146	Belongs to the universal ribosomal protein uL3 family
PAxG10Gg0149700	4.35414	1.93531e-173	5.02375e-171	-	GO:0000003,GO:0003006,GO:0003674,GO:0003824,GO:0004365,GO:0005488,GO:0005507,GO:0005575,GO:0005622,GO:0005623,GO:0005737,GO:0005975,GO:0007275,GO:0008150,GO:0008152,GO:0008270,GO:0009536,GO:0009555,GO:0009719,GO:0009725,GO:0009735,GO:0009791,GO:0009908,GO:0010033,GO:0016020,GO:0016491,GO:0016620,GO:0016903,GO:0022414,GO:0022622,GO:0032501,GO:0032502,GO:0042221,GO:0042592,GO:0043167,GO:0043169,GO:…	ko:K00134	ko00010,ko00710,ko01100,ko01110,ko01120,ko01130,ko01200,ko01230,ko04066,ko05010,map00010,map00710,map01100,map01110,map01120,map01130,map01200,map01230,map04066,map05010	Belongs to the glyceraldehyde-3-phosphate dehydrogenase family
PAxG05Gg0030300	6.19278	4.51142e-173	1.16363e-170	-	-	-	-	Carbohydrate-binding protein of the ER
PAxG05Ag0011100	-2.95408	2.33531e-172	5.98535e-170	-	GO:0001101,GO:0003674,GO:0003676,GO:0003677,GO:0005488,GO:0005575,GO:0005622,GO:0005623,GO:0005634,GO:0006355,GO:0006950,GO:0006970,GO:0008150,GO:0009414,GO:0009415,GO:0009628,GO:0009651,GO:0009719,GO:0009725,GO:0009737,GO:0009889,GO:0009891,GO:0009893,GO:0010033,GO:0010035,GO:0010468,GO:0010556,GO:0010557,GO:0010604,GO:0010628,GO:0019219,GO:0019222,GO:0031323,GO:0031325,GO:0031326,GO:0031328,GO:…	ko:K22376	-	Protein DEHYDRATION-INDUCED 19 homolog
PAxG16Gg0053300	2.84273	4.63642e-172	1.18083e-169	-	GO:0003674,GO:0003735,GO:0005198,GO:0005575,GO:0005622,GO:0005623,GO:0005737,GO:0005829,GO:0005840,GO:0006412,GO:0006518,GO:0006807,GO:0008150,GO:0008152,GO:0009058,GO:0009059,GO:0009987,GO:0010467,GO:0015934,GO:0019538,GO:0022625,GO:0022626,GO:0032991,GO:0034641,GO:0034645,GO:0043043,GO:0043170,GO:0043226,GO:0043228,GO:0043229,GO:0043232,GO:0043603,GO:0043604,GO:0044237,GO:0044238,GO:0044249,GO:…	ko:K02889	ko03010,map03010	60S ribosomal protein
PAxG13Ag0097500	-2.64734	8.49838e-172	2.15089e-169	-	GO:0000139,GO:0000209,GO:0000322,GO:0000325,GO:0000326,GO:0003674,GO:0003824,GO:0004842,GO:0005575,GO:0005622,GO:0005623,GO:0005737,GO:0005773,GO:0005794,GO:0006464,GO:0006807,GO:0008150,GO:0008152,GO:0009987,GO:0012505,GO:0016020,GO:0016567,GO:0016740,GO:0019538,GO:0019787,GO:0031090,GO:0031984,GO:0032446,GO:0036211,GO:0043170,GO:0043226,GO:0043227,GO:0043229,GO:0043231,GO:0043412,GO:0044237,GO:…	ko:K15692	-	Receptor homology region, transmembrane domain- and RING domain-containing protein
PAxG13Gg0011800	2.28662	2.01839e-171	5.0767e-169	RPL18	GO:0003674,GO:0003676,GO:0003723,GO:0003729,GO:0003735,GO:0005198,GO:0005488,GO:0005575,GO:0005622,GO:0005623,GO:0005737,GO:0005773,GO:0005774,GO:0005829,GO:0005840,GO:0005886,GO:0005911,GO:0006412,GO:0006518,GO:0006807,GO:0008150,GO:0008152,GO:0009058,GO:0009059,GO:0009506,GO:0009507,GO:0009536,GO:0009987,GO:0010467,GO:0015934,GO:0016020,GO:0019538,GO:0022625,GO:0022626,GO:0030054,GO:0031090,GO:…	ko:K02883	ko03010,map03010	60S ribosomal protein
PAxG03Gg0204800	-3.01743	3.42227e-171	8.55463e-169	-	GO:0005575,GO:0005622,GO:0005623,GO:0005737,GO:0005739,GO:0005759,GO:0005947,GO:0006082,GO:0006520,GO:0006807,GO:0006950,GO:0007154,GO:0008150,GO:0008152,GO:0009056,GO:0009063,GO:0009081,GO:0009083,GO:0009267,GO:0009314,GO:0009416,GO:0009605,GO:0009628,GO:0009642,GO:0009646,GO:0009743,GO:0009744,GO:0009987,GO:0009991,GO:0010033,GO:0016054,GO:0019752,GO:0030062,GO:0031667,GO:0031668,GO:0031669,GO:…	ko:K00059,ko:K00167	ko00061,ko00280,ko00333,ko00640,ko00780,ko01040,ko01100,ko01110,ko01130,ko01212,map00061,map00280,map00333,map00640,map00780,map01040,map01100,map01110,map01130,map01212	2-oxoisovalerate dehydrogenase subunit beta
PAxG19Gg0089900	8.36118	9.49921e-171	2.35994e-168	-	-	ko:K05909	-	Lignin degradation and detoxification of lignin-derived products
PAxG01Gg0319000	4.87214	4.57593e-170	1.12989e-167	-	-	-	-	Lysine histidine transporter
PAxG11Ag0123900	-2.79658	7.76461e-170	1.90562e-167	-	-	ko:K03113	ko03013,map03013	Protein translation factor SUI1 homolog
PAxG01Ag0306400	2.40691	7.96492e-170	1.94301e-167	SAHH2	GO:0000003,GO:0000096,GO:0003006,GO:0003674,GO:0003824,GO:0004013,GO:0005488,GO:0005507,GO:0005575,GO:0005576,GO:0005622,GO:0005623,GO:0005737,GO:0005773,GO:0005774,GO:0005829,GO:0005886,GO:0005911,GO:0006082,GO:0006139,GO:0006259,GO:0006325,GO:0006342,GO:0006346,GO:0006355,GO:0006520,GO:0006534,GO:0006555,GO:0006575,GO:0006725,GO:0006732,GO:0006790,GO:0006807,GO:0006996,GO:0007275,GO:0008150,GO:…	ko:K01251	ko00270,ko01100,map00270,map01100	Adenosylhomocysteinase
PAxG10Ag0194700	2.98183	1.02916e-169	2.49557e-167	-	GO:0001101,GO:0003674,GO:0003676,GO:0003723,GO:0003729,GO:0005215,GO:0005372,GO:0005488,GO:0005515,GO:0005575,GO:0005622,GO:0005623,GO:0005737,GO:0005773,GO:0005886,GO:0005887,GO:0005911,GO:0006810,GO:0006811,GO:0006833,GO:0006855,GO:0006950,GO:0008150,GO:0009414,GO:0009415,GO:0009506,GO:0009507,GO:0009536,GO:0009628,GO:0009719,GO:0009725,GO:0009737,GO:0010033,GO:0010035,GO:0015250,GO:0015267,GO:…	ko:K09872	-	Belongs to the MIP aquaporin (TC 1.A.8) family
PAxG14Ag0167300	4.38753	1.11608e-169	2.69023e-167	-	-	ko:K00121	ko00010,ko00071,ko00350,ko00625,ko00626,ko00680,ko00830,ko00980,ko00982,ko01100,ko01110,ko01120,ko01130,ko01200,ko01220,ko05204,map00010,map00071,map00350,map00625,map00626,map00680,map00830,map00980,map00982,map01100,map01110,map01120,map01130,map01200,map01220,map05204	Belongs to the zinc-containing alcohol dehydrogenase family. Class-III subfamily
PAxG15Ag0092400	2.66535	1.59112e-169	3.81256e-167	-	GO:0003674,GO:0003735,GO:0005198,GO:0005575,GO:0005622,GO:0005623,GO:0005634,GO:0005730,GO:0005737,GO:0005773,GO:0005829,GO:0005840,GO:0005844,GO:0005911,GO:0009506,GO:0015934,GO:0016020,GO:0022625,GO:0022626,GO:0030054,GO:0031974,GO:0031981,GO:0032991,GO:0042788,GO:0043226,GO:0043227,GO:0043228,GO:0043229,GO:0043231,GO:0043232,GO:0043233,GO:0044391,GO:0044422,GO:0044424,GO:0044428,GO:0044444,GO:…	ko:K02880	ko03010,map03010	Belongs to the universal ribosomal protein uL22 family
PAxG01Gg0231600	2.54864	2.60357e-169	6.20186e-167	-	-	ko:K08081	ko00960,ko01100,ko01110,map00960,map01100,map01110	KR domain
PAxG06Ag0111200	4.21351	4.55951e-169	1.07975e-166	-	-	-	-	Belongs to the ABC transporter superfamily. ABCG family. PDR (TC 3.A.1.205) subfamily
PAxG08Ag0060700	3.81675	5.48159e-169	1.29056e-166	-	GO:0003674,GO:0003824,GO:0008150,GO:0008152,GO:0016491,GO:0016722,GO:0055114	ko:K05909	-	Lignin degradation and detoxification of lignin-derived products
PAxG01Gg0424300	2.20555	8.48332e-169	1.98573e-166	-	-	ko:K02940	ko03010,map03010	60S ribosomal Protein
PAxG12Ag0009000	3.36479	8.94471e-169	2.0817e-166	-	GO:0001932,GO:0001934,GO:0002181,GO:0003674,GO:0003735,GO:0005198,GO:0005575,GO:0005622,GO:0005623,GO:0005634,GO:0005737,GO:0005829,GO:0005840,GO:0005844,GO:0005886,GO:0006412,GO:0006518,GO:0006807,GO:0008047,GO:0008150,GO:0008152,GO:0009058,GO:0009059,GO:0009893,GO:0009987,GO:0010467,GO:0010562,GO:0010604,GO:0015934,GO:0016020,GO:0019207,GO:0019209,GO:0019220,GO:0019222,GO:0019538,GO:0019887,GO:…	ko:K02942	ko03010,map03010	Belongs to the eukaryotic ribosomal protein P1 P2 family
PAxG01Ag0118900	2.07874	1.36257e-168	3.15298e-166	-	-	ko:K07466	ko03030,ko03420,ko03430,ko03440,ko03460,map03030,map03420,map03430,map03440,map03460	Component of the replication protein A complex (RPA) required for DNA recombination, repair and replication. The activity of RPA is mediated by single-stranded DNA binding and protein interactions. Probably involved in repair of double-strand DNA breaks (DSBs) induced by genotoxic stresses
PAxG16Gg0053200	9.26768	2.67616e-168	6.15746e-166	-	-	-	-	Dirigent proteins impart stereoselectivity on the phenoxy radical-coupling reaction, yielding optically active lignans from two molecules of coniferyl alcohol in the biosynthesis of lignans, flavonolignans, and alkaloids and thus plays a central role in plant secondary metabolism
PAxG07Gg0107800	2.8776	5.49463e-168	1.25709e-165	-	GO:0003674,GO:0003824,GO:0004857,GO:0005575,GO:0005623,GO:0005886,GO:0008150,GO:0016020,GO:0016787,GO:0016788,GO:0030234,GO:0030599,GO:0043086,GO:0044092,GO:0044464,GO:0046910,GO:0050790,GO:0052689,GO:0065007,GO:0065009,GO:0071944,GO:0098772	ko:K01051	ko00040,ko01100,map00040,map01100	pectinesterase pectinesterase inhibitor
PAxG06Gg0108300	3.55021	1.18048e-167	2.6856e-165	-	-	-	-	Belongs to the ABC transporter superfamily. ABCG family. PDR (TC 3.A.1.205) subfamily
PAxG08Ag0050700	2.32049	1.85192e-167	4.18958e-165	-	GO:0002181,GO:0003674,GO:0003735,GO:0005198,GO:0005575,GO:0005622,GO:0005623,GO:0005737,GO:0005829,GO:0005840,GO:0006412,GO:0006518,GO:0006807,GO:0008150,GO:0008152,GO:0009058,GO:0009059,GO:0009987,GO:0010467,GO:0015934,GO:0016020,GO:0019538,GO:0022613,GO:0022625,GO:0022626,GO:0032991,GO:0034641,GO:0034645,GO:0042254,GO:0042273,GO:0043043,GO:0043170,GO:0043226,GO:0043228,GO:0043229,GO:0043232,GO:…	ko:K02917	ko03010,map03010	RIBOSOMAL protein
PAxG01Ag0076600	2.30751	2.0715e-167	4.6603e-165	-	GO:0005575,GO:0005622,GO:0005623,GO:0005737,GO:0005783,GO:0005788,GO:0012505,GO:0031974,GO:0043226,GO:0043227,GO:0043229,GO:0043231,GO:0043233,GO:0044422,GO:0044424,GO:0044432,GO:0044444,GO:0044446,GO:0044464,GO:0070013	ko:K09490	ko03060,ko04141,ko04918,ko05020,map03060,map04141,map04918,map05020	Belongs to the heat shock protein 70 family
PAxG10Ag0170200	3.23164	2.28699e-167	5.11667e-165	-	-	-	-	-
PAxG13Ag0132500	2.24868	2.76694e-167	6.15643e-165	-	GO:0000027,GO:0002252,GO:0002376,GO:0003674,GO:0003676,GO:0003723,GO:0003729,GO:0003735,GO:0005198,GO:0005488,GO:0005575,GO:0005622,GO:0005623,GO:0005634,GO:0005730,GO:0005737,GO:0005773,GO:0005774,GO:0005829,GO:0005840,GO:0005844,GO:0006412,GO:0006518,GO:0006807,GO:0006950,GO:0006952,GO:0006996,GO:0008150,GO:0008152,GO:0009058,GO:0009059,GO:0009314,GO:0009411,GO:0009416,GO:0009507,GO:0009526,GO:…	ko:K02866	ko03010,map03010	60S ribosomal Protein
PAxG08Gg0192300	6.17972	3.29479e-167	7.29084e-165	-	-	-	-	Major allergen Pru
PAxG05Gg0083900	2.64219	6.54581e-167	1.44061e-164	-	GO:0003674,GO:0003735,GO:0005198,GO:0005575,GO:0005622,GO:0005623,GO:0005737,GO:0005829,GO:0005840,GO:0015934,GO:0022625,GO:0022626,GO:0032991,GO:0043226,GO:0043228,GO:0043229,GO:0043232,GO:0044391,GO:0044422,GO:0044424,GO:0044444,GO:0044445,GO:0044446,GO:0044464,GO:1990904	ko:K02929	ko03010,map03010	60S ribosomal protein
PAxG06Ag0041100	5.16178	1.82238e-166	3.98904e-164	-	GO:0003674,GO:0003700,GO:0006355,GO:0008150,GO:0009889,GO:0010035,GO:0010038,GO:0010468,GO:0010556,GO:0019219,GO:0019222,GO:0031323,GO:0031326,GO:0042221,GO:0046686,GO:0050789,GO:0050794,GO:0050896,GO:0051171,GO:0051252,GO:0060255,GO:0065007,GO:0080090,GO:0140110,GO:1903506,GO:2000112,GO:2001141	ko:K09419	-	Heat Stress Transcription Factor
PAxG01Ag0382200	4.13183	3.99281e-166	8.69294e-164	-	-	-	-	-
PAxG03Ag0192100	-3.02177	1.56264e-165	3.3839e-163	-	GO:0005575,GO:0005622,GO:0005623,GO:0005737,GO:0005739,GO:0005759,GO:0005947,GO:0006082,GO:0006520,GO:0006807,GO:0006950,GO:0007154,GO:0008150,GO:0008152,GO:0009056,GO:0009063,GO:0009081,GO:0009083,GO:0009267,GO:0009314,GO:0009416,GO:0009605,GO:0009628,GO:0009642,GO:0009646,GO:0009743,GO:0009744,GO:0009987,GO:0009991,GO:0010033,GO:0016054,GO:0019752,GO:0030062,GO:0031667,GO:0031668,GO:0031669,GO:…	ko:K00059,ko:K00167	ko00061,ko00280,ko00333,ko00640,ko00780,ko01040,ko01100,ko01110,ko01130,ko01212,map00061,map00280,map00333,map00640,map00780,map01040,map01100,map01110,map01130,map01212	2-oxoisovalerate dehydrogenase subunit beta
PAxG04Gg0101700	3.96057	2.07089e-164	4.46068e-162	RGP2	GO:0000138,GO:0003674,GO:0003735,GO:0003824,GO:0005198,GO:0005575,GO:0005618,GO:0005622,GO:0005623,GO:0005737,GO:0005773,GO:0005774,GO:0005794,GO:0005795,GO:0005829,GO:0005840,GO:0005844,GO:0005975,GO:0005996,GO:0006139,GO:0006725,GO:0006793,GO:0006807,GO:0006950,GO:0006970,GO:0007275,GO:0008150,GO:0008152,GO:0008194,GO:0009058,GO:0009225,GO:0009555,GO:0009628,GO:0009651,GO:0009832,GO:0009987,GO:…	ko:K13379	ko00520,map00520	Alpha-1,4-glucan-protein synthase UDP-forming
PAxG07Gg0130300	2.67573	2.2645e-164	4.85191e-162	15	-	ko:K17081	-	Prohibitin-1
PAxG01Ag0306300	2.08442	2.55215e-164	5.43944e-162	-	GO:0000741,GO:0003674,GO:0003824,GO:0004372,GO:0005575,GO:0005622,GO:0005623,GO:0005737,GO:0005829,GO:0005886,GO:0005911,GO:0006730,GO:0006996,GO:0006997,GO:0007275,GO:0007623,GO:0008150,GO:0008152,GO:0009506,GO:0009553,GO:0009555,GO:0009559,GO:0009561,GO:0009987,GO:0010035,GO:0010038,GO:0010197,GO:0016020,GO:0016043,GO:0016740,GO:0016741,GO:0016742,GO:0030054,GO:0030154,GO:0032501,GO:0032502,GO:…	ko:K00600	ko00260,ko00460,ko00630,ko00670,ko00680,ko01100,ko01110,ko01120,ko01130,ko01200,ko01230,ko01523,map00260,map00460,map00630,map00670,map00680,map01100,map01110,map01120,map01130,map01200,map01230,map01523	Interconversion of serine and glycine
PAxG02Ag0018800	4.07652	2.76294e-164	5.85787e-162	-	-	-	-	Protein of unknown function (DUF668)
PAxG01Gg0030800	2.82853	5.37918e-164	1.13453e-161	4CL1	GO:0003674,GO:0003824,GO:0005575,GO:0005622,GO:0005623,GO:0005737,GO:0006725,GO:0008150,GO:0008152,GO:0009058,GO:0009698,GO:0009699,GO:0009987,GO:0016207,GO:0016405,GO:0016874,GO:0016877,GO:0016878,GO:0019438,GO:0019748,GO:0044237,GO:0044249,GO:0044424,GO:0044464,GO:0044550,GO:0071704,GO:1901360,GO:1901362,GO:1901576	ko:K01904	ko00130,ko00360,ko00940,ko01100,ko01110,map00130,map00360,map00940,map01100,map01110	4-coumarate-coa ligase
PAxG11Ag0100000	7.49839	6.72544e-164	1.41112e-161	-	GO:0005575,GO:0005576,GO:0005618,GO:0005622,GO:0005623,GO:0005737,GO:0005773,GO:0005774,GO:0005794,GO:0005829,GO:0006810,GO:0006833,GO:0008150,GO:0009505,GO:0012505,GO:0016020,GO:0030312,GO:0031090,GO:0042044,GO:0043226,GO:0043227,GO:0043229,GO:0043231,GO:0044422,GO:0044424,GO:0044437,GO:0044444,GO:0044446,GO:0044464,GO:0048046,GO:0051179,GO:0051234,GO:0071944,GO:0098588,GO:0098805	-	-	Epidermis-specific secreted glycoprotein
PAxG08Ag0172600	2.07762	2.17163e-163	4.533e-161	-	GO:0003674,GO:0005215,GO:0005216,GO:0005244,GO:0005253,GO:0005575,GO:0005622,GO:0005623,GO:0005737,GO:0005739,GO:0005740,GO:0005741,GO:0006810,GO:0006811,GO:0006820,GO:0008150,GO:0008308,GO:0008509,GO:0009526,GO:0009527,GO:0009536,GO:0015075,GO:0015103,GO:0015267,GO:0015318,GO:0015698,GO:0016020,GO:0016021,GO:0019867,GO:0022803,GO:0022832,GO:0022836,GO:0022838,GO:0022839,GO:0022857,GO:0031090,GO:…	ko:K15040	ko04020,ko04022,ko04216,ko04217,ko04218,ko04621,ko04979,ko05012,ko05016,ko05166,map04020,map04022,map04216,map04217,map04218,map04621,map04979,map05012,map05016,map05166	Mitochondrial outer membrane protein porin of 34
PAxG07Gg0030000	-3.81363	7.9206e-163	1.64484e-160	-	-	-	-	Repeated motif present between transmembrane helices in cystinosin, yeast ERS1p, mannose-P-dolichol utilization defect 1, and other hypothetical proteins.
PAxG01Ag0397900	-6.16123	1.30141e-162	2.6888e-160	-	GO:0003674,GO:0003756,GO:0003824,GO:0004791,GO:0005575,GO:0005622,GO:0005623,GO:0005737,GO:0005829,GO:0006950,GO:0006979,GO:0008150,GO:0008152,GO:0009636,GO:0009987,GO:0015035,GO:0015036,GO:0016209,GO:0016491,GO:0016651,GO:0016667,GO:0016668,GO:0016671,GO:0016853,GO:0016860,GO:0016864,GO:0019725,GO:0033554,GO:0034599,GO:0042221,GO:0042592,GO:0044424,GO:0044444,GO:0044464,GO:0045454,GO:0047134,GO:…	ko:K03671	ko04621,ko05418,map04621,map05418	Belongs to the thioredoxin family
PAxG01Ag0305800	2.52595	1.33574e-162	2.74574e-160	-	GO:0000166,GO:0000959,GO:0001101,GO:0003674,GO:0003676,GO:0003677,GO:0003690,GO:0003697,GO:0003723,GO:0005488,GO:0005507,GO:0005524,GO:0005575,GO:0005622,GO:0005623,GO:0005737,GO:0005739,GO:0006139,GO:0006355,GO:0006725,GO:0006807,GO:0006950,GO:0006970,GO:0007275,GO:0008144,GO:0008150,GO:0008152,GO:0009266,GO:0009409,GO:0009414,GO:0009415,GO:0009451,GO:0009628,GO:0009631,GO:0009651,GO:0009791,GO:…	-	-	Glycine-rich RNA-binding protein
PAxG08Gg0146400	3.33953	4.06421e-162	8.31214e-160	-	GO:0003674,GO:0003676,GO:0003723,GO:0003729,GO:0003735,GO:0005198,GO:0005488,GO:0005575,GO:0005622,GO:0005623,GO:0005634,GO:0005730,GO:0005737,GO:0005773,GO:0005774,GO:0005783,GO:0005829,GO:0005840,GO:0005844,GO:0005911,GO:0006412,GO:0006518,GO:0006807,GO:0008150,GO:0008152,GO:0009058,GO:0009059,GO:0009506,GO:0009507,GO:0009536,GO:0009987,GO:0010467,GO:0012505,GO:0015934,GO:0016020,GO:0019538,GO:…	ko:K02875	ko03010,map03010	60S ribosomal protein
PAxG01Gg0075300	2.487	4.57557e-162	9.31094e-160	-	GO:0005575,GO:0005622,GO:0005623,GO:0005737,GO:0005783,GO:0005788,GO:0012505,GO:0031974,GO:0043226,GO:0043227,GO:0043229,GO:0043231,GO:0043233,GO:0044422,GO:0044424,GO:0044432,GO:0044444,GO:0044446,GO:0044464,GO:0070013	ko:K09490	ko03060,ko04141,ko04918,ko05020,map03060,map04141,map04918,map05020	Belongs to the heat shock protein 70 family
PAxG06Gg0179900	2.47921	5.8012e-162	1.1746e-159	-	GO:0003674,GO:0003735,GO:0005198,GO:0005575,GO:0005622,GO:0005623,GO:0005737,GO:0005829,GO:0005840,GO:0006412,GO:0006518,GO:0006807,GO:0008150,GO:0008152,GO:0009058,GO:0009059,GO:0009987,GO:0010467,GO:0015934,GO:0019538,GO:0022625,GO:0022626,GO:0032991,GO:0034641,GO:0034645,GO:0043043,GO:0043170,GO:0043226,GO:0043228,GO:0043229,GO:0043232,GO:0043603,GO:0043604,GO:0044237,GO:0044238,GO:0044249,GO:…	ko:K02889	ko03010,map03010	60S ribosomal protein
PAxG06Gg0089100	5.83352	1.60565e-161	3.23488e-159	-	-	-	-	PAR1 protein
PAxG01Gg0427000	3.92441	2.03546e-161	4.08049e-159	-	-	-	-	Encoded by
PAxG15Ag0058700	2.21028	2.115e-161	4.21906e-159	-	GO:0000166,GO:0000959,GO:0003674,GO:0003676,GO:0003677,GO:0003697,GO:0003723,GO:0005488,GO:0005507,GO:0005524,GO:0005575,GO:0005622,GO:0005623,GO:0005737,GO:0005739,GO:0006139,GO:0006725,GO:0006807,GO:0006950,GO:0008144,GO:0008150,GO:0008152,GO:0009266,GO:0009409,GO:0009451,GO:0009628,GO:0009987,GO:0016070,GO:0016071,GO:0016553,GO:0016554,GO:0016556,GO:0017076,GO:0030554,GO:0032553,GO:0032555,GO:…	ko:K12741	ko03040,map03040	Glycine-rich RNA-binding protein
PAxG02Ag0103800	-3.40322	3.16386e-161	6.28041e-159	-	GO:0001653,GO:0003002,GO:0003674,GO:0005488,GO:0006810,GO:0006811,GO:0006820,GO:0006950,GO:0007154,GO:0007165,GO:0007275,GO:0007389,GO:0008150,GO:0009605,GO:0009653,GO:0009791,GO:0009889,GO:0009962,GO:0009987,GO:0009991,GO:0010015,GO:0010051,GO:0010101,GO:0010102,GO:0010311,GO:0015698,GO:0015706,GO:0017046,GO:0019222,GO:0022622,GO:0023052,GO:0031323,GO:0031326,GO:0031537,GO:0031540,GO:0031667,GO:…	-	-	Belongs to the protein kinase superfamily. Ser Thr protein kinase family
PAxG13Ag0001300	-2.91305	1.2092e-160	2.38862e-158	-	-	-	-	tissue development
PAxG02Gg0104700	3.28413	2.94201e-160	5.78333e-158	-	GO:0001101,GO:0005575,GO:0005622,GO:0005623,GO:0005737,GO:0005783,GO:0006629,GO:0006694,GO:0006950,GO:0008150,GO:0008152,GO:0008202,GO:0008610,GO:0009058,GO:0009414,GO:0009415,GO:0009628,GO:0010035,GO:0012505,GO:0016125,GO:0016126,GO:0042221,GO:0043226,GO:0043227,GO:0043229,GO:0043231,GO:0044238,GO:0044424,GO:0044444,GO:0044464,GO:0050896,GO:0071704,GO:1901360,GO:1901362,GO:1901576,GO:1901615,GO:…	ko:K00511	ko00100,ko00909,ko01100,ko01110,ko01130,map00100,map00909,map01100,map01110,map01130	Squalene monooxygenase-like
PAxG08Gg0085400	2.62449	5.31643e-160	1.04004e-157	ACLB-1	GO:0003674,GO:0003824,GO:0003878,GO:0005575,GO:0005622,GO:0005623,GO:0005737,GO:0005829,GO:0005886,GO:0006084,GO:0006085,GO:0006139,GO:0006163,GO:0006164,GO:0006637,GO:0006725,GO:0006732,GO:0006753,GO:0006790,GO:0006793,GO:0006796,GO:0006807,GO:0008150,GO:0008152,GO:0009058,GO:0009108,GO:0009117,GO:0009150,GO:0009152,GO:0009165,GO:0009259,GO:0009260,GO:0009346,GO:0009987,GO:0016020,GO:0016740,GO:…	ko:K01648	ko00020,ko00720,ko01100,ko01110,ko01120,ko01130,map00020,map00720,map01100,map01110,map01120,map01130	ATP-citrate synthase beta chain protein
PAxG06Gg0253500	3.83399	8.42979e-160	1.64118e-157	-	GO:0005575,GO:0005623,GO:0005886,GO:0016020,GO:0044464,GO:0071944	ko:K01535	ko00190,map00190	Plasma membrane ATPase
PAxG11Ag0102700	4.89501	1.2536e-159	2.42893e-157	-	GO:0003674,GO:0003824,GO:0004364,GO:0005575,GO:0005622,GO:0005623,GO:0005737,GO:0006518,GO:0006575,GO:0006749,GO:0006790,GO:0006807,GO:0008150,GO:0008152,GO:0009056,GO:0009404,GO:0009407,GO:0009636,GO:0009987,GO:0016740,GO:0016765,GO:0019748,GO:0034641,GO:0042221,GO:0043603,GO:0044237,GO:0044248,GO:0044424,GO:0044464,GO:0050896,GO:0051186,GO:0071704,GO:0098754,GO:1901564	ko:K00799	ko00480,ko00980,ko00982,ko00983,ko01524,ko05200,ko05204,ko05225,ko05418,map00480,map00980,map00982,map00983,map01524,map05200,map05204,map05225,map05418	Glutathione S-transferase
PAxG11Gg0123300	-3.28234	1.93586e-159	3.73297e-157	-	-	ko:K03113	ko03013,map03013	Protein translation factor SUI1 homolog
PAxG12Gg0068700	5.24207	6.59923e-159	1.26652e-156	-	GO:0000003,GO:0003006,GO:0003674,GO:0003824,GO:0005215,GO:0005319,GO:0005342,GO:0005575,GO:0005622,GO:0005623,GO:0005737,GO:0005783,GO:0006810,GO:0006811,GO:0006820,GO:0006869,GO:0007275,GO:0008028,GO:0008150,GO:0008509,GO:0008514,GO:0009791,GO:0010154,GO:0010876,GO:0012505,GO:0015075,GO:0015245,GO:0015318,GO:0015399,GO:0015405,GO:0015711,GO:0015718,GO:0015849,GO:0015908,GO:0016462,GO:0016787,GO:…	-	-	ABC transporter A family member
[truncated: 16,235 more rows]

## Sheet: 2d_vs_0d_DEG
Gene_id	log2FoldChange	pvalue	padj	Preferred_name	GOs	KEGG_ko	KEGG_Pathway	Description
PAxG16Gg0127000	9.93934	0	0	-	-	ko:K00430	ko00940,ko01100,ko01110,map00940,map01100,map01110	Belongs to the peroxidase family. Classical plant (class III) peroxidase subfamily
[truncated: 11,644 more rows]

## Sheet: 3d_vs_0d_DEG
Gene_id	log2FoldChange	pvalue	padj	Preferred_name	GOs	KEGG_ko	KEGG_Pathway	Description
[truncated: 11,954 more rows]

[truncated: 11 more sheets: 4d_vs_0d_DEG, 5d_vs_0d_DEG, 6d_vs_0d_DEG, 7d_vs_0d_DEG, 1d-GO, 2d-GO, 3d-GO, 4d-GO, 5d-GO, 6d-GO, 7d-GO]
