# Supplementary material for: Spatial transcriptome analysis reveals de novo regeneration of poplar roots
Source: Hortic Res. 2024 Aug 20;11(11):uhae237. doi: 10.1093/hr/uhae237 (PMC11540759; doi:10.1093/hr/uhae237)
Supplement: Web_Material_uhae237 [file web_material_uhae237.zip › Table S2 Different levels of Spots statistics.xlsx]

## Sheet: Stage 2
Table S2: Different levels of Spots statistics in stage 2
Level	13 (100μm)	7 (50μm)	6 (42μm)	5 (35μm)	4 (27μm)	3 (20μm)	2 (10μm)	1 (5μm)
Number of SupSpots	1752	6505	9093	13557	22340	43481	118063	654098
Median Genes per SupSpot	6382	2274	1707	1201	766	411	158	30
Median UMI Counts per SupSpot	12434	3344	2387	1594	966	492	179	32
Total Genes Detected	51290	51312	51306	51311	51319	51314	51325	51315

## Sheet: Stage 3
Table S2: Different levels of Spots statistics in stage 3
Level	13 (100μm)	7 (50μm)	6 (42μm)	5 (35μm)	4 (27μm)	3 (20μm)	2 (10μm)	1 (5μm)
Number of SupSpots	2774	10210	14253	21245	35016	68186	184554	1007181
Median Genes per SupSpot	2446	773	568	390	244	130	49	9
Median UMI Counts per SupSpot	3844	1014	721	479	289	147	54	10
Total Genes Detected	50271	50268	50305	50301	50292	50297	50303	50301
