# Supplementary material for: Spatial transcriptome analysis reveals de novo regeneration of poplar roots
Source: Hortic Res. 2024 Aug 20;11(11):uhae237. doi: 10.1093/hr/uhae237 (PMC11540759; doi:10.1093/hr/uhae237)
Supplement: Web_Material_uhae237 [file web_material_uhae237.zip › Table S3 List of the cluster-enriched genes.xlsx]

## Sheet: Stage 2
Table S3: List of the cluster-enriched genes.
Gene-ID	Cluster	P_val	Avg_log2FC	Pct.1	Pct.2	P_val_adj	Preferred_name	Description
PAxG06Ag0007600	0	3.31825e-75	1.05896	0.989	0.797	1.23057e-70	-	36.4 kDa proline-rich
PAxG14Ag0123600	0	8.51035e-74	1.0039	0.993	0.907	3.15606e-69	SPPL3	Signal peptide peptidase-like
PAxG19Ag0098000	0	4.99335e-68	2.02597	0.655	0.221	1.85179e-63	-	Endochitinase
PAxG01Gg0016100	0	3.91425e-65	1.91541	0.864	0.572	1.4516e-60	-	E3 ubiquitin ligase BIG BROTHER-like
PAxG01Gg0016200	0	1.77261e-63	1.814	0.905	0.665	6.57373e-59	-	-
PAxG10Ag0096300	0	1.60122e-60	1.24644	0.873	0.494	5.93813e-56	-	MLP-like protein
PAxG06Ag0007500	0	4.48505e-60	1.76317	0.666	0.246	1.66328e-55	-	36.4 kDa proline-rich
PAxG01Ag0017800	0	1.15733e-56	1.42923	0.954	0.814	4.29196e-52	-	-
PAxG19Gg0094600	0	6.80243e-48	1.69375	0.591	0.222	2.52268e-43	-	Endochitinase
PAxG17Ag0183500	0	4.38359e-47	0.986155	0.947	0.696	1.62566e-42	RBCS-1	RuBisCO catalyzes two reactions the carboxylation of D- ribulose 1,5-bisphosphate, the primary event in carbon dioxide fixation, as well as the oxidative fragmentation of the pentose substrate. Both reactions occur simultaneously and in competition at the same active site
PAxG04Ag0101300	0	1.66408e-44	1.43552	0.651	0.286	6.17124e-40	-	Pollen proteins Ole e I like
PAxG19Ag0004100	0	4.59533e-44	0.916548	0.945	0.749	1.70418e-39	-	-
PAxG17Gg0239100	0	1.19255e-42	0.912569	0.934	0.714	4.42257e-38	RBCS-1	RuBisCO catalyzes two reactions the carboxylation of D- ribulose 1,5-bisphosphate, the primary event in carbon dioxide fixation, as well as the oxidative fragmentation of the pentose substrate. Both reactions occur simultaneously and in competition at the same active site
PAxG16Gg0116300	0	7.51634e-39	0.884129	0.903	0.675	2.78744e-34	FER1	Stores iron in a soluble, non-toxic, readily available form. Important for iron homeostasis. Iron is taken up in the ferrous form and deposited as ferric hydroxides after oxidation
PAxG06Gg0051100	0	2.40802e-37	1.56244	0.545	0.217	8.93013e-33	pgip	Polygalacturonase
PAxG02Ag0012200	0	6.08784e-37	0.65823	0.993	0.912	2.25768e-32	-	Belongs to the GST superfamily
PAxG10Ag0130700	0	1.49294e-36	0.57703	0.998	0.938	5.53655e-32	-	Probable protein Pop3
PAxG09Gg0098900	0	3.67371e-36	1.30771	0.657	0.348	1.3624e-31	-	-
PAxG01Ag0009900	0	4.24019e-36	1.51067	0.519	0.209	1.57248e-31	-	Removal of H(2)O(2), oxidation of toxic reductants, biosynthesis and degradation of lignin, suberization, auxin catabolism, response to environmental stresses such as wounding, pathogen attack and oxidative stress
PAxG05Ag0167700	0	8.38309e-36	0.842935	0.903	0.713	3.10887e-31	-	Belongs to the peroxidase family. Classical plant (class III) peroxidase subfamily
PAxG11Gg0130500	0	1.13514e-35	0.900018	0.892	0.63	4.20965e-31	-	Photosystem II 10 kDa polypeptide
PAxG09Ag0095900	0	5.01994e-35	0.946041	0.899	0.692	1.86165e-30	-	-
PAxG10Gg0100100	0	1.40051e-34	1.12677	0.58	0.248	5.19377e-30	-	MLP-like protein
PAxG10Gg0134000	0	5.08955e-34	0.611734	0.985	0.894	1.88746e-29	-	Stress responsive A/B Barrel Domain
PAxG05Gg0108800	0	1.07982e-33	1.63298	0.407	0.128	4.00452e-29	-	Belongs to the peroxidase family. Classical plant (class III) peroxidase subfamily
PAxG19Gg0074600	0	1.31945e-33	0.858556	0.833	0.542	4.8932e-29	-	Wax ester synthase-like Acyl-CoA acyltransferase domain
PAxG07Gg0092100	0	5.34085e-33	1.07766	0.688	0.384	1.98066e-28	-	Lipoxygenase homology domain-containing protein
PAxG16Ag0116500	0	3.69907e-32	0.65479	0.936	0.748	1.3718e-27	FER1	Stores iron in a soluble, non-toxic, readily available form. Important for iron homeostasis. Iron is taken up in the ferrous form and deposited as ferric hydroxides after oxidation
PAxG03Gg0124400	0	6.42038e-32	1.28305	0.543	0.233	2.381e-27	-	Dirigent proteins impart stereoselectivity on the phenoxy radical-coupling reaction, yielding optically active lignans from two molecules of coniferyl alcohol in the biosynthesis of lignans, flavonolignans, and alkaloids and thus plays a central role in plant secondary metabolism
PAxG19Ag0116100	0	4.91281e-31	1.78572	0.323	0.083	1.82192e-26	-	Miraculin-like
PAxG07Ag0091600	0	3.60206e-30	0.899606	0.778	0.528	1.33583e-25	-	Lipoxygenase homology domain-containing protein
PAxG04Ag0014900	0	4.83036e-30	1.24386	0.505	0.214	1.79134e-25	-	Involved in biosynthesis of the thiamine precursor thiazole. Catalyzes the conversion of NAD and glycine to adenosine diphosphate 5-(2-hydroxyethyl)-4-methylthiazole-2-carboxylic acid (ADT), an adenylated thiazole intermediate. The reaction includes an iron-dependent sulfide transfer from a conserved cysteine residue of the protein to a thiazole intermediate. The enzyme can only undergo a single …
PAxG19Ag0075700	0	1.47474e-29	0.951681	0.76	0.473	5.46908e-25	-	Wax ester synthase-like Acyl-CoA acyltransferase domain
PAxG16Gg0050600	0	6.93122e-29	1.24458	0.541	0.247	2.57044e-24	-	Belongs to the peroxidase family. Classical plant (class III) peroxidase subfamily
PAxG02Gg0217200	0	1.69456e-28	0.796324	0.864	0.622	6.28428e-24	-	Hydroxyproline-rich glycoprotein (HRGP)
PAxG01Ag0017900	0	2.10258e-28	1.64669	0.396	0.14	7.7974e-24	-	-
PAxG10Gg0135000	0	3.11864e-27	1.5128	0.424	0.17	1.15655e-22	-	Polygalacturonase
PAxG02Ag0203100	0	4.31916e-27	0.649785	0.934	0.789	1.60176e-22	Lhcb2-1	The light-harvesting complex (LHC) functions as a light receptor, it captures and delivers excitation energy to photosystems with which it is closely associated
PAxG07Ag0091700	0	4.35242e-27	0.874836	0.708	0.42	1.61409e-22	-	Inactive TPR repeat-containing thioredoxin
PAxG05Gg0179400	0	6.15899e-27	0.936659	0.73	0.458	2.28406e-22	-	Belongs to the peroxidase family. Classical plant (class III) peroxidase subfamily
PAxG07Ag0032400	0	6.35699e-26	0.773897	0.859	0.653	2.35749e-21	-	oxygen-evolving enhancer protein
PAxG04Gg0022500	0	3.11222e-25	1.0117	0.543	0.261	1.15417e-20	-	Oxygen-evolving enhancer protein
PAxG09Gg0098800	0	5.7986e-25	0.940414	0.749	0.5	2.15041e-20	-	-
PAxG02Gg0063800	0	3.86082e-24	1.4052	0.371	0.141	1.43178e-19	-	-
PAxG05Ag0100400	0	6.76115e-24	1.39688	0.341	0.118	2.50737e-19	-	Belongs to the peroxidase family. Classical plant (class III) peroxidase subfamily
PAxG06Gg0135900	0	8.66848e-24	1.17807	0.4	0.16	3.2147e-19	-	Mechanosensitive ion channel protein 10-like
PAxG01Ag0408600	0	1.14765e-23	0.79599	0.657	0.369	4.25605e-19	-	Glutathione S-transferase
PAxG14Gg0056900	0	2.54125e-23	0.566418	0.921	0.761	9.42421e-19	-	Cytochrome p450
PAxG03Ag0094900	0	6.04041e-23	1.02239	0.53	0.278	2.24009e-18	-	Hydrophobic seed protein
PAxG04Gg0166400	0	8.01519e-23	0.761957	0.701	0.435	2.97243e-18	-	Endochitinase
PAxG10Ag0124200	0	1.91042e-22	0.831216	0.793	0.573	7.08479e-18	-	Belongs to the glycosyl hydrolase 17 family
PAxG12Ag0061200	0	2.27642e-22	0.880425	0.642	0.387	8.44212e-18	-	Geranylgeranyl diphosphate reductase
PAxG06Ag0116700	0	2.61666e-22	0.720052	0.789	0.539	9.7039e-18	-	Belongs to the MIP aquaporin (TC 1.A.8) family
PAxG02Gg0205800	0	4.14278e-22	0.593546	0.93	0.762	1.53635e-17	Lhcb2-1	The light-harvesting complex (LHC) functions as a light receptor, it captures and delivers excitation energy to photosystems with which it is closely associated
PAxG07Gg0092200	0	9.00747e-22	0.863048	0.653	0.408	3.34042e-17	-	Inactive TPR repeat-containing thioredoxin
PAxG09Gg0099500	0	1.37951e-21	0.887507	0.655	0.407	5.11592e-17	-	lipid-transfer protein
PAxG18Gg0063600	0	6.00375e-21	1.07815	0.495	0.253	2.22649e-16	RPA1A	Component of the replication protein A complex (RPA) required for DNA recombination, repair and replication. The activity of RPA is mediated by single-stranded DNA binding and protein interactions. Probably involved in repair of double-strand DNA breaks (DSBs) induced by genotoxic stresses
PAxG18Ag0061600	0	7.02081e-21	0.999667	0.49	0.245	2.60367e-16	RPA1A	Component of the replication protein A complex (RPA) required for DNA recombination, repair and replication. The activity of RPA is mediated by single-stranded DNA binding and protein interactions. Probably involved in repair of double-strand DNA breaks (DSBs) induced by genotoxic stresses
PAxG04Gg0178600	0	1.56105e-20	0.988995	0.433	0.199	5.78914e-16	-	photosystem I subunit
PAxG19Ag0116000	0	1.61321e-20	0.973387	0.464	0.225	5.9826e-16	-	Encoded by
PAxG11Ag0130700	0	1.6809e-20	0.770288	0.734	0.506	6.23361e-16	-	DNA polymerase zeta processivity
PAxG14Gg0126300	0	2.03452e-20	0.874839	0.633	0.394	7.54502e-16	-	lipid-transfer protein DIR1
PAxG02Ag0198100	0	2.6641e-20	0.361676	0.982	0.938	9.87982e-16	-	Belongs to the GST superfamily
PAxG05Ag0212400	0	2.68549e-20	0.85233	0.6	0.352	9.95914e-16	-	Hydrolyzes glycerol-phospholipids at the terminal phosphodiesteric bond
PAxG05Gg0119400	0	2.97091e-20	0.877497	0.598	0.341	1.10176e-15	-	oxygen-evolving enhancer protein
PAxG06Ag0100100	0	8.48545e-20	0.85845	0.473	0.23	3.14683e-15	FER1	Stores iron in a soluble, non-toxic, readily available form. Important for iron homeostasis. Iron is taken up in the ferrous form and deposited as ferric hydroxides after oxidation
PAxG05Gg0199300	0	1.53196e-19	0.73539	0.765	0.534	5.68126e-15	-	Belongs to the glycosyltransferase 8 family
PAxG09Ag0083900	0	2.16563e-19	0.821796	0.554	0.314	8.03123e-15	-	Kynurenine formamidase-like
PAxG06Ag0027200	0	2.92188e-19	0.896939	0.585	0.347	1.08358e-14	-	nitrite transporter
PAxG01Gg0178600	0	4.02597e-19	0.850294	0.67	0.425	1.49303e-14	-	Belongs to the MIP aquaporin (TC 1.A.8) family
PAxG05Ag0167800	0	5.47914e-19	1.09646	0.345	0.139	2.03194e-14	-	Belongs to the peroxidase family. Classical plant (class III) peroxidase subfamily
PAxG06Ag0137400	0	1.39779e-18	0.916028	0.404	0.187	5.18372e-14	-	Mechanosensitive ion channel protein 10-like
PAxG14Ag0054800	0	2.08359e-18	0.496065	0.927	0.753	7.72698e-14	-	Cytochrome p450
PAxG04Gg0012800	0	3.01445e-18	0.787154	0.602	0.36	1.11791e-13	-	Cytochrome p450
PAxG01Gg0386300	0	3.61845e-18	0.691763	0.662	0.416	1.3419e-13	PORA	Protochlorophyllide reductase
PAxG08Ag0113500	0	8.67723e-18	0.52271	0.736	0.452	3.21795e-13	-	MLP-like protein
PAxG10Gg0196200	0	1.03024e-17	0.831316	0.512	0.282	3.82066e-13	-	The light-harvesting complex (LHC) functions as a light receptor, it captures and delivers excitation energy to photosystems with which it is closely associated
PAxG15Gg0072700	0	2.003e-17	1.01493	0.38	0.172	7.42814e-13	-	Boron transporter
PAxG15Ag0062100	0	2.70872e-17	0.822976	0.549	0.318	1.00453e-12	-	The light-harvesting complex (LHC) functions as a light receptor, it captures and delivers excitation energy to photosystems with which it is closely associated
PAxG07Gg0032400	0	3.58415e-17	0.690983	0.703	0.488	1.32918e-12	-	oxygen-evolving enhancer protein
PAxG02Gg0222000	0	4.25309e-17	0.892903	0.508	0.286	1.57726e-12	-	Catalyzes xyloglucan endohydrolysis (XEH) and or endotransglycosylation (XET). Cleaves and religates xyloglucan polymers, an essential constituent of the primary cell wall, and thereby participates in cell wall construction of growing tissues
PAxG01Ag0410400	0	4.58203e-17	0.895702	0.446	0.22	1.69925e-12	-	Photosystem II 10 kDa polypeptide
PAxG14Ag0148100	0	6.42697e-17	1.01999	0.288	0.11	2.38344e-12	-	Photosystem I reaction center subunit XI
PAxG19Gg0065700	0	8.64526e-17	0.693356	0.644	0.408	3.2061e-12	-	The light-harvesting complex (LHC) functions as a light receptor, it captures and delivers excitation energy to photosystems with which it is closely associated
PAxG13Gg0072100	0	8.66097e-17	0.602951	0.587	0.34	3.21192e-12	-	Belongs to the peroxidase family. Classical plant (class III) peroxidase subfamily
PAxG02Gg0236800	0	1.17678e-16	0.82283	0.462	0.238	4.3641e-12	-	Glutathione transferase GST 23-like
PAxG13Ag0035400	0	1.33119e-16	0.45853	0.842	0.651	4.9367e-12	-	chitin binding
PAxG10Ag0193300	0	1.77101e-16	0.761024	0.501	0.271	6.56781e-12	-	The light-harvesting complex (LHC) functions as a light receptor, it captures and delivers excitation energy to photosystems with which it is closely associated
PAxG08Gg0067800	0	2.61096e-16	0.817618	0.42	0.219	9.68274e-12	-	Belongs to the phosphoglycerate kinase family
PAxG09Ag0107800	0	3.59514e-16	1.00174	0.345	0.156	1.33326e-11	-	fructose-bisphosphate aldolase
PAxG13Gg0089200	0	3.76209e-16	0.900036	0.376	0.18	1.39517e-11	-	Phosphorylase superfamily
PAxG17Ag0179600	0	7.32051e-16	0.788568	0.754	0.545	2.71481e-11	-	-
PAxG05Gg0218600	0	1.08689e-15	0.999565	0.316	0.135	4.03074e-11	-	The light-harvesting complex (LHC) functions as a light receptor, it captures and delivers excitation energy to photosystems with which it is closely associated
PAxG01Ag0384700	0	1.17678e-15	0.823897	0.538	0.334	4.3641e-11	PORA	Protochlorophyllide reductase
PAxG03Ag0074100	0	1.19021e-15	1.15695	0.255	0.094	4.41388e-11	-	The H protein shuttles the methylamine group of glycine from the P protein to the T protein
PAxG19Ag0067300	0	1.27869e-15	0.699002	0.62	0.399	4.74202e-11	-	The light-harvesting complex (LHC) functions as a light receptor, it captures and delivers excitation energy to photosystems with which it is closely associated
PAxG06Gg0007200	0	1.43922e-15	1.0216	0.363	0.174	5.33735e-11	-	36.4 kDa proline-rich
PAxG07Gg0107800	0	1.75048e-15	0.900151	0.519	0.314	6.49166e-11	-	pectinesterase pectinesterase inhibitor
PAxG09Ag0112800	0	2.11579e-15	0.273087	1	0.939	7.8464e-11	-	PPIases accelerate the folding of proteins. It catalyzes the cis-trans isomerization of proline imidic peptide bonds in oligopeptides
PAxG05Ag0206400	0	2.22382e-15	1.17698	0.301	0.13	8.24702e-11	-	The light-harvesting complex (LHC) functions as a light receptor, it captures and delivers excitation energy to photosystems with which it is closely associated
PAxG14Gg0118900	0	3.46171e-15	0.748259	0.437	0.232	1.28378e-10	-	Belongs to the glyceraldehyde-3-phosphate dehydrogenase family
PAxG02Ag0234400	0	3.80413e-15	0.585737	0.662	0.431	1.41076e-10	-	Photosystem I reaction center subunit IV
PAxG01Gg0014600	0	4.71991e-15	0.959552	0.336	0.154	1.75038e-10	-	Beta-L-arabinofuranosidase, GH127
PAxG19Ag0097800	0	5.03154e-15	1.23056	0.431	0.239	1.86595e-10	-	Endochitinase
PAxG09Gg0101200	0	7.44567e-15	0.731628	0.571	0.352	2.76123e-10	-	Belongs to the major facilitator superfamily. Sugar transporter (TC 2.A.1.1) family
PAxG02Gg0095000	0	9.64417e-15	0.754589	0.589	0.376	3.57654e-10	-	Belongs to the peptidase A1 family
PAxG12Ag0088000	0	1.0752e-14	0.648958	0.602	0.392	3.98739e-10	-	Purple acid phosphatase
PAxG01Gg0410700	0	1.1019e-14	0.84212	0.347	0.157	4.08641e-10	-	Photosystem II 10 kDa polypeptide
PAxG10Ag0130500	0	1.1608e-14	0.556954	0.578	0.363	4.30481e-10	-	Probable protein Pop3
PAxG09Ag0083200	0	1.16814e-14	0.51013	0.842	0.697	4.33204e-10	CAD	Cinnamyl alcohol dehydrogenase
PAxG06Gg0028600	0	2.39105e-14	0.835118	0.47	0.267	8.8672e-10	-	nitrite transporter
PAxG01Gg0243500	0	3.78979e-14	0.66286	0.613	0.407	1.40544e-09	SIR1	Sulfite reductase ferredoxin
PAxG09Gg0110900	0	4.01102e-14	1.15338	0.312	0.145	1.48749e-09	-	fructose-bisphosphate aldolase
PAxG19Ag0038700	0	4.83699e-14	1.27509	0.29	0.134	1.7938e-09	-	Lysosomal beta glucosidase-like
PAxG06Gg0113800	0	6.43265e-14	0.615463	0.721	0.491	2.38555e-09	-	Belongs to the MIP aquaporin (TC 1.A.8) family
PAxG05Ag0200100	0	6.88474e-14	0.439763	0.914	0.769	2.55321e-09	-	Belongs to the thioredoxin family
PAxG01Gg0295800	0	7.29344e-14	0.840326	0.404	0.224	2.70477e-09	-	ABC transporter G family member
PAxG05Ag0095000	0	9.74704e-14	0.993951	0.279	0.12	3.61469e-09	-	Ferredoxin-NADP reductase
PAxG13Gg0034300	0	1.28746e-13	0.357728	0.822	0.645	4.77453e-09	-	chitin binding
PAxG01Gg0326500	0	1.60165e-13	0.792038	0.365	0.184	5.9397e-09	-	PAS fold
PAxG01Ag0048200	0	1.60604e-13	0.803445	0.413	0.216	5.95602e-09	-	The light-harvesting complex (LHC) functions as a light receptor, it captures and delivers excitation energy to photosystems with which it is closely associated
PAxG15Ag0110900	0	1.64914e-13	0.583666	0.556	0.346	6.11582e-09	-	-
PAxG17Ag0154300	0	1.65383e-13	0.469451	0.901	0.753	6.13324e-09	-	-
PAxG06Gg0017500	0	1.72681e-13	0.479778	0.798	0.632	6.40389e-09	-	leucine-rich repeat extensin-like protein
PAxG10Ag0131500	0	1.86894e-13	0.904143	0.385	0.21	6.93098e-09	-	Polygalacturonase
PAxG05Ag0110500	0	2.29225e-13	0.600346	0.602	0.384	8.5008e-09	-	oxygen-evolving enhancer protein
PAxG01Ag0246300	0	2.46961e-13	0.515274	0.624	0.404	9.15853e-09	SIR1	Sulfite reductase ferredoxin
PAxG08Gg0175300	0	2.97131e-13	0.546272	0.591	0.368	1.10191e-08	-	1,4-beta-D-glucanase-like
PAxG01Ag0180300	0	3.03651e-13	0.821452	0.327	0.155	1.12609e-08	-	acid phosphatase
PAxG03Gg0044500	0	3.36028e-13	0.67494	0.64	0.425	1.24616e-08	-	Photosystem I reaction center subunit
PAxG06Gg0196200	0	3.36464e-13	0.783278	0.4	0.212	1.24778e-08	-	Belongs to the glycosyl hydrolase 32 family
PAxG04Ag0023800	0	3.81749e-13	0.754781	0.402	0.214	1.41572e-08	-	Oxygen-evolving enhancer protein
PAxG14Ag0011700	0	3.85195e-13	0.73408	0.446	0.25	1.4285e-08	-	arginine n-methyltransferase
PAxG01Ag0016100	0	4.17388e-13	0.73984	0.475	0.296	1.54788e-08	-	Beta-L-arabinofuranosidase, GH127
PAxG14Ag0116000	0	4.38491e-13	0.772731	0.391	0.211	1.62615e-08	-	Belongs to the glyceraldehyde-3-phosphate dehydrogenase family
PAxG08Ag0069500	0	4.81982e-13	0.849725	0.402	0.217	1.78743e-08	-	Belongs to the phosphoglycerate kinase family
PAxG14Ag0144900	0	5.0966e-13	0.760899	0.497	0.305	1.89007e-08	-	The light-harvesting complex (LHC) functions as a light receptor, it captures and delivers excitation energy to photosystems with which it is closely associated
PAxG02Ag0097100	0	5.13824e-13	0.739748	0.565	0.367	1.90552e-08	-	Belongs to the peptidase A1 family
PAxG19Gg0038000	0	5.39342e-13	0.722618	0.448	0.255	2.00015e-08	-	Lysosomal beta glucosidase-like
PAxG15Gg0058200	0	5.47338e-13	0.734671	0.44	0.249	2.0298e-08	-	The light-harvesting complex (LHC) functions as a light receptor, it captures and delivers excitation energy to photosystems with which it is closely associated
PAxG01Gg0382000	0	5.81931e-13	0.72606	0.547	0.365	2.15809e-08	-	3-hydroxyacyl-CoA dehydrogenase, C-terminal domain
PAxG02Ag0149400	0	6.87831e-13	0.693746	0.552	0.359	2.55082e-08	-	Belongs to the glycosyl hydrolase 28 family
PAxG11Gg0134400	0	7.51023e-13	0.807058	0.437	0.257	2.78517e-08	-	Belongs to the MIP aquaporin (TC 1.A.8) family
PAxG11Ag0021500	0	7.63339e-13	0.654507	0.486	0.286	2.83084e-08	-	Involved in biosynthesis of the thiamine precursor thiazole. Catalyzes the conversion of NAD and glycine to adenosine diphosphate 5-(2-hydroxyethyl)-4-methylthiazole-2-carboxylic acid (ADT), an adenylated thiazole intermediate. The reaction includes an iron-dependent sulfide transfer from a conserved cysteine residue of the protein to a thiazole intermediate. The enzyme can only undergo a single …
PAxG10Gg0136100	0	7.9598e-13	0.479284	0.791	0.595	2.95189e-08	-	Autophagy-related protein
PAxG05Ag0186800	0	1.47934e-12	0.567694	0.651	0.45	5.48614e-08	-	Belongs to the glycosyltransferase 8 family
PAxG05Gg0044500	0	1.59463e-12	0.891786	0.264	0.115	5.91367e-08	-	Thioredoxin
PAxG07Ag0106900	0	1.62175e-12	0.80172	0.451	0.271	6.01426e-08	-	pectinesterase pectinesterase inhibitor
PAxG05Ag0044600	0	1.63223e-12	0.600918	0.56	0.349	6.05312e-08	-	Polygalacturonase
PAxG04Gg0015400	0	1.70433e-12	0.906153	0.314	0.152	6.32051e-08	-	Involved in biosynthesis of the thiamine precursor thiazole. Catalyzes the conversion of NAD and glycine to adenosine diphosphate 5-(2-hydroxyethyl)-4-methylthiazole-2-carboxylic acid (ADT), an adenylated thiazole intermediate. The reaction includes an iron-dependent sulfide transfer from a conserved cysteine residue of the protein to a thiazole intermediate. The enzyme can only undergo a single …
PAxG03Ag0118900	0	1.90251e-12	0.791145	0.345	0.173	7.05547e-08	-	Dirigent proteins impart stereoselectivity on the phenoxy radical-coupling reaction, yielding optically active lignans from two molecules of coniferyl alcohol in the biosynthesis of lignans, flavonolignans, and alkaloids and thus plays a central role in plant secondary metabolism
PAxG10Gg0133600	0	3.31373e-12	0.557234	0.516	0.319	1.2289e-07	-	Stress responsive A/B Barrel Domain
PAxG14Ag0136900	0	3.48886e-12	0.889429	0.288	0.134	1.29384e-07	Lhcb2-1	The light-harvesting complex (LHC) functions as a light receptor, it captures and delivers excitation energy to photosystems with which it is closely associated
PAxG18Gg0083400	0	3.97196e-12	0.450769	0.749	0.56	1.473e-07	-	Belongs to the iron ascorbate-dependent oxidoreductase family
PAxG08Gg0109000	0	4.05505e-12	0.267095	0.787	0.614	1.50381e-07	-	-
PAxG17Gg0031400	0	4.35648e-12	0.676292	0.411	0.222	1.6156e-07	-	Beta-amylase
PAxG04Gg0132800	0	5.29049e-12	0.533783	0.622	0.417	1.96198e-07	-	Cold-regulated 413 plasma membrane protein
PAxG01Gg0437600	0	5.49269e-12	1.03567	0.257	0.116	2.03696e-07	-	-
PAxG02Ag0200900	0	6.07904e-12	0.946601	0.325	0.167	2.25441e-07	-	Belongs to the glyceraldehyde-3-phosphate dehydrogenase family
PAxG01Ag0180800	0	7.49358e-12	0.782814	0.446	0.268	2.77899e-07	-	acid phosphatase
PAxG06Gg0118300	0	7.66205e-12	0.429397	0.822	0.634	2.84147e-07	-	29 kDa ribonucleoprotein
PAxG01Ag0406600	0	8.0111e-12	1.03673	0.31	0.163	2.97092e-07	-	Purple acid phosphatase
PAxG05Ag0176300	0	9.39276e-12	0.700746	0.431	0.247	3.4833e-07	PSBP	Oxygen-evolving enhancer protein 2
PAxG15Ag0121100	0	1.06297e-11	0.441902	0.705	0.518	3.94203e-07	-	Phosphate-induced protein 1 conserved region
PAxG04Gg0196200	0	1.13702e-11	0.899282	0.301	0.149	4.21664e-07	-	Ferredoxins are iron-sulfur proteins that transfer electrons in a wide variety of metabolic reactions
PAxG15Ag0077100	0	1.14239e-11	0.784501	0.356	0.19	4.23656e-07	-	Boron transporter
PAxG19Ag0062900	0	1.20324e-11	1.22329	0.257	0.123	4.46222e-07	EXP2	Rare lipoprotein A (RlpA)-like double-psi beta-barrel
PAxG05Gg0049100	0	1.43784e-11	0.852046	0.259	0.119	5.33221e-07	-	Polygalacturonase
PAxG02Ag0051400	0	1.74306e-11	0.782026	0.264	0.12	6.46414e-07	PSBP	Oxygen-evolving enhancer protein 2
PAxG02Ag0232400	0	1.79259e-11	0.666807	0.578	0.399	6.64781e-07	-	lipid-transfer protein
PAxG01Ag0365100	0	1.94745e-11	0.905537	0.279	0.139	7.2221e-07	-	Heme-binding protein
PAxG04Ag0176600	0	2.7344e-11	0.698695	0.396	0.224	1.01405e-06	-	photosystem I subunit
PAxG06Ag0121500	0	2.81804e-11	0.486968	0.791	0.623	1.04507e-06	-	29 kDa ribonucleoprotein
PAxG11Ag0029200	0	2.86347e-11	0.463757	0.695	0.533	1.06192e-06	-	NADPH-dependent FMN reductase
PAxG15Gg0001900	0	4.23939e-11	0.941982	0.327	0.178	1.57218e-06	-	Ribosome-binding factor PSRP1
PAxG01Gg0340600	0	4.32224e-11	0.488635	0.69	0.516	1.6029e-06	VTC2	GDP-L-galactose phosphorylase
PAxG08Ag0113700	0	4.32613e-11	0.627918	0.303	0.146	1.60435e-06	-	MLP-like protein
PAxG08Gg0130700	0	5.027e-11	0.649447	0.38	0.217	1.86426e-06	LOX9	Plant lipoxygenase may be involved in a number of diverse aspects of plant physiology including growth and development, pest resistance, and senescence or responses to wounding
PAxG14Gg0078800	0	5.19769e-11	0.782025	0.367	0.209	1.92756e-06	TROL	Rhodanese-like domain-containing protein 4 chloroplastic
PAxG05Ag0148700	0	5.34946e-11	0.641915	0.437	0.256	1.98385e-06	NIA1	Nitrate reductase is a key enzyme involved in the first step of nitrate assimilation in plants, fungi and bacteria
PAxG01Gg0089400	0	6.11668e-11	0.673237	0.382	0.212	2.26837e-06	-	Thaumatin family
PAxG02Ag0175800	0	6.13124e-11	0.683452	0.424	0.251	2.27377e-06	-	Aldehyde dehydrogenase family
PAxG06Ag0118100	0	6.38355e-11	1.00113	0.303	0.159	2.36734e-06	-	Catalyzes xyloglucan endohydrolysis (XEH) and or endotransglycosylation (XET). Cleaves and religates xyloglucan polymers, an essential constituent of the primary cell wall, and thereby participates in cell wall construction of growing tissues
PAxG14Gg0147500	0	6.41144e-11	0.584545	0.398	0.223	2.37768e-06	-	The light-harvesting complex (LHC) functions as a light receptor, it captures and delivers excitation energy to photosystems with which it is closely associated
PAxG06Ag0211500	0	7.03212e-11	0.556727	0.62	0.44	2.60786e-06	-	Thermospermine synthase
PAxG09Gg0115900	0	7.2941e-11	0.348799	0.921	0.748	2.70502e-06	-	PPIases accelerate the folding of proteins. It catalyzes the cis-trans isomerization of proline imidic peptide bonds in oligopeptides
PAxG11Ag0120700	0	8.32981e-11	1.09507	0.257	0.127	3.08911e-06	-	Cytochrome p450
PAxG05Gg0103200	0	9.16802e-11	0.797959	0.27	0.128	3.39996e-06	-	Ferredoxin-NADP reductase
PAxG11Ag0069600	0	9.79626e-11	0.763705	0.352	0.195	3.63294e-06	-	The light-harvesting complex (LHC) functions as a light receptor, it captures and delivers excitation energy to photosystems with which it is closely associated
PAxG15Ag0025400	0	1.16594e-10	1.04843	0.316	0.176	4.32388e-06	-	ABC transporter G family member
PAxG12Ag0117800	0	1.30013e-10	0.768492	0.281	0.139	4.82153e-06	-	BAG family molecular chaperone regulator
PAxG04Ag0162100	0	1.54787e-10	0.352506	0.633	0.432	5.74028e-06	-	Endochitinase
PAxG19Gg0110400	0	2.12302e-10	0.510712	0.501	0.317	7.87322e-06	PETC	Cytochrome b6-f complex iron-sulfur subunit
PAxG12Ag0089100	0	2.22162e-10	0.637336	0.435	0.265	8.23887e-06	ALS1	Acetolactate synthase
PAxG19Gg0039100	0	2.22644e-10	0.603523	0.508	0.331	8.25676e-06	-	metal ion binding
PAxG12Ag0040200	0	3.40375e-10	0.784869	0.369	0.217	1.26228e-05	-	Belongs to the glycosyl hydrolase 1 family
PAxG04Gg0039600	0	3.73521e-10	0.725131	0.323	0.171	1.3852e-05	-	Triose phosphate phosphate translocator
PAxG10Gg0134100	0	4.38512e-10	0.35209	0.721	0.537	1.62622e-05	-	Stress responsive A/B Barrel Domain
PAxG02Gg0203300	0	5.44494e-10	0.767465	0.303	0.161	2.01925e-05	-	Belongs to the glyceraldehyde-3-phosphate dehydrogenase family
PAxG06Ag0199700	0	5.6867e-10	0.652394	0.38	0.216	2.10891e-05	-	Belongs to the glycosyl hydrolase 32 family
PAxG11Gg0123400	0	6.3541e-10	0.58123	0.453	0.283	2.35642e-05	THI1	Involved in biosynthesis of the thiamine precursor thiazole. Catalyzes the conversion of NAD and glycine to adenosine diphosphate 5-(2-hydroxyethyl)-4-methylthiazole-2-carboxylic acid (ADT), an adenylated thiazole intermediate. The reaction includes an iron-dependent sulfide transfer from a conserved cysteine residue of the protein to a thiazole intermediate. The enzyme can only undergo a single …
PAxG01Ag0382000	0	6.4557e-10	0.460208	0.998	0.988	2.3941e-05	met2	Metallothionein-like protein type 3-like
PAxG01Ag0432500	0	7.70526e-10	0.848099	0.279	0.148	2.85749e-05	-	-
PAxG02Gg0175200	0	7.70557e-10	0.627934	0.407	0.249	2.85761e-05	-	Aldehyde dehydrogenase family
PAxG10Gg0140700	0	7.78662e-10	0.569865	0.284	0.146	2.88767e-05	-	RING-type zinc-finger
PAxG02Gg0063400	0	8.04385e-10	0.844547	0.308	0.172	2.98306e-05	-	Histidine
PAxG10Gg0185600	0	8.39294e-10	0.487993	0.736	0.581	3.11252e-05	-	Protein of unknown function (DUF674)
PAxG11Ag0102200	0	1.28779e-09	0.814421	0.303	0.167	4.77579e-05	-	Peroxisomal (S)-2-hydroxy-acid oxidase
PAxG04Gg0034800	0	1.39255e-09	0.437866	0.831	0.689	5.16426e-05	-	Pollen proteins Ole e I like
PAxG02Ag0219800	0	1.5752e-09	0.69752	0.437	0.294	5.84162e-05	-	Catalyzes xyloglucan endohydrolysis (XEH) and or endotransglycosylation (XET). Cleaves and religates xyloglucan polymers, an essential constituent of the primary cell wall, and thereby participates in cell wall construction of growing tissues
PAxG01Ag0440700	0	1.70969e-09	0.524437	0.424	0.255	6.3404e-05	-	WD repeat-containing protein
PAxG12Gg0120100	0	2.23571e-09	0.556004	0.295	0.154	8.29114e-05	-	BAG family molecular chaperone regulator
PAxG07Gg0001600	0	2.35629e-09	0.64969	0.288	0.149	8.7383e-05	-	Belongs to the terpene cyclase mutase family
PAxG12Gg0044100	0	2.40591e-09	0.521438	0.563	0.381	8.92233e-05	-	Phosphoethanolamine N-methyltransferase
PAxG18Gg0083300	0	2.47162e-09	0.390032	0.705	0.524	9.16601e-05	-	malic enzyme
PAxG09Ag0019600	0	2.61587e-09	0.374769	0.809	0.655	9.70095e-05	-	Belongs to the cystatin family. Phytocystatin subfamily
PAxG09Gg0102200	0	2.70617e-09	0.75892	0.264	0.133	0.000100358	-	-
PAxG05Ag0219700	0	2.80237e-09	0.767665	0.321	0.181	0.000103926	-	Belongs to the glyceraldehyde-3-phosphate dehydrogenase family
PAxG06Gg0115000	0	3.05826e-09	0.704514	0.367	0.219	0.000113416	-	Catalyzes xyloglucan endohydrolysis (XEH) and or endotransglycosylation (XET). Cleaves and religates xyloglucan polymers, an essential constituent of the primary cell wall, and thereby participates in cell wall construction of growing tissues
PAxG01Ag0340200	0	3.13998e-09	0.577138	0.433	0.275	0.000116446	-	Cold-regulated 413 inner membrane protein
PAxG02Gg0181600	0	3.21277e-09	0.748547	0.27	0.139	0.000119145	-	Calvin cycle protein
PAxG13Gg0133400	0	3.23767e-09	0.688919	0.402	0.252	0.000120069	-	Catalyzes xyloglucan endohydrolysis (XEH) and or endotransglycosylation (XET). Cleaves and religates xyloglucan polymers, an essential constituent of the primary cell wall, and thereby participates in cell wall construction of growing tissues
PAxG08Ag0197000	0	3.57247e-09	0.482993	0.415	0.247	0.000132485	-	ethylene-responsive transcription factor
PAxG12Gg0012800	0	4.25545e-09	0.806749	0.297	0.163	0.000157813	-	Major facilitator superfamily domain-containing protein
PAxG02Gg0156600	0	4.29917e-09	0.704616	0.418	0.263	0.000159435	-	Abscisic acid receptor
PAxG03Ag0047800	0	4.40368e-09	0.848012	0.29	0.153	0.00016331	-	-
PAxG02Ag0073000	0	5.04096e-09	0.48817	0.635	0.484	0.000186944	AAP3	Amino acid permease
PAxG13Gg0012800	0	5.15643e-09	0.52172	0.259	0.129	0.000191226	-	Dormancy/auxin associated protein
PAxG04Ag0125400	0	5.68493e-09	0.641829	0.336	0.195	0.000210826	rps7-A	One of the primary rRNA binding proteins, it binds directly to 16S rRNA where it nucleates assembly of the head domain of the 30S subunit
PAxG04Gg0194400	0	6.99313e-09	0.752561	0.336	0.201	0.00025934	SODCP	Destroys radicals which are normally produced within the cells and which are toxic to biological systems
PAxG13Ag0126700	0	7.76879e-09	0.682917	0.49	0.336	0.000288105	-	Catalyzes xyloglucan endohydrolysis (XEH) and or endotransglycosylation (XET). Cleaves and religates xyloglucan polymers, an essential constituent of the primary cell wall, and thereby participates in cell wall construction of growing tissues
PAxG10Ag0176600	0	8.59112e-09	0.445921	0.598	0.43	0.000318602	-	Triosephosphate isomerase
PAxG17Ag0166600	0	9.07258e-09	0.542622	0.295	0.156	0.000336456	-	ralf-like 27
PAxG04Gg0126300	0	9.63875e-09	0.455933	0.451	0.281	0.000357453	NIR	Ferredoxin-nitrite reductase
PAxG01Ag0396800	0	1.00812e-08	0.443358	0.503	0.343	0.000373863	-	Belongs to the universal ribosomal protein uL24 family
PAxG06Gg0030700	0	1.16941e-08	0.646076	0.352	0.211	0.000433677	-	Belongs to the peptidase S10 family
PAxG03Ag0040300	0	1.22987e-08	0.52501	0.345	0.196	0.000456098	-	Photosystem I reaction center subunit
PAxG14Gg0052600	0	1.23309e-08	0.495167	0.453	0.289	0.000457292	-	Transketolase
PAxG08Ag0181400	0	1.35749e-08	0.589934	0.481	0.331	0.000503427	-	Heavy-metal-associated domain
PAxG12Gg0086700	0	1.45895e-08	0.516761	0.295	0.163	0.000541052	-	Pectate lyase
PAxG04Ag0191200	0	1.56325e-08	0.622927	0.376	0.234	0.00057973	SODCP	Destroys radicals which are normally produced within the cells and which are toxic to biological systems
PAxG01Ag0223000	0	1.91601e-08	0.585782	0.413	0.268	0.000710551	-	Neprosin activation peptide
PAxG17Ag0033100	0	2.2492e-08	0.424132	0.549	0.372	0.000834116	-	Beta-amylase
PAxG01Gg0446500	0	2.32937e-08	0.54883	0.382	0.235	0.000863846	-	WD repeat-containing protein
PAxG05Gg0179500	0	2.39804e-08	0.631648	0.332	0.198	0.000889314	-	Belongs to the peroxidase family. Classical plant (class III) peroxidase subfamily
PAxG14Gg0140600	0	2.4217e-08	0.910577	0.251	0.132	0.000898086	Lhcb2-1	The light-harvesting complex (LHC) functions as a light receptor, it captures and delivers excitation energy to photosystems with which it is closely associated
PAxG19Gg0094500	0	2.65905e-08	0.47062	0.505	0.337	0.000986107	-	Endochitinase
PAxG06Gg0170700	0	3.08e-08	0.894465	0.264	0.149	0.00114222	-	Omega-6 fatty acid desaturase
PAxG09Ag0129600	0	3.14422e-08	0.53799	0.527	0.37	0.00116603	-	-
PAxG15Ag0062000	0	3.53136e-08	0.72254	0.323	0.198	0.00130961	-	Ribulose-phosphate 3-epimerase
PAxG01Ag0200600	0	3.9131e-08	0.724608	0.325	0.191	0.00145117	Lhcb6-1	The light-harvesting complex (LHC) functions as a light receptor, it captures and delivers excitation energy to photosystems with which it is closely associated
PAxG10Gg0036300	0	4.16551e-08	0.947306	0.259	0.146	0.00154478	-	Polygalacturonase
PAxG04Ag0113200	0	4.21909e-08	0.612578	0.418	0.28	0.00156465	-	-
PAxG13Gg0070500	0	4.72423e-08	0.378135	0.448	0.291	0.00175198	-	-
PAxG02Gg0234900	0	4.76812e-08	0.478721	0.567	0.401	0.00176826	-	lipid-transfer protein
PAxG01Gg0398500	0	5.02192e-08	0.551504	0.367	0.231	0.00186238	-	Belongs to the universal ribosomal protein uL24 family
PAxG10Gg0114300	0	5.11711e-08	0.447123	0.415	0.256	0.00189768	-	Protein NRT1 PTR FAMILY
PAxG05Ag0191300	0	5.7804e-08	0.670314	0.253	0.134	0.00214366	-	Sugar (and other) transporter
PAxG13Ag0089800	0	6.3775e-08	0.668932	0.253	0.138	0.0023651	-	Glutathione S-transferase, N-terminal domain
PAxG05Gg0188200	0	8.91415e-08	0.398678	0.407	0.253	0.00330581	PSBP	Oxygen-evolving enhancer protein 2
PAxG01Ag0342400	0	8.91657e-08	0.445749	0.514	0.359	0.00330671	VTC2	GDP-L-galactose phosphorylase
PAxG10Ag0039900	0	8.97435e-08	0.602941	0.356	0.223	0.00332814	-	Glutamate--glyoxylate aminotransferase
PAxG02Gg0200900	0	9.04027e-08	0.387489	0.501	0.345	0.00335258	-	Belongs to the GST superfamily
PAxG16Gg0083000	0	9.14805e-08	0.658837	0.371	0.245	0.00339255	-	29 kDa ribonucleoprotein
PAxG19Gg0096300	0	9.19103e-08	0.585769	0.437	0.307	0.0034085	-	15 kDa selenoprotein
PAxG07Gg0072200	0	1.023e-07	0.6687	0.316	0.193	0.00379378	-	glutamine synthetase
PAxG01Gg0220800	0	1.03934e-07	0.5719	0.376	0.244	0.00385438	-	Neprosin activation peptide
PAxG17Gg0211200	0	1.11634e-07	0.370912	0.87	0.722	0.00413995	-	Gibberellin-regulated protein
PAxG05Gg0223200	0	1.14053e-07	0.484446	0.475	0.324	0.00422964	-	Hydrolyzes glycerol-phospholipids at the terminal phosphodiesteric bond
PAxG18Gg0121700	0	1.14144e-07	0.529696	0.36	0.227	0.00423302	-	-
PAxG04Ag0108600	0	1.15476e-07	0.528546	0.433	0.292	0.00428242	-	Phosphorylase is an important allosteric enzyme in carbohydrate metabolism. Enzymes from different sources differ in their regulatory mechanisms and in their natural substrates. However, all known phosphorylases share catalytic and structural properties
PAxG06Gg0078900	0	1.35016e-07	0.33319	0.776	0.621	0.00500706	-	Metallothionein-like protein
PAxG13Gg0122600	0	1.37824e-07	0.689577	0.316	0.197	0.00511121	-	Alpha/beta hydrolase family
PAxG02Gg0050700	0	1.42248e-07	0.491584	0.338	0.202	0.00527527	PSBP	Oxygen-evolving enhancer protein 2
PAxG18Gg0011200	0	1.45231e-07	0.405357	0.433	0.282	0.00538588	-	Belongs to the peptidase A1 family
PAxG13Ag0012500	0	1.70598e-07	0.461052	0.413	0.259	0.00632662	-	Dormancy/auxin associated protein
PAxG06Ag0111000	0	1.80879e-07	0.319356	0.758	0.613	0.00670791	-	Monodehydroascorbate
PAxG16Ag0064800	0	1.86627e-07	0.527336	0.413	0.279	0.00692107	-	2-Cys peroxiredoxin
PAxG01Ag0298800	0	1.89602e-07	0.707814	0.316	0.199	0.0070314	-	polyadenylate-binding protein
PAxG05Ag0217000	0	1.92701e-07	0.781074	0.281	0.167	0.00714631	SbeI	1,4-alpha-glucan-branching enzyme
PAxG04Gg0087900	0	2.06898e-07	0.668079	0.27	0.155	0.00767282	RBCS-1	RuBisCO catalyzes two reactions the carboxylation of D- ribulose 1,5-bisphosphate, the primary event in carbon dioxide fixation, as well as the oxidative fragmentation of the pentose substrate. Both reactions occur simultaneously and in competition at the same active site
PAxG13Ag0071100	0	2.2529e-07	0.505942	0.459	0.316	0.0083549	-	-
PAxG11Ag0027000	0	2.25475e-07	0.502091	0.275	0.154	0.00836175	-	Oxygen-evolving enhancer protein
PAxG12Ag0119400	0	2.41183e-07	0.583967	0.295	0.174	0.00894426	-	Sorbitol dehydrogenase-like
PAxG07Ag0141000	0	2.57487e-07	0.340328	0.769	0.619	0.00954891	-	abundant protein
PAxG18Ag0118100	0	2.96464e-07	0.472014	0.611	0.464	0.0109944	-	-
PAxG08Gg0096100	0	3.23986e-07	0.45967	0.4	0.268	0.012015	-	allene oxide cyclase
PAxG16Ag0136700	0	3.81563e-07	0.274657	0.655	0.506	0.0141503	-	Transducin WD40 repeat-like superfamily protein
PAxG01Gg0254100	0	3.85887e-07	0.522951	0.259	0.139	0.0143106	-	Cytochrome p450
PAxG14Ag0144200	0	3.93306e-07	0.662008	0.31	0.194	0.0145858	-	This protein plays a role in synthesis of starch. It catalyzes the synthesis of the activated glycosyl donor, ADP- glucose from Glc-1-P and ATP
PAxG14Ag0075900	0	4.18595e-07	0.515739	0.301	0.176	0.0155236	TROL	Rhodanese-like domain-containing protein 4 chloroplastic
PAxG07Gg0085000	0	4.42497e-07	0.68029	0.402	0.283	0.01641	DPE1	4-alpha-glucanotransferase
PAxG01Ag0110900	0	4.62027e-07	0.531746	0.398	0.261	0.0171343	-	Hydrophobic seed protein
PAxG03Gg0017600	0	5.2455e-07	0.569416	0.303	0.185	0.0194529	-	FabA-like domain
PAxG01Ag0008200	0	5.30735e-07	0.771002	0.288	0.179	0.0196823	-	Non-specific lipid-transfer protein-like protein
PAxG02Ag0026500	0	5.90594e-07	0.601413	0.341	0.221	0.0219022	-	Essential component of the vacuolar proton pump (V- ATPase), a multimeric enzyme that catalyzes the translocation of protons across the membranes. Required for assembly and activity of the V-ATPase
PAxG03Ag0057400	0	6.00405e-07	0.308141	0.613	0.452	0.022266	-	ethylene-responsive transcription factor
PAxG01Gg0180300	0	6.11886e-07	0.621613	0.301	0.185	0.0226918	-	Homeobox-leucine zipper protein GLABRA
PAxG03Gg0187900	0	6.76466e-07	0.548508	0.345	0.218	0.0250868	-	Protein EARLY RESPONSIVE TO DEHYDRATION 15-like
PAxG02Gg0143300	0	6.79257e-07	0.564737	0.295	0.174	0.0251902	-	Belongs to the short-chain dehydrogenases reductases (SDR) family
PAxG01Gg0199000	0	6.82909e-07	0.544882	0.259	0.148	0.0253257	Lhcb6-1	The light-harvesting complex (LHC) functions as a light receptor, it captures and delivers excitation energy to photosystems with which it is closely associated
PAxG14Ag0093700	0	7.25749e-07	0.410708	0.411	0.276	0.0269144	-	Catalyzes the formation of S-adenosylmethionine from methionine and ATP
PAxG15Ag0108200	0	7.52975e-07	0.652485	0.262	0.153	0.0279241	FSD2	Superoxide dismutase
PAxG10Ag0155900	0	7.54811e-07	0.643044	0.268	0.159	0.0279922	-	cation H( ) antiporter 15-like
PAxG03Ag0118800	0	8.26656e-07	0.368041	0.681	0.521	0.0306565	-	3-oxo-Delta(4,5)-steroid 5-beta-reductase-like
PAxG09Ag0033800	0	9.04167e-07	0.620083	0.262	0.151	0.033531	-	Helicase
PAxG03Ag0084000	0	9.09647e-07	0.4344	0.349	0.218	0.0337343	-	Phosphoribulokinase
PAxG05Gg0017700	0	9.40625e-07	0.382416	0.314	0.187	0.0348831	-	Dormancy/auxin associated protein
PAxG05Ag0014300	0	9.41244e-07	0.589439	0.277	0.163	0.034906	-	Folate receptor family
PAxG09Gg0135900	0	9.78e-07	0.298123	0.791	0.662	0.0362691	MS3	5-methyltetrahydropteroyltriglutamate-- homocysteine
PAxG01Gg0231600	0	1.03715e-06	0.389967	0.51	0.355	0.0384625	-	KR domain
PAxG06Gg0228800	0	1.04633e-06	0.523627	0.382	0.259	0.0388033	-	Pentatricopeptide repeat-containing protein
PAxG01Gg0086700	0	1.20229e-06	0.476666	0.396	0.274	0.044587	-	Monodehydroascorbate reductase
PAxG06Gg0098500	0	1.25772e-06	0.388025	0.284	0.168	0.0466427	FER1	Stores iron in a soluble, non-toxic, readily available form. Important for iron homeostasis. Iron is taken up in the ferrous form and deposited as ferric hydroxides after oxidation
PAxG02Ag0154500	0	1.2768e-06	0.639866	0.279	0.168	0.0473501	-	CAAD domains of cyanobacterial aminoacyl-tRNA synthetase
PAxG10Ag0155800	0	1.28141e-06	0.489682	0.321	0.202	0.0475212	-	Belongs to the UDP-glycosyltransferase family
PAxG06Gg0080100	0	1.36968e-06	0.541188	0.356	0.235	0.0507946	-	Rare lipoprotein A (RlpA)-like double-psi beta-barrel
PAxG13Ag0060200	0	1.57859e-06	0.386556	0.448	0.312	0.0585419	-	May be involved in modulation of pathogen defense and leaf cell death
PAxG10Ag0123800	0	1.66022e-06	0.270781	0.826	0.693	0.0615692	-	Tropinone reductase homolog At1g07440-like
PAxG07Ag0111700	0	1.76982e-06	0.31341	0.644	0.51	0.0656337	-	Belongs to the mitochondrial carrier (TC 2.A.29) family
PAxG16Gg0064500	0	1.81224e-06	0.403738	0.508	0.376	0.0672069	-	2-Cys peroxiredoxin
PAxG07Ag0083100	0	2.01741e-06	0.756404	0.253	0.154	0.0748157	DPE1	4-alpha-glucanotransferase
PAxG05Gg0056100	0	2.09871e-06	0.777653	0.255	0.158	0.0778306	-	helix loop helix domain
PAxG03Gg0100000	0	2.20104e-06	0.614846	0.303	0.199	0.0816255	-	Hydrophobic seed protein
PAxG14Gg0144000	0	2.22269e-06	0.514605	0.398	0.277	0.0824284	-	ABC1 family
PAxG08Ag0179200	0	2.32681e-06	0.310652	0.51	0.368	0.0862899	-	1,4-beta-D-glucanase-like
PAxG12Ag0114000	0	2.33686e-06	0.334762	0.692	0.537	0.0866624	-	Phosphate-induced protein 1 conserved region
PAxG01Gg0140700	0	2.3398e-06	0.623284	0.262	0.159	0.0867714	-	Palmitoyl-protein thioesterase
PAxG05Gg0182800	0	2.36397e-06	0.615221	0.257	0.157	0.0876678	-	Oxidoreductase
PAxG09Gg0033800	0	2.48893e-06	0.545374	0.343	0.227	0.092302	-	anion transporter 4
PAxG05Gg0030600	0	2.66933e-06	0.380748	0.501	0.375	0.0989922	-	-
PAxG06Gg0003400	0	2.69062e-06	0.495614	0.319	0.208	0.0997816	-	Belongs to the FPP GGPP synthase family
PAxG14Gg0150500	0	2.69792e-06	0.423349	0.288	0.174	0.100052	-	Photosystem I reaction center subunit XI
PAxG10Ag0110900	0	2.72647e-06	0.429588	0.308	0.189	0.101111	-	Protein NRT1 PTR FAMILY
PAxG01Ag0331800	0	2.94557e-06	0.516096	0.264	0.16	0.109236	RPL12-A	50S ribosomal protein
PAxG09Gg0033500	0	2.99305e-06	0.456331	0.325	0.204	0.110997	-	Helicase
PAxG01Gg0195900	0	3.0261e-06	0.580608	0.29	0.183	0.112223	BXL3	Beta-xylosidase alpha-L-arabinofuranosidase
PAxG10Ag0141700	0	3.05534e-06	0.574843	0.299	0.189	0.113307	-	Endoplasmic reticulum membrane protein
PAxG09Gg0108800	0	3.07331e-06	0.577338	0.27	0.164	0.113974	-	Purple acid phosphatase
PAxG13Ag0035500	0	3.10447e-06	0.357372	0.345	0.218	0.115129	-	hel,pr-4,pr4
PAxG04Ag0132600	0	3.23316e-06	0.282247	0.571	0.413	0.119902	-	Cold-regulated 413 plasma membrane protein
PAxG02Gg0094400	0	3.27705e-06	0.674135	0.266	0.165	0.121529	-	Belongs to the GPI family
PAxG06Ag0252500	0	3.55222e-06	0.585964	0.286	0.177	0.131734	-	Folate-Biopterin Transporter
PAxG08Gg0173800	0	3.67993e-06	0.478697	0.264	0.16	0.13647	GS2	glutamine synthetase
PAxG11Gg0118300	0	3.77324e-06	0.582094	0.299	0.193	0.139931	-	Minor allergen Alt a
PAxG18Ag0084000	0	3.8227e-06	0.371553	0.36	0.234	0.141765	-	RuBisCO catalyzes two reactions the carboxylation of D- ribulose 1,5-bisphosphate, the primary event in carbon dioxide fixation, as well as the oxidative fragmentation of the pentose substrate. Both reactions occur simultaneously and in competition at the same active site
PAxG01Gg0355500	0	3.8783e-06	0.355106	0.525	0.392	0.143827	-	Ferredoxin-NADP reductase
PAxG17Gg0254600	0	3.99902e-06	0.417696	0.33	0.215	0.148304	-	Belongs to the 'GDSL' lipolytic enzyme family
PAxG09Gg0132100	0	4.68284e-06	0.538874	0.334	0.227	0.173663	-	-
PAxG16Ag0036700	0	5.1337e-06	0.449394	0.352	0.231	0.190383	-	calcium-binding protein
PAxG11Ag0096500	0	5.33259e-06	0.763578	0.262	0.167	0.197759	-	Belongs to the universal ribosomal protein uL13 family
PAxG18Ag0120800	0	5.52261e-06	0.455434	0.303	0.199	0.204806	-	phospholipase
PAxG01Gg0339000	0	5.67e-06	0.639678	0.312	0.211	0.210272	-	Cold-regulated 413 inner membrane protein
PAxG12Gg0090400	0	5.85105e-06	0.498881	0.352	0.242	0.216986	-	Inactive leucine-rich repeat receptor-like protein kinase
PAxG11Ag0037500	0	6.08294e-06	0.554656	0.286	0.18	0.225586	SCAMP2	Secretory carrier-associated membrane protein
PAxG04Ag0155500	0	6.28907e-06	0.391133	0.308	0.199	0.23323	-	Belongs to the small GTPase superfamily. Rho family
PAxG02Gg0237400	0	6.30017e-06	0.263043	0.545	0.406	0.233642	-	Belongs to the zinc-containing alcohol dehydrogenase family. Class-III subfamily
PAxG13Ag0024200	0	6.31592e-06	0.394864	0.503	0.384	0.234226	-	Destroys radicals which are normally produced within the cells and which are toxic to biological systems
PAxG12Gg0014500	0	6.47459e-06	0.480117	0.286	0.18	0.24011	-	Belongs to the yippee family
PAxG17Gg0235300	0	7.32333e-06	0.605772	0.354	0.246	0.271586	-	isoprenylcysteine alpha-carbonyl methylesterase
PAxG06Ag0051100	0	7.46736e-06	0.361577	0.389	0.277	0.276927	-	TBCC domain-containing protein
PAxG15Gg0058100	0	7.78684e-06	0.426215	0.33	0.213	0.288775	-	Ribulose-phosphate 3-epimerase
PAxG01Gg0227000	0	7.80541e-06	0.540502	0.292	0.188	0.289464	-	Outer envelope pore protein 16
PAxG12Ag0081100	0	9.9185e-06	0.504883	0.334	0.223	0.367828	-	kDa ribonucleoprotein
PAxG18Ag0102500	0	1.01148e-05	0.47534	0.305	0.202	0.375107	TIL	Belongs to the calycin superfamily. Lipocalin family
PAxG01Gg0094600	0	1.10487e-05	0.34672	0.505	0.37	0.409743	-	Thaumatin family
PAxG18Gg0107900	0	1.11967e-05	0.464345	0.334	0.22	0.41523	TIL	Belongs to the calycin superfamily. Lipocalin family
PAxG05Ag0201300	0	1.14202e-05	0.253643	0.519	0.382	0.423519	-	Belongs to the peptidase C1 family
PAxG07Gg0093600	0	1.19777e-05	0.276738	0.486	0.356	0.444194	-	Annexin D2-like
PAxG15Ag0028300	0	1.22962e-05	0.540271	0.312	0.209	0.456004	-	dihydropyrimidine dehydrogenase
PAxG04Gg0202800	0	1.28744e-05	0.446435	0.332	0.225	0.477449	-	KH domain-containing protein
PAxG01Ag0087800	0	1.30491e-05	0.447215	0.336	0.225	0.483926	-	Monodehydroascorbate reductase
PAxG02Gg0149400	0	1.39934e-05	0.44785	0.402	0.29	0.518946	-	Belongs to the glycosyl hydrolase 28 family
PAxG10Gg0128800	0	1.41245e-05	0.29557	0.657	0.519	0.523809	-	Universal stress protein
PAxG10Ag0038500	0	1.56543e-05	0.748305	0.266	0.174	0.580541	-	Alpha-glucan water dikinase
PAxG01Ag0088200	0	1.59279e-05	0.492203	0.336	0.232	0.590687	-	Belongs to the glycosyl hydrolase 28 family
PAxG04Gg0210300	0	1.60343e-05	0.259422	0.523	0.375	0.594633	-	Hydrolyzes acetyl esters in homogalacturonan regions of pectin. In type I primary cell wall, galacturonic acid residues of pectin can be acetylated at the O-2 and O-3 positions. Decreasing the degree of acetylation of pectin gels in vitro alters their physical properties
PAxG07Ag0002100	0	1.64372e-05	0.503021	0.27	0.167	0.609574	-	Belongs to the terpene cyclase mutase family
PAxG19Ag0043000	0	1.79392e-05	0.423701	0.259	0.166	0.665276	-	-
PAxG04Gg0074900	0	1.90567e-05	0.4305	0.343	0.236	0.706718	-	glutamine synthetase
PAxG03Gg0089600	0	2.26034e-05	0.551512	0.297	0.199	0.838247	-	Phosphoribulokinase
PAxG19Ag0100900	0	2.26936e-05	0.635635	0.257	0.167	0.841592	-	transcription factor
PAxG14Gg0012100	0	2.31085e-05	0.48065	0.29	0.193	0.856979	-	arginine n-methyltransferase
PAxG02Gg0207500	0	2.48886e-05	0.380793	0.264	0.164	0.922995	-	Auxin-induced in root cultures protein
PAxG05Ag0036400	0	2.52477e-05	0.506963	0.305	0.207	0.93631	GME	GDP-mannose 3,5-epimerase
PAxG04Ag0155100	0	2.59312e-05	0.385019	0.308	0.204	0.961657	-	Belongs to the peroxidase family
PAxG04Ag0048800	0	2.6192e-05	0.306305	0.292	0.188	0.971332	-	Protein trichome birefringence-like
PAxG01Gg0351400	0	2.69742e-05	0.355734	0.367	0.252	1	-	Belongs to the Nudix hydrolase family
PAxG12Ag0046700	0	2.81752e-05	0.64244	0.262	0.171	1	-	Enolase 1
PAxG03Gg0116900	0	2.86663e-05	0.256853	0.8	0.669	1	-	Belongs to the MIP aquaporin (TC 1.A.8) family
PAxG02Ag0235100	0	2.92566e-05	0.285018	0.527	0.405	1	-	Belongs to the zinc-containing alcohol dehydrogenase family. Class-III subfamily
PAxG01Gg0110300	0	2.9428e-05	0.292334	0.367	0.247	1	-	Hydrophobic seed protein
PAxG03Gg0052200	0	2.95417e-05	0.268481	0.319	0.211	1	-	-
PAxG12Gg0046200	0	2.98219e-05	0.359268	0.409	0.294	1	-	Belongs to the glycosyl hydrolase 1 family
PAxG06Gg0240900	0	2.98296e-05	0.464442	0.356	0.25	1	-	hydroxyproline O-arabinosyltransferase activity
PAxG01Gg0078500	0	3.20063e-05	0.457985	0.314	0.216	1	-	Nucleoside diphosphate kinase
PAxG05Gg0063000	0	3.24494e-05	0.421416	0.446	0.336	1	-	Inactive TPR repeat-containing thioredoxin
PAxG01Ag0211700	0	3.73737e-05	0.541561	0.295	0.2	1	-	thaumatin-like protein
PAxG19Ag0059900	0	3.93997e-05	0.502457	0.29	0.194	1	-	THO complex subunit
PAxG17Ag0207700	0	4.0983e-05	0.332817	0.486	0.375	1	IDH	Isocitrate dehydrogenase NADP
PAxG14Ag0008500	0	4.33165e-05	0.304253	0.505	0.382	1	-	Pollen-specific protein
PAxG13Ag0027600	0	4.8297e-05	0.277937	0.558	0.434	1	-	Belongs to the cysteine synthase cystathionine beta- synthase family
PAxG07Ag0001200	0	4.86342e-05	0.701301	0.257	0.173	1	-	High mobility group B protein
PAxG12Ag0037900	0	4.89772e-05	0.290931	0.569	0.434	1	-	Phosphoethanolamine N-methyltransferase
PAxG01Gg0407600	0	5.15219e-05	0.274271	0.578	0.445	1	TPx1	peroxiredoxin activity
PAxG10Gg0128400	0	5.43654e-05	0.316782	0.481	0.373	1	-	Tropinone reductase homolog At1g07440-like
PAxG04Gg0024400	0	5.70945e-05	0.3695	0.262	0.167	1	STP1	Belongs to the major facilitator superfamily. Sugar transporter (TC 2.A.1.1) family
PAxG05Ag0001200	0	5.83326e-05	0.396988	0.321	0.223	1	-	Hydrolyzes acetyl esters in homogalacturonan regions of pectin. In type I primary cell wall, galacturonic acid residues of pectin can be acetylated at the O-2 and O-3 positions. Decreasing the degree of acetylation of pectin gels in vitro alters their physical properties
PAxG16Gg0046500	0	5.88002e-05	0.270378	0.424	0.307	1	-	galactinol--sucrose galactosyltransferase
PAxG03Ag0190800	0	5.98312e-05	0.493824	0.268	0.179	1	-	Neprosin
PAxG01Ag0068200	0	6.04898e-05	0.28978	0.552	0.427	1	-	-
PAxG19Ag0003300	0	6.28034e-05	0.544308	0.277	0.188	1	CDPK9	Calcium-dependent protein kinase
PAxG02Ag0096500	0	7.25969e-05	0.497215	0.284	0.194	1	-	Belongs to the GPI family
PAxG01Ag0380700	0	7.99946e-05	0.380221	0.325	0.223	1	-	Early nodulin-like protein
PAxG04Ag0125800	0	8.08613e-05	0.301527	0.374	0.265	1	NIR	Ferredoxin-nitrite reductase
PAxG16Ag0047200	0	8.52875e-05	0.397355	0.378	0.271	1	-	galactinol--sucrose galactosyltransferase
PAxG06Ag0254500	0	8.54027e-05	0.475029	0.292	0.199	1	-	Zinc finger protein CONSTANS-like
PAxG14Ag0026100	0	9.41268e-05	0.369899	0.336	0.236	1	-	Thylakoidal processing peptidase
PAxG07Ag0093200	0	9.45038e-05	0.258673	0.382	0.27	1	-	Annexin D2-like
PAxG01Gg0357300	0	9.50175e-05	0.469561	0.321	0.222	1	-	Transcription elongation factor implicated in the maintenance of proper chromatin structure in actively transcribed regions
PAxG07Gg0009900	0	0.000101006	0.362647	0.411	0.31	1	-	Mechanosensitive ion channel protein 2
PAxG10Gg0039000	0	0.000107824	0.412352	0.332	0.235	1	-	Glutamate--glyoxylate aminotransferase
PAxG18Ag0013500	0	0.000130417	0.28917	0.466	0.352	1	-	Belongs to the peptidase A1 family
PAxG04Gg0078900	0	0.000134171	0.426789	0.325	0.226	1	-	ADP-ribosylation factor GTPase-activating protein
PAxG09Gg0038000	0	0.000166082	0.294277	0.477	0.368	1	-	PPIases accelerate the folding of proteins. It catalyzes the cis-trans isomerization of proline imidic peptide bonds in oligopeptides
PAxG05Gg0220500	0	0.000171481	0.269742	0.563	0.436	1	-	Endoplasmin homolog
PAxG15Ag0085900	0	0.000181191	0.328472	0.446	0.346	1	-	Pectate lyase
PAxG15Gg0012800	0	0.000191894	0.401632	0.262	0.176	1	-	pectinesterase pectinesterase inhibitor
PAxG14Gg0124700	0	0.000208757	0.452706	0.27	0.187	1	-	Phosphoglucan, water dikinase
PAxG04Ag0081200	0	0.000216373	0.262342	0.396	0.285	1	-	ADP-ribosylation factor GTPase-activating protein
PAxG12Gg0123700	0	0.000240457	0.288155	0.295	0.203	1	-	Belongs to the cytochrome b5 family
PAxG12Gg0115200	0	0.00026537	0.335055	0.547	0.463	1	-	Phosphate-induced protein 1 conserved region
PAxG01Ag0090500	0	0.000299864	0.306393	0.312	0.214	1	-	Thaumatin family
PAxG01Gg0092100	0	0.000320119	0.281688	0.286	0.196	1	-	Glutathione peroxidase
PAxGPtg0004800	0	0.000326331	0.349916	0.297	0.208	1	-	-
PAxG01Ag0003600	0	0.000349275	0.300727	0.323	0.238	1	-	Belongs to the mitochondrial carrier (TC 2.A.29) family
PAxG05Ag0208300	0	0.000350022	0.274564	0.519	0.416	1	-	Endoplasmin homolog
PAxG03Ag0071300	0	0.000361194	0.445028	0.255	0.172	1	-	poly(U)-specific endoribonuclease-B-like
PAxG09Gg0055300	0	0.000373573	0.516996	0.273	0.194	1	-	30S ribosomal protein 2
PAxG13Ag0122000	0	0.00039347	0.328274	0.297	0.209	1	NDB1	External alternative NAD(P)H-ubiquinone oxidoreductase B1
PAxG02Ag0090700	0	0.000396711	0.346061	0.277	0.195	1	-	pectin methyltransferase
PAxG09Gg0077600	0	0.000447425	0.253772	0.618	0.5	1	-	CYSTM1 family protein A-like
PAxG05Gg0121100	0	0.000448607	0.298676	0.286	0.196	1	-	salicylic acid-binding protein 2-like
PAxG10Ag0004200	0	0.000474162	0.401901	0.281	0.199	1	-	Belongs to the peptidase A1 family
PAxG05Ag0058800	0	0.000500156	0.410176	0.308	0.222	1	-	Inactive TPR repeat-containing thioredoxin
PAxG06Ag0148000	0	0.000529959	0.407519	0.253	0.177	1	-	Belongs to the enoyl-CoA hydratase isomerase family
PAxG19Ag0039600	0	0.000532669	0.327707	0.255	0.177	1	-	metal ion binding
PAxG02Ag0169800	0	0.000564721	0.286118	0.36	0.266	1	-	inactive purple acid phosphatase
PAxG06Ag0176000	0	0.000564765	0.294102	0.264	0.183	1	-	Calcineurin-like phosphoesterase
PAxG05Ag0079900	0	0.000628286	0.426108	0.275	0.195	1	-	Nucleolar complex protein 3 homolog
PAxG15Gg0103700	0	0.000634874	0.30896	0.273	0.191	1	FSD2	Superoxide dismutase
PAxG01Gg0445600	0	0.000656719	0.313436	0.345	0.259	1	-	Belongs to the ubiquitin-conjugating enzyme family
PAxG08Ag0034200	0	0.000688469	0.271161	0.356	0.266	1	-	Glutathione S-transferase, C-terminal domain
PAxG02Ag0232500	0	0.000700141	0.256639	0.462	0.37	1	-	At5g48480
PAxG04Ag0198200	0	0.00076586	0.255493	0.321	0.238	1	-	Ras-related protein RABD1-like
PAxG07Ag0011000	0	0.00085794	0.279244	0.47	0.376	1	-	Mechanosensitive ion channel protein 2
PAxG15Gg0038200	0	0.000895647	0.591556	0.27	0.202	1	-	S-adenosylmethionine-dependent methyltransferase
PAxG09Gg0136700	0	0.000996528	0.331602	0.374	0.291	1	-	Lysosomal beta glucosidase-like
PAxG10Gg0197900	0	0.000999821	0.464108	0.257	0.183	1	-	Phosphoglucomutase/phosphomannomutase, alpha/beta/alpha domain II
PAxG17Gg0257100	0	0.00104453	0.323798	0.31	0.231	1	-	Belongs to the iron ascorbate-dependent oxidoreductase family
PAxG01Ag0417300	0	0.00108133	0.278181	0.338	0.254	1	-	Belongs to the glycosyl hydrolase 17 family
PAxG11Ag0090500	0	0.00111819	0.290568	0.259	0.185	1	-	Transcription elongation factor implicated in the maintenance of proper chromatin structure in actively transcribed regions
PAxG12Ag0084200	0	0.00118156	0.432217	0.251	0.179	1	NDPK2	Nucleoside diphosphate kinase
PAxG11Ag0008000	0	0.00127556	0.304622	0.305	0.224	1	-	Cytosolic domain of 10TM putative phosphate transporter
PAxG09Ag0134400	0	0.00129664	0.430367	0.321	0.245	1	-	Lysosomal beta glucosidase-like
PAxG01Ag0174200	0	0.00134864	0.370718	0.316	0.232	1	-	Belongs to the MIP aquaporin (TC 1.A.8) family
PAxG01Ag0025900	0	0.00138085	0.338444	0.455	0.368	1	-	Belongs to the peptidase A1 family
PAxG01Gg0087100	0	0.00148483	0.540804	0.286	0.216	1	-	Belongs to the glycosyl hydrolase 28 family
PAxG10Ag0197300	0	0.00156792	0.369845	0.266	0.193	1	-	lysine-specific demethylase
PAxG13Gg0014100	0	0.00160662	0.313825	0.286	0.21	1	-	ATP-dependent Clp protease proteolytic
PAxG18Ag0074900	0	0.0016783	0.372043	0.341	0.27	1	-	Aspartate aminotransferase
PAxG01Ag0234600	0	0.00180682	0.3043	0.396	0.317	1	-	KR domain
PAxG03Ag0015000	0	0.00182965	0.273328	0.284	0.21	1	-	FabA-like domain
PAxG01Gg0364800	0	0.00183843	0.341799	0.303	0.228	1	-	60S ribosomal protein
PAxG08Gg0143600	0	0.0019723	0.297216	0.433	0.34	1	ARP9	Belongs to the actin family
PAxG09Ag0008700	0	0.00202412	0.286532	0.422	0.337	1	-	Belongs to the chaperonin (HSP60) family
PAxG03Ag0188500	0	0.00203752	0.339845	0.255	0.182	1	-	F-box kelch-repeat protein
PAxG09Ag0146200	0	0.00203909	0.336072	0.301	0.224	1	-	aminoacylase activity
PAxG03Ag0087000	0	0.00205113	0.352351	0.345	0.268	1	-	acyl-CoA-binding protein
PAxG15Ag0107200	0	0.0021452	0.258841	0.347	0.274	1	-	Staphylococcal nuclease domain-containing protein
PAxG17Ag0001200	0	0.00232074	0.394514	0.257	0.191	1	-	Glucose-1-phosphate adenylyltransferase small subunit
PAxG04Ag0197800	0	0.00235136	0.302962	0.295	0.219	1	-	KH domain-containing protein
PAxG04Gg0159700	0	0.00250403	0.291049	0.281	0.208	1	-	Belongs to the peroxidase family
PAxG01Gg0346300	0	0.00258578	0.321486	0.292	0.227	1	-	glycerophosphoryl diester phosphodiesterase
PAxG18Ag0122100	0	0.00272531	0.304076	0.349	0.272	1	-	protein disulfide oxidoreductase activity
PAxG08Ag0006100	0	0.00276275	0.299269	0.251	0.181	1	EIL1	ETHYLENE INSENSITIVE 3-like
PAxG12Gg0052700	0	0.00279138	0.397553	0.284	0.217	1	-	-
PAxG19Ag0058900	0	0.00279329	0.324501	0.314	0.235	1	-	Isopentenyl-diphosphate Delta-isomerase
PAxG10Gg0157000	0	0.00309396	0.32038	0.253	0.19	1	-	Alpha-soluble nsf attachment protein
PAxG03Gg0117200	0	0.0031286	0.315235	0.341	0.263	1	-	Aminopeptidase
PAxG01Ag0182700	0	0.00317751	0.270951	0.589	0.506	1	PLDa1	Hydrolyzes glycerol-phospholipids at the terminal phosphodiesteric bond
PAxG01Ag0252500	0	0.00338308	0.284631	0.327	0.258	1	-	Protein of unknown function (DUF642)
PAxG18Gg0012800	0	0.00348624	0.2805	0.325	0.249	1	-	ER membrane protein complex subunit
PAxG03Gg0061500	0	0.00352869	0.257751	0.477	0.389	1	-	ethylene-responsive transcription factor
PAxG05Ag0214000	0	0.00423214	0.374211	0.268	0.204	1	-	L-ascorbate oxidase homolog
PAxG14Gg0025100	0	0.00459181	0.379698	0.251	0.187	1	-	Uroporphyrinogen-III synthase
PAxG01Ag0178200	0	0.00459631	0.307346	0.273	0.209	1	-	malic enzyme
PAxG03Gg0114800	0	0.00486009	0.255414	0.316	0.237	1	-	Belongs to the glutathione peroxidase family
PAxG01Gg0331600	0	0.00489944	0.272711	0.378	0.309	1	-	Glutaredoxin
PAxG13Gg0113800	0	0.00544906	0.307944	0.277	0.214	1	-	Ion channel CASTOR-like
PAxG18Gg0022600	0	0.00560411	0.281589	0.349	0.275	1	-	Targeting protein for Xklp2 (TPX2)
PAxG05Ag0018600	0	0.00566205	0.26288	0.396	0.325	1	-	TMV resistance protein N-like
PAxG03Ag0012700	0	0.00567223	0.293804	0.297	0.233	1	-	Belongs to the nonaspanin (TM9SF) (TC 9.A.2) family
PAxG01Gg0382100	0	0.00570902	0.271374	0.312	0.251	1	-	Early nodulin-like protein
PAxG06Gg0080300	0	0.00599131	0.273371	0.27	0.204	1	-	Belongs to the OSBP family
PAxG02Gg0088800	0	0.00638348	0.313485	0.277	0.214	1	-	pectin methyltransferase
PAxG05Ag0122200	0	0.00730529	0.305034	0.42	0.351	1	-	Lysine-rich arabinogalactan protein
PAxG01Ag0002900	0	0.00752593	0.283278	0.288	0.221	1	DEK1	Belongs to the peptidase C2 family
PAxG06Gg0185800	0	0.00754439	0.272321	0.264	0.202	1	-	Phosphatidylglycerol phosphatidylinositol transfer
PAxG09Gg0002200	0	0.00777269	0.302714	0.345	0.278	1	-	Belongs to the peptidase S10 family
PAxG02Gg0183600	0	0.00817007	0.253075	0.385	0.313	1	-	Belongs to the protein disulfide isomerase family
PAxG15Gg0037500	0	0.00844242	0.355676	0.273	0.211	1	-	Belongs to the glycosyl hydrolase 1 family
PAxG04Gg0121600	0	0.00883165	0.258267	0.259	0.197	1	-	Cleft lip and palate transmembrane protein
PAxG03Gg0078000	0	0.00953739	0.272882	0.308	0.247	1	-	Methyltransferase
PAxG09Gg0025300	1	5.737e-99	1.61635	0.98	0.914	2.12757e-94	-	-
PAxG14Ag0070200	1	1.11401e-77	0.533137	1	1	4.1313e-73	SEC10	exocyst complex component
PAxG02Gg0029600	1	1.16191e-70	1.7565	0.861	0.565	4.30893e-66	-	isoflavone
PAxG08Ag0122500	1	1.37618e-64	0.513454	1	1	5.10355e-60	-	IAA-ALANINE RESISTANCE protein
PAxG02Ag0066500	1	6.22517e-60	1.08637	0.963	0.889	2.30861e-55	-	May act as a component of the auxin efflux carrier
PAxG08Ag0049100	1	4.44504e-59	2.26182	0.699	0.32	1.64844e-54	-	expressed protein
PAxG08Gg0048100	1	6.22734e-58	2.25608	0.676	0.316	2.30941e-53	-	expressed protein
PAxG06Ag0121100	1	5.91062e-51	1.28907	0.864	0.735	2.19195e-46	PAL	phenylalanine
PAxG19Ag0110700	1	2.26503e-50	1.2865	0.878	0.734	8.39987e-46	-	Wound-induced protein
PAxG02Gg0066000	1	1.76884e-49	1.1427	0.92	0.815	6.55973e-45	-	alcohol dehydrogenase
PAxG03Gg0076900	1	3.72788e-49	3.09637	0.44	0.121	1.38248e-44	-	Belongs to the expansin family
PAxG11Ag0107800	1	1.23074e-47	1.05735	0.949	0.917	4.56421e-43	-	-
PAxG08Ag0123500	1	8.10375e-46	0.305066	1	1	3.00527e-41	SOS1	Sodium hydrogen exchanger
PAxG10Ag0208000	1	6.96139e-45	1.36832	0.824	0.709	2.58163e-40	-	Copper transport protein
PAxG16Ag0071500	1	7.67704e-45	2.07773	0.651	0.365	2.84703e-40	-	Potato inhibitor I family
PAxG06Gg0117900	1	2.54597e-44	1.25468	0.841	0.705	9.44173e-40	PAL	phenylalanine
PAxG01Gg0288100	1	1.1519e-43	1.42953	0.77	0.547	4.27182e-39	-	caffeoyl-CoA O-methyltransferase
PAxG16Gg0071100	1	1.40795e-42	2.18498	0.608	0.322	5.22137e-38	-	Potato inhibitor I family
PAxG16Gg0097600	1	1.98443e-41	2.76695	0.412	0.122	7.35924e-37	-	Protease inhibitor seed storage lipid transfer family protein
PAxG08Ag0122400	1	1.2065e-40	0.425694	1	0.999	4.47432e-36	-	65-kDa microtubule-associated protein
PAxG13Ag0113600	1	1.71243e-40	1.03497	0.884	0.758	6.35054e-36	-	Metallothionein-like protein type 2
PAxG08Ag0072000	1	4.78973e-39	2.33801	0.46	0.168	1.77627e-34	-	-
PAxG13Ag0057000	1	1.15433e-38	2.09757	0.58	0.309	4.28081e-34	-	ubiquitin-protein transferase activity
PAxG10Gg0158700	1	6.77226e-38	2.89224	0.438	0.163	2.51149e-33	-	Lignin degradation and detoxification of lignin-derived products
PAxG03Ag0000100	1	8.49472e-38	0.411456	1	0.999	3.15027e-33	-	-
PAxG04Ag0136700	1	1.04217e-37	2.39316	0.503	0.219	3.86488e-33	-	Organ-specific protein
PAxG10Ag0048400	1	1.22831e-37	1.15899	0.821	0.712	4.55518e-33	-	Belongs to the glyceraldehyde-3-phosphate dehydrogenase family
PAxG01Ag0291800	1	1.75709e-36	1.63715	0.676	0.455	6.51616e-32	-	caffeoyl-CoA O-methyltransferase
PAxG13Gg0135200	1	2.37654e-34	2.63703	0.378	0.122	8.81341e-30	-	Protein TIC110, chloroplastic-like
PAxG16Gg0071300	1	2.77704e-34	2.13163	0.514	0.25	1.02987e-29	-	Potato inhibitor I family
PAxG08Gg0119600	1	2.93765e-34	1.91946	0.54	0.261	1.08943e-29	-	-
PAxG12Gg0004700	1	5.35902e-34	3.50809	0.27	0.055	1.98739e-29	-	Belongs to the peroxidase family
PAxG09Gg0085400	1	4.38066e-32	1.13119	0.793	0.711	1.62457e-27	CAD	Cinnamyl alcohol dehydrogenase
PAxG13Ag0072300	1	6.90884e-32	1.72388	0.616	0.379	2.56214e-27	-	Belongs to the peroxidase family. Classical plant (class III) peroxidase subfamily
PAxG19Gg0083800	1	2.88517e-31	1.93108	0.466	0.2	1.06997e-26	-	Proteinase inhibitor type-2 CEVI57-like
PAxG06Ag0149200	1	5.28954e-31	3.04723	0.27	0.062	1.96163e-26	-	Sulfate transporter
PAxG02Ag0175000	1	4.59579e-30	0.789445	0.915	0.884	1.70435e-25	-	-
PAxG13Gg0138500	1	1.30847e-29	1.55797	0.597	0.358	4.85247e-25	c4H	Belongs to the cytochrome P450 family
PAxG08Gg0070600	1	2.23233e-29	2.26788	0.409	0.165	8.27861e-25	-	-
PAxG07Gg0010400	1	7.81965e-29	2.07322	0.526	0.308	2.89992e-24	-	Phosphoenolpyruvate carboxykinase ATP
PAxG08Ag0123700	1	3.39879e-28	0.424884	1	0.996	1.26044e-23	-	-
PAxG09Ag0095100	1	7.25116e-28	1.39702	0.648	0.481	2.68909e-23	-	Plastid division protein
PAxG13Gg0058000	1	1.08338e-27	1.93357	0.48	0.248	4.01773e-23	-	ubiquitin-protein transferase activity
PAxG08Ag0123400	1	3.37753e-27	0.410164	1	0.997	1.25256e-22	-	Belongs to the nonaspanin (TM9SF) (TC 9.A.2) family
PAxG01Gg0128000	1	5.52761e-27	2.27865	0.369	0.143	2.04992e-22	-	-
PAxG02Ag0161500	1	5.76876e-26	0.306053	1	1	2.13935e-21	MYBPA1	SANT SWI3, ADA2, N-CoR and TFIIIB'' DNA-binding domains
PAxG13Ag0128600	1	7.72956e-26	2.53376	0.338	0.125	2.86651e-21	-	Protein TIC110, chloroplastic-like
PAxG07Gg0005200	1	8.90075e-26	2.68758	0.264	0.072	3.30084e-21	-	Phytosulfokine precursor protein (PSK)
PAxG18Gg0122000	1	1.18998e-25	2.21866	0.375	0.153	4.41305e-21	-	Plastocyanin-like domain
PAxG07Ag0011100	1	1.62905e-25	1.83707	0.528	0.331	6.04135e-21	-	Phosphoenolpyruvate carboxykinase ATP
PAxG09Ag0097900	1	2.57764e-25	2.40865	0.281	0.082	9.55917e-21	-	Pfam:DUF2775
PAxG18Ag0118400	1	6.67961e-25	1.93475	0.474	0.26	2.47713e-20	-	Plastocyanin-like domain
PAxG08Ag0124400	1	7.32381e-25	0.354941	1	1	2.71603e-20	-	Short-chain dehydrogenase reductase
PAxG14Ag0134600	1	7.71659e-25	1.9187	0.463	0.245	2.8617e-20	-	-
PAxG13Ag0131400	1	8.0449e-25	1.28347	0.636	0.448	2.98345e-20	c4H	Belongs to the cytochrome P450 family
PAxG18Gg0134900	1	8.40649e-25	2.39738	0.344	0.136	3.11755e-20	-	Belongs to the cytochrome P450 family
PAxG04Ag0039900	1	3.55467e-24	0.998031	0.747	0.617	1.31825e-19	-	Auxin-repressed 12.5 kDa
PAxG08Ag0122900	1	5.5147e-24	0.463053	0.997	0.991	2.04513e-19	BBR/BPC1	Protein BASIC PENTACYSTEINE2-like
PAxG13Gg0072100	1	7.01412e-24	1.46392	0.577	0.364	2.60119e-19	-	Belongs to the peroxidase family. Classical plant (class III) peroxidase subfamily
PAxG16Ag0076800	1	1.04712e-23	0.941095	0.79	0.793	3.88325e-19	-	LRR receptor-like serine threonine-protein kinase
PAxG10Ag0168500	1	1.17717e-23	2.32393	0.33	0.124	4.36553e-19	-	Protease inhibitor seed storage lipid transfer family protein
PAxG06Gg0122000	1	2.63549e-23	1.76513	0.455	0.235	9.77373e-19	-	Removal of H(2)O(2), oxidation of toxic reductants, biosynthesis and degradation of lignin, suberization, auxin catabolism, response to environmental stresses such as wounding, pathogen attack and oxidative stress
PAxG15Ag0006500	1	2.96376e-23	1.15926	0.645	0.476	1.09911e-18	-	Phosphatidylinositol 4-kinase
PAxG12Gg0004400	1	3.18567e-23	1.04293	0.77	0.681	1.1814e-18	-	Belongs to the class I-like SAM-binding methyltransferase superfamily. Cation-independent O- methyltransferase family
PAxG01Gg0045800	1	4.13279e-23	1.74329	0.46	0.254	1.53265e-18	ASY1	HORMA domain
PAxG08Ag0122000	1	9.30034e-22	0.302094	1	1	3.44903e-17	-	Hydroxyproline-rich glycoprotein family protein
PAxG16Gg0070900	1	6.36644e-21	1.96697	0.423	0.225	2.361e-16	-	Potato inhibitor I family
PAxG16Ag0128400	1	3.29894e-20	1.64496	0.477	0.288	1.22341e-15	-	Belongs to the peroxidase family. Classical plant (class III) peroxidase subfamily
PAxG01Ag0128900	1	4.63554e-20	1.98195	0.375	0.185	1.71909e-15	-	-
PAxG05Gg0166100	1	1.57099e-19	1.86347	0.358	0.172	5.826e-15	AAP3	Amino acid permease
PAxG06Ag0167800	1	1.62357e-19	2.1685	0.293	0.114	6.02102e-15	-	Rare lipoprotein A (RlpA)-like double-psi beta-barrel
PAxG09Gg0127100	1	2.25652e-19	1.31195	0.582	0.409	8.36831e-15	CHIA1	Endochitinase-like
PAxG12Ag0002600	1	3.30956e-19	1.10186	0.696	0.607	1.22735e-14	-	Belongs to the class I-like SAM-binding methyltransferase superfamily. Cation-independent O- methyltransferase family
PAxG11Ag0022300	1	4.63264e-19	1.88389	0.401	0.211	1.71802e-14	-	Major allergen Pru
PAxG06Gg0155600	1	9.05369e-19	1.36968	0.551	0.412	3.35756e-14	-	fructose-bisphosphate aldolase
PAxG14Ag0133600	1	9.13459e-19	2.40203	0.281	0.111	3.38756e-14	-	MO25-like protein At5g47540
PAxG16Gg0070800	1	2.93132e-18	2.02398	0.27	0.1	1.08708e-13	-	Potato inhibitor I family
PAxG08Ag0123900	1	3.20978e-18	0.306229	0.997	0.998	1.19035e-13	TRIP-1	component of the eukaryotic translation initiation factor 3 (eIF-3) complex, which is involved in protein synthesis of a specialized repertoire of mRNAs and, together with other initiation factors, stimulates binding of mRNA and methionyl-tRNAi to the 40S ribosome. The eIF-3 complex specifically targets and initiates translation of a subset of mRNAs involved in cell proliferation
PAxG19Gg0094500	1	5.85688e-18	1.41022	0.523	0.347	2.17202e-13	-	Endochitinase
PAxG04Ag0162100	1	2.36315e-17	1.12102	0.608	0.457	8.76375e-13	-	Endochitinase
PAxG13Gg0034300	1	2.88375e-17	0.847007	0.778	0.673	1.06944e-12	-	chitin binding
PAxG14Gg0182200	1	9.45482e-17	0.655872	0.838	0.788	3.50632e-12	-	Ribonuclease H protein
PAxG02Gg0182200	1	1.02927e-16	2.08969	0.278	0.117	3.81706e-12	-	Universal stress protein A-like protein
PAxG05Ag0005100	1	1.36883e-16	1.11432	0.56	0.433	5.07632e-12	-	Pyroglutamyl peptidase
PAxG05Gg0101800	1	2.37482e-16	1.61471	0.415	0.246	8.807e-12	-	May be involved in modulation of pathogen defense and leaf cell death
PAxG08Gg0051700	1	3.89058e-16	1.05469	0.588	0.47	1.44282e-11	-	Belongs to the MIP aquaporin (TC 1.A.8) family
PAxG05Gg0030300	1	4.5842e-16	2.17204	0.287	0.127	1.70005e-11	-	Carbohydrate-binding protein of the ER
PAxG05Ag0155600	1	9.28276e-16	2.02034	0.27	0.114	3.44251e-11	AAP3	Amino acid permease
PAxG12Ag0100600	1	1.11882e-15	1.08539	0.557	0.423	4.14916e-11	-	-
PAxG11Gg0106500	1	1.38951e-15	0.812286	0.736	0.693	5.15299e-11	-	-
PAxG10Gg0013100	1	3.04839e-15	0.453844	0.923	0.944	1.1305e-10	-	Belongs to the TCTP family
PAxG08Ag0117300	1	3.56106e-15	0.473837	0.969	0.964	1.32062e-10	-	Cysteine-rich repeat secretory protein
PAxG06Gg0142100	1	4.94472e-15	1.73939	0.375	0.221	1.83375e-10	-	Belongs to the iron ascorbate-dependent oxidoreductase family
PAxG04Gg0154200	1	5.28042e-15	1.81168	0.321	0.161	1.95824e-10	-	-
PAxG03Ag0122700	1	2.58945e-14	1.40382	0.455	0.328	9.60299e-10	-	Pectate lyase superfamily protein
PAxG05Ag0162900	1	2.73005e-14	1.54023	0.548	0.43	1.01244e-09	-	Serine threonine-protein kinase
PAxG14Ag0037600	1	4.02891e-14	1.93528	0.261	0.116	1.49412e-09	-	Plastocyanin-like domain
PAxG03Ag0141200	1	4.98548e-14	0.578937	0.841	0.846	1.84886e-09	-	Transaldolase/Fructose-6-phosphate aldolase
PAxG09Ag0083200	1	4.99904e-14	0.690198	0.778	0.728	1.85389e-09	CAD	Cinnamyl alcohol dehydrogenase
PAxG02Gg0071200	1	7.29316e-14	0.950512	0.625	0.534	2.70467e-09	AAP3	Amino acid permease
PAxG03Gg0166600	1	8.16207e-14	1.35203	0.435	0.292	3.0269e-09	CCR2	Cinnamoyl-CoA reductase
PAxG14Gg0137900	1	2.26079e-13	1.64051	0.361	0.213	8.38413e-09	-	-
PAxG18Ag0082700	1	6.17882e-13	1.21793	0.511	0.395	2.29142e-08	-	Plasma membrane ATPase
PAxG01Gg0030800	1	9.12751e-13	1.48623	0.389	0.248	3.38494e-08	4CL1	4-coumarate-coa ligase
PAxG01Gg0302700	1	1.98726e-12	0.835732	0.645	0.606	7.36974e-08	-	Interconversion of serine and glycine
PAxG03Ag0181700	1	2.49911e-12	1.59215	0.364	0.232	9.26795e-08	TOP6B	Component of the DNA topoisomerase VI involved in chromatin organization and progression of endoreduplication cycles. Relaxes both positive and negative superturns and exhibits a strong decatenase activity. The B subunit binds ATP
PAxG12Ag0100400	1	2.92356e-12	1.64852	0.361	0.233	1.0842e-07	-	defense response to fungus
PAxG06Ag0026600	1	4.08692e-12	1.31145	0.426	0.304	1.51564e-07	-	Cytochrome p450
PAxG19Gg0039000	1	5.19179e-12	1.04639	0.523	0.417	1.92537e-07	-	5-methyltetrahydropteroyltriglutamate-- homocysteine
PAxG04Gg0132300	1	5.39186e-12	1.9153	0.256	0.126	1.99957e-07	XLG2	Extra-large guanine nucleotide-binding protein
PAxG08Ag0026400	1	7.15463e-12	1.34582	0.344	0.2	2.6533e-07	PAL2	Phenylalanine ammonialyase
PAxG13Ag0003400	1	8.44073e-12	0.951487	0.574	0.497	3.13024e-07	-	Catalyzes the formation of S-adenosylmethionine from methionine and ATP
PAxG08Ag0123300	1	1.0603e-11	0.318779	0.986	0.989	3.93213e-07	BRL2	Belongs to the protein kinase superfamily. Ser Thr protein kinase family
PAxG13Ag0035400	1	2.66845e-11	0.589297	0.747	0.696	9.89594e-07	-	chitin binding
PAxG04Ag0150200	1	3.71953e-11	1.67516	0.301	0.172	1.37939e-06	-	-
PAxG04Gg0168200	1	3.98185e-11	1.48544	0.327	0.187	1.47667e-06	-	Early nodulin-93-like
PAxG02Ag0031200	1	4.31997e-11	1.54609	0.321	0.187	1.60206e-06	-	isoflavone
PAxG02Ag0187900	1	4.53066e-11	1.2501	0.426	0.309	1.6802e-06	SUS4	Sucrose-cleaving enzyme that provides UDP-glucose and fructose for various metabolic pathways
PAxG05Gg0131100	1	4.97992e-11	0.644512	0.778	0.786	1.8468e-06	-	RING-type E3 ubiquitin transferase
PAxG09Ag0097800	1	6.47883e-11	1.62992	0.273	0.142	2.40267e-06	-	BURP domain-containing protein
PAxG06Ag0257800	1	7.48375e-11	1.30454	0.435	0.325	2.77535e-06	-	Plasma membrane ATPase
PAxG06Ag0157600	1	8.22923e-11	0.948365	0.568	0.5	3.05181e-06	-	fructose-bisphosphate aldolase
PAxG02Gg0217200	1	1.0452e-10	0.648384	0.733	0.682	3.87613e-06	-	Hydroxyproline-rich glycoprotein (HRGP)
PAxG13Gg0034400	1	1.16329e-10	1.10874	0.418	0.288	4.31408e-06	-	hel,pr-4,pr4
PAxG09Gg0097900	1	2.28472e-10	0.829233	0.622	0.567	8.47288e-06	-	Plastid division protein
PAxG05Ag0093100	1	2.38209e-10	1.4894	0.352	0.236	8.83397e-06	-	PA domain
PAxG05Gg0069700	1	2.61888e-10	1.53165	0.312	0.189	9.71213e-06	-	Transcription factor
PAxG09Gg0087900	1	2.90578e-10	1.10479	0.463	0.365	1.07761e-05	-	caffeoyl-CoA O-methyltransferase
PAxG17Gg0225400	1	3.79139e-10	1.54964	0.259	0.138	1.40604e-05	-	DSBA-like thioredoxin domain
PAxG01Ag0003300	1	1.03399e-09	1.12775	0.418	0.318	3.83454e-05	-	Arabinogalactan peptide
PAxGMtg0008500	1	1.04552e-09	2.00485	0.352	0.252	3.87731e-05	-	-
PAxG08Gg0025600	1	3.27311e-09	1.22531	0.349	0.234	0.000121383	PAL2	Phenylalanine ammonialyase
PAxG01Gg0337700	1	3.73236e-09	1.17525	0.466	0.393	0.000138415	-	CAS1 domain-containing protein 1-like
PAxG19Gg0108700	1	3.94899e-09	1.48831	0.281	0.168	0.000146448	-	Wound induced protein
PAxG18Gg0088700	1	4.18105e-09	1.14139	0.42	0.321	0.000155054	-	Plasma membrane ATPase
PAxG02Gg0187100	1	6.9173e-09	1.33235	0.327	0.217	0.000256528	SUS4	Sucrose-cleaving enzyme that provides UDP-glucose and fructose for various metabolic pathways
PAxG10Ag0148500	1	8.39503e-09	1.41473	0.29	0.179	0.00031133	-	ALA-interacting subunit 3-like
PAxG06Ag0124500	1	9.50184e-09	1.25237	0.358	0.245	0.000352376	-	Removal of H(2)O(2), oxidation of toxic reductants, biosynthesis and degradation of lignin, suberization, auxin catabolism, response to environmental stresses such as wounding, pathogen attack and oxidative stress
PAxG09Gg0149800	1	9.99641e-09	1.38164	0.27	0.157	0.000370717	HMG2	A reductase
PAxG06Ag0119500	1	1.25803e-08	1.06609	0.44	0.36	0.000466541	-	Axoneme-associated protein mst101(2)-like
PAxG08Ag0113500	1	1.3799e-08	0.669841	0.599	0.518	0.000511735	-	MLP-like protein
PAxG06Gg0253500	1	1.54458e-08	1.09483	0.398	0.302	0.000572807	-	Plasma membrane ATPase
PAxG18Gg0104600	1	1.60747e-08	0.598878	0.722	0.733	0.00059613	-	Eukaryotic translation initiation factor
PAxG08Ag0123200	1	1.91313e-08	0.276461	0.98	0.987	0.000709483	-	CASP-like protein
PAxG19Gg0109100	1	4.31295e-08	1.51743	0.27	0.165	0.00159946	-	Wound-induced protein
PAxG09Ag0079300	1	5.53818e-08	0.817336	0.56	0.53	0.00205383	-	Somatic embryogenesis receptor kinase
PAxG15Ag0006300	1	5.70957e-08	1.21153	0.378	0.283	0.00211739	-	6-phosphogluconolactonase 4
PAxG01Ag0093000	1	9.42535e-08	1.2807	0.304	0.201	0.00349539	-	Belongs to the glutathione peroxidase family
PAxG08Ag0047100	1	1.62277e-07	1.43234	0.253	0.153	0.00601802	-	wall-associated receptor kinase-like
PAxG02Ag0198100	1	1.63901e-07	0.323424	0.949	0.952	0.00607827	-	Belongs to the GST superfamily
PAxG08Ag0121700	1	2.00434e-07	0.313126	0.977	0.97	0.0074331	-	Tetraketide alpha-pyrone reductase
PAxG04Gg0210200	1	2.47134e-07	1.32306	0.324	0.234	0.00916495	-	quinone oxidoreductase
PAxG01Ag0032900	1	4.88881e-07	1.17073	0.33	0.236	0.0181301	4CL1	4-coumarate-coa ligase
PAxG08Ag0124000	1	5.2088e-07	0.309941	0.96	0.965	0.0193168	-	-
PAxG08Ag0121300	1	8.43078e-07	0.41041	0.878	0.911	0.0312656	-	OBERON 3-like
PAxG05Gg0132400	1	1.0037e-06	0.46475	0.739	0.79	0.0372224	-	expressed protein
PAxG02Ag0225400	1	1.08575e-06	1.34258	0.281	0.193	0.0402649	-	Cytochrome b5
PAxG06Ag0041100	1	1.13701e-06	1.13058	0.355	0.274	0.0421661	-	Heat Stress Transcription Factor
PAxG14Ag0011400	1	1.28305e-06	0.749049	0.565	0.573	0.0475818	-	Transcription initiation factor
PAxG10Gg0047400	1	2.45009e-06	0.988689	0.409	0.348	0.0908616	-	Belongs to the glyceraldehyde-3-phosphate dehydrogenase family
PAxG01Ag0344200	1	2.64573e-06	0.866223	0.528	0.513	0.0981169	-	Belongs to the peptidase A1 family
PAxG12Ag0093300	1	3.02658e-06	1.34333	0.253	0.169	0.112241	-	Heavy-metal-associated domain
PAxG08Gg0136300	1	3.99076e-06	1.0646	0.358	0.29	0.147997	-	Catalyzes the formation of formate and 2-keto-4- methylthiobutyrate (KMTB) from 1,2-dihydroxy-3-keto-5- methylthiopentene (DHK-MTPene)
PAxG12Ag0034100	1	4.43523e-06	0.681861	0.594	0.624	0.16448	-	glutamine synthetase
PAxG08Ag0182600	1	5.05272e-06	0.421933	0.736	0.778	0.18738	-	Nuclear transcription factor Y subunit C-3-like
PAxG17Gg0253900	1	7.05188e-06	0.937374	0.358	0.276	0.261519	-	glutamine synthetase
PAxG03Gg0173500	1	7.5044e-06	0.689065	0.548	0.547	0.278301	-	Serine incorporator
PAxG03Gg0128200	1	7.52647e-06	1.07776	0.412	0.369	0.279119	-	Pectate lyase superfamily protein
PAxG01Ag0046600	1	1.00737e-05	1.15926	0.312	0.238	0.373583	ASY1	HORMA domain
PAxG14Gg0072400	1	1.02653e-05	1.16715	0.332	0.265	0.38069	-	Heavy-metal-associated domain
PAxG09Ag0085500	1	1.37982e-05	0.78954	0.452	0.414	0.511705	-	caffeoyl-CoA O-methyltransferase
PAxG16Ag0138200	1	1.45067e-05	0.312845	0.929	0.933	0.53798	-	SET and MYND domain-containing protein
PAxG15Ag0032400	1	1.76078e-05	0.549128	0.605	0.642	0.652984	-	glutamine synthetase
PAxG18Ag0059900	1	1.82761e-05	1.24376	0.284	0.214	0.677769	SUS1	Sucrose-cleaving enzyme that provides UDP-glucose and fructose for various metabolic pathways
PAxG08Ag0119000	1	1.90845e-05	0.569029	0.645	0.652	0.70775	-	two-component response regulator
PAxG06Ag0227500	1	2.10333e-05	1.1522	0.267	0.19	0.78002	-	Homeobox-leucine zipper protein
PAxG01Gg0342700	1	2.25026e-05	0.626919	0.591	0.623	0.834508	-	Belongs to the peptidase A1 family
PAxG01Gg0396500	1	2.41517e-05	1.04555	0.295	0.223	0.895664	-	Minor allergen Alt a
PAxG16Ag0038800	1	2.80895e-05	0.743464	0.449	0.415	1	FAD2	Omega-6 fatty acid desaturase, endoplasmic reticulum isozyme
PAxG01Gg0321600	1	2.85697e-05	0.86521	0.381	0.326	1	-	Catalyzes the rate-limiting step of the oxidative pentose-phosphate pathway, which represents a route for the dissimilation of carbohydrates besides glycolysis
PAxG05Gg0131800	1	3.0333e-05	0.329748	0.821	0.846	1	-	LOB domain-containing protein
PAxG06Ag0199700	1	3.24825e-05	0.934901	0.321	0.248	1	-	Belongs to the glycosyl hydrolase 32 family
PAxG08Ag0172000	1	3.4118e-05	0.619779	0.423	0.348	1	-	Thioredoxin
PAxG08Ag0121500	1	3.5741e-05	0.262087	0.946	0.966	1	-	transmembrane ascorbate ferrireductase
PAxG08Ag0052400	1	4.31755e-05	1.2451	0.284	0.22	1	-	Belongs to the MIP aquaporin (TC 1.A.8) family
PAxG07Ag0002100	1	4.93551e-05	1.00857	0.259	0.18	1	-	Belongs to the terpene cyclase mutase family
PAxG16Ag0137200	1	4.98682e-05	0.284967	0.869	0.901	1	-	Belongs to the protein kinase superfamily
PAxG02Gg0092200	1	6.60407e-05	1.13999	0.372	0.325	1	-	Plastocyanin-like domain
PAxG03Ag0084500	1	7.36103e-05	1.0652	0.27	0.198	1	-	Myb family transcription factor
PAxG13Gg0141100	1	7.50901e-05	0.703174	0.489	0.486	1	-	Light-mediated development protein
PAxG07Ag0042900	1	9.68092e-05	1.18039	0.284	0.219	1	-	Protein of unknown function (DUF1685)
PAxG05Ag0167700	1	9.87597e-05	0.315722	0.767	0.77	1	-	Belongs to the peroxidase family. Classical plant (class III) peroxidase subfamily
PAxG03Gg0146700	1	0.000109345	0.327584	0.795	0.84	1	-	Transaldolase/Fructose-6-phosphate aldolase
PAxG14Ag0104400	1	0.000112508	0.751397	0.406	0.363	1	-	Late embryogenesis abundant protein
PAxG05Gg0203500	1	0.000114775	1.01328	0.301	0.239	1	-	Sugar (and other) transporter
PAxG04Gg0166400	1	0.000121075	0.620117	0.534	0.508	1	-	Endochitinase
PAxG07Ag0042800	1	0.000125953	1.04296	0.273	0.209	1	-	heat shock factor protein
PAxG05Ag0009000	1	0.000132298	0.854554	0.361	0.302	1	-	Pyrophosphate-energized vacuolar membrane proton pump
PAxG08Gg0026900	1	0.000134023	0.659053	0.483	0.478	1	-	Ubiquitin-like protein
PAxG05Ag0139300	1	0.000138357	0.967163	0.284	0.218	1	-	Phospho-2-dehydro-3-deoxyheptonate aldolase
PAxG08Ag0121000	1	0.000170403	0.274394	0.895	0.924	1	-	-
PAxG09Ag0124200	1	0.000191487	0.800673	0.358	0.301	1	CHIA1	Endochitinase-like
PAxG18Ag0013500	1	0.000199133	0.752861	0.418	0.376	1	-	Belongs to the peptidase A1 family
PAxG01Ag0078000	1	0.000235659	1.07796	0.261	0.2	1	-	DCD
PAxG02Gg0005700	1	0.000261583	0.518152	0.534	0.524	1	CAT1	Occurs in almost all aerobically respiring organisms and serves to protect cells from the toxic effects of hydrogen peroxide
PAxG15Gg0031500	1	0.000292243	0.422399	0.645	0.707	1	-	glutamine synthetase
PAxG10Ag0122900	1	0.000445563	0.857337	0.31	0.247	1	-	Chitinase-like protein
PAxG08Ag0124100	1	0.000524388	0.447661	0.673	0.739	1	-	-
PAxG08Ag0000500	1	0.000656584	0.843625	0.466	0.468	1	-	Belongs to the pyruvate kinase family
PAxG02Gg0228000	1	0.000735684	1.09501	0.259	0.207	1	-	Cytochrome b5
PAxG02Ag0002700	1	0.000815898	0.987986	0.321	0.283	1	PFP-ALPHA	Pyrophosphate--fructose 6-phosphate 1-phosphotransferase subunit alpha
PAxG08Ag0122700	1	0.000875991	0.314255	0.858	0.897	1	-	Clathrin assembly protein
PAxG05Ag0063700	1	0.000895962	1.07314	0.298	0.252	1	-	Transcription factor
PAxG07Ag0050900	1	0.000898477	0.43691	0.73	0.79	1	-	-
PAxG01Ag0322800	1	0.00105308	0.94519	0.332	0.291	1	-	Catalyzes the rate-limiting step of the oxidative pentose-phosphate pathway, which represents a route for the dissimilation of carbohydrates besides glycolysis
PAxG10Gg0063800	1	0.00109501	1.05124	0.267	0.219	1	ETR2	May act early in the ethylene signal transduction pathway, possibly as an ethylene receptor, or as a regulator of the pathway
PAxG02Ag0073000	1	0.00110652	0.541598	0.534	0.527	1	AAP3	Amino acid permease
PAxG02Ag0186800	1	0.00111842	1.09884	0.253	0.207	1	ETR1	Ethylene response sensor
PAxG11Ag0029200	1	0.00117758	0.469151	0.562	0.586	1	-	NADPH-dependent FMN reductase
PAxG05Gg0147700	1	0.00140444	0.938039	0.27	0.218	1	-	Phospho-2-dehydro-3-deoxyheptonate aldolase
PAxG19Gg0035800	1	0.00163423	0.818059	0.281	0.231	1	-	-
PAxG10Gg0197600	1	0.00180425	0.375609	0.614	0.676	1	-	Belongs to the MIP aquaporin (TC 1.A.8) family
PAxG07Ag0050500	1	0.00189602	0.334745	0.724	0.809	1	NRAMP3	Metal transporter
PAxG01Ag0387600	1	0.00208928	0.836409	0.25	0.201	1	-	GDSL esterase lipase
PAxG17Ag0204300	1	0.00244281	0.861326	0.409	0.413	1	-	Belongs to the eukaryotic ribosomal protein eL19 family
PAxG14Gg0016600	1	0.00244707	0.576949	0.554	0.626	1	-	Belongs to the peptidase C1 family
PAxG08Ag0118900	1	0.00300306	0.770197	0.352	0.334	1	-	-
PAxG19Ag0084200	1	0.00305386	0.883235	0.264	0.216	1	-	Patellin-3-like
PAxG17Gg0173500	1	0.00363854	0.744653	0.364	0.353	1	-	Cytochrome b5
PAxG10Ag0012500	1	0.00397564	0.330075	0.759	0.834	1	-	Belongs to the TCTP family
PAxG03Ag0118900	1	0.00467201	0.87702	0.259	0.213	1	-	Dirigent proteins impart stereoselectivity on the phenoxy radical-coupling reaction, yielding optically active lignans from two molecules of coniferyl alcohol in the biosynthesis of lignans, flavonolignans, and alkaloids and thus plays a central role in plant secondary metabolism
PAxG10Ag0213000	1	0.00499667	0.57868	0.503	0.55	1	-	DnaJ protein homolog
PAxG07Ag0051100	1	0.00623556	0.575654	0.551	0.619	1	-	WD40 repeats
PAxG19Gg0060100	1	0.00638063	0.992236	0.312	0.295	1	-	Destroys radicals which are normally produced within the cells and which are toxic to biological systems
PAxG07Ag0024600	1	0.00691021	0.409171	0.56	0.599	1	-	-
PAxG14Gg0096300	1	0.00706639	0.880405	0.281	0.254	1	-	Catalyzes the formation of S-adenosylmethionine from methionine and ATP
PAxG06Gg0116300	1	0.007502	0.752244	0.358	0.347	1	-	Axoneme-associated protein mst101(2)-like
PAxG12Gg0039100	1	0.00767842	0.368056	0.614	0.678	1	-	glutamine synthetase
PAxG10Ag0179600	1	0.00845701	0.666137	0.472	0.508	1	-	UDP-glucuronic acid decarboxylase
PAxG01Gg0302800	1	0.00935395	0.299002	0.713	0.771	1	SAHH2	Adenosylhomocysteinase
PAxG03Gg0194600	1	0.00978852	0.913818	0.307	0.288	1	TOP6B	Component of the DNA topoisomerase VI involved in chromatin organization and progression of endoreduplication cycles. Relaxes both positive and negative superturns and exhibits a strong decatenase activity. The B subunit binds ATP
PAxG02Gg0166400	2	1.96366e-91	1.17879	1	0.93	7.28225e-87	-	Belongs to the eukaryotic ribosomal protein P1 P2 family
PAxG09Gg0130700	2	7.6016e-78	1.19586	0.989	0.838	2.81905e-73	-	Belongs to the eukaryotic ribosomal protein P1 P2 family
PAxG08Ag0151800	2	4.83018e-69	1.75754	0.871	0.353	1.79127e-64	-	-
PAxG18Gg0088600	2	1.25917e-68	1.10716	0.992	0.897	4.66965e-64	-	fructose-bisphosphate aldolase
PAxG01Ag0426000	2	1.44436e-68	1.28455	0.989	0.73	5.3564e-64	-	trafficking protein particle complex
PAxG09Ag0127900	2	5.82097e-67	1.11246	0.97	0.823	2.15871e-62	-	Belongs to the eukaryotic ribosomal protein P1 P2 family
PAxG08Gg0056500	2	9.7842e-67	1.08981	0.973	0.863	3.62847e-62	-	RING-H2 finger protein
PAxG01Gg0428300	2	3.83043e-66	1.35449	0.962	0.7	1.42052e-61	-	-
PAxG01Ag0284000	2	1.47779e-65	0.944549	0.985	0.906	5.48038e-61	PMM	in the synthesis of the GDP-mannose and dolichol-phosphate-mannose required for a number of critical mannosyl transfer reactions
PAxG18Ag0019600	2	1.12711e-63	1.28941	0.977	0.691	4.17989e-59	-	Aspartate aminotransferase
PAxG18Ag0082600	2	6.08591e-63	1.13895	0.985	0.84	2.25696e-58	-	fructose-bisphosphate aldolase
PAxG08Gg0149100	2	8.0375e-62	1.67045	0.844	0.34	2.98071e-57	-	-
PAxG04Ag0165500	2	9.97054e-62	1.31623	0.97	0.692	3.69758e-57	-	Belongs to the eukaryotic ribosomal protein P1 P2 family
PAxG08Gg0030000	2	8.04175e-60	1.22353	0.958	0.7	2.98228e-55	EF1	This protein promotes the GTP-dependent binding of aminoacyl-tRNA to the A-site of ribosomes during protein biosynthesis
PAxG02Gg0233200	2	2.92304e-57	1.16236	0.97	0.765	1.08401e-52	-	RIBOSOMAL protein
PAxG08Ag0030500	2	1.19823e-56	1.20289	0.939	0.676	4.44362e-52	EF1	This protein promotes the GTP-dependent binding of aminoacyl-tRNA to the A-site of ribosomes during protein biosynthesis
PAxG12Gg0010500	2	2.11333e-56	1.78375	0.76	0.262	7.83728e-52	-	Belongs to the eukaryotic ribosomal protein P1 P2 family
PAxG02Ag0167000	2	1.14807e-55	1.2261	0.954	0.642	4.25762e-51	-	Belongs to the eukaryotic ribosomal protein P1 P2 family
PAxG15Ag0037400	2	4.83864e-55	1.95547	0.658	0.191	1.79441e-50	-	Thaumatin family
PAxG17Gg0247000	2	1.2076e-54	1.83613	0.688	0.211	4.47839e-50	-	Gibberellin regulated protein
PAxG08Ag0057200	2	1.92571e-54	1.26488	0.951	0.615	7.14149e-50	-	RING-H2 finger protein
PAxG10Ag0057100	2	4.88771e-54	1.22976	0.935	0.642	1.81261e-49	-	acid phosphatase
PAxG07Gg0128200	2	2.54743e-53	1.4065	0.905	0.493	9.44714e-49	-	trigalactosyldiacylglycerol 2
PAxG15Ag0134200	2	1.96939e-52	1.5561	0.802	0.336	7.30349e-48	-	mediator of RNA polymerase II transcription subunit
PAxG05Gg0019100	2	8.53139e-52	1.22752	0.928	0.631	3.16387e-47	-	Belongs to the eukaryotic ribosomal protein eS21 family
PAxG16Gg0048200	2	1.18286e-51	2.56817	0.342	0.04	4.38662e-47	-	Protein of unknown function (DUF642)
PAxG01Gg0110300	2	8.88109e-51	1.86827	0.665	0.204	3.29355e-46	-	Hydrophobic seed protein
PAxG12Ag0106500	2	1.30284e-50	1.15601	0.943	0.625	4.83157e-46	-	Required for the assembly and or stability of the 40S ribosomal subunit. Required for the processing of the 20S rRNA- precursor to mature 18S rRNA in a late step of the maturation of 40S ribosomal subunits
PAxG12Ag0009000	2	4.53023e-50	1.77191	0.665	0.202	1.68003e-45	-	Belongs to the eukaryotic ribosomal protein P1 P2 family
PAxG01Ag0305800	2	6.1949e-50	1.6967	0.65	0.188	2.29738e-45	-	Glycine-rich RNA-binding protein
PAxG13Ag0102200	2	9.28129e-50	1.98526	0.433	0.075	3.44197e-45	-	NHP2-like protein 1
PAxG10Gg0055500	2	2.34657e-49	1.13304	0.935	0.664	8.70225e-45	-	acid phosphatase
PAxG09Ag0016900	2	5.44856e-49	1.16199	0.916	0.634	2.0206e-44	-	Belongs to the universal ribosomal protein uS11 family
PAxG14Gg0087800	2	1.73348e-48	1.64258	0.654	0.189	6.4286e-44	-	Belongs to the eukaryotic ribosomal protein P1 P2 family
PAxG13Gg0021500	2	2.52578e-48	2.92258	0.3	0.031	9.36686e-44	-	transcription factor
PAxG01Gg0302200	2	3.58346e-48	1.59943	0.741	0.264	1.32893e-43	-	Glycine-rich RNA-binding protein
PAxG17Ag0191200	2	9.8848e-48	1.82154	0.582	0.16	3.66578e-43	-	Gibberellin regulated protein
PAxG02Ag0230700	2	1.37971e-47	1.10698	0.943	0.689	5.11666e-43	-	RIBOSOMAL protein
PAxG13Gg0014400	2	4.89544e-47	1.05663	0.97	0.706	1.81547e-42	-	Belongs to the eukaryotic ribosomal protein eS21 family
PAxG10Gg0100800	2	9.38053e-47	2.14837	0.43	0.078	3.47877e-42	-	Belongs to the GroES chaperonin family
PAxG06Ag0071400	2	2.75467e-46	1.46027	0.745	0.275	1.02157e-41	-	Belongs to the universal ribosomal protein uL11 family
PAxG19Gg0059900	2	8.29411e-46	1.04787	0.935	0.669	3.07587e-41	-	Belongs to the eukaryotic ribosomal protein eS26 family
PAxG19Gg0071200	2	9.379e-46	1.68329	0.646	0.204	3.4782e-41	-	Endoglucanase
PAxG13Gg0139500	2	1.12794e-45	1.12549	0.924	0.602	4.18295e-41	-	60S ribosomal Protein
PAxG07Ag0128300	2	1.18868e-45	1.1746	0.905	0.562	4.40821e-41	-	trigalactosyldiacylglycerol 2
PAxG12Gg0115600	2	1.30821e-45	1.28507	0.856	0.42	4.8515e-41	-	40S ribosomal protein
PAxG15Gg0135300	2	3.59437e-45	2.0772	0.46	0.096	1.33297e-40	-	mediator of RNA polymerase II transcription subunit
PAxG15Ag0058700	2	4.04539e-45	1.15869	0.92	0.605	1.50023e-40	-	Glycine-rich RNA-binding protein
PAxG13Ag0025200	2	4.87428e-45	1.64659	0.62	0.184	1.80763e-40	-	Nucleolar protein
PAxG03Gg0103400	2	1.05841e-44	1.42167	0.779	0.325	3.92513e-40	-	Belongs to the universal ribosomal protein uS8 family
PAxG19Ag0074800	2	1.83138e-44	1.69813	0.654	0.21	6.79169e-40	-	Endoglucanase
PAxG10Ag0159500	2	2.29736e-44	1.04029	0.932	0.698	8.51976e-40	-	-
PAxG01Gg0079700	2	5.38036e-44	2.4421	0.281	0.031	1.99531e-39	GH9C2	Endoglucanase
PAxG16Gg0072000	2	7.03574e-44	1.34756	0.814	0.393	2.6092e-39	-	Belongs to the universal ribosomal protein uL23 family
PAxG17Gg0015700	2	9.31176e-44	1.12779	0.909	0.569	3.45327e-39	-	Belongs to the eukaryotic ribosomal protein eL38 family
PAxG13Gg0090000	2	1.07519e-43	1.61888	0.707	0.261	3.98733e-39	-	Methyltransferase
PAxG02Ag0130000	2	1.18897e-43	1.14707	0.943	0.569	4.40929e-39	-	eukaryotic translation initiation factor
PAxG09Gg0015100	2	1.3013e-43	1.09417	0.928	0.662	4.82587e-39	-	Belongs to the universal ribosomal protein uS11 family
PAxG12Ag0030100	2	3.87967e-43	1.54646	0.696	0.25	1.43878e-38	-	Mitochondrial import inner membrane translocase subunit
PAxG08Ag0089900	2	5.34966e-43	1.56786	0.62	0.19	1.98392e-38	-	Belongs to the eukaryotic ribosomal protein eL29 family
PAxG16Ag0048600	2	1.13892e-42	2.13862	0.331	0.048	4.22367e-38	-	Protein of unknown function (DUF642)
PAxG10Ag0210400	2	2.4046e-42	1.34234	0.829	0.403	8.91746e-38	-	Replication factor A protein 3
PAxG17Ag0167400	2	2.61456e-42	1.77555	0.494	0.121	9.6961e-38	RGP2	Alpha-1,4-glucan-protein synthase UDP-forming
PAxG13Gg0104600	2	3.56799e-42	1.3963	0.768	0.339	1.32319e-37	-	NHP2-like protein 1
PAxG15Ag0004000	2	7.20643e-42	2.07568	0.376	0.067	2.6725e-37	-	-
PAxG04Gg0169800	2	1.46339e-41	1.17418	0.894	0.581	5.42699e-37	-	Belongs to the eukaryotic ribosomal protein P1 P2 family
PAxG15Gg0036000	2	1.53181e-41	1.82482	0.54	0.15	5.68072e-37	-	Thaumatin family
PAxG10Ag0210500	2	2.11396e-41	1.46499	0.578	0.165	7.83964e-37	-	40S ribosomal protein
PAxG09Gg0133500	2	2.57353e-41	1.36336	0.806	0.372	9.54393e-37	-	histone deacetylase
PAxG17Gg0234600	2	2.59059e-41	1.35191	0.783	0.357	9.60722e-37	-	Belongs to the eukaryotic ribosomal protein eS8 family
PAxG08Ag0137600	2	3.28704e-41	1.07531	0.92	0.57	1.219e-36	-	Belongs to the eukaryotic ribosomal protein eS1 family
PAxG16Ag0076400	2	3.3328e-41	1.08861	0.913	0.538	1.23597e-36	-	60S ribosomal Protein
PAxG09Ag0078600	2	4.26834e-41	1.1311	0.897	0.527	1.58291e-36	-	-
PAxG16Gg0077700	2	4.43922e-41	1.08655	0.916	0.614	1.64629e-36	-	Belongs to the universal ribosomal protein uS12 family
PAxG10Gg0214200	2	4.65574e-41	0.861957	0.977	0.801	1.72658e-36	-	Pentatricopeptide repeat-containing protein
PAxG04Gg0048900	2	5.01921e-41	1.18551	0.882	0.53	1.86137e-36	-	Belongs to the eukaryotic ribosomal protein eL36 family
PAxG12Ag0086300	2	5.48679e-41	1.81229	0.452	0.1	2.03477e-36	NOP56	Nucleolar protein 56-like
PAxG03Gg0011700	2	7.79005e-41	1.90042	0.395	0.078	2.88894e-36	-	60S acidic ribosomal protein
PAxG03Ag0140800	2	1.18106e-40	1.12796	0.878	0.485	4.37997e-36	RPS27	ribosomal small subunit assembly
PAxG12Gg0127900	2	1.24976e-40	1.28365	0.844	0.412	4.63473e-36	-	Belongs to the eukaryotic ribosomal protein eL36 family
PAxG09Gg0026800	2	1.6248e-40	0.905453	0.943	0.757	6.02559e-36	-	60S acidic ribosomal protein
PAxG09Ag0131100	2	3.23054e-40	1.27424	0.802	0.36	1.19805e-35	-	histone deacetylase
PAxG08Ag0149300	2	6.52459e-40	1.40401	0.719	0.27	2.41964e-35	-	60S ribosomal protein
PAxG08Gg0146400	2	1.52977e-39	1.37303	0.681	0.238	5.67315e-35	-	60S ribosomal protein
PAxG16Gg0046800	2	2.05611e-39	1.01611	0.905	0.563	7.62509e-35	-	Belongs to the universal ribosomal protein uS5 family
PAxG05Ag0166600	2	2.20578e-39	1.35633	0.726	0.282	8.18013e-35	RPL3	Belongs to the universal ribosomal protein uL3 family
PAxG10Gg0162200	2	2.21208e-39	1.00424	0.935	0.683	8.20349e-35	-	-
PAxG01Gg0045000	2	3.29657e-39	1.56114	0.57	0.17	1.22253e-34	-	Belongs to the chaperonin (HSP60) family
PAxG16Ag0061700	2	4.19356e-39	1.19943	0.776	0.302	1.55518e-34	-	Belongs to the universal ribosomal protein uL15 family
PAxG05Gg0200000	2	4.50071e-39	1.09372	0.882	0.612	1.66909e-34	-	RIBOSOMAL protein
PAxG04Ag0168500	2	7.58929e-39	1.38657	0.711	0.269	2.81449e-34	-	histone deacetylase
PAxG07Ag0066900	2	7.93855e-39	0.932241	0.932	0.689	2.94401e-34	-	Elongation factor
PAxG14Ag0043700	2	2.73716e-38	0.84395	0.962	0.759	1.01508e-33	-	Belongs to the eukaryotic ribosomal protein eL15 family
PAxG15Ag0059400	2	3.20855e-38	1.51053	0.643	0.216	1.18989e-33	-	Mitochondrial import receptor subunit TOM5 homolog
PAxG13Ag0014000	2	3.21023e-38	0.902603	0.951	0.711	1.19051e-33	-	-
PAxG15Gg0086300	2	3.24197e-38	1.43109	0.677	0.243	1.20229e-33	NOP56	Nucleolar protein 56-like
PAxG14Ag0121500	2	8.73385e-38	1.09444	0.886	0.5	3.23895e-33	-	Probably inactive leucine-rich repeat receptor-like protein kinase
PAxG08Ag0142600	2	9.11015e-38	1.53261	0.487	0.125	3.3785e-33	-	Aux IAA proteins are short-lived transcriptional factors that function as repressors of early auxin response genes at low auxin concentrations
PAxG04Gg0157500	2	9.87788e-38	1.17589	0.84	0.438	3.66321e-33	-	Glycine-rich protein 2-like
PAxG12Ag0126000	2	1.12716e-37	1.05157	0.901	0.541	4.18007e-33	-	Belongs to the eukaryotic ribosomal protein eL36 family
PAxG14Gg0173500	2	1.3788e-37	1.32616	0.814	0.382	5.11328e-33	-	RIBOSOMAL protein
PAxG09Gg0068400	2	2.20958e-37	1.27292	0.802	0.384	8.19421e-33	-	CHCH domain
PAxG15Gg0004100	2	2.61201e-37	1.92447	0.38	0.078	9.68664e-33	-	Belongs to the eukaryotic ribosomal protein P1 P2 family
PAxG19Ag0062300	2	8.22342e-37	1.04244	0.92	0.655	3.04965e-32	-	Belongs to the eukaryotic ribosomal protein eS26 family
PAxG03Ag0154200	2	9.66851e-37	1.62554	0.399	0.085	3.58557e-32	-	Belongs to the chaperonin (HSP60) family
PAxG08Ag0052900	2	1.25829e-36	1.36045	0.688	0.26	4.66636e-32	-	Ribosomal protein P0 is the functional equivalent of E.coli protein L10
PAxG03Gg0146300	2	2.03194e-36	1.14656	0.852	0.485	7.53543e-32	RPS27	ribosomal small subunit assembly
PAxG17Ag0020200	2	2.11574e-36	1.1933	0.848	0.497	7.84623e-32	-	Belongs to the eukaryotic ribosomal protein eL38 family
PAxG04Gg0181800	2	2.61155e-36	1.63675	0.456	0.114	9.68492e-32	-	Belongs to the universal ribosomal protein uL1 family
PAxG15Gg0037700	2	2.76442e-36	1.16889	0.837	0.444	1.02519e-31	-	Guanine nucleotide-binding protein subunit beta-like
PAxG05Ag0075400	2	4.14842e-36	1.37786	0.707	0.282	1.53844e-31	-	60S ribosomal protein
PAxG14Gg0149000	2	4.93389e-36	1.29033	0.559	0.162	1.82973e-31	-	60S ribosomal Protein
PAxG07Ag0088000	2	5.29216e-36	1.45439	0.551	0.166	1.9626e-31	RPL30	60s ribosomal protein
PAxG09Gg0083500	2	6.11493e-36	1.39632	0.627	0.215	2.26772e-31	-	alpha-L-fucosidase
PAxG06Gg0044900	2	6.3958e-36	1.13663	0.833	0.451	2.37188e-31	-	Belongs to the universal ribosomal protein uS5 family
PAxG09Ag0066300	2	9.43334e-36	1.23884	0.779	0.351	3.49835e-31	-	CHCH domain
PAxG15Ag0078700	2	1.07447e-35	2.19732	0.27	0.038	3.98467e-31	-	Belongs to the eukaryotic ribosomal protein eS4 family
PAxG14Gg0044600	2	1.27955e-35	0.818436	0.954	0.797	4.7452e-31	-	Belongs to the eukaryotic ribosomal protein eL15 family
PAxG16Ag0077700	2	1.29779e-35	0.920287	0.951	0.712	4.81287e-31	-	Interactor of constitutive active ROPs
PAxG02Gg0130500	2	2.19312e-35	1.19797	0.867	0.52	8.13319e-31	NDPK1	Nucleoside diphosphate kinase
PAxG09Ag0054000	2	3.49921e-35	0.90318	0.924	0.642	1.29768e-30	-	60S ribosomal protein
PAxG10Gg0065900	2	3.9388e-35	1.85589	0.35	0.069	1.46071e-30	-	RIBOSOMAL protein
PAxG16Ag0053700	2	6.19082e-35	1.32933	0.696	0.287	2.29586e-30	-	60S ribosomal protein
PAxG06Ag0223100	2	6.63936e-35	2.25317	0.281	0.044	2.46221e-30	-	-
PAxG02Ag0228600	2	8.59648e-35	0.923079	0.932	0.646	3.18801e-30	-	Wound-inducible basic protein family
PAxG14Ag0171400	2	1.13275e-34	1.02242	0.894	0.602	4.20082e-30	-	RIBOSOMAL protein
PAxG06Gg0018600	2	1.36513e-34	1.39448	0.612	0.214	5.06257e-30	-	Belongs to the eukaryotic ribosomal protein eL27 family
PAxG01Ag0110900	2	2.06481e-34	1.43022	0.627	0.235	7.65735e-30	-	Hydrophobic seed protein
PAxG14Ag0040300	2	2.63024e-34	1.03703	0.852	0.479	9.75425e-30	-	60S ribosomal Protein
PAxG13Ag0021200	2	3.47322e-34	2.25248	0.3	0.053	1.28804e-29	-	transcription factor
PAxG03Gg0092200	2	3.83199e-34	1.38921	0.471	0.125	1.42109e-29	-	Belongs to the eukaryotic ribosomal protein eL13 family
PAxG04Ag0195200	2	4.16221e-34	1.43022	0.551	0.174	1.54356e-29	-	Required for maturation of ribosomal RNAs and formation of the large ribosomal subunit
PAxG01Ag0312500	2	8.74098e-34	1.42627	0.57	0.187	3.24159e-29	-	60S ribosomal Protein
PAxG08Gg0006900	2	9.30861e-34	0.951563	0.897	0.631	3.4521e-29	-	40s ribosomal protein
PAxG01Ag0037800	2	9.87912e-34	1.17292	0.734	0.31	3.66367e-29	-	Ccr4-associated factor
PAxG01Gg0309700	2	1.23356e-33	1.34617	0.494	0.141	4.57466e-29	-	60S ribosomal Protein
PAxG10Ag0040600	2	1.35414e-33	1.33216	0.616	0.225	5.02182e-29	-	Belongs to the universal ribosomal protein uL15 family
PAxG08Ag0108300	2	2.027e-33	0.912808	0.928	0.641	7.51712e-29	ATPB	Produces ATP from ADP in the presence of a proton gradient across the membrane
PAxG10Ag0178300	2	2.52231e-33	1.58238	0.464	0.129	9.354e-29	-	Belongs to the heat shock protein 70 family
PAxG10Ag0218700	2	2.6474e-33	1.08614	0.821	0.411	9.81789e-29	-	60S ribosomal protein
PAxG14Gg0002600	2	2.74984e-33	1.22789	0.631	0.219	1.01978e-28	-	Rhamnogalacturonate lyase
PAxG14Ag0085600	2	3.54419e-33	1.20602	0.669	0.266	1.31436e-28	-	Belongs to the eukaryotic ribosomal protein P1 P2 family
PAxG19Ag0018400	2	4.28616e-33	1.22032	0.627	0.224	1.58952e-28	-	PPIases accelerate the folding of proteins. It catalyzes the cis-trans isomerization of proline imidic peptide bonds in oligopeptides
PAxG07Gg0130300	2	5.06253e-33	1.55306	0.437	0.115	1.87744e-28	15	Prohibitin-1
PAxG08Ag0199600	2	5.4316e-33	1.19526	0.612	0.209	2.01431e-28	-	Belongs to the TCTP family
PAxG05Ag0174500	2	6.01262e-33	1.11342	0.856	0.519	2.22978e-28	-	Belongs to the eukaryotic ribosomal protein eL20 family
PAxG15Gg0054600	2	6.40625e-33	1.24422	0.768	0.401	2.37576e-28	-	Glycine-rich RNA-binding protein
PAxG13Gg0114100	2	7.29629e-33	0.684764	0.981	0.865	2.70583e-28	-	-
PAxG15Ag0083100	2	8.69995e-33	0.898806	0.905	0.603	3.22638e-28	-	Belongs to the eukaryotic ribosomal protein eS30 family
PAxG08Gg0104200	2	9.21256e-33	0.824883	0.954	0.756	3.41648e-28	ATPB	Produces ATP from ADP in the presence of a proton gradient across the membrane
PAxG05Gg0178200	2	1.17374e-32	1.15777	0.738	0.329	4.3528e-28	RPL3	Belongs to the universal ribosomal protein uL3 family
PAxG16Ag0069600	2	1.19285e-32	0.885837	0.913	0.613	4.42369e-28	-	Belongs to the universal ribosomal protein uS4 family
PAxG01Ag0259000	2	1.29617e-32	1.14722	0.73	0.329	4.80684e-28	-	60S ribosomal protein
PAxG12Ag0114200	2	1.47796e-32	1.22703	0.795	0.405	5.481e-28	-	Belongs to the universal ribosomal protein uS15 family
PAxG08Ag0009800	2	1.51346e-32	0.921554	0.909	0.582	5.61266e-28	-	pentatricopeptide repeat-containing protein At5g04810
PAxG02Gg0110500	2	1.59764e-32	1.38559	0.471	0.135	5.92485e-28	-	Ribosomal protein S14p/S29e
PAxG08Ag0093200	2	2.16901e-32	1.25785	0.544	0.168	8.04378e-28	-	H ACA ribonucleoprotein complex subunit 2-like
PAxG09Ag0102300	2	2.21835e-32	0.993004	0.886	0.543	8.22676e-28	-	40S ribosomal protein
PAxG08Gg0052200	2	3.01914e-32	1.27291	0.665	0.267	1.11965e-27	-	Ribosomal protein P0 is the functional equivalent of E.coli protein L10
PAxG03Ag0007800	2	3.2192e-32	1.60073	0.392	0.094	1.19384e-27	-	60S acidic ribosomal protein
PAxG10Ag0066900	2	4.50389e-32	1.21527	0.551	0.179	1.67027e-27	-	Aux IAA proteins are short-lived transcriptional factors that function as repressors of early auxin response genes at low auxin concentrations
PAxG10Gg0222700	2	5.04639e-32	1.16	0.719	0.29	1.87145e-27	-	60S ribosomal protein
PAxG01Gg0169900	2	5.17167e-32	1.1488	0.719	0.316	1.91791e-27	-	structural constituent of ribosome
PAxG13Ag0008600	2	5.56728e-32	0.968849	0.875	0.515	2.06462e-27	-	Belongs to the importin alpha family
PAxG05Gg0083900	2	5.72225e-32	1.24672	0.734	0.322	2.1221e-27	-	60S ribosomal protein
PAxG03Ag0030400	2	6.64847e-32	0.986285	0.863	0.507	2.46558e-27	-	structural constituent of ribosome
PAxG01Gg0353400	2	7.13589e-32	1.53784	0.43	0.113	2.64634e-27	-	Belongs to the class I-like SAM-binding methyltransferase superfamily. RsmB NOP family
PAxG07Ag0033700	2	8.53449e-32	1.11213	0.768	0.353	3.16502e-27	-	Belongs to the universal ribosomal protein uL1 family
PAxG16Gg0076000	2	9.78075e-32	1.00711	0.844	0.488	3.62719e-27	-	60S ribosomal Protein
PAxG17Gg0224500	2	1.00534e-31	1.41978	0.487	0.143	3.7283e-27	RGP2	Alpha-1,4-glucan-protein synthase UDP-forming
PAxG17Ag0162100	2	1.01789e-31	1.15674	0.646	0.242	3.77485e-27	-	40s ribosomal protein
PAxG03Gg0143700	2	1.12706e-31	2.01123	0.293	0.054	4.17969e-27	-	Catalyzes the ATP-dependent amination of UTP to CTP with either L-glutamine or ammonia as the source of nitrogen
PAxG02Gg0234000	2	1.13059e-31	1.90437	0.278	0.048	4.19278e-27	-	dCTP pyrophosphatase 1-like
PAxG01Ag0354500	2	1.45943e-31	1.17351	0.76	0.37	5.41228e-27	-	Belongs to the class I-like SAM-binding methyltransferase superfamily. RsmB NOP family
PAxG15Gg0095500	2	1.83656e-31	1.54998	0.399	0.1	6.8109e-27	-	Mitochondrial import inner membrane translocase subunit
PAxG17Ag0168900	2	2.22294e-31	1.12813	0.776	0.384	8.24377e-27	-	Belongs to the serpin family
PAxG01Ag0045800	2	2.50859e-31	1.2193	0.563	0.183	9.30311e-27	-	Belongs to the chaperonin (HSP60) family
PAxG01Ag0275900	2	3.14014e-31	1.32486	0.384	0.093	1.16452e-26	-	heat shock
PAxG12Gg0033100	2	3.32496e-31	1.10681	0.749	0.353	1.23306e-26	-	Belongs to the eukaryotic ribosomal protein eL19 family
PAxG07Gg0089100	2	3.71474e-31	1.32182	0.54	0.181	1.37761e-26	RPL30	60s ribosomal protein
PAxG01Gg0058700	2	3.71736e-31	1.05078	0.852	0.473	1.37858e-26	RPS27	ribosomal small subunit assembly
PAxG09Ag0112800	2	4.52541e-31	0.705719	0.989	0.951	1.67825e-26	-	PPIases accelerate the folding of proteins. It catalyzes the cis-trans isomerization of proline imidic peptide bonds in oligopeptides
PAxG04Gg0091900	2	5.3387e-31	1.61616	0.411	0.108	1.97986e-26	-	isoprenylcysteine alpha-carbonyl methylesterase
PAxG15Ag0090900	2	5.99794e-31	1.21228	0.608	0.226	2.22434e-26	NOP56	Nucleolar protein 56-like
PAxG18Ag0125500	2	7.13317e-31	0.897654	0.916	0.603	2.64534e-26	-	60S ribosomal protein
PAxG08Gg0134900	2	7.29485e-31	1.02335	0.84	0.522	2.70529e-26	-	Belongs to the eukaryotic ribosomal protein eS1 family
PAxG05Ag0015700	2	7.77777e-31	0.987425	0.867	0.486	2.88439e-26	-	Belongs to the eukaryotic ribosomal protein eS21 family
PAxG06Gg0137300	2	1.01828e-30	1.5429	0.323	0.068	3.7763e-26	-	LYAR-type C2HC zinc finger
PAxG01Gg0441000	2	1.32218e-30	1.01823	0.852	0.514	4.90332e-26	-	heat shock
PAxG04Ag0132900	2	1.35269e-30	1.61176	0.414	0.111	5.01644e-26	-	-
PAxG12Gg0033300	2	1.39476e-30	1.23609	0.544	0.176	5.17246e-26	-	KIP1-like protein
PAxG02Gg0129200	2	1.6118e-30	1.1899	0.738	0.349	5.97736e-26	-	eukaryotic translation initiation factor
PAxG11Ag0060400	2	1.80091e-30	2.02265	0.281	0.052	6.67867e-26	-	-
PAxG10Ag0065900	2	2.10447e-30	1.965	0.251	0.04	7.80444e-26	-	RIBOSOMAL protein
PAxG01Ag0173100	2	2.13861e-30	1.15908	0.646	0.238	7.93103e-26	-	Catalyzes the oxidation of 3-carboxy-2-hydroxy-4- methylpentanoate (3-isopropylmalate) to 3-carboxy-4-methyl-2- oxopentanoate. The product decarboxylates to 4-methyl-2 oxopentanoate
PAxG04Gg0055600	2	2.35632e-30	0.981316	0.833	0.45	8.7384e-26	-	60S ribosomal Protein
PAxG06Ag0138800	2	2.43422e-30	1.66703	0.369	0.089	9.02732e-26	-	LYAR-type C2HC zinc finger
PAxG10Gg0194200	2	2.8183e-30	0.938385	0.882	0.532	1.04516e-25	EF1	This protein promotes the GTP-dependent binding of aminoacyl-tRNA to the A-site of ribosomes during protein biosynthesis
PAxG14Ag0001600	2	2.89643e-30	1.22815	0.662	0.271	1.07414e-25	-	Mitochondrial import receptor subunit
PAxG04Ag0179200	2	3.5629e-30	0.976901	0.825	0.424	1.3213e-25	-	Belongs to the universal ribosomal protein uL1 family
PAxG07Ag0055900	2	3.86102e-30	1.17	0.65	0.255	1.43186e-25	-	60S ribosomal Protein
PAxG17Gg0012700	2	4.08218e-30	1.6008	0.376	0.093	1.51388e-25	15	Prohibitin-1
PAxG08Ag0112900	2	5.24727e-30	1.36209	0.38	0.093	1.94595e-25	-	Belongs to the GroES chaperonin family
PAxG07Ag0073600	2	5.85888e-30	0.825603	0.924	0.642	2.17277e-25	-	-
PAxG06Ag0017600	2	6.12701e-30	1.15329	0.703	0.294	2.2722e-25	-	Belongs to the eukaryotic ribosomal protein eL27 family
PAxG02Ag0157500	2	8.84605e-30	1.74677	0.373	0.094	3.28056e-25	-	ATP-dependent RNA helicase
PAxG01Ag0060000	2	9.14132e-30	0.858232	0.886	0.593	3.39006e-25	-	Ribosomal protein S27
PAxG01Gg0280300	2	9.33234e-30	0.631649	0.966	0.879	3.4609e-25	-	sulfhydryl oxidase
PAxG06Ag0127200	2	1.15175e-29	1.24104	0.582	0.209	4.27126e-25	-	60S ribosomal Protein
PAxG02Ag0130300	2	1.18479e-29	0.94863	0.882	0.533	4.39379e-25	RPS11	Belongs to the universal ribosomal protein uS17 family
PAxG15Gg0134000	2	1.22849e-29	0.970656	0.84	0.493	4.55584e-25	-	Belongs to the eukaryotic ribosomal protein eL36 family
PAxG18Gg0128400	2	1.45212e-29	1.65686	0.319	0.068	5.38518e-25	-	60S ribosomal protein
PAxG12Ag0104300	2	1.55883e-29	1.18316	0.741	0.366	5.78094e-25	-	ankyrin repeat-containing protein
PAxG18Ag0130500	2	1.64119e-29	1.02381	0.837	0.49	6.08634e-25	-	Belongs to the universal ribosomal protein uL11 family
PAxG10Gg0079300	2	1.81495e-29	1.16912	0.605	0.22	6.73075e-25	-	Belongs to the universal ribosomal protein uS9 family
PAxG01Gg0233700	2	2.06857e-29	1.29859	0.449	0.131	7.67128e-25	-	Tubulin is the major constituent of microtubules. It binds two moles of GTP, one at an exchangeable site on the beta chain and one at a non-exchangeable site on the alpha chain
PAxG05Gg0031400	2	2.1623e-29	1.45802	0.422	0.115	8.01889e-25	-	Nucleolar protein
PAxG13Ag0089600	2	2.2864e-29	1.41638	0.437	0.124	8.47911e-25	CYTC-2	Electron carrier protein. The oxidized form of the cytochrome c heme group can accept an electron from the heme group of the cytochrome c1 subunit of cytochrome reductase. Cytochrome c then transfers this electron to the cytochrome oxidase complex, the final protein carrier in the mitochondrial electron-transport chain
PAxG16Gg0074200	2	2.47761e-29	1.45676	0.464	0.14	9.18823e-25	-	Belongs to the eukaryotic ribosomal protein eL13 family
PAxG12Ag0123200	2	2.53808e-29	0.960657	0.867	0.556	9.41249e-25	-	60S ribosomal Protein
PAxG01Gg0036700	2	3.76481e-29	1.03945	0.779	0.367	1.39618e-24	-	Belongs to the eukaryotic ribosomal protein eS12 family
PAxG13Gg0127800	2	4.64468e-29	1.17589	0.741	0.346	1.72248e-24	-	-
PAxG05Gg0105700	2	5.26818e-29	0.79835	0.916	0.674	1.9537e-24	-	60S ribosomal protein
PAxG11Ag0063300	2	5.34109e-29	1.21228	0.502	0.157	1.98074e-24	-	60S ribosomal Protein
PAxG09Ag0068700	2	5.60694e-29	1.33067	0.468	0.14	2.07933e-24	-	Belongs to the heat shock protein 70 family
PAxG04Gg0172500	2	5.65797e-29	1.11926	0.654	0.264	2.09826e-24	-	histone deacetylase
PAxG13Ag0083000	2	6.33434e-29	1.01003	0.81	0.437	2.34909e-24	-	Belongs to the eukaryotic ribosomal protein eS26 family
PAxG04Ag0052500	2	6.65671e-29	1.0089	0.878	0.551	2.46864e-24	-	Belongs to the eukaryotic ribosomal protein eL36 family
PAxG02Ag0128800	2	6.84377e-29	0.831731	0.939	0.672	2.53801e-24	NDPK1	Nucleoside diphosphate kinase
PAxG06Gg0235300	2	8.17385e-29	1.20619	0.658	0.287	3.03127e-24	-	Alba
PAxG02Gg0157300	2	8.5003e-29	1.40922	0.502	0.162	3.15234e-24	-	ATP-dependent RNA helicase
PAxG12Ag0040400	2	9.1985e-29	0.944256	0.852	0.524	3.41126e-24	-	Guanine nucleotide-binding protein subunit beta-like
PAxG10Gg0187500	2	1.00907e-28	1.00347	0.802	0.418	3.74213e-24	-	60S ribosomal Protein
PAxG16Gg0061400	2	1.03592e-28	1.05268	0.722	0.336	3.8417e-24	-	Belongs to the universal ribosomal protein uL15 family
PAxG08Gg0162000	2	1.05769e-28	1.48747	0.422	0.122	3.92244e-24	-	Belongs to the universal ribosomal protein uL15 family
PAxG08Gg0108700	2	1.20008e-28	1.69368	0.327	0.075	4.45048e-24	-	Belongs to the GroES chaperonin family
PAxG15Gg0100800	2	1.39642e-28	0.808325	0.92	0.701	5.17864e-24	-	60S ribosomal Protein
PAxG01Ag0236200	2	1.41871e-28	1.50912	0.399	0.108	5.2613e-24	-	RING-variant domain
PAxG13Ag0112000	2	1.46702e-28	0.72622	0.947	0.758	5.44044e-24	-	-
PAxG05Gg0028900	2	1.47581e-28	1.32158	0.422	0.118	5.47303e-24	-	Belongs to the histone H2A family
PAxG02Gg0031000	2	1.5249e-28	1.09103	0.719	0.338	5.65509e-24	-	60S ribosomal protein
PAxG06Ag0169900	2	1.59216e-28	0.912611	0.871	0.554	5.90452e-24	-	Belongs to the universal ribosomal protein uL5 family
PAxG09Ag0048000	2	1.66163e-28	1.09254	0.548	0.186	6.16215e-24	-	-
PAxG10Ag0071400	2	2.10506e-28	1.03711	0.787	0.408	7.80661e-24	RPS3a	structural constituent of ribosome
PAxG03Gg0193800	2	2.15095e-28	1.89064	0.255	0.045	7.97679e-24	-	-
PAxG01Gg0326900	2	2.18044e-28	1.18847	0.711	0.337	8.08617e-24	-	Belongs to the eukaryotic ribosomal protein eL27 family
PAxG13Ag0132500	2	2.30361e-28	0.819458	0.916	0.645	8.54295e-24	-	60S ribosomal Protein
PAxG08Ag0165200	2	2.46566e-28	1.27673	0.498	0.16	9.14391e-24	-	Belongs to the universal ribosomal protein uL15 family
PAxG14Gg0140300	2	2.47783e-28	1.26934	0.567	0.206	9.18904e-24	-	Heat shock protein
PAxG18Ag0130400	2	2.76986e-28	1.0078	0.814	0.438	1.0272e-23	-	Belongs to the universal ribosomal protein uL11 family
PAxG14Ag0051500	2	3.14774e-28	1.1597	0.7	0.326	1.16734e-23	-	-
PAxG08Gg0090200	2	3.6521e-28	1.28298	0.475	0.147	1.35438e-23	-	H ACA ribonucleoprotein complex subunit 2-like
PAxG10Gg0166500	2	3.82096e-28	0.754798	0.928	0.755	1.417e-23	-	Ribosomal protein P0 is the functional equivalent of E.coli protein L10
PAxG17Ag0177700	2	4.05078e-28	0.864098	0.913	0.611	1.50223e-23	-	S-adenosyl-l-methionine decarboxylase leader peptide
PAxG06Gg0195600	2	4.05192e-28	1.21466	0.517	0.169	1.50265e-23	-	-
PAxG12Ag0104400	2	4.14147e-28	1.034	0.779	0.402	1.53586e-23	-	E3 ubiquitin-protein ligase hel2-like
PAxG05Ag0064300	2	4.27876e-28	1.04751	0.772	0.383	1.58678e-23	-	60S ribosomal Protein
PAxG15Ag0099900	2	4.80268e-28	1.45708	0.414	0.118	1.78107e-23	-	Mitochondrial import inner membrane translocase subunit
PAxG03Ag0086300	2	5.02158e-28	1.27373	0.483	0.155	1.86225e-23	-	Belongs to the eukaryotic ribosomal protein eL13 family
PAxG05Ag0176000	2	5.85093e-28	1.02859	0.757	0.372	2.16982e-23	-	Belongs to the eukaryotic ribosomal protein eS12 family
PAxG05Ag0096800	2	6.40939e-28	1.29618	0.441	0.133	2.37692e-23	-	Core component of nucleosome. Nucleosomes wrap and compact DNA into chromatin, limiting DNA accessibility to the cellular machineries which require DNA as a template. Histones thereby play a central role in transcription regulation, DNA repair, DNA replication and chromosomal stability. DNA accessibility is regulated via a complex set of post-translational modifications of histones, also called h…
PAxG02Ag0190100	2	6.64222e-28	1.06933	0.608	0.236	2.46327e-23	-	60S ribosomal Protein
PAxG01Gg0255300	2	6.82411e-28	1.11323	0.722	0.329	2.53072e-23	-	60S ribosomal protein
PAxG12Gg0034500	2	7.81827e-28	1.24948	0.513	0.17	2.89941e-23	-	Mitochondrial import inner membrane translocase subunit
PAxG07Ag0131100	2	7.83294e-28	1.49718	0.369	0.096	2.90485e-23	15	Prohibitin-1
PAxG06Ag0185100	2	7.83358e-28	1.03757	0.757	0.377	2.90508e-23	-	40S ribosomal protein
PAxG09Gg0080400	2	8.84029e-28	0.967888	0.817	0.497	3.27842e-23	-	-
PAxG01Ag0328600	2	1.02726e-27	1.02176	0.798	0.436	3.8096e-23	-	Belongs to the eukaryotic ribosomal protein eL27 family
PAxG11Ag0135800	2	1.1649e-27	0.968108	0.825	0.46	4.32002e-23	-	WAT1-related protein
PAxG06Ag0183000	2	1.19952e-27	1.12355	0.665	0.281	4.44841e-23	-	60S ribosomal protein
PAxG10Ag0097200	2	1.38352e-27	1.40463	0.369	0.095	5.1308e-23	-	Belongs to the GroES chaperonin family
PAxG15Gg0055200	2	1.59956e-27	1.10217	0.665	0.286	5.93198e-23	-	glycerophosphoryl diester phosphodiesterase
PAxG06Gg0199400	2	1.87138e-27	1.10896	0.7	0.307	6.94e-23	-	60S ribosomal Protein
PAxG16Gg0053300	2	2.18005e-27	1.06082	0.684	0.301	8.08473e-23	-	60S ribosomal protein
PAxG06Ag0203400	2	2.19377e-27	1.00998	0.73	0.344	8.13559e-23	-	60S ribosomal Protein
PAxG02Gg0123300	2	2.24506e-27	0.972635	0.753	0.358	8.32581e-23	-	Belongs to the universal ribosomal protein uS15 family
PAxG01Ag0291700	2	2.63922e-27	1.1206	0.688	0.301	9.78755e-23	-	Belongs to the universal ribosomal protein uS9 family
PAxG08Ag0050700	2	2.68963e-27	0.99663	0.741	0.358	9.97448e-23	-	RIBOSOMAL protein
PAxG17Gg0239800	2	2.80959e-27	0.979296	0.772	0.377	1.04194e-22	-	Belongs to the eukaryotic ribosomal protein eS7 family
PAxG14Gg0038300	2	2.94037e-27	1.07627	0.719	0.329	1.09043e-22	NDPK1	Nucleoside diphosphate kinase
PAxG16Ag0047400	2	3.0499e-27	0.922045	0.844	0.565	1.13105e-22	-	Belongs to the universal ribosomal protein uS5 family
PAxG01Ag0031100	2	3.16693e-27	1.04531	0.635	0.243	1.17446e-22	-	Nascent polypeptide-associated complex subunit alpha-like
PAxG13Ag0050200	2	3.57418e-27	1.16847	0.517	0.175	1.32548e-22	-	assists the folding of proteins upon ATP hydrolysis
PAxG10Gg0071800	2	3.69709e-27	0.906484	0.802	0.455	1.37106e-22	-	Belongs to the eukaryotic ribosomal protein eS1 family
PAxG12Ag0028900	2	3.70078e-27	1.24314	0.525	0.183	1.37244e-22	BTF3	Nascent polypeptide-associated complex subunit beta
PAxG14Gg0052900	2	3.79842e-27	0.935267	0.837	0.513	1.40864e-22	-	-
PAxG15Ag0039300	2	4.10126e-27	0.981081	0.817	0.5	1.52095e-22	-	Guanine nucleotide-binding protein subunit beta-like
PAxG02Gg0040900	2	4.23722e-27	1.30888	0.361	0.091	1.57137e-22	-	Histone H2A
PAxG05Gg0028100	2	4.25152e-27	1.09917	0.601	0.229	1.57668e-22	-	Belongs to the major facilitator superfamily. Sugar transporter (TC 2.A.1.1) family
PAxG08Ag0030600	2	4.63622e-27	1.02082	0.757	0.387	1.71934e-22	EF1	This protein promotes the GTP-dependent binding of aminoacyl-tRNA to the A-site of ribosomes during protein biosynthesis
PAxG16Gg0055300	2	4.9894e-27	0.800627	0.943	0.66	1.85032e-22	-	Pentatricopeptide repeat-containing protein At2g20710, mitochondrial-like
PAxG01Ag0236500	2	5.57858e-27	1.25985	0.449	0.137	2.06882e-22	-	Tubulin is the major constituent of microtubules. It binds two moles of GTP, one at an exchangeable site on the beta chain and one at a non-exchangeable site on the alpha chain
PAxG18Ag0066100	2	6.08483e-27	0.847008	0.882	0.562	2.25656e-22	-	phenylalanine--tRNA ligase beta
PAxG03Ag0139600	2	6.1514e-27	1.16827	0.548	0.194	2.28125e-22	-	60S ribosomal protein
PAxG05Gg0187900	2	6.69946e-27	0.960461	0.84	0.475	2.4845e-22	-	Belongs to the eukaryotic ribosomal protein eS12 family
PAxG10Ag0139100	2	7.01692e-27	1.03324	0.73	0.364	2.60222e-22	-	eukaryotic translation initiation factor
PAxG17Ag0153300	2	8.94393e-27	1.02083	0.627	0.243	3.31686e-22	-	Protein of unknown function (DUF1666)
PAxG14Ag0011100	2	9.02882e-27	0.947578	0.779	0.422	3.34834e-22	-	-
PAxG06Ag0130100	2	9.28494e-27	1.48458	0.319	0.075	3.44332e-22	-	DNA-directed RNA polymerases I, II, and III subunit
PAxG13Gg0050000	2	9.76341e-27	1.33116	0.411	0.118	3.62076e-22	-	Required for ribosome biogenesis. Part of a complex which catalyzes pseudouridylation of rRNA. This involves the isomerization of uridine such that the ribose is subsequently attached to C5, instead of the normal N1
PAxG01Gg0015900	2	1.08657e-26	1.82895	0.259	0.05	4.02953e-22	-	Belongs to the mitochondrial carrier (TC 2.A.29) family
PAxG17Ag0178500	2	1.23238e-26	1.20415	0.54	0.197	4.57027e-22	-	Belongs to the eukaryotic ribosomal protein eS8 family
PAxG04Ag0058800	2	1.57328e-26	1.34259	0.407	0.118	5.83451e-22	-	60S ribosomal Protein
PAxG17Gg0233800	2	1.82024e-26	0.914491	0.897	0.569	6.75037e-22	-	S-adenosyl-l-methionine decarboxylase leader peptide
PAxG10Ag0202800	2	2.07803e-26	1.33402	0.357	0.092	7.70638e-22	-	Histone H2B
PAxG17Gg0226100	2	2.14537e-26	1.10684	0.555	0.198	7.95611e-22	-	Belongs to the serpin family
PAxG10Ag0166500	2	2.18023e-26	1.06753	0.658	0.291	8.08538e-22	ProT3	Proline transporter
PAxG16Gg0069100	2	2.20391e-26	0.842838	0.894	0.599	8.17319e-22	-	Belongs to the universal ribosomal protein uS4 family
PAxG14Gg0040100	2	2.38112e-26	0.941641	0.829	0.488	8.83039e-22	-	Ribosomal L37ae protein family
PAxG10Ag0123200	2	2.39422e-26	0.713931	0.947	0.729	8.87898e-22	-	Belongs to the eukaryotic ribosomal protein eL29 family
PAxG18Ag0033500	2	2.39947e-26	1.54743	0.407	0.122	8.89845e-22	-	binds to the 23S rRNA
PAxG08Gg0158600	2	2.42375e-26	0.993482	0.707	0.322	8.98849e-22	-	assists the folding of proteins upon ATP hydrolysis
PAxG03Ag0071000	2	2.51238e-26	0.803109	0.894	0.546	9.31716e-22	-	Ribosomal L37ae protein family
PAxG10Gg0180300	2	2.65212e-26	1.35132	0.426	0.129	9.83539e-22	-	Belongs to the heat shock protein 70 family
PAxG06Ag0211300	2	2.65513e-26	0.951926	0.833	0.458	9.84655e-22	-	Peroxisome biogenesis factor
PAxG03Gg0074700	2	2.92196e-26	0.904836	0.837	0.5	1.08361e-21	-	Ribosomal L37ae protein family
PAxG15Ag0132900	2	3.06999e-26	0.895704	0.829	0.477	1.13851e-21	-	Belongs to the eukaryotic ribosomal protein eL36 family
PAxG06Ag0203600	2	3.18842e-26	1.14796	0.681	0.304	1.18242e-21	-	60S ribosomal Protein
PAxG13Gg0066500	2	3.27386e-26	1.28164	0.445	0.14	1.21411e-21	-	Belongs to the universal ribosomal protein uS5 family
PAxG07Ag0095800	2	3.39357e-26	1.33044	0.392	0.11	1.25851e-21	-	Belongs to the eukaryotic ribosomal protein eS6 family
PAxG06Gg0186800	2	4.01131e-26	1.05381	0.624	0.253	1.48759e-21	-	Belongs to the universal ribosomal protein uL15 family
PAxG14Gg0106500	2	4.44344e-26	1.01457	0.635	0.255	1.64785e-21	RPL18	60s ribosomal protein
PAxG08Ag0038000	2	5.06486e-26	0.882605	0.848	0.499	1.8783e-21	-	Protein of unknown function (DUF674)
PAxG18Gg0068700	2	5.11228e-26	0.83214	0.852	0.544	1.89589e-21	-	60S ribosomal Protein
PAxG10Ag0159400	2	6.11686e-26	1.46766	0.323	0.078	2.26844e-21	-	Transcription factor
PAxG15Gg0087600	2	6.1615e-26	0.937847	0.81	0.438	2.28499e-21	-	Belongs to the universal ribosomal protein uL22 family
PAxG01Gg0318400	2	6.18373e-26	1.0204	0.643	0.264	2.29324e-21	-	proteasome complex subunit
PAxG03Ag0098700	2	6.25262e-26	1.04323	0.605	0.244	2.31878e-21	-	Belongs to the universal ribosomal protein uS8 family
PAxG01Ag0248400	2	6.29759e-26	1.04848	0.376	0.099	2.33546e-21	-	Involved in the biogenesis of the 60S ribosomal subunit
PAxG03Gg0111700	2	7.07523e-26	0.982408	0.776	0.395	2.62385e-21	-	60S ribosomal Protein
PAxG06Ag0044400	2	7.52985e-26	0.876335	0.837	0.504	2.79244e-21	-	Belongs to the universal ribosomal protein uS5 family
PAxG04Gg0199900	2	8.16648e-26	1.20999	0.525	0.185	3.02854e-21	-	Required for maturation of ribosomal RNAs and formation of the large ribosomal subunit
PAxG08Gg0087300	2	8.57646e-26	1.25359	0.506	0.18	3.18058e-21	-	Belongs to the eukaryotic ribosomal protein eL29 family
PAxG09Gg0140000	2	8.95151e-26	0.819421	0.871	0.54	3.31967e-21	-	Late embryogenesis abundant protein
PAxG03Gg0036900	2	9.07544e-26	0.947788	0.84	0.525	3.36563e-21	-	structural constituent of ribosome
PAxG09Ag0046400	2	9.33647e-26	0.867005	0.871	0.574	3.46243e-21	-	Belongs to the eukaryotic ribosomal protein eS8 family
PAxG03Gg0166400	2	1.17386e-25	1.20278	0.464	0.155	4.35325e-21	-	Ccr4-associated factor
PAxG02Gg0052700	2	1.31103e-25	1.11033	0.646	0.284	4.86197e-21	-	Belongs to the enoyl-CoA hydratase isomerase family
PAxG12Ag0078100	2	1.36667e-25	1.50298	0.414	0.127	5.06829e-21	-	50S ribosomal protein L19
PAxG18Ag0107200	2	1.60778e-25	1.55444	0.293	0.065	5.96246e-21	-	Belongs to the universal ribosomal protein uS17 family
PAxG01Ag0422600	2	1.65796e-25	1.58777	0.274	0.058	6.14856e-21	-	60S ribosomal Protein
PAxG14Ag0143300	2	1.7297e-25	1.38089	0.388	0.111	6.4146e-21	-	Rrp15p
PAxG10Ag0074700	2	1.76976e-25	0.980259	0.764	0.403	6.56314e-21	-	Belongs to the eukaryotic ribosomal protein eS24 family
PAxG04Ag0101000	2	1.81865e-25	0.876349	0.84	0.474	6.74446e-21	-	60S ribosomal Protein
PAxG01Ag0332500	2	1.83153e-25	2.13455	0.285	0.067	6.79224e-21	-	Polygalacturonase
PAxG06Gg0124600	2	2.08919e-25	1.05465	0.616	0.243	7.74775e-21	-	60S ribosomal Protein
PAxG09Gg0049400	2	2.10556e-25	1.54727	0.365	0.103	7.80849e-21	-	-
PAxG14Ag0101100	2	2.18563e-25	1.21602	0.392	0.112	8.10541e-21	-	-
PAxG18Ag0020500	2	2.48467e-25	1.21462	0.411	0.122	9.21442e-21	-	-
PAxG10Gg0067100	2	3.07434e-25	1.03818	0.567	0.216	1.14012e-20	-	Aux IAA proteins are short-lived transcriptional factors that function as repressors of early auxin response genes at low auxin concentrations
PAxG03Ag0041000	2	3.21384e-25	1.58095	0.312	0.076	1.19185e-20	-	PXA domain
PAxG14Ag0103800	2	3.75166e-25	1.02704	0.616	0.246	1.3913e-20	RPL18	60s ribosomal protein
PAxG04Ag0146600	2	3.84119e-25	0.902592	0.894	0.58	1.42451e-20	-	Ubiquitin fusion degradation protein 1 homolog
PAxG06Gg0199300	2	4.34203e-25	1.09209	0.582	0.229	1.61024e-20	-	60S ribosomal Protein
PAxG10Ag0191600	2	4.41866e-25	0.886931	0.783	0.412	1.63866e-20	EF1	This protein promotes the GTP-dependent binding of aminoacyl-tRNA to the A-site of ribosomes during protein biosynthesis
PAxG06Gg0085100	2	4.73166e-25	1.40614	0.35	0.094	1.75473e-20	-	Aldo-keto reductase family 4 member
PAxG09Ag0052600	2	5.15804e-25	1.01684	0.658	0.279	1.91286e-20	-	Protein gamma response
PAxG06Gg0071000	2	5.31247e-25	1.172	0.54	0.205	1.97013e-20	-	Belongs to the universal ribosomal protein uL11 family
PAxG12Ag0077900	2	5.52382e-25	0.820733	0.878	0.584	2.04851e-20	-	Belongs to the eukaryotic ribosomal protein eS30 family
PAxG02Ag0051900	2	6.66332e-25	0.862187	0.825	0.453	2.47109e-20	-	Belongs to the eukaryotic ribosomal protein eS12 family
PAxG17Ag0151500	2	7.08912e-25	1.17113	0.464	0.153	2.629e-20	-	Belongs to the nucleosome assembly protein (NAP) family
PAxG01Gg0339400	2	7.38883e-25	0.95177	0.802	0.428	2.74015e-20	-	RIBOSOMAL protein
PAxG17Gg0209800	2	8.45141e-25	0.992007	0.612	0.256	3.13421e-20	-	Protein of unknown function (DUF1666)
PAxG03Ag0166600	2	9.25053e-25	1.15055	0.414	0.123	3.43056e-20	-	Nascent polypeptide-associated complex subunit alpha-like
PAxG10Ag0081700	2	9.26264e-25	1.14279	0.433	0.136	3.43505e-20	-	Belongs to the spermidine spermine synthase family
PAxG12Ag0114800	2	1.17804e-24	1.2778	0.319	0.08	4.36875e-20	-	Peptidyl-prolyl cis-trans isomerase
PAxG18Gg0032300	2	1.22086e-24	0.749759	0.909	0.642	4.52757e-20	-	binds to the 23S rRNA
PAxG06Ag0099900	2	1.36794e-24	1.13629	0.498	0.174	5.07301e-20	-	Belongs to the eukaryotic ribosomal protein eS4 family
PAxG07Gg0074500	2	1.39443e-24	0.960449	0.722	0.362	5.17124e-20	-	ribosomal protein
PAxG02Ag0039600	2	1.4273e-24	0.765288	0.894	0.659	5.29314e-20	-	RIBOSOMAL protein
PAxG02Gg0129000	2	1.57188e-24	1.1064	0.677	0.336	5.8293e-20	RPS11	Belongs to the universal ribosomal protein uS17 family
PAxG15Ag0092300	2	1.66755e-24	1.22003	0.525	0.194	6.18411e-20	-	DUF167
PAxG10Gg0222200	2	1.67413e-24	0.899823	0.806	0.438	6.20852e-20	-	60S ribosomal protein
PAxG08Ag0041900	2	1.7326e-24	1.06591	0.605	0.249	6.42536e-20	-	Belongs to the heat shock protein 70 family
PAxG17Gg0008600	2	2.07577e-24	1.10032	0.555	0.215	7.69798e-20	-	Belongs to the mitochondrial carrier (TC 2.A.29) family
PAxG04Gg0102600	2	2.14911e-24	0.718028	0.901	0.676	7.96997e-20	-	40S ribosomal protein
PAxG01Gg0245500	2	2.16056e-24	1.33379	0.338	0.089	8.01244e-20	-	Involved in the biogenesis of the 60S ribosomal subunit
PAxG10Ag0011800	2	2.20161e-24	0.945688	0.593	0.237	8.16468e-20	-	Ribosomal L22e protein family
PAxG09Gg0054100	2	2.24112e-24	1.03295	0.669	0.304	8.3112e-20	-	Protein gamma response
PAxG15Gg0119200	2	2.32117e-24	0.785325	0.89	0.576	8.60806e-20	-	40S ribosomal protein
PAxG10Gg0128000	2	2.59686e-24	0.746832	0.92	0.704	9.63044e-20	-	Belongs to the eukaryotic ribosomal protein eL29 family
PAxG13Ag0028200	2	2.64948e-24	0.885224	0.837	0.536	9.82559e-20	-	Belongs to the eukaryotic ribosomal protein eS24 family
PAxG09Gg0071600	2	2.71654e-24	1.13636	0.502	0.177	1.00743e-19	-	Belongs to the heat shock protein 70 family
PAxG10Gg0218000	2	3.1628e-24	0.97816	0.605	0.243	1.17292e-19	-	40S ribosomal protein
PAxG08Ag0012300	2	3.33634e-24	1.29642	0.403	0.124	1.23728e-19	-	40S ribosomal protein
PAxG16Gg0069000	2	3.74787e-24	0.851591	0.852	0.518	1.3899e-19	-	Belongs to the universal ribosomal protein uS4 family
PAxG02Ag0112100	2	3.83684e-24	1.19171	0.441	0.145	1.42289e-19	RPS29	ribosomal protein
PAxG03Gg0045200	2	3.83875e-24	1.29237	0.304	0.074	1.4236e-19	-	Binds to the 23S rRNA
PAxG16Ag0074800	2	3.86045e-24	1.2753	0.445	0.151	1.43165e-19	-	Belongs to the eukaryotic ribosomal protein eL13 family
PAxG12Gg0125200	2	4.03723e-24	0.982534	0.703	0.333	1.49721e-19	-	60S ribosomal Protein
PAxG07Ag0086500	2	4.27857e-24	1.34673	0.354	0.099	1.58671e-19	-	60S ribosomal Protein
PAxG02Gg0236100	2	4.34174e-24	1.24825	0.354	0.097	1.61013e-19	-	Belongs to the chaperonin (HSP60) family
PAxG02Gg0059900	2	4.87423e-24	0.859059	0.837	0.539	1.80761e-19	RPL3	Belongs to the universal ribosomal protein uL3 family
PAxG17Gg0220100	2	5.43733e-24	1.27943	0.395	0.119	2.01643e-19	-	Alpha-amylase C-terminal beta-sheet domain
PAxG05Gg0058000	2	5.60868e-24	0.962377	0.631	0.267	2.07998e-19	SAPK2	Belongs to the protein kinase superfamily
PAxG06Ag0240800	2	6.05585e-24	1.04229	0.582	0.238	2.24581e-19	-	Alba
PAxG01Ag0435000	2	6.18821e-24	1.00598	0.665	0.29	2.2949e-19	-	Hydrolyzes ATP, and can also hydrolyze GTP with lower efficiency. Has lower affinity for GTP
PAxG01Gg0424500	2	7.14285e-24	1.36703	0.316	0.08	2.64892e-19	-	60S ribosomal Protein
PAxG08Ag0036600	2	7.32694e-24	0.979892	0.65	0.276	2.7172e-19	-	60S ribosomal Protein
PAxG10Ag0170600	2	7.46367e-24	1.63435	0.27	0.061	2.7679e-19	-	protein At2g39795, mitochondrial-like
PAxG11Ag0143000	2	7.48581e-24	1.29817	0.327	0.085	2.77611e-19	-	Component of the ribosome assembly machinery. Nuclear paralog of the ribosomal protein P0, it binds pre-60S subunits at an early stage of assembly in the nucleolus, and is replaced by P0 in cytoplasmic pre-60S subunits and mature 80S ribosomes
PAxG01Gg0037600	2	7.51065e-24	1.54721	0.262	0.057	2.78533e-19	-	Mitochondrial glycoprotein
PAxG15Ag0105300	2	7.92264e-24	0.599807	0.943	0.824	2.93811e-19	-	60S ribosomal Protein
PAxG14Ag0136600	2	8.27498e-24	1.19972	0.498	0.185	3.06878e-19	-	Heat shock protein
PAxG19Gg0098100	2	9.16383e-24	1.11995	0.487	0.169	3.39841e-19	-	60S ribosomal Protein
PAxG01Ag0143600	2	1.01554e-23	1.08112	0.498	0.175	3.76614e-19	-	DNA mismatch repair protein
PAxG01Gg0207100	2	1.0979e-23	0.7318	0.897	0.624	4.07156e-19	-	Belongs to the universal ribosomal protein uS11 family
PAxG19Gg0079400	2	1.11773e-23	0.989452	0.779	0.403	4.14512e-19	CYTC-2	Electron carrier protein. The oxidized form of the cytochrome c heme group can accept an electron from the heme group of the cytochrome c1 subunit of cytochrome reductase. Cytochrome c then transfers this electron to the cytochrome oxidase complex, the final protein carrier in the mitochondrial electron-transport chain
PAxG03Gg0160200	2	1.12413e-23	1.53758	0.274	0.063	4.16882e-19	-	Belongs to the chaperonin (HSP60) family
PAxG04Gg0133200	2	1.13658e-23	1.19276	0.43	0.141	4.21499e-19	-	Mitochondrial import receptor subunit TOM6
PAxG14Gg0116800	2	1.20214e-23	1.42347	0.285	0.067	4.45813e-19	-	This protein promotes the GTP-dependent binding of aminoacyl-tRNA to the A-site of ribosomes during protein biosynthesis
PAxG08Gg0011000	2	1.22694e-23	1.10498	0.475	0.165	4.55012e-19	-	40S ribosomal protein
PAxG06Ag0190500	2	1.23541e-23	1.07261	0.643	0.281	4.58152e-19	-	Belongs to the universal ribosomal protein uL15 family
PAxG01Ag0340600	2	1.47267e-23	1.03701	0.662	0.315	5.46139e-19	-	RIBOSOMAL protein
PAxG01Ag0143500	2	1.68093e-23	1.16148	0.487	0.173	6.23374e-19	-	Belongs to the eukaryotic ribosomal protein eL15 family
PAxG02Gg0189200	2	1.83446e-23	1.05879	0.51	0.191	6.80311e-19	-	60S ribosomal Protein
PAxG10Gg0076000	2	1.86129e-23	1.62475	0.308	0.08	6.90259e-19	-	CRAL/TRIO domain
PAxG05Ag0062800	2	1.8648e-23	0.921936	0.662	0.288	6.91562e-19	-	Apoptotic chromatin condensation inducer in the nucleus
PAxG14Ag0113900	2	2.06626e-23	1.1552	0.338	0.091	7.66273e-19	-	This protein promotes the GTP-dependent binding of aminoacyl-tRNA to the A-site of ribosomes during protein biosynthesis
PAxG18Ag0025600	2	2.07566e-23	1.05374	0.494	0.176	7.6976e-19	-	Alba
PAxG15Ag0040000	2	2.15728e-23	1.22733	0.498	0.189	8.00028e-19	-	S-adenosylmethionine-dependent methyltransferase
PAxG06Gg0206700	2	2.25885e-23	0.831333	0.825	0.477	8.37693e-19	-	Peroxisome biogenesis factor
PAxG05Gg0206100	2	2.51205e-23	0.894291	0.734	0.377	9.31594e-19	-	Dolichyl-diphosphooligosaccharide--protein glycosyltransferase subunit
PAxG13Ag0112900	2	2.5917e-23	1.63355	0.255	0.056	9.61131e-19	-	Belongs to the glycosyl hydrolase 5 (cellulase A) family
PAxG16Gg0043900	2	2.91191e-23	1.36338	0.304	0.077	1.07988e-18	-	-
PAxG11Gg0100200	2	3.98385e-23	1.0516	0.608	0.268	1.47741e-18	-	protein At3g15000, mitochondrial-like
PAxG01Gg0142400	2	4.01852e-23	1.15346	0.49	0.176	1.49027e-18	-	DNA mismatch repair protein
PAxG06Gg0156000	2	4.03713e-23	1.0078	0.49	0.173	1.49717e-18	-	Lysyl-tRNA synthetase
PAxG14Ag0044800	2	4.22656e-23	1.07685	0.483	0.172	1.56742e-18	-	assists the folding of proteins upon ATP hydrolysis
PAxG10Ag0163600	2	4.78278e-23	0.654421	0.939	0.808	1.77369e-18	-	Ribosomal protein P0 is the functional equivalent of E.coli protein L10
PAxG08Ag0042000	2	5.05987e-23	0.935494	0.802	0.439	1.87645e-18	-	Belongs to the heat shock protein 70 family
PAxG05Gg0084500	2	5.1968e-23	0.936092	0.692	0.322	1.92723e-18	-	RNA recognition motif
PAxG14Ag0169600	2	5.40915e-23	1.10113	0.38	0.111	2.00598e-18	TOM22-I	Mitochondrial import receptor subunit
PAxG06Gg0176700	2	6.80981e-23	0.925001	0.593	0.238	2.52542e-18	RPS27	ribosomal small subunit assembly
PAxG02Ag0146200	2	6.91884e-23	1.13359	0.399	0.125	2.56585e-18	-	-
PAxG02Ag0131400	2	7.7094e-23	0.91122	0.76	0.41	2.85903e-18	-	Cell number regulator
PAxG06Ag0127300	2	8.45404e-23	1.12451	0.498	0.186	3.13518e-18	-	60S ribosomal Protein
PAxG16Ag0069400	2	8.53271e-23	1.27878	0.388	0.119	3.16436e-18	-	Belongs to the universal ribosomal protein uS4 family
PAxG12Gg0091200	2	9.42136e-23	1.00676	0.624	0.271	3.49391e-18	-	Belongs to the universal ribosomal protein uL22 family
PAxG04Ag0070500	2	1.0693e-22	1.03747	0.46	0.157	3.9655e-18	-	Nascent polypeptide-associated complex subunit beta
PAxG13Ag0066300	2	1.0718e-22	1.25527	0.376	0.116	3.97478e-18	-	Belongs to the universal ribosomal protein uS5 family
PAxG10Gg0084500	2	1.11545e-22	1.11439	0.433	0.144	4.13664e-18	-	Belongs to the spermidine spermine synthase family
PAxG05Ag0113900	2	1.129e-22	1.3887	0.266	0.061	4.18689e-18	-	Peptidyl-prolyl cis-trans isomerase
PAxG17Ag0030100	2	1.12995e-22	1.44103	0.281	0.068	4.19043e-18	-	Belongs to the peroxidase family. Classical plant (class III) peroxidase subfamily
PAxG01Gg0142500	2	1.15836e-22	1.11028	0.479	0.173	4.29578e-18	-	Belongs to the eukaryotic ribosomal protein eL15 family
PAxG02Ag0175900	2	1.21101e-22	0.903372	0.654	0.291	4.49102e-18	-	-
PAxG17Gg0219100	2	1.25355e-22	0.997315	0.544	0.213	4.64879e-18	-	40s ribosomal protein
PAxG09Ag0035800	2	1.29605e-22	1.42979	0.327	0.091	4.80641e-18	ASA2	Anthranilate synthase alpha subunit 2, chloroplastic-like
PAxG18Gg0049400	2	1.35132e-22	0.832767	0.631	0.266	5.01137e-18	-	Mitochondrial ATP synthase g subunit
PAxG02Ag0063200	2	1.37308e-22	1.21131	0.506	0.194	5.09208e-18	-	U6 snRNA-associated Sm-like protein
PAxG04Gg0098800	2	1.38992e-22	0.839934	0.753	0.391	5.1545e-18	-	60S ribosomal Protein
PAxG07Gg0087900	2	1.41474e-22	1.05773	0.475	0.167	5.24658e-18	-	60S ribosomal Protein
PAxG10Ag0121500	2	1.45358e-22	1.11189	0.456	0.16	5.39062e-18	-	Nucleolar protein
PAxG17Ag0126000	2	1.46859e-22	1.04908	0.646	0.301	5.44626e-18	-	Glycine-rich RNA-binding protein
PAxG06Gg0167800	2	1.5248e-22	0.949912	0.711	0.346	5.65471e-18	-	Belongs to the universal ribosomal protein uL5 family
PAxG09Ag0073700	2	1.75455e-22	0.635754	0.958	0.746	6.50676e-18	-	Tubulin is the major constituent of microtubules. It binds two moles of GTP, one at an exchangeable site on the beta chain and one at a non-exchangeable site on the alpha chain
PAxG01Ag0435100	2	1.76715e-22	0.841968	0.829	0.522	6.55347e-18	-	heat shock protein
PAxG15Gg0104600	2	1.79847e-22	0.973164	0.627	0.289	6.66961e-18	-	Phosphodiesterase responsible for the U6 snRNA 3' end processing. Acts as an exoribonuclease (RNase) responsible for trimming the poly(U) tract of the last nucleotides in the pre-U6 snRNA molecule, leading to the formation of mature U6 snRNA
PAxG06Ag0020500	2	1.82376e-22	1.22915	0.297	0.075	6.76342e-18	-	DEAD-box ATP-dependent RNA helicase
PAxG12Ag0087200	2	1.88292e-22	1.12812	0.529	0.209	6.98281e-18	-	Belongs to the universal ribosomal protein uL22 family
PAxG01Gg0195900	2	2.24654e-22	1.24101	0.452	0.165	8.3313e-18	BXL3	Beta-xylosidase alpha-L-arabinofuranosidase
PAxG11Ag0059500	2	2.60785e-22	0.90252	0.635	0.278	9.67123e-18	-	Belongs to the universal ribosomal protein uL5 family
PAxG19Gg0061900	2	2.7089e-22	1.0514	0.338	0.095	1.0046e-17	-	Ubiquinol-cytochrome c reductase complex 6.7 kDa protein-like
PAxG14Ag0045200	2	2.81731e-22	1.12438	0.593	0.253	1.0448e-17	-	Remorin, C-terminal region
PAxG08Ag0046600	2	3.11684e-22	1.06433	0.452	0.157	1.15588e-17	LIM	Zinc-binding domain present in Lin-11, Isl-1, Mec-3.
PAxG08Gg0050200	2	3.32914e-22	0.953868	0.7	0.349	1.23461e-17	-	RIBOSOMAL protein
PAxG13Ag0108100	2	3.45225e-22	1.05497	0.452	0.157	1.28027e-17	-	GTP-binding protein TypA
PAxG12Gg0074400	2	3.63281e-22	1.00808	0.426	0.142	1.34723e-17	-	Belongs to the universal ribosomal protein uS3 family
PAxG14Ag0038000	2	3.64902e-22	0.848939	0.688	0.322	1.35324e-17	NDPK1	Nucleoside diphosphate kinase
PAxG01Gg0298400	2	4.43584e-22	0.837475	0.76	0.398	1.64503e-17	-	60S ribosomal Protein
PAxG03Gg0116500	2	4.95291e-22	1.28657	0.3	0.078	1.83679e-17	-	GMP synthase
PAxG01Gg0319500	2	5.13042e-22	1.02257	0.468	0.166	1.90262e-17	-	Prohibitin-3
PAxG10Gg0174100	2	5.17035e-22	0.983734	0.665	0.33	1.91742e-17	-	RIBOSOMAL protein
PAxG01Gg0028800	2	5.17467e-22	0.949368	0.57	0.226	1.91903e-17	-	Nascent polypeptide-associated complex subunit alpha-like
PAxG08Gg0092500	2	5.31257e-22	1.3749	0.297	0.077	1.97017e-17	-	DNA-dependent RNA polymerase catalyzes the transcription of DNA into RNA using the four ribonucleoside triphosphates as substrates
PAxG05Ag0187700	2	5.76978e-22	0.791743	0.806	0.475	2.13972e-17	-	RIBOSOMAL protein
PAxG11Ag0059400	2	6.04725e-22	0.927489	0.635	0.277	2.24262e-17	-	Belongs to the universal ribosomal protein uL5 family
PAxG01Gg0045500	2	6.20603e-22	1.25257	0.369	0.115	2.30151e-17	-	Mitochondrial import receptor subunit
PAxG05Ag0179600	2	6.29529e-22	0.891048	0.745	0.399	2.33461e-17	-	Belongs to the universal ribosomal protein uS13 family
PAxG05Gg0186400	2	6.46416e-22	1.12766	0.517	0.204	2.39723e-17	-	Belongs to the eukaryotic ribosomal protein eL20 family
PAxG01Ag0297900	2	6.93293e-22	0.980898	0.593	0.246	2.57108e-17	-	Belongs to the eukaryotic ribosomal protein eS6 family
PAxG09Ag0137700	2	6.94557e-22	0.810394	0.878	0.584	2.57576e-17	RPL30	60S ribosomal protein
PAxG04Ag0076700	2	7.27808e-22	0.752457	0.863	0.58	2.69908e-17	-	60S ribosomal Protein
PAxG01Gg0440900	2	7.91435e-22	1.0293	0.574	0.238	2.93504e-17	-	Hydrolyzes ATP, and can also hydrolyze GTP with lower efficiency. Has lower affinity for GTP
PAxG07Gg0097400	2	7.92954e-22	1.18077	0.384	0.122	2.94067e-17	-	Belongs to the eukaryotic ribosomal protein eS6 family
PAxG01Ag0209500	2	8.04211e-22	0.773797	0.829	0.477	2.98242e-17	-	Belongs to the universal ribosomal protein uS11 family
PAxG12Gg0082100	2	8.22305e-22	0.898088	0.722	0.359	3.04952e-17	-	40S ribosomal protein S30
PAxG07Ag0131000	2	8.77057e-22	1.33379	0.27	0.064	3.25256e-17	15	Prohibitin-1
PAxG03Ag0023100	2	9.49145e-22	1.1385	0.418	0.141	3.5199e-17	PLDa1	Hydrolyzes glycerol-phospholipids at the terminal phosphodiesteric bond
PAxG06Ag0241800	2	9.80247e-22	0.885655	0.582	0.237	3.63524e-17	-	DEAD-box ATP-dependent RNA helicase
PAxG14Gg0046300	2	1.01072e-21	0.895862	0.555	0.22	3.74826e-17	-	Necessary for protein translocation in the endoplasmic reticulum
PAxG16Ag0118200	2	1.01213e-21	1.4989	0.251	0.057	3.75347e-17	-	Macrophage migration inhibitory factor
PAxG08Gg0139600	2	1.05888e-21	1.23791	0.342	0.1	3.92687e-17	-	Aux IAA proteins are short-lived transcriptional factors that function as repressors of early auxin response genes at low auxin concentrations
PAxG19Gg0088800	2	1.10069e-21	1.11395	0.418	0.145	4.08189e-17	-	Angio-associated migratory cell
PAxG05Ag0097300	2	1.16847e-21	0.779822	0.84	0.515	4.33327e-17	-	60S ribosomal protein
PAxG05Ag0026500	2	1.1773e-21	1.54366	0.281	0.071	4.36602e-17	-	Belongs to the histone H2A family
PAxG09Gg0047600	2	1.20634e-21	0.864649	0.829	0.515	4.47372e-17	-	Belongs to the eukaryotic ribosomal protein eS8 family
PAxG15Ag0039000	2	1.21664e-21	1.02351	0.555	0.226	4.5119e-17	-	Belongs to the glycosyl hydrolase 1 family
PAxG04Ag0068500	2	1.26506e-21	1.22774	0.338	0.099	4.69147e-17	GAD2	Belongs to the group II decarboxylase family
PAxG10Gg0169100	2	1.34414e-21	0.915535	0.639	0.293	4.98475e-17	ProT3	Proline transporter
PAxG16Gg0112700	2	1.47356e-21	0.978325	0.624	0.28	5.46469e-17	-	transcription factor
PAxG03Ag0106200	2	1.56233e-21	0.762979	0.81	0.472	5.79391e-17	-	60S ribosomal Protein
PAxG05Ag0194500	2	1.61601e-21	0.791267	0.779	0.41	5.99299e-17	-	60S ribosomal protein
PAxG09Gg0106100	2	1.64061e-21	0.727447	0.852	0.598	6.08421e-17	-	40S ribosomal protein
PAxG14Ag0105600	2	1.70659e-21	0.772935	0.852	0.582	6.3289e-17	-	Monoglyceride
PAxG16Gg0070200	2	2.15433e-21	0.957684	0.57	0.235	7.98933e-17	-	Small nuclear ribonucleoprotein
PAxG15Gg0026100	2	2.24966e-21	0.692274	0.867	0.617	8.34285e-17	-	Belongs to the eukaryotic ribosomal protein eL19 family
PAxG06Gg0179900	2	2.29051e-21	0.917322	0.665	0.328	8.49437e-17	-	60S ribosomal protein
PAxG17Ag0007000	2	2.5767e-21	0.955319	0.624	0.28	9.55567e-17	-	Belongs to the mitochondrial carrier (TC 2.A.29) family
PAxG10Ag0182700	2	3.2716e-21	0.897351	0.593	0.26	1.21327e-16	-	Belongs to the universal ribosomal protein uL23 family
PAxG11Ag0018200	2	3.34069e-21	1.0559	0.342	0.101	1.23889e-16	-	Belongs to the TRAFAC class dynamin-like GTPase superfamily. Dynamin Fzo YdjA family
PAxG11Gg0120500	2	3.44335e-21	1.05701	0.464	0.165	1.27697e-16	-	Histone H2A
PAxG13Gg0070700	2	3.52403e-21	1.41303	0.308	0.085	1.30689e-16	-	-
PAxG01Gg0370500	2	3.86281e-21	1.82391	0.266	0.069	1.43252e-16	-	Polyphenol oxidase
PAxG04Gg0064400	2	3.94976e-21	1.17955	0.418	0.145	1.46477e-16	-	40S ribosomal protein
PAxG06Gg0181800	2	4.02655e-21	0.936392	0.665	0.315	1.49324e-16	-	40S ribosomal protein
PAxG10Gg0050900	2	4.36887e-21	0.841208	0.821	0.538	1.6202e-16	-	Nucleoredoxin
PAxG01Gg0181100	2	4.40056e-21	0.794413	0.787	0.478	1.63195e-16	-	Binds to the 23S rRNA
PAxG02Ag0053400	2	4.51885e-21	0.863956	0.643	0.298	1.67582e-16	-	Belongs to the enoyl-CoA hydratase isomerase family
PAxG02Gg0051200	2	4.57357e-21	0.761585	0.81	0.463	1.69611e-16	-	Belongs to the eukaryotic ribosomal protein eS12 family
PAxG10Ag0103000	2	4.62103e-21	0.766518	0.867	0.566	1.71371e-16	ATPB	Produces ATP from ADP in the presence of a proton gradient across the membrane
PAxG04Gg0203400	2	4.77457e-21	0.685243	0.924	0.66	1.77065e-16	-	Elongation factor
PAxG09Gg0055000	2	4.83409e-21	1.2077	0.308	0.085	1.79272e-16	-	mRNA-binding protein involved in proper cytoplasmic distribution of mitochondria
PAxG03Ag0047400	2	5.20473e-21	1.00586	0.403	0.134	1.93018e-16	-	Monothiol glutaredoxin-S15
PAxG05Gg0017200	2	5.48812e-21	0.748377	0.764	0.398	2.03527e-16	RPL18	60S ribosomal protein
PAxG08Ag0131900	2	5.5271e-21	0.918394	0.608	0.275	2.04973e-16	-	Belongs to the universal ribosomal protein uS9 family
PAxG15Ag0121200	2	5.72647e-21	0.769395	0.844	0.536	2.12366e-16	-	40S ribosomal protein
PAxG13Gg0011800	2	5.78089e-21	0.885541	0.738	0.413	2.14384e-16	RPL18	60S ribosomal protein
PAxG05Gg0068800	2	5.83362e-21	0.934156	0.498	0.189	2.1634e-16	-	Regulation of nuclear pre-mRNA domain-containing protein
PAxG01Gg0117500	2	6.0375e-21	0.801576	0.802	0.467	2.23901e-16	-	Belongs to the eukaryotic ribosomal protein eL13 family
PAxG02Ag0233800	2	6.07086e-21	1.21661	0.342	0.104	2.25138e-16	-	Belongs to the chaperonin (HSP60) family
PAxG01Gg0013500	2	6.70827e-21	1.2293	0.376	0.122	2.48776e-16	-	WD40 repeats
PAxG06Gg0022400	2	6.70989e-21	1.06564	0.388	0.126	2.48836e-16	-	DEAD-box ATP-dependent RNA helicase
PAxG18Ag0067100	2	6.7403e-21	1.24206	0.293	0.078	2.49964e-16	PRMT10	Belongs to the class I-like SAM-binding methyltransferase superfamily. Protein arginine N- methyltransferase family
PAxG02Ag0042700	2	6.8302e-21	1.36413	0.319	0.093	2.53298e-16	-	Histone H2A
PAxG02Ag0064200	2	7.10188e-21	1.53066	0.285	0.075	2.63373e-16	-	Histidine
PAxG05Gg0147500	2	7.54734e-21	0.828786	0.787	0.413	2.79893e-16	SAPK2	Belongs to the protein kinase superfamily
PAxG18Ag0050300	2	7.93802e-21	0.891833	0.677	0.328	2.94381e-16	-	Mitochondrial ATP synthase g subunit
PAxG05Gg0075100	2	8.24763e-21	1.11874	0.422	0.153	3.05863e-16	-	Provides the precursors necessary for DNA synthesis. Catalyzes the biosynthesis of deoxyribonucleotides from the corresponding ribonucleotides
PAxG15Ag0092400	2	8.47175e-21	0.79256	0.829	0.482	3.14175e-16	-	Belongs to the universal ribosomal protein uL22 family
PAxG03Ag0056900	2	8.8573e-21	0.851309	0.715	0.361	3.28473e-16	-	Required for the assembly and or stability of the 40S ribosomal subunit. Required for the processing of the 20S rRNA- precursor to mature 18S rRNA in a late step of the maturation of 40S ribosomal subunits
PAxG10Gg0142000	2	9.20934e-21	0.893143	0.719	0.378	3.41528e-16	-	Mitotic checkpoint protein
PAxG01Gg0373500	2	9.22632e-21	0.76975	0.859	0.555	3.42158e-16	-	Belongs to the 14-3-3 family
PAxG13Gg0115100	2	9.43296e-21	1.34669	0.297	0.081	3.49821e-16	-	Belongs to the glycosyl hydrolase 5 (cellulase A) family
PAxG04Gg0120600	2	9.48299e-21	0.964619	0.468	0.17	3.51677e-16	-	isoform X1
PAxG02Gg0037600	2	1.02386e-20	0.667404	0.882	0.653	3.797e-16	-	RIBOSOMAL protein
PAxG15Gg0067700	2	1.10072e-20	1.4	0.308	0.086	4.08204e-16	-	Belongs to the universal ribosomal protein uS3 family
PAxG10Gg0106300	2	1.11316e-20	0.766489	0.867	0.536	4.12815e-16	ATPB	Produces ATP from ADP in the presence of a proton gradient across the membrane
PAxG12Ag0087100	2	1.22422e-20	0.98825	0.532	0.219	4.54001e-16	-	DUF167
PAxG05Ag0054300	2	1.31055e-20	0.905627	0.612	0.271	4.86017e-16	-	Belongs to the eukaryotic ribosomal protein eS6 family
PAxG09Gg0047500	2	1.37907e-20	1.10271	0.354	0.11	5.11429e-16	-	Protein of unknown function (DUF2462)
PAxG12Ag0068300	2	1.41391e-20	0.861114	0.605	0.262	5.2435e-16	-	Belongs to the universal ribosomal protein uS3 family
PAxG16Ag0112700	2	1.49031e-20	1.01315	0.51	0.196	5.5268e-16	-	Proliferation-associated protein
PAxG04Ag0088400	2	1.56207e-20	0.879061	0.707	0.358	5.79293e-16	-	Belongs to the eukaryotic ribosomal protein eS7 family
PAxG10Gg0141000	2	1.58824e-20	1.22188	0.297	0.082	5.88999e-16	-	26S proteasome non-ATPase regulatory subunit
PAxG08Gg0046000	2	1.61342e-20	0.861653	0.456	0.164	5.98335e-16	-	60S ribosomal Protein
PAxG04Gg0094100	2	1.6171e-20	0.959942	0.517	0.206	5.99703e-16	-	-
PAxG06Gg0195900	2	1.6583e-20	0.976554	0.525	0.21	6.1498e-16	-	Belongs to the universal ribosomal protein uS4 family
PAxG01Ag0278500	2	1.73402e-20	0.879486	0.681	0.352	6.43062e-16	-	Tubulin is the major constituent of microtubules. It binds two moles of GTP, one at an exchangeable site on the beta chain and one at a non-exchangeable site on the alpha chain
PAxG18Ag0106600	2	1.75703e-20	1.13269	0.426	0.146	6.51595e-16	-	116 kDa U5 small nuclear ribonucleoprotein
PAxG16Gg0055200	2	1.94638e-20	1.30421	0.259	0.064	7.21814e-16	-	40S ribosomal protein
PAxG08Ag0133900	2	2.17881e-20	0.921317	0.502	0.193	8.08012e-16	-	Belongs to the eukaryotic ribosomal protein eS24 family
PAxG09Ag0043700	2	2.20033e-20	1.16652	0.308	0.086	8.15993e-16	-	Involved in the biogenesis of the 60S ribosomal subunit
PAxG01Ag0261600	2	2.23896e-20	0.77261	0.567	0.233	8.30318e-16	-	-
PAxG08Gg0030400	2	2.25141e-20	0.843291	0.783	0.492	8.34935e-16	EF1	This protein promotes the GTP-dependent binding of aminoacyl-tRNA to the A-site of ribosomes during protein biosynthesis
PAxG05Ag0026600	2	2.39809e-20	1.17574	0.403	0.138	8.89333e-16	-	Belongs to the histone H2A family
PAxG15Gg0082600	2	2.40533e-20	1.22151	0.251	0.06	8.92016e-16	-	ribosome production factor 2 homolog
PAxG02Gg0128000	2	2.40752e-20	0.796759	0.776	0.443	8.92829e-16	-	Malate dehydrogenase
PAxG01Gg0060300	2	2.45157e-20	1.00385	0.589	0.267	9.09164e-16	-	Catalyzes xyloglucan endohydrolysis (XEH) and or endotransglycosylation (XET). Cleaves and religates xyloglucan polymers, an essential constituent of the primary cell wall, and thereby participates in cell wall construction of growing tissues
PAxG04Ag0140400	2	2.53798e-20	0.771013	0.806	0.464	9.41209e-16	-	40S ribosomal protein
PAxG06Ag0082900	2	2.65529e-20	0.87263	0.703	0.341	9.84713e-16	-	Belongs to the eukaryotic ribosomal protein eS7 family
PAxG18Gg0043300	2	2.73253e-20	0.815846	0.578	0.243	1.01336e-15	-	Belongs to the universal ribosomal protein uS3 family
PAxG01Gg0233300	2	3.1036e-20	1.03483	0.38	0.122	1.15097e-15	-	RING-variant domain
PAxG10Ag0187100	2	3.15444e-20	1.17668	0.323	0.094	1.16982e-15	-	Core component of nucleosome. Nucleosomes wrap and compact DNA into chromatin, limiting DNA accessibility to the cellular machineries which require DNA as a template. Histones thereby play a central role in transcription regulation, DNA repair, DNA replication and chromosomal stability. DNA accessibility is regulated via a complex set of post-translational modifications of histones, also called h…
PAxG08Ag0031000	2	3.23277e-20	0.807183	0.791	0.439	1.19887e-15	EF1	This protein promotes the GTP-dependent binding of aminoacyl-tRNA to the A-site of ribosomes during protein biosynthesis
PAxG16Ag0094700	2	3.25805e-20	0.942902	0.452	0.16	1.20825e-15	-	Belongs to the eukaryotic ribosomal protein eS7 family
PAxG06Gg0124800	2	3.31502e-20	1.02663	0.479	0.18	1.22938e-15	-	60S ribosomal Protein
PAxG01Ag0141000	2	3.64546e-20	0.935479	0.51	0.202	1.35192e-15	-	Plasminogen activator inhibitor 1 RNA-binding
PAxG01Ag0285500	2	4.38218e-20	0.999075	0.354	0.108	1.62513e-15	-	SWI complex, BAF60b domains
PAxG05Ag0013800	2	4.52691e-20	0.792624	0.76	0.424	1.67881e-15	RPL18	60S ribosomal protein
PAxG16Gg0093900	2	4.78916e-20	0.871613	0.452	0.162	1.77606e-15	-	Belongs to the eukaryotic ribosomal protein eS7 family
PAxG09Ag0004200	2	5.23408e-20	0.965211	0.494	0.188	1.94106e-15	-	Binds to the catalytic subunit of the cyclin dependent kinases and is essential for their biological function
PAxG14Ag0094000	2	5.28747e-20	0.690462	0.886	0.589	1.96086e-15	-	-
PAxG17Gg0208300	2	5.29565e-20	0.932448	0.529	0.222	1.96389e-15	-	Tubulin is the major constituent of microtubules. It binds two moles of GTP, one at an exchangeable site on the beta chain and one at a non-exchangeable site on the alpha chain
PAxG12Gg0114100	2	5.7938e-20	0.973446	0.319	0.091	2.14863e-15	-	Monocopper oxidase-like protein
PAxG04Gg0086900	2	6.07304e-20	0.812644	0.741	0.419	2.25219e-15	-	Belongs to the eukaryotic ribosomal protein eS7 family
PAxG17Gg0208000	2	6.25199e-20	0.943356	0.346	0.105	2.31855e-15	-	Belongs to the nucleosome assembly protein (NAP) family
PAxG11Gg0135600	2	6.89571e-20	1.00314	0.361	0.114	2.55728e-15	-	60S ribosomal Protein
PAxG19Ag0080500	2	7.0064e-20	0.813832	0.658	0.307	2.59832e-15	CYTC-2	Electron carrier protein. The oxidized form of the cytochrome c heme group can accept an electron from the heme group of the cytochrome c1 subunit of cytochrome reductase. Cytochrome c then transfers this electron to the cytochrome oxidase complex, the final protein carrier in the mitochondrial electron-transport chain
PAxG10Gg0183400	2	7.14161e-20	0.721195	0.859	0.545	2.64847e-15	-	Belongs to the universal ribosomal protein uS8 family
PAxG02Ag0057300	2	7.56431e-20	1.0326	0.517	0.211	2.80523e-15	-	CS domain
PAxG12Gg0046400	2	7.9991e-20	0.959983	0.468	0.176	2.96647e-15	-	Guanine nucleotide-binding protein subunit beta-like
PAxG06Ag0098800	2	8.00468e-20	0.88087	0.43	0.149	2.96853e-15	-	Proliferation-associated protein
PAxG03Ag0110800	2	8.24025e-20	1.16092	0.327	0.098	3.0559e-15	-	GMP synthase
PAxG02Gg0006300	2	8.77859e-20	1.22302	0.293	0.082	3.25554e-15	-	Small nuclear ribonucleoprotein
PAxG01Ag0320100	2	9.40829e-20	0.979461	0.483	0.188	3.48907e-15	-	proteasome complex subunit
PAxG11Gg0132700	2	1.06625e-19	0.828059	0.544	0.219	3.95418e-15	-	PI-PLC X domain-containing protein
PAxG03Gg0045300	2	1.13271e-19	1.04062	0.285	0.076	4.20066e-15	-	PXA domain
PAxG15Gg0130600	2	1.13594e-19	0.806882	0.673	0.312	4.21264e-15	-	60S ribosomal Protein
PAxG04Ag0118700	2	1.1528e-19	0.878386	0.548	0.228	4.27517e-15	-	Belongs to the universal ribosomal protein uS11 family
PAxG17Gg0261600	2	1.4064e-19	0.715557	0.863	0.588	5.21565e-15	-	Nascent polypeptide-associated complex subunit beta
PAxG07Gg0131900	2	1.4243e-19	0.975659	0.335	0.1	5.28202e-15	-	-
PAxG08Ag0161500	2	1.46068e-19	0.95212	0.593	0.274	5.41694e-15	-	assists the folding of proteins upon ATP hydrolysis
PAxG08Gg0129200	2	1.46096e-19	0.928911	0.483	0.185	5.41796e-15	-	RAN GTPase-activating protein
PAxG06Ag0221300	2	1.57225e-19	0.908109	0.422	0.15	5.83069e-15	-	Mitochondrial ATP synthase g subunit
PAxG07Gg0033700	2	1.65631e-19	0.857083	0.711	0.369	6.14242e-15	-	Belongs to the universal ribosomal protein uL1 family
PAxG12Gg0090100	2	1.74092e-19	1.40903	0.262	0.069	6.4562e-15	NOP56	Nucleolar protein 56-like
PAxG09Ag0051200	2	1.81347e-19	0.751548	0.76	0.411	6.72527e-15	-	Belongs to the mitochondrial carrier (TC 2.A.29) family
PAxG04Ag0107400	2	1.92759e-19	1.2764	0.376	0.128	7.14846e-15	-	Required for maturation of ribosomal RNAs and formation of the large ribosomal subunit
PAxG08Gg0041200	2	2.06612e-19	0.836316	0.456	0.171	7.66221e-15	-	Belongs to the heat shock protein 70 family
PAxG17Gg0237900	2	2.17325e-19	0.722287	0.635	0.281	8.05949e-15	-	assists the folding of proteins upon ATP hydrolysis
PAxG09Ag0033000	2	2.35715e-19	1.00449	0.403	0.142	8.74148e-15	-	RING-variant domain
PAxG15Ag0042300	2	2.41468e-19	1.36494	0.297	0.085	8.95485e-15	-	Mitochondrial ribosomal subunit protein
PAxG01Gg0398000	2	2.65806e-19	1.45748	0.281	0.079	9.85742e-15	-	Glycine-rich RNA-binding protein
PAxG14Ag0041200	2	2.65963e-19	0.67564	0.882	0.615	9.86325e-15	-	RING-like zinc finger
PAxG10Ag0215700	2	2.76555e-19	1.17081	0.304	0.089	1.0256e-14	GYRA	DNA gyrase subunit A
PAxG15Gg0056000	2	2.90023e-19	1.30708	0.338	0.105	1.07555e-14	-	SPIRAL1-like
PAxG01Gg0325900	2	3.05844e-19	0.785469	0.605	0.261	1.13422e-14	-	assists the folding of proteins upon ATP hydrolysis
PAxG14Gg0108300	2	3.16567e-19	1.05409	0.426	0.158	1.17399e-14	-	Outer envelope pore protein 16-4
PAxG10Gg0012700	2	3.22392e-19	0.838862	0.646	0.315	1.19559e-14	-	Protein pleiotropic regulatory locus
PAxG01Ag0171700	2	3.32018e-19	0.770944	0.81	0.482	1.23129e-14	-	Binds to the 23S rRNA
PAxG10Ag0216800	2	3.61279e-19	1.09784	0.433	0.162	1.3398e-14	-	Belongs to the class-I aminoacyl-tRNA synthetase family
PAxG10Gg0184800	2	4.14058e-19	0.855361	0.65	0.317	1.53553e-14	-	Belongs to the universal ribosomal protein uL23 family
PAxG12Ag0112600	2	4.15965e-19	1.10031	0.319	0.096	1.54261e-14	-	Monocopper oxidase-like protein
PAxG17Ag0162400	2	4.17125e-19	0.861592	0.43	0.153	1.54691e-14	-	Belongs to the peptidase M16 family
PAxG03Gg0145100	2	4.19651e-19	0.925238	0.49	0.194	1.55628e-14	-	60S ribosomal protein
PAxG02Ag0138600	2	4.21525e-19	1.28153	0.304	0.089	1.56322e-14	-	synthase
PAxG18Gg0112300	2	4.28667e-19	1.00753	0.464	0.184	1.58971e-14	-	Large proline-rich protein
PAxG08Gg0131500	2	4.48584e-19	0.695407	0.563	0.233	1.66357e-14	-	Belongs to the eukaryotic ribosomal protein eS24 family
PAxG02Ag0060900	2	4.57671e-19	0.752402	0.814	0.522	1.69727e-14	RPL3	Belongs to the universal ribosomal protein uL3 family
PAxG18Gg0018600	2	5.54275e-19	1.12849	0.361	0.122	2.05553e-14	-	-
PAxG18Gg0024400	2	5.68157e-19	1.17056	0.388	0.136	2.10701e-14	-	Alba
PAxG05Gg0186300	2	5.77696e-19	0.847633	0.559	0.236	2.14239e-14	-	Belongs to the eukaryotic ribosomal protein eL20 family
PAxG10Ag0078000	2	5.83099e-19	0.697011	0.837	0.54	2.16242e-14	-	Belongs to the universal ribosomal protein uS9 family
PAxG13Ag0089700	2	7.34667e-19	1.01944	0.369	0.127	2.72451e-14	-	Methyltransferase
PAxG12Ag0028600	2	7.35615e-19	0.785635	0.688	0.357	2.72803e-14	-	Sugar (and other) transporter
PAxG08Gg0031100	2	7.8226e-19	0.861245	0.479	0.187	2.90101e-14	-	Belongs to the universal ribosomal protein uS12 family
PAxG04Gg0118400	2	7.8773e-19	1.00209	0.513	0.22	2.9213e-14	-	Belongs to the universal ribosomal protein uS11 family
PAxG15Gg0026400	2	8.028e-19	0.881186	0.608	0.288	2.97718e-14	BTF3	Nascent polypeptide-associated complex subunit beta
PAxG19Ag0102200	2	8.26923e-19	1.03265	0.487	0.194	3.06664e-14	-	RESISTANCE protein
PAxG04Ag0178400	2	8.7616e-19	0.77019	0.433	0.158	3.24924e-14	-	protein At2g27730, mitochondrial-like
PAxG01Gg0263100	2	8.86955e-19	0.940568	0.43	0.155	3.28927e-14	-	Ran-binding protein 1 homolog
PAxG10Ag0185100	2	9.1622e-19	0.882352	0.707	0.387	3.3978e-14	-	60S ribosomal Protein
PAxG09Gg0035900	2	9.34342e-19	1.10308	0.331	0.103	3.46501e-14	ASA2	Anthranilate synthase alpha subunit 2, chloroplastic-like
PAxG10Ag0219400	2	1.05858e-18	0.774045	0.692	0.364	3.92575e-14	-	ribosomal protein
PAxG02Gg0046300	2	1.06904e-18	0.78327	0.772	0.444	3.96454e-14	-	Belongs to the universal ribosomal protein uS13 family
PAxG01Ag0420400	2	1.10792e-18	1.20411	0.259	0.069	4.10872e-14	TIM13	Mitochondrial import inner membrane translocase subunit
PAxG01Gg0235000	2	1.15816e-18	1.48089	0.251	0.066	4.29505e-14	-	This protein is an auxiliary protein of DNA polymerase delta and is involved in the control of eukaryotic DNA replication by increasing the polymerase's processibility during elongation of the leading strand
PAxG05Ag0168500	2	1.17651e-18	0.947704	0.357	0.118	4.3631e-14	-	Belongs to the universal ribosomal protein uS13 family
PAxG09Ag0041500	2	1.24808e-18	0.882411	0.35	0.113	4.62851e-14	-	Protein RETICULATA-related
PAxG10Ag0037200	2	1.28323e-18	1.0251	0.471	0.193	4.75887e-14	-	Polygalacturonase
PAxG06Gg0098200	2	1.38701e-18	0.904748	0.441	0.162	5.14371e-14	-	Belongs to the eukaryotic ribosomal protein eS4 family
PAxG10Gg0039600	2	1.4122e-18	0.785863	0.65	0.313	5.23716e-14	-	Belongs to the universal ribosomal protein uL15 family
PAxG16Gg0129500	2	1.42344e-18	1.46787	0.449	0.191	5.27881e-14	-	Plant non-specific lipid-transfer proteins transfer phospholipids as well as galactolipids across membranes. May play a role in wax or cutin deposition in the cell walls of expanding epidermal cells and certain secretory tissues
PAxG01Ag0169100	2	1.52308e-18	1.05012	0.426	0.16	5.64835e-14	-	Belongs to the heat shock protein 70 family
PAxG12Ag0114000	2	1.70437e-18	0.761829	0.844	0.529	6.32066e-14	-	Phosphate-induced protein 1 conserved region
PAxG17Ag0184200	2	1.73938e-18	0.773632	0.779	0.465	6.45048e-14	-	Belongs to the eukaryotic ribosomal protein eS7 family
PAxG13Gg0093300	2	1.76788e-18	0.899503	0.346	0.112	6.5562e-14	-	ATP-dependent protease La (LON) substrate-binding domain
PAxG06Ag0205100	2	1.8597e-18	1.08223	0.354	0.118	6.89669e-14	-	Pentatricopeptide repeat-containing protein
PAxG03Ag0040900	2	2.06456e-18	1.14605	0.323	0.102	7.65643e-14	-	Binds to the 23S rRNA
PAxG10Gg0199600	2	2.13835e-18	0.838992	0.551	0.238	7.93006e-14	ADK	adenosine kinase
PAxG03Gg0089200	2	2.17294e-18	1.32693	0.255	0.067	8.05834e-14	-	Belongs to the DEAD box helicase family
PAxG18Gg0111900	2	2.20516e-18	1.14509	0.354	0.12	8.17782e-14	-	116 kDa U5 small nuclear ribonucleoprotein
PAxG02Gg0102000	2	2.44677e-18	0.708092	0.806	0.474	9.07384e-14	TUBA	Tubulin is the major constituent of microtubules. It binds two moles of GTP, one at an exchangeable site on the beta chain and one at a non-exchangeable site on the alpha chain
PAxG07Gg0056100	2	2.50051e-18	0.906471	0.551	0.247	9.27313e-14	-	60S ribosomal Protein
PAxG04Gg0141100	2	2.5236e-18	0.807395	0.711	0.377	9.35878e-14	-	40S ribosomal protein
PAxG13Gg0065800	2	2.77819e-18	1.07533	0.35	0.115	1.03029e-13	-	Domain of unknown function (DUF4602)
PAxG01Gg0288000	2	2.80114e-18	1.10714	0.414	0.158	1.0388e-13	-	Belongs to the universal ribosomal protein uS9 family
PAxG18Ag0085300	2	2.80168e-18	0.823585	0.517	0.212	1.039e-13	-	Small nuclear ribonucleoprotein
PAxG05Gg0033400	2	2.83983e-18	1.11303	0.297	0.089	1.05315e-13	-	pre-rRNA-processing protein TSR2 homolog
PAxG18Ag0064300	2	3.27317e-18	0.819315	0.433	0.162	1.21385e-13	-	Belongs to the nucleosome assembly protein (NAP) family
PAxG13Gg0061700	2	3.43562e-18	0.972938	0.331	0.104	1.2741e-13	-	PGAP1-like protein
PAxG14Ag0105400	2	3.47112e-18	0.866403	0.494	0.198	1.28727e-13	-	Outer envelope pore protein 16-4
PAxG19Gg0034600	2	3.54684e-18	0.972851	0.331	0.105	1.31535e-13	-	assists the folding of proteins upon ATP hydrolysis
PAxG09Gg0062300	2	3.57615e-18	0.929752	0.403	0.146	1.32622e-13	-	PHD finger-like domain-containing protein
PAxG10Gg0156400	2	3.58046e-18	0.876487	0.498	0.208	1.32781e-13	-	transcription regulatory region sequence-specific DNA binding
PAxG05Ag0203600	2	3.66258e-18	1.00405	0.327	0.102	1.35827e-13	-	-
PAxG01Gg0271300	2	3.73605e-18	0.759513	0.635	0.305	1.38552e-13	-	Soluble inorganic pyrophosphatase
PAxG04Ag0147800	2	3.92267e-18	0.83957	0.449	0.175	1.45472e-13	-	Transcription initiation factor TFIID subunit
PAxG13Gg0008500	2	4.31773e-18	0.750783	0.802	0.472	1.60123e-13	-	Belongs to the importin alpha family
PAxG10Gg0075500	2	4.72331e-18	0.701477	0.776	0.445	1.75164e-13	-	Belongs to the eukaryotic ribosomal protein eS24 family
PAxG03Ag0058700	2	4.94142e-18	0.965717	0.426	0.163	1.83252e-13	PAE1	The proteasome is a multicatalytic proteinase complex which is characterized by its ability to cleave peptides with Arg, Phe, Tyr, Leu, and Glu adjacent to the leaving group at neutral or slightly basic pH
PAxG03Gg0071600	2	5.16743e-18	0.80953	0.426	0.157	1.91634e-13	-	Plasminogen activator inhibitor 1 RNA-binding
PAxG09Gg0115900	2	5.95566e-18	0.610394	0.958	0.766	2.20866e-13	-	PPIases accelerate the folding of proteins. It catalyzes the cis-trans isomerization of proline imidic peptide bonds in oligopeptides
PAxG01Ag0327400	2	6.22302e-18	0.75776	0.605	0.282	2.30781e-13	-	assists the folding of proteins upon ATP hydrolysis
PAxG16Ag0070700	2	6.40595e-18	0.767101	0.551	0.24	2.37565e-13	-	Small nuclear ribonucleoprotein
PAxG10Ag0203000	2	6.72276e-18	0.830183	0.532	0.225	2.49314e-13	-	Histone H2B
PAxG05Gg0147400	2	6.74213e-18	0.712682	0.726	0.384	2.50032e-13	-	Belongs to the 14-3-3 family
PAxG14Ag0074300	2	7.44588e-18	0.879846	0.456	0.178	2.76131e-13	TUBG1	Tubulin is the major constituent of microtubules. The gamma chain is found at microtubule organizing centers (MTOC) such as the spindle poles or the centrosome
PAxG02Gg0183800	2	8.81766e-18	0.835939	0.471	0.19	3.27003e-13	-	Belongs to the class-I aminoacyl-tRNA synthetase family
PAxG08Gg0081200	2	9.09652e-18	1.3	0.274	0.08	3.37344e-13	-	Polygalacturonase
PAxG17Gg0205800	2	9.1072e-18	0.86295	0.468	0.186	3.3774e-13	VDAC1	Mitochondrial outer membrane protein porin of 34
PAxG10Gg0192600	2	9.34679e-18	0.692149	0.776	0.451	3.46626e-13	-	Belongs to the universal ribosomal protein uS12 family
PAxG01Ag0117600	2	9.71053e-18	0.950583	0.414	0.152	3.60115e-13	EIF2S3	Eukaryotic translation initiation factor 2 subunit
PAxG02Ag0169300	2	9.86326e-18	1.00408	0.426	0.164	3.65779e-13	-	NAC domain-containing protein
PAxG10Gg0173600	2	1.00282e-17	0.704292	0.399	0.142	3.71897e-13	-	RNA-binding component of the eukaryotic translation initiation factor 3 (eIF-3) complex, which is involved in protein synthesis of a specialized repertoire of mRNAs and, together with other initiation factors, stimulates binding of mRNA and methionyl-tRNAi to the 40S ribosome. The eIF-3 complex specifically targets and initiates translation of a subset of mRNAs involved in cell proliferation. Thi…
PAxG14Gg0077200	2	1.03927e-17	0.942028	0.342	0.113	3.85412e-13	-	Arabinogalactan peptide
PAxG04Gg0003500	2	1.06632e-17	1.03142	0.281	0.082	3.95444e-13	-	ribosomal protein L4
PAxG02Ag0026700	2	1.07184e-17	0.88586	0.54	0.238	3.97492e-13	-	Transcription initiation factor IIF subunit
PAxG06Ag0163200	2	1.07956e-17	0.906362	0.437	0.168	4.00355e-13	-	Small nuclear ribonucleoprotein
PAxG01Ag0301300	2	1.1934e-17	0.793552	0.707	0.395	4.42573e-13	-	60S ribosomal Protein
PAxG02Gg0232400	2	1.21728e-17	0.874117	0.456	0.18	4.51428e-13	-	Peptidyl-prolyl cis-trans isomerase
PAxG07Gg0048300	2	1.26361e-17	1.22549	0.251	0.067	4.68609e-13	-	Small RNA degrading nuclease
PAxG07Ag0078100	2	1.29626e-17	1.117	0.274	0.079	4.80717e-13	-	Provides the precursors necessary for DNA synthesis. Catalyzes the biosynthesis of deoxyribonucleotides from the corresponding ribonucleotides
PAxG04Ag0090300	2	1.34219e-17	1.0515	0.327	0.107	4.9775e-13	-	assists the folding of proteins upon ATP hydrolysis
PAxG07Ag0012700	2	1.34632e-17	0.827582	0.601	0.282	4.99283e-13	-	60S ribosomal protein
PAxG10Ag0172000	2	1.42398e-17	0.710261	0.631	0.304	5.28081e-13	-	RIBOSOMAL protein
PAxG01Gg0295000	2	1.43739e-17	0.76708	0.734	0.403	5.33056e-13	-	Belongs to the eukaryotic ribosomal protein eS6 family
PAxG04Gg0049800	2	1.4881e-17	1.37125	0.262	0.076	5.51862e-13	-	Belongs to the peptidase C1 family
PAxG11Ag0136400	2	1.56964e-17	0.874307	0.335	0.108	5.821e-13	-	60S ribosomal Protein
PAxG01Ag0254800	2	1.65954e-17	0.713175	0.73	0.389	6.15441e-13	-	Belongs to the mitochondrial carrier (TC 2.A.29) family
PAxG14Gg0040900	2	1.69851e-17	0.703851	0.833	0.575	6.29893e-13	-	RING-like zinc finger
PAxG01Gg0001600	2	1.70885e-17	0.714444	0.612	0.278	6.33729e-13	-	Belongs to the chaperonin (HSP60) family
PAxG07Gg0019400	2	1.78585e-17	1.16656	0.293	0.09	6.62282e-13	-	DEAD-box ATP-dependent RNA helicase
PAxG01Ag0118900	2	1.89851e-17	0.714228	0.779	0.461	7.04063e-13	-	Component of the replication protein A complex (RPA) required for DNA recombination, repair and replication. The activity of RPA is mediated by single-stranded DNA binding and protein interactions. Probably involved in repair of double-strand DNA breaks (DSBs) induced by genotoxic stresses
PAxG08Gg0035600	2	1.95454e-17	0.722934	0.582	0.261	7.24842e-13	-	60S ribosomal Protein
PAxG01Ag0422400	2	1.96897e-17	1.06773	0.262	0.074	7.30192e-13	-	60S ribosomal Protein
PAxG10Ag0177400	2	2.00844e-17	1.04914	0.319	0.104	7.4483e-13	ACT11	Belongs to the actin family
PAxG10Gg0136200	2	2.032e-17	0.708745	0.798	0.478	7.53566e-13	-	Catalyzes the formation of S-adenosylmethionine from methionine and ATP
PAxG05Gg0144400	2	2.09621e-17	1.11282	0.278	0.082	7.77381e-13	-	GEM-like protein
PAxG09Gg0036900	2	2.11715e-17	1.06959	0.274	0.079	7.85147e-13	-	DEAD-box ATP-dependent RNA helicase
PAxG08Ag0052200	2	2.19787e-17	0.765329	0.51	0.212	8.1508e-13	-	26S proteasome non-ATPase regulatory subunit
PAxG19Gg0101200	2	2.19938e-17	1.25235	0.27	0.079	8.1564e-13	EXPB1	Belongs to the expansin family
PAxG02Ag0047500	2	2.24871e-17	0.706799	0.802	0.485	8.33934e-13	-	Belongs to the universal ribosomal protein uS13 family
PAxG05Ag0076000	2	2.30222e-17	0.722526	0.646	0.316	8.53777e-13	-	RNA recognition motif
PAxG04Gg0066700	2	2.32405e-17	1.01863	0.388	0.141	8.61874e-13	GAD2	Belongs to the group II decarboxylase family
PAxG04Ag0104700	2	2.50725e-17	0.68688	0.875	0.667	9.29812e-13	-	40S ribosomal protein
PAxG05Gg0028800	2	2.59566e-17	1.29178	0.274	0.081	9.62602e-13	-	Belongs to the histone H2A family
PAxG05Ag0193600	2	2.62212e-17	0.769656	0.734	0.396	9.72413e-13	-	Dolichyl-diphosphooligosaccharide--protein glycosyltransferase subunit
PAxG01Gg0258200	2	2.67071e-17	0.773423	0.411	0.152	9.90431e-13	-	Proteasome-associated protein ECM29 homolog
PAxG14Ag0146500	2	2.71096e-17	0.822955	0.631	0.3	1.00536e-12	-	60S ribosomal Protein
PAxG05Gg0210100	2	2.80304e-17	1.14961	0.27	0.078	1.03951e-12	-	Ribosome biogenesis regulatory protein
PAxG18Gg0061800	2	2.87406e-17	0.964533	0.456	0.184	1.06585e-12	-	Belongs to the GroES chaperonin family
PAxG02Gg0145000	2	2.92467e-17	0.842838	0.452	0.18	1.08462e-12	-	-
PAxG01Ag0107000	2	2.94303e-17	0.790643	0.654	0.325	1.09142e-12	-	Belongs to the universal ribosomal protein uS8 family
PAxG06Gg0188400	2	3.02965e-17	1.1574	0.304	0.097	1.12355e-12	-	Ribosome biogenesis protein NSA2 homolog
PAxG03Gg0061100	2	3.33943e-17	0.829337	0.677	0.373	1.23843e-12	-	Required for the assembly and or stability of the 40S ribosomal subunit. Required for the processing of the 20S rRNA- precursor to mature 18S rRNA in a late step of the maturation of 40S ribosomal subunits
PAxG11Ag0121200	2	3.40199e-17	1.02265	0.445	0.176	1.26163e-12	-	Histone H2A
PAxG07Gg0068300	2	3.46725e-17	0.764217	0.437	0.169	1.28583e-12	-	Required for 40S ribosome biogenesis. Involved in nucleolar processing of pre-18S ribosomal RNA and ribosome assembly
PAxG08Gg0081500	2	3.51292e-17	0.722808	0.468	0.184	1.30276e-12	-	Dihydrolipoyl dehydrogenase
PAxG04Gg0203700	2	3.80231e-17	0.946844	0.338	0.113	1.41009e-12	-	-
PAxG14Gg0045800	2	3.89879e-17	0.920926	0.43	0.167	1.44587e-12	-	assists the folding of proteins upon ATP hydrolysis
PAxG10Gg0036300	2	3.97138e-17	1.09975	0.373	0.14	1.47278e-12	-	Polygalacturonase
PAxG07Ag0066800	2	4.50784e-17	0.890107	0.51	0.217	1.67173e-12	-	Required for 40S ribosome biogenesis. Involved in nucleolar processing of pre-18S ribosomal RNA and ribosome assembly
PAxG01Ag0137400	2	4.62108e-17	1.20179	0.289	0.089	1.71373e-12	-	Ribosomal L37ae protein family
PAxG17Ag0149100	2	5.00577e-17	0.838322	0.521	0.23	1.85639e-12	VDAC1	Mitochondrial outer membrane protein porin of 34
PAxG06Gg0217100	2	5.31232e-17	1.22727	0.255	0.072	1.97007e-12	-	-
PAxG01Ag0256700	2	5.53789e-17	0.727649	0.681	0.362	2.05373e-12	-	60S ribosomal Protein
PAxG10Gg0217700	2	5.98993e-17	0.682223	0.51	0.213	2.22136e-12	-	Ubiquitin carboxyl-terminal hydrolase
PAxG06Gg0099500	2	6.01153e-17	1.10896	0.27	0.079	2.22938e-12	-	Macrophage migration inhibitory factor homolog isoform
PAxG16Ag0002500	2	6.36064e-17	0.963189	0.392	0.145	2.35884e-12	-	Belongs to the NPH3 family
PAxG15Gg0058800	2	6.72488e-17	0.99925	0.281	0.085	2.49392e-12	-	Belongs to the nucleosome assembly protein (NAP) family
PAxG12Ag0127700	2	6.72965e-17	1.11801	0.289	0.09	2.49569e-12	-	Belongs to the universal ribosomal protein uS9 family
PAxG01Ag0023500	2	6.85808e-17	0.940912	0.49	0.213	2.54332e-12	-	Belongs to the disease resistance NB-LRR family
PAxG05Ag0052100	2	7.12028e-17	0.938754	0.369	0.133	2.64056e-12	-	helix loop helix domain
PAxG02Gg0204200	2	7.40255e-17	1.02382	0.293	0.091	2.74524e-12	-	This protein promotes the GTP-dependent binding of aminoacyl-tRNA to the A-site of ribosomes during protein biosynthesis
PAxG06Ag0192000	2	7.91178e-17	0.883515	0.262	0.075	2.93408e-12	-	Ribosome biogenesis protein NSA2 homolog
PAxG03Ag0091400	2	8.32644e-17	0.933108	0.635	0.315	3.08786e-12	-	-
PAxG06Gg0082000	2	8.62478e-17	0.741854	0.658	0.33	3.1985e-12	-	Belongs to the eukaryotic ribosomal protein eS7 family
PAxG19Ag0120600	2	8.67475e-17	0.644266	0.81	0.524	3.21703e-12	-	Belongs to the protein kinase superfamily. Ser Thr protein kinase family
PAxG01Gg0304400	2	9.18076e-17	0.690288	0.7	0.366	3.40468e-12	-	Belongs to the mitochondrial carrier (TC 2.A.29) family
PAxG18Ag0027100	2	9.59387e-17	1.02569	0.289	0.089	3.55789e-12	-	Component of the ubiquinol-cytochrome c reductase complex (complex III or cytochrome b-c1 complex), which is part of the mitochondrial respiratory chain
PAxG13Ag0011700	2	9.65459e-17	0.747483	0.768	0.444	3.58041e-12	RPL18	60S ribosomal protein
PAxG06Gg0034900	2	1.01537e-16	1.03955	0.289	0.09	3.76549e-12	-	Ribosomal RNA small subunit methyltransferase
PAxG15Ag0071500	2	1.03499e-16	1.04165	0.361	0.129	3.83826e-12	-	Belongs to the universal ribosomal protein uS3 family
PAxG13Gg0094300	2	1.13118e-16	1.18878	0.335	0.115	4.195e-12	-	Belongs to the eukaryotic ribosomal protein eL15 family
PAxG15Ag0062700	2	1.25221e-16	1.18681	0.274	0.083	4.64383e-12	-	Belongs to the nucleosome assembly protein (NAP) family
PAxG01Gg0179500	2	1.39738e-16	0.734582	0.529	0.231	5.18219e-12	-	Catalyzes the oxidation of 3-carboxy-2-hydroxy-4- methylpentanoate (3-isopropylmalate) to 3-carboxy-4-methyl-2- oxopentanoate. The product decarboxylates to 4-methyl-2 oxopentanoate
PAxG17Gg0194500	2	1.42343e-16	0.932309	0.395	0.148	5.27878e-12	-	Prohibitin-3
PAxG03Gg0141600	2	1.45496e-16	1.0463	0.285	0.088	5.39574e-12	-	-
PAxG10Ag0181100	2	1.5261e-16	0.638111	0.802	0.496	5.65956e-12	-	Belongs to the universal ribosomal protein uS8 family
PAxG01Ag0151500	2	1.5682e-16	0.767741	0.437	0.17	5.81566e-12	-	phosphoinositide phosphatase
PAxG10Ag0164400	2	1.74684e-16	0.784464	0.51	0.216	6.47814e-12	-	component of the eukaryotic translation initiation factor 3 (eIF-3) complex, which is involved in protein synthesis of a specialized repertoire of mRNAs and, together with other initiation factors, stimulates binding of mRNA and methionyl-tRNAi to the 40S ribosome. The eIF-3 complex specifically targets and initiates translation of a subset of mRNAs involved in cell proliferation
PAxG05Ag0170800	2	1.91835e-16	0.699188	0.513	0.213	7.1142e-12	-	CS domain
PAxG13Gg0109900	2	1.95342e-16	1.0317	0.255	0.074	7.24426e-12	-	GTP-binding protein TypA
PAxG01Gg0253400	2	2.00131e-16	0.812306	0.658	0.366	7.42187e-12	-	60S ribosomal Protein
PAxG02Ag0184100	2	2.03151e-16	0.859783	0.441	0.176	7.53386e-12	-	Belongs to the class-I aminoacyl-tRNA synthetase family
PAxG17Ag0180500	2	2.05805e-16	0.829158	0.342	0.117	7.63226e-12	-	cyclin-B1-2-like
PAxG17Ag0161900	2	2.07061e-16	0.651246	0.776	0.453	7.67887e-12	-	UDP-glucose 6-dehydrogenase
PAxG14Gg0038000	2	2.15258e-16	1.04398	0.304	0.098	7.98284e-12	-	Protein mago nashi
PAxG01Ag0270900	2	2.23969e-16	1.28664	0.262	0.078	8.30589e-12	-	CHCH domain
PAxG08Ag0031700	2	2.27868e-16	0.914065	0.388	0.145	8.4505e-12	-	Belongs to the universal ribosomal protein uS12 family
PAxG03Ag0067300	2	2.37332e-16	0.702703	0.373	0.134	8.80145e-12	CARA	Carbamoyl-phosphate synthase small
PAxG04Gg0180600	2	2.51517e-16	0.855836	0.437	0.173	9.32751e-12	-	protein At2g27730, mitochondrial-like
PAxG17Ag0121200	2	2.63401e-16	1.07015	0.357	0.13	9.76824e-12	-	26S proteasome non-ATPase regulatory subunit
PAxG04Gg0074700	2	2.66282e-16	0.664904	0.821	0.549	9.87506e-12	-	60S ribosomal Protein
PAxG10Gg0206200	2	2.71387e-16	1.17193	0.304	0.102	1.00644e-11	-	histone H2B.1
PAxG05Gg0191700	2	2.7883e-16	0.706907	0.73	0.409	1.03404e-11	-	Belongs to the universal ribosomal protein uS13 family
PAxG01Gg0273900	2	2.92329e-16	0.753082	0.73	0.394	1.0841e-11	-	Tubulin is the major constituent of microtubules. It binds two moles of GTP, one at an exchangeable site on the beta chain and one at a non-exchangeable site on the alpha chain
PAxG01Gg0106100	2	3.12215e-16	0.762311	0.646	0.322	1.15785e-11	-	Belongs to the universal ribosomal protein uS8 family
PAxG13Ag0065700	2	3.18859e-16	1.08601	0.376	0.141	1.18249e-11	-	Domain of unknown function (DUF4602)
PAxG01Ag0198200	2	3.3877e-16	1.12632	0.323	0.112	1.25633e-11	-	tRNA (Guanine(10)-N2)-methyltransferase homolog
PAxG11Ag0133300	2	3.41258e-16	0.829389	0.654	0.334	1.26556e-11	-	trafficking protein particle complex
PAxG10Gg0129800	2	3.97684e-16	1.0757	0.255	0.075	1.47481e-11	-	Huntingtin-interacting protein
PAxG05Ag0221200	2	4.23688e-16	0.688354	0.779	0.464	1.57125e-11	-	-
PAxG02Ag0128300	2	4.25949e-16	0.652732	0.852	0.597	1.57963e-11	-	Plasminogen activator inhibitor 1 RNA-binding protein-like
PAxG01Gg0248200	2	4.27988e-16	0.601155	0.837	0.522	1.5872e-11	-	Structural maintenance of chromosomes protein
PAxG08Gg0190100	2	4.34949e-16	1.06521	0.259	0.078	1.61301e-11	-	50S ribosomal protein L3-2
PAxG14Gg0011500	2	4.82917e-16	0.666612	0.593	0.276	1.7909e-11	RPS29	ribosomal protein
PAxG01Gg0075300	2	4.89237e-16	0.837663	0.624	0.318	1.81434e-11	-	Belongs to the heat shock protein 70 family
PAxG12Ag0100300	2	5.13747e-16	0.603932	0.856	0.589	1.90523e-11	-	60S ribosomal Protein
PAxG16Gg0037400	2	5.92356e-16	0.986792	0.346	0.123	2.19675e-11	-	component of the eukaryotic translation initiation factor 3 (eIF-3) complex, which is involved in protein synthesis of a specialized repertoire of mRNAs and, together with other initiation factors, stimulates binding of mRNA and methionyl-tRNAi to the 40S ribosome. The eIF-3 complex specifically targets and initiates translation of a subset of mRNAs involved in cell proliferation
PAxG05Gg0019700	2	6.02447e-16	1.01193	0.297	0.097	2.23418e-11	-	Histone H2A
PAxG14Ag0144800	2	6.17405e-16	0.96068	0.323	0.111	2.28965e-11	EFTS	Associates with the EF-Tu.GDP complex and induces the exchange of GDP to GTP. It remains bound to the aminoacyl-tRNA.EF- Tu.GTP complex up to the GTP hydrolysis stage on the ribosome
PAxG04Gg0138900	2	6.26437e-16	0.861701	0.357	0.129	2.32314e-11	-	phenylalanine--tRNA ligase alpha
PAxG02Gg0126700	2	6.45007e-16	1.04104	0.373	0.14	2.39201e-11	-	f-box protein
PAxG18Gg0068800	2	6.58729e-16	0.785377	0.437	0.175	2.4429e-11	-	phenylalanine--tRNA ligase beta
PAxG07Ag0051200	2	6.73059e-16	0.768093	0.681	0.367	2.49604e-11	-	Lysine-rich arabinogalactan protein
PAxG18Ag0045000	2	6.81242e-16	0.834344	0.54	0.25	2.52638e-11	-	Belongs to the universal ribosomal protein uS3 family
PAxG01Ag0256600	2	6.9067e-16	0.773585	0.354	0.126	2.56135e-11	-	U6 snRNA-associated Sm-like protein
PAxG01Gg0197100	2	7.50341e-16	1.13268	0.266	0.082	2.78264e-11	-	Cop9 signalosome complex subunit
PAxG12Gg0115800	2	8.1918e-16	0.698521	0.578	0.277	3.03793e-11	-	Belongs to the universal ribosomal protein uS15 family
PAxG17Ag0001300	2	8.66932e-16	0.738761	0.498	0.211	3.21502e-11	-	4-hydroxy-tetrahydrodipicolinate reductase 2
PAxG06Ag0239400	2	8.78376e-16	0.673723	0.578	0.26	3.25746e-11	-	GTP-binding protein involved in nucleocytoplasmic transport. Required for the import of protein into the nucleus and also for RNA export. Involved in chromatin condensation and control of cell cycle
PAxG03Ag0067400	2	9.17369e-16	0.963096	0.335	0.118	3.40206e-11	-	Ubiquitin carboxyl-terminal hydrolase
PAxG03Gg0122000	2	9.79678e-16	0.812104	0.414	0.162	3.63314e-11	-	PIN2 TERF1-interacting telomerase inhibitor
PAxG10Gg0179600	2	9.90703e-16	0.650526	0.346	0.122	3.67402e-11	ACT11	Belongs to the actin family
PAxG01Ag0308200	2	1.02801e-15	0.739839	0.696	0.383	3.81237e-11	-	Belongs to the mitochondrial carrier (TC 2.A.29) family
PAxG05Ag0136000	2	1.02914e-15	0.828696	0.297	0.096	3.81655e-11	-	GEM-like protein
PAxG04Ag0066900	2	1.04866e-15	0.698605	0.612	0.302	3.88897e-11	-	40s ribosomal protein
PAxG03Gg0204500	2	1.05425e-15	0.715332	0.643	0.318	3.90967e-11	-	Belongs to the chaperonin (HSP60) family
PAxG12Ag0087000	2	1.08828e-15	0.626906	0.776	0.439	4.03587e-11	-	Belongs to the EF-1-beta EF-1-delta family
PAxG06Ag0201000	2	1.12955e-15	1.1854	0.262	0.081	4.18895e-11	-	Replication protein A 14 kDa subunit
PAxG03Gg0180500	2	1.1676e-15	0.973718	0.3	0.101	4.33003e-11	-	Belongs to the peptidase A1 family
PAxG17Gg0174000	2	1.18322e-15	0.634857	0.722	0.394	4.38798e-11	-	pectinesterase
PAxG04Gg0098900	2	1.30051e-15	0.734236	0.662	0.364	4.82294e-11	-	60S ribosomal Protein
PAxG01Gg0212900	2	1.30872e-15	0.797146	0.464	0.198	4.85341e-11	-	Belongs to the EF-1-beta EF-1-delta family
PAxG13Ag0061500	2	1.36738e-15	0.662344	0.639	0.307	5.07093e-11	-	Belongs to the TBCA family
PAxG10Ag0190800	2	1.47934e-15	0.743296	0.589	0.282	5.48614e-11	-	Mitochondrial membrane ATP synthase (F(1)F(0) ATP synthase or Complex V) produces ATP from ADP in the presence of a proton gradient across the membrane which is generated by electron transport complexes of the respiratory chain. F-type ATPases consist of two structural domains, F(1) - containing the extramembraneous catalytic core, and F(0) - containing the membrane proton channel, linked togethe…
PAxG12Gg0129500	2	1.51514e-15	0.699519	0.304	0.099	5.6189e-11	-	mediator of RNA polymerase II transcription subunit
PAxG05Gg0078700	2	1.56717e-15	0.777232	0.407	0.157	5.81183e-11	-	Succinyl-CoA synthetase functions in the citric acid cycle (TCA), coupling the hydrolysis of succinyl-CoA to the synthesis of ATP and thus represents the only step of substrate- level phosphorylation in the TCA. The alpha subunit of the enzyme binds the substrates coenzyme A and phosphate, while succinate binding and nucleotide specificity is provided by the beta subunit
PAxG10Ag0060400	2	1.75165e-15	0.636396	0.707	0.369	6.49599e-11	-	60S ribosomal protein
PAxG14Ag0134800	2	1.98959e-15	0.620675	0.627	0.301	7.37839e-11	-	Fasciclin-like arabinogalactan protein
PAxG15Ag0036600	2	2.01972e-15	0.74625	0.517	0.233	7.49013e-11	-	Translocon at the outer membrane of chloroplasts
PAxG07Gg0085000	2	2.2417e-15	0.701468	0.57	0.266	8.31333e-11	DPE1	4-alpha-glucanotransferase
PAxG18Gg0023400	2	2.3623e-15	1.05998	0.308	0.106	8.76059e-11	-	DEAD-box ATP-dependent RNA helicase
PAxG05Ag0000900	2	2.42481e-15	0.929596	0.395	0.152	8.9924e-11	-	Belongs to the class-I aminoacyl-tRNA synthetase family
PAxG05Ag0034200	2	2.46587e-15	0.709353	0.578	0.269	9.14467e-11	-	ER membrane protein complex subunit
PAxG09Gg0062400	2	2.57932e-15	1.11675	0.308	0.107	9.56541e-11	-	LSM domain
PAxG07Gg0056300	2	2.64561e-15	1.01393	0.346	0.126	9.81125e-11	-	Belongs to the universal ribosomal protein uS4 family
PAxG01Ag0190000	2	2.69834e-15	0.816555	0.631	0.332	1.00068e-10	-	Belongs to the DEAD box helicase family
PAxG15Gg0035300	2	2.80411e-15	1.06214	0.316	0.111	1.03991e-10	-	Translocon at the outer membrane of chloroplasts
PAxG03Ag0035900	2	2.82353e-15	0.647744	0.471	0.195	1.04711e-10	-	DNA-directed RNA polymerase III subunit
PAxG01Gg0294400	2	2.88886e-15	1.04417	0.297	0.1	1.07133e-10	-	Classical arabinogalactan protein 1-like
PAxG05Gg0137500	2	2.94477e-15	0.734041	0.452	0.189	1.09207e-10	-	TFIIA is a component of the transcription machinery of RNA polymerase II and plays an important role in transcriptional activation
PAxG10Gg0205600	2	3.07531e-15	0.947182	0.251	0.076	1.14048e-10	-	histone H2B
PAxG07Gg0034400	2	3.11247e-15	0.759871	0.54	0.251	1.15426e-10	-	Belongs to the universal ribosomal protein uL1 family
PAxG06Ag0235600	2	3.21763e-15	0.7568	0.289	0.093	1.19326e-10	-	-
PAxG07Gg0131800	2	3.26544e-15	0.952879	0.373	0.141	1.21099e-10	-	isoform X1
PAxG09Gg0074000	2	3.47122e-15	1.01904	0.251	0.075	1.2873e-10	-	LL-diaminopimelate aminotransferase
PAxG06Gg0233900	2	3.51913e-15	0.709914	0.567	0.266	1.30507e-10	-	GTP-binding protein involved in nucleocytoplasmic transport. Required for the import of protein into the nucleus and also for RNA export. Involved in chromatin condensation and control of cell cycle
PAxG12Ag0101000	2	3.53847e-15	0.889168	0.361	0.135	1.31224e-10	-	Broad-specificity nucleoside monophosphate (NMP) kinase that catalyzes the reversible transfer of the terminal phosphate group between nucleoside triphosphates and monophosphates. Has also ATPase activity
PAxG19Ag0105500	2	3.81413e-15	1.1808	0.285	0.096	1.41447e-10	EXPB1	Belongs to the expansin family
PAxG08Ag0079600	2	4.11319e-15	1.10552	0.251	0.077	1.52538e-10	G3BP2	ras GTPase-activating protein-binding protein
PAxG02Ag0104200	2	4.25878e-15	0.605417	0.806	0.527	1.57937e-10	TUBA	Tubulin is the major constituent of microtubules. It binds two moles of GTP, one at an exchangeable site on the beta chain and one at a non-exchangeable site on the alpha chain
PAxG14Ag0098500	2	4.30012e-15	0.980653	0.251	0.076	1.5947e-10	-	-
PAxG06Gg0226500	2	4.47586e-15	1.0028	0.259	0.08	1.65987e-10	-	La protein
PAxG10Gg0217400	2	4.54507e-15	0.678173	0.51	0.224	1.68554e-10	-	Ubiquitin carboxyl-terminal hydrolase
PAxG11Gg0136800	2	4.7463e-15	1.22904	0.304	0.107	1.76016e-10	TIM13	Mitochondrial import inner membrane translocase subunit
PAxG13Gg0082100	2	4.97306e-15	0.709429	0.658	0.344	1.84426e-10	-	Belongs to the eukaryotic ribosomal protein eS26 family
PAxG01Ag0079900	2	5.04109e-15	0.922065	0.27	0.086	1.86949e-10	-	Nucleoside diphosphate kinase
PAxG10Gg0217100	2	5.27335e-15	0.693924	0.376	0.141	1.95562e-10	-	Ubiquitin carboxyl-terminal hydrolase
PAxG17Ag0026100	2	5.46917e-15	1.17297	0.327	0.122	2.02824e-10	-	Protein of unknown function (DUF1685)
PAxG01Ag0321300	2	6.03304e-15	0.813103	0.43	0.18	2.23735e-10	-	Prohibitin-3
PAxG01Gg0031500	2	6.3305e-15	0.766451	0.38	0.146	2.34766e-10	-	DNA repair protein
PAxG03Gg0029000	2	6.34762e-15	0.916911	0.331	0.119	2.35402e-10	PLDa1	Hydrolyzes glycerol-phospholipids at the terminal phosphodiesteric bond
PAxG01Gg0361400	2	6.35753e-15	0.886131	0.369	0.14	2.35769e-10	-	RNA binding
PAxG01Ag0180900	2	6.45384e-15	0.762363	0.365	0.138	2.39341e-10	-	Belongs to the peptidase M16 family
PAxG06Ag0221500	2	6.69974e-15	0.861827	0.392	0.154	2.4846e-10	-	ATP synthase g subunit family protein
PAxG01Ag0107800	2	7.23183e-15	0.889366	0.304	0.105	2.68192e-10	-	Heat shock chaperonin-binding motif.
PAxG04Gg0154900	2	7.25511e-15	0.635536	0.62	0.302	2.69056e-10	-	PPIases accelerate the folding of proteins. It catalyzes the cis-trans isomerization of proline imidic peptide bonds in oligopeptides
PAxG19Ag0054300	2	7.45417e-15	0.643625	0.373	0.14	2.76438e-10	-	-
PAxG06Ag0033700	2	7.45556e-15	1.0274	0.266	0.085	2.76489e-10	-	Ribosomal RNA small subunit methyltransferase
PAxG05Gg0165000	2	7.61226e-15	0.646195	0.586	0.278	2.823e-10	-	The proteasome is a multicatalytic proteinase complex which is characterized by its ability to cleave peptides with Arg, Phe, Tyr, Leu, and Glu adjacent to the leaving group at neutral or slightly basic pH
PAxG07Ag0034400	2	7.75202e-15	0.686771	0.529	0.239	2.87484e-10	-	Belongs to the universal ribosomal protein uL1 family
PAxG05Ag0138900	2	7.91474e-15	0.650991	0.73	0.385	2.93518e-10	-	Belongs to the 14-3-3 family
PAxG11Gg0142800	2	7.9614e-15	0.80444	0.365	0.137	2.95248e-10	-	Component of the ribosome assembly machinery. Nuclear paralog of the ribosomal protein P0, it binds pre-60S subunits at an early stage of assembly in the nucleolus, and is replaced by P0 in cytoplasmic pre-60S subunits and mature 80S ribosomes
PAxG17Gg0219400	2	9.43947e-15	0.69209	0.403	0.162	3.50063e-10	-	Belongs to the peptidase M16 family
PAxG10Gg0218100	2	9.58203e-15	0.808944	0.323	0.115	3.5535e-10	-	Ubiquitin carboxyl-terminal hydrolase
PAxG13Ag0111500	2	9.58538e-15	1.07393	0.255	0.08	3.55474e-10	-	-
PAxG14Gg0108500	2	9.62126e-15	0.612266	0.768	0.464	3.56804e-10	-	Monoglyceride
PAxG02Gg0239800	2	1.00924e-14	0.654302	0.665	0.361	3.74277e-10	-	Belongs to the universal ribosomal protein uL14 family
PAxG06Gg0132300	2	1.01761e-14	0.864518	0.259	0.08	3.77382e-10	-	The proteasome is a multicatalytic proteinase complex which is characterized by its ability to cleave peptides with Arg, Phe, Tyr, Leu, and Glu adjacent to the leaving group at neutral or slightly basic pH
PAxG18Ag0013700	2	1.04554e-14	0.835272	0.319	0.111	3.87738e-10	-	Component of the eukaryotic translation initiation factor 3 (eIF-3) complex, which is involved in protein synthesis and, together with other initiation factors, stimulates binding of mRNA and methionyl-tRNAi to the 40S ribosome
PAxG10Ag0044900	2	1.1197e-14	0.785487	0.411	0.167	4.15241e-10	-	assists the folding of proteins upon ATP hydrolysis
PAxG01Gg0060400	2	1.14836e-14	0.620081	0.798	0.496	4.25868e-10	-	60S ribosomal protein
PAxG09Gg0076100	2	1.15961e-14	0.434907	0.947	0.766	4.30041e-10	-	Tubulin is the major constituent of microtubules. It binds two moles of GTP, one at an exchangeable site on the beta chain and one at a non-exchangeable site on the alpha chain
PAxG14Gg0104000	2	1.19007e-14	0.935714	0.297	0.104	4.41337e-10	-	-
PAxG09Ag0131600	2	1.2507e-14	0.961521	0.342	0.129	4.63821e-10	-	Glucomannan 4-beta-mannosyltransferase
PAxG18Ag0024800	2	1.26319e-14	0.902232	0.357	0.136	4.68456e-10	-	DEAD-box ATP-dependent RNA helicase
PAxG14Ag0092100	2	1.28586e-14	0.644178	0.544	0.247	4.7686e-10	-	proline--tRNA ligase
PAxG18Gg0090600	2	1.36499e-14	0.616058	0.532	0.24	5.06206e-10	-	Small nuclear ribonucleoprotein
PAxG02Gg0025300	2	1.3805e-14	0.766149	0.433	0.184	5.11957e-10	-	Transcription initiation factor IIF subunit
PAxG19Ag0108600	2	1.40191e-14	0.693654	0.373	0.143	5.19899e-10	-	-
PAxG07Gg0017300	2	1.46373e-14	0.861546	0.297	0.1	5.42823e-10	-	Periodic tryptophan protein 1 homolog
PAxG14Ag0163200	2	1.52911e-14	0.966915	0.27	0.088	5.6707e-10	-	Maf-like protein DDB_G0281937 isoform X1
PAxG08Gg0153500	2	1.66517e-14	0.718958	0.46	0.197	6.17529e-10	-	Belongs to the universal ribosomal protein uL22 family
PAxG01Ag0422500	2	1.74926e-14	0.818852	0.354	0.133	6.48712e-10	-	Domain of unknown function (DUF4042)
PAxG02Gg0090500	2	1.83542e-14	0.71845	0.536	0.247	6.80667e-10	-	Belongs to the eukaryotic ribosomal protein eS6 family
PAxG06Ag0076100	2	1.93201e-14	0.761861	0.608	0.304	7.16485e-10	-	Histone H2A
PAxG09Ag0033300	2	1.93937e-14	0.767647	0.395	0.16	7.19216e-10	-	Ring finger
PAxG17Gg0001300	2	2.03289e-14	0.661193	0.452	0.188	7.53895e-10	-	Glucose-1-phosphate adenylyltransferase small subunit
PAxG01Ag0315300	2	2.05693e-14	0.536093	0.886	0.639	7.62814e-10	-	Protein transport protein Sec61 subunit
PAxG12Ag0002800	2	2.06686e-14	0.848301	0.35	0.133	7.66494e-10	-	Nascent polypeptide-associated complex subunit alpha-like protein
PAxG10Ag0040400	2	2.09865e-14	0.829266	0.297	0.102	7.78286e-10	-	amine oxidase
PAxG06Ag0130300	2	2.10636e-14	0.720259	0.373	0.144	7.81142e-10	-	component of the eukaryotic translation initiation factor 3 (eIF-3) complex, which is involved in protein synthesis of a specialized repertoire of mRNAs and, together with other initiation factors, stimulates binding of mRNA and methionyl-tRNAi to the 40S ribosome. The eIF-3 complex specifically targets and initiates translation of a subset of mRNAs involved in cell proliferation
PAxG04Ag0167400	2	2.28564e-14	0.734151	0.327	0.117	8.4763e-10	-	ribosome biogenesis protein
PAxG08Ag0051700	2	2.29101e-14	0.668591	0.452	0.193	8.4962e-10	-	Signal peptidase complex subunit
PAxG10Ag0050900	2	2.29161e-14	0.841744	0.323	0.118	8.49845e-10	-	The proteasome is a multicatalytic proteinase complex which is characterized by its ability to cleave peptides with Arg, Phe, Tyr, Leu, and Glu adjacent to the leaving group at neutral or slightly basic pH
PAxG04Ag0037100	2	2.31108e-14	0.769753	0.471	0.211	8.57065e-10	-	mRNA cap-binding component of the eukaryotic translation initiation factor 3 (eIF-3) complex, which is involved in protein synthesis of a specialized repertoire of mRNAs and, together with other initiation factors, stimulates binding of mRNA and methionyl-tRNAi to the 40S ribosome. The eIF-3 complex specifically targets and initiates translation of a subset of mRNAs involved in cell proliferation…
PAxG12Ag0084000	2	2.32522e-14	0.802063	0.449	0.191	8.62308e-10	-	AarF domain-containing protein kinase
PAxG03Ag0067900	2	2.3756e-14	0.712229	0.369	0.141	8.8099e-10	-	Plasminogen activator inhibitor 1 RNA-binding
PAxG04Ag0037200	2	2.38185e-14	0.776519	0.833	0.589	8.8331e-10	-	Pollen proteins Ole e I like
PAxG19Gg0118400	2	2.437e-14	0.707719	0.357	0.136	9.03762e-10	-	Eukaryotic translation initiation factor 2 subunit
PAxG13Ag0050100	2	2.54272e-14	0.740223	0.338	0.127	9.42967e-10	-	Required for ribosome biogenesis. Part of a complex which catalyzes pseudouridylation of rRNA. This involves the isomerization of uridine such that the ribose is subsequently attached to C5, instead of the normal N1
PAxG09Ag0094700	2	2.57852e-14	0.846202	0.335	0.126	9.56243e-10	-	Belongs to the Casparian strip membrane proteins (CASP) family
PAxG06Gg0015900	2	2.64583e-14	0.679303	0.681	0.372	9.81205e-10	-	NADH-ubiquinone oxidoreductase complex I, 21 kDa subunit
PAxG01Gg0078200	2	2.74637e-14	0.678414	0.559	0.271	1.01849e-09	-	Belongs to the TRAFAC class dynamin-like GTPase superfamily. Dynamin Fzo YdjA family
PAxG02Ag0098600	2	2.79535e-14	1.05726	0.251	0.079	1.03666e-09	-	Chromosome-associated kinesin
PAxG05Ag0028500	2	2.85417e-14	0.581607	0.73	0.404	1.05847e-09	-	Carrier of the growing fatty acid chain in fatty acid biosynthesis
PAxG09Gg0132400	2	3.06367e-14	0.961662	0.251	0.079	1.13616e-09	-	ribosome biogenesis protein
PAxG05Ag0217100	2	3.11622e-14	0.766559	0.278	0.092	1.15565e-09	-	Small nuclear ribonucleoprotein
PAxG15Gg0119400	2	3.37088e-14	0.667528	0.787	0.493	1.25009e-09	-	Belongs to the universal ribosomal protein uS15 family
PAxG01Ag0399400	2	3.39799e-14	0.54764	0.433	0.176	1.26014e-09	-	Translation initiation factor SUI1
PAxG07Ag0056100	2	3.45694e-14	0.84549	0.274	0.09	1.28201e-09	-	Belongs to the universal ribosomal protein uS4 family
PAxG10Gg0059400	2	3.53467e-14	0.58993	0.722	0.401	1.31083e-09	-	60S ribosomal protein
PAxG12Gg0004600	2	3.55479e-14	0.767738	0.418	0.179	1.31829e-09	-	Nascent polypeptide-associated complex subunit alpha-like protein
PAxG14Gg0110200	2	3.58736e-14	0.919116	0.259	0.083	1.33037e-09	-	Ribosome biogenesis protein Nop16
PAxG02Gg0235800	2	3.63503e-14	0.610473	0.46	0.195	1.34805e-09	-	Belongs to the AAA ATPase family
PAxG19Gg0093300	2	3.63608e-14	0.874364	0.278	0.092	1.34844e-09	-	Ras-related protein
PAxG01Gg0024000	2	3.74407e-14	0.64417	0.574	0.274	1.38849e-09	-	Belongs to the peptidase A1 family
PAxG02Gg0031900	2	3.78123e-14	0.663285	0.445	0.19	1.40227e-09	-	Dolichyl-diphosphooligosaccharide--protein glycosyltransferase subunit
PAxG01Gg0127500	2	4.0831e-14	1.07653	0.255	0.082	1.51422e-09	-	Belongs to the tetraspanin (TM4SF) family
PAxG15Ag0115100	2	4.10111e-14	0.616505	0.567	0.272	1.5209e-09	-	The proteasome is a multicatalytic proteinase complex which is characterized by its ability to cleave peptides with Arg, Phe, Tyr, Leu, and Glu adjacent to the leaving group at neutral or slightly basic pH
PAxG04Gg0147900	2	4.29896e-14	1.13961	0.293	0.105	1.59427e-09	-	-
PAxG01Ag0197700	2	4.39719e-14	0.90877	0.346	0.131	1.6307e-09	BXL3	Beta-xylosidase alpha-L-arabinofuranosidase
PAxG19Ag0066500	2	4.40279e-14	0.703386	0.449	0.192	1.63277e-09	-	Eukaryotic peptide chain release factor GTP-binding
PAxG05Gg0036200	2	4.73835e-14	0.705111	0.555	0.264	1.75722e-09	-	ER membrane protein complex subunit
PAxG06Ag0014300	2	4.78246e-14	0.656788	0.719	0.406	1.77358e-09	-	NADH-ubiquinone oxidoreductase complex I, 21 kDa subunit
PAxG14Ag0032900	2	4.84948e-14	0.715446	0.35	0.134	1.79843e-09	-	Carrier of the growing fatty acid chain in fatty acid biosynthesis
PAxG15Ag0086800	2	4.88609e-14	1.00917	0.259	0.085	1.81201e-09	-	ribosome production factor 2 homolog
PAxG06Gg0162100	2	5.46542e-14	0.643741	0.418	0.176	2.02685e-09	-	LSM domain
PAxG01Gg0373300	2	5.81536e-14	0.847193	0.312	0.114	2.15663e-09	-	Histidine biosynthesis bifunctional protein hisIE
PAxG06Gg0226000	2	5.96128e-14	0.690461	0.35	0.133	2.21074e-09	-	component of the eukaryotic translation initiation factor 3 (eIF-3) complex, which is involved in protein synthesis of a specialized repertoire of mRNAs and, together with other initiation factors, stimulates binding of mRNA and methionyl-tRNAi to the 40S ribosome. The eIF-3 complex specifically targets and initiates translation of a subset of mRNAs involved in cell proliferation
PAxG09Gg0145700	2	6.00129e-14	0.775316	0.407	0.17	2.22558e-09	-	heme protein
PAxG09Gg0134000	2	6.08255e-14	0.784134	0.422	0.179	2.25571e-09	-	Glucomannan 4-beta-mannosyltransferase
PAxG14Ag0097500	2	6.58742e-14	0.593418	0.726	0.407	2.44295e-09	-	Cytochrome c oxidase subunit
PAxG05Ag0131700	2	6.61372e-14	0.731414	0.266	0.088	2.4527e-09	-	Belongs to the TRAFAC class myosin-kinesin ATPase superfamily. Kinesin family
PAxG01Ag0061700	2	6.62274e-14	0.614498	0.795	0.506	2.45604e-09	-	60S ribosomal protein
PAxG01Gg0164400	2	6.67736e-14	0.648872	0.635	0.33	2.4763e-09	-	Belongs to the DEAD box helicase family
PAxG03Gg0062800	2	7.02335e-14	0.704248	0.384	0.154	2.60461e-09	PAE1	The proteasome is a multicatalytic proteinase complex which is characterized by its ability to cleave peptides with Arg, Phe, Tyr, Leu, and Glu adjacent to the leaving group at neutral or slightly basic pH
PAxG08Gg0164100	2	7.0708e-14	0.556425	0.848	0.569	2.62221e-09	-	At4g28440-like
PAxG10Ag0180200	2	7.08396e-14	0.67779	0.608	0.322	2.62709e-09	-	-
PAxG08Gg0122700	2	7.6516e-14	0.661771	0.38	0.153	2.8376e-09	-	Belongs to the AAA ATPase family
PAxG01Gg0173000	2	7.85614e-14	0.704203	0.373	0.149	2.91345e-09	-	Belongs to the peptidase M16 family
PAxG08Ag0039500	2	8.0391e-14	0.621609	0.738	0.426	2.9813e-09	-	Belongs to the universal ribosomal protein uS8 family
PAxG01Ag0383800	2	8.44774e-14	0.632921	0.43	0.183	3.13285e-09	-	GTPase involved in pre-60S ribosomal subunit maturation
PAxG01Gg0161100	2	8.45412e-14	0.591503	0.468	0.207	3.13521e-09	-	Serine-threonine kinase receptor-associated
PAxG12Ag0068500	2	9.0056e-14	0.661974	0.544	0.259	3.33973e-09	-	Succinate dehydrogenase subunit
PAxG13Ag0061100	2	9.29658e-14	0.88543	0.327	0.125	3.44764e-09	-	PGAP1-like protein
PAxG07Gg0133100	2	9.32964e-14	0.706933	0.612	0.312	3.4599e-09	-	Belongs to the mitochondrial carrier (TC 2.A.29) family
PAxG01Ag0289200	2	9.41912e-14	0.689501	0.308	0.11	3.49308e-09	-	Belongs to the D-isomer specific 2-hydroxyacid dehydrogenase family
PAxG03Gg0092300	2	1.00123e-13	0.699528	0.373	0.152	3.71306e-09	-	DNA-directed RNA polymerases I, II, and III subunit
PAxG02Ag0014700	2	1.01731e-13	1.15897	0.293	0.106	3.77271e-09	-	26S proteasome non-ATPase regulatory subunit
PAxG19Ag0081400	2	1.03175e-13	0.495223	0.373	0.147	3.82625e-09	-	Elongation factor 1 gamma, conserved domain
PAxG09Gg0003200	2	1.03741e-13	0.606599	0.384	0.151	3.84723e-09	CKS1	Binds to the catalytic subunit of the cyclin dependent kinases and is essential for their biological function
PAxG01Ag0374300	2	1.04325e-13	0.900385	0.312	0.114	3.86891e-09	-	Histidine biosynthesis bifunctional protein hisIE
PAxG06Ag0141800	2	1.176e-13	0.618127	0.338	0.129	4.36121e-09	-	Belongs to the class I-like SAM-binding methyltransferase superfamily. Protein arginine N- methyltransferase family
PAxG08Gg0172200	2	1.22926e-13	0.938009	0.281	0.099	4.5587e-09	-	Endonuclease/Exonuclease/phosphatase family
PAxG05Gg0030800	2	1.27722e-13	0.632791	0.684	0.391	4.73656e-09	-	Carrier of the growing fatty acid chain in fatty acid biosynthesis
PAxG02Gg0063000	2	1.39545e-13	0.868499	0.399	0.168	5.17503e-09	-	This is a component of the ubiquinol-cytochrome c reductase complex (complex III or cytochrome b-c1 complex), which is part of the mitochondrial respiratory chain. This protein may mediate formation of the complex between cytochromes c and c1
PAxG01Ag0111200	2	1.41648e-13	0.960186	0.255	0.084	5.25303e-09	-	Belongs to the LDH MDH superfamily
PAxG03Ag0086400	2	1.4615e-13	0.720891	0.475	0.214	5.41999e-09	-	DNA-directed RNA polymerases I, II, and III subunit
PAxG04Ag0120500	2	1.47246e-13	0.780896	0.338	0.128	5.46063e-09	CCT3	T-complex protein 1 subunit
PAxG06Ag0132100	2	1.50108e-13	0.706653	0.521	0.245	5.56677e-09	-	Belongs to the GroES chaperonin family
PAxG01Ag0079500	2	1.60016e-13	0.526891	0.551	0.26	5.9342e-09	-	Belongs to the TRAFAC class dynamin-like GTPase superfamily. Dynamin Fzo YdjA family
PAxG08Gg0126100	2	1.61897e-13	0.608407	0.411	0.17	6.00396e-09	-	Belongs to the spermidine spermine synthase family
PAxG06Ag0044000	2	1.65528e-13	0.708681	0.338	0.131	6.1386e-09	OZS	Protein of unknown function (DUF1138)
PAxG04Gg0102700	2	1.68799e-13	0.619626	0.456	0.202	6.25989e-09	-	Belongs to the peptidase M16 family
PAxG04Ag0154900	2	1.73125e-13	0.501172	0.297	0.106	6.42035e-09	-	The proteasome is a multicatalytic proteinase complex which is characterized by its ability to cleave peptides with Arg, Phe, Tyr, Leu, and Glu adjacent to the leaving group at neutral or slightly basic pH
PAxG01Gg0375300	2	1.74296e-13	0.825253	0.331	0.127	6.46375e-09	-	protein At3g15000, mitochondrial-like
PAxG09Gg0063400	2	1.79115e-13	0.843038	0.289	0.104	6.64247e-09	-	Ran-binding protein 1 homolog
PAxG12Ag0037900	2	1.81541e-13	0.591317	0.726	0.422	6.73246e-09	-	Phosphoethanolamine N-methyltransferase
PAxG02Gg0131000	2	1.82787e-13	0.629606	0.795	0.505	6.77865e-09	-	Plasminogen activator inhibitor 1 RNA-binding protein-like
PAxG04Ag0151200	2	1.86925e-13	0.67996	0.582	0.3	6.9321e-09	-	PPIases accelerate the folding of proteins. It catalyzes the cis-trans isomerization of proline imidic peptide bonds in oligopeptides
PAxG13Gg0031400	2	1.88124e-13	0.64003	0.426	0.181	6.97659e-09	-	PITH domain-containing protein
PAxG13Gg0072800	2	1.93975e-13	0.867728	0.274	0.095	7.19358e-09	-	Acyl carrier protein
PAxG08Gg0037300	2	1.94934e-13	1.02613	0.251	0.083	7.22912e-09	-	Belongs to the universal ribosomal protein uL23 family
PAxG04Ag0102700	2	1.98621e-13	0.768306	0.502	0.232	7.36587e-09	-	component of the eukaryotic translation initiation factor 3 (eIF-3) complex, which is involved in protein synthesis of a specialized repertoire of mRNAs and, together with other initiation factors, stimulates binding of mRNA and methionyl-tRNAi to the 40S ribosome. The eIF-3 complex specifically targets and initiates translation of a subset of mRNAs involved in cell proliferation
PAxG08Gg0103300	2	2.16822e-13	0.936517	0.384	0.16	8.04085e-09	-	fructose-bisphosphate aldolase
PAxG03Ag0124200	2	2.44574e-13	0.769157	0.426	0.184	9.07001e-09	-	-
PAxG01Gg0037300	2	2.59546e-13	0.933525	0.274	0.094	9.62527e-09	-	60S ribosomal protein
PAxG09Ag0142900	2	2.76718e-13	0.712368	0.437	0.19	1.02621e-08	-	heme protein
PAxG05Ag0196500	2	2.83123e-13	0.460338	0.365	0.142	1.04996e-08	PAF1	The proteasome is a multicatalytic proteinase complex which is characterized by its ability to cleave peptides with Arg, Phe, Tyr, Leu, and Glu adjacent to the leaving group at neutral or slightly basic pH
PAxG06Ag0231400	2	2.87923e-13	0.926683	0.327	0.127	1.06776e-08	-	component of the eukaryotic translation initiation factor 3 (eIF-3) complex, which is involved in protein synthesis of a specialized repertoire of mRNAs and, together with other initiation factors, stimulates binding of mRNA and methionyl-tRNAi to the 40S ribosome. The eIF-3 complex specifically targets and initiates translation of a subset of mRNAs involved in cell proliferation
PAxG05Gg0233800	2	2.92571e-13	0.624327	0.357	0.139	1.085e-08	PFP-ALPHA	Pyrophosphate--fructose 6-phosphate 1-phosphotransferase subunit alpha
PAxG05Gg0180300	2	3.06274e-13	0.61754	0.456	0.203	1.13582e-08	-	Belongs to the universal ribosomal protein uS13 family
PAxG14Gg0094500	2	3.62816e-13	0.580021	0.502	0.227	1.3455e-08	-	proline--tRNA ligase
PAxG19Gg0000200	2	3.89765e-13	0.654348	0.285	0.101	1.44544e-08	CCT3	T-complex protein 1 subunit
PAxG14Gg0100900	2	4.01062e-13	0.765441	0.338	0.133	1.48734e-08	-	-
PAxG08Ag0128800	2	4.01996e-13	0.821731	0.384	0.162	1.4908e-08	-	Belongs to the spermidine spermine synthase family
PAxG07Gg0080600	2	4.07456e-13	1.06581	0.262	0.092	1.51105e-08	-	Provides the precursors necessary for DNA synthesis. Catalyzes the biosynthesis of deoxyribonucleotides from the corresponding ribonucleotides
PAxG02Ag0233500	2	4.21257e-13	0.628687	0.414	0.179	1.56223e-08	-	Belongs to the AAA ATPase family
PAxG03Ag0141600	2	4.25167e-13	0.914164	0.281	0.102	1.57673e-08	-	Glycine--tRNA ligase 1
PAxG01Gg0252100	2	4.3959e-13	0.596032	0.7	0.396	1.63022e-08	-	Belongs to the mitochondrial carrier (TC 2.A.29) family
PAxG01Gg0120500	2	4.70548e-13	0.840675	0.285	0.103	1.74503e-08	-	Golgi to plasma membrane transport
PAxG03Gg0051700	2	4.89745e-13	0.721985	0.354	0.143	1.81622e-08	-	Monothiol glutaredoxin-S15
PAxG16Ag0116200	2	4.96579e-13	0.543213	0.817	0.53	1.84156e-08	-	Belongs to the eukaryotic ribosomal protein eS4 family
PAxG08Gg0040000	2	4.99126e-13	0.619554	0.471	0.214	1.85101e-08	-	Dolichyl-diphosphooligosaccharide--protein glycosyltransferase subunit
PAxG04Ag0101100	2	5.02507e-13	0.659597	0.669	0.381	1.86355e-08	-	60S ribosomal Protein
PAxG01Gg0312900	2	5.4325e-13	0.583572	0.871	0.616	2.01464e-08	-	Protein transport protein Sec61 subunit
PAxG08Ag0058900	2	6.16178e-13	0.765186	0.342	0.136	2.2851e-08	-	Eukaryotic translation initiation factor 2
PAxG04Ag0169000	2	6.16713e-13	0.897843	0.35	0.143	2.28708e-08	-	Glucomannan 4-beta-mannosyltransferase
PAxG06Ag0179800	2	6.17349e-13	0.574625	0.525	0.251	2.28944e-08	RPS27	ribosomal small subunit assembly
PAxG07Gg0012100	2	6.27849e-13	0.686658	0.487	0.228	2.32838e-08	-	Peptidyl-prolyl cis-trans isomerase
PAxG01Gg0256500	2	6.28954e-13	0.624428	0.601	0.305	2.33247e-08	-	Tubulin is the major constituent of microtubules. It binds two moles of GTP, one at an exchangeable site on the beta chain and one at a non-exchangeable site on the alpha chain
PAxG04Gg0203600	2	6.30488e-13	0.611841	0.437	0.191	2.33816e-08	LARS	Belongs to the class-I aminoacyl-tRNA synthetase family
PAxG16Ag0036900	2	6.501e-13	0.774634	0.3	0.111	2.4109e-08	-	component of the eukaryotic translation initiation factor 3 (eIF-3) complex, which is involved in protein synthesis of a specialized repertoire of mRNAs and, together with other initiation factors, stimulates binding of mRNA and methionyl-tRNAi to the 40S ribosome. The eIF-3 complex specifically targets and initiates translation of a subset of mRNAs involved in cell proliferation
PAxG19Gg0041200	2	7.09158e-13	0.736384	0.255	0.087	2.62991e-08	-	Microfibrillar-associated protein
PAxG05Gg0212100	2	7.21173e-13	0.79942	0.354	0.142	2.67447e-08	-	beta-galactosidase
PAxG14Gg0166600	2	7.24151e-13	0.76571	0.373	0.153	2.68551e-08	-	Succinyl-CoA synthetase functions in the citric acid cycle (TCA), coupling the hydrolysis of succinyl-CoA to the synthesis of ATP and thus represents the only step of substrate- level phosphorylation in the TCA. The beta subunit provides nucleotide specificity of the enzyme and binds the substrate succinate, while the binding sites for coenzyme A and phosphate are found in the alpha subunit
PAxG01Gg0107600	2	7.36541e-13	0.569882	0.297	0.109	2.73146e-08	-	hsp70-Hsp90 organizing protein
PAxG01Ag0025900	2	7.49505e-13	0.682702	0.639	0.344	2.77954e-08	-	Belongs to the peptidase A1 family
PAxG09Ag0025900	2	7.73655e-13	0.708357	0.395	0.167	2.8691e-08	-	CHCH-CHCH-like Cx9C, IMS import disulfide relay-system,
PAxG14Ag0106700	2	7.86544e-13	0.826595	0.274	0.096	2.9169e-08	-	Ribosome biogenesis protein Nop16
PAxG10Ag0157700	2	7.87012e-13	0.674671	0.426	0.185	2.91863e-08	-	Eukaryotic translation initiation factor 2
PAxG19Ag0101600	2	8.18051e-13	0.714686	0.422	0.184	3.03374e-08	-	-
PAxG05Gg0208700	2	8.22192e-13	0.888366	0.281	0.102	3.0491e-08	PAF1	The proteasome is a multicatalytic proteinase complex which is characterized by its ability to cleave peptides with Arg, Phe, Tyr, Leu, and Glu adjacent to the leaving group at neutral or slightly basic pH
PAxG18Ag0127600	2	8.34876e-13	0.705504	0.612	0.332	3.09614e-08	-	fiber protein Fb15
PAxG04Gg0105400	2	8.35461e-13	0.769633	0.281	0.101	3.09831e-08	-	Required for maturation of ribosomal RNAs and formation of the large ribosomal subunit
PAxG16Ag0028600	2	8.52638e-13	0.808134	0.376	0.158	3.16201e-08	-	Ribosomal RNA small subunit methyltransferase
PAxG14Ag0105300	2	8.61931e-13	0.678481	0.456	0.209	3.19647e-08	-	60S ribosomal protein
PAxG06Ag0218500	2	8.97158e-13	0.762142	0.312	0.117	3.32711e-08	-	Belongs to the glycosyltransferase 31 family
PAxG10Ag0118700	2	9.01592e-13	0.986679	0.262	0.093	3.34356e-08	-	DNA-dependent RNA polymerase catalyzes the transcription of DNA into RNA using the four ribonucleoside triphosphates as substrates
PAxG10Ag0171000	2	9.16665e-13	0.726046	0.369	0.153	3.39945e-08	-	RNA-binding component of the eukaryotic translation initiation factor 3 (eIF-3) complex, which is involved in protein synthesis of a specialized repertoire of mRNAs and, together with other initiation factors, stimulates binding of mRNA and methionyl-tRNAi to the 40S ribosome. The eIF-3 complex specifically targets and initiates translation of a subset of mRNAs involved in cell proliferation. Thi…
PAxG06Gg0064500	2	9.83956e-13	1.04586	0.27	0.098	3.649e-08	-	39S ribosomal protein
PAxG10Ag0165800	2	1.04773e-12	0.590001	0.331	0.128	3.8855e-08	-	Belongs to the lyase 1 family. Adenylosuccinate lyase subfamily
PAxG19Ag0100900	2	1.06107e-12	0.742419	0.373	0.157	3.93496e-08	-	transcription factor
PAxG14Gg0110900	2	1.09808e-12	0.686365	0.266	0.092	4.07223e-08	-	Dol-P-Man Man(5)GlcNAc(2)-PP-Dol
PAxG19Ag0064700	2	1.12205e-12	0.824925	0.319	0.125	4.16112e-08	-	Ubiquinol-cytochrome c reductase complex 6.7 kDa protein-like
PAxG06Gg0196700	2	1.14066e-12	0.878124	0.278	0.1	4.23015e-08	-	Small nuclear ribonucleoprotein
PAxG01Ag0323500	2	1.17612e-12	0.530286	0.354	0.142	4.36163e-08	-	ATP synthase mitochondrial F1 complex assembly factor
PAxG01Ag0151700	2	1.20399e-12	0.722579	0.255	0.087	4.465e-08	-	CCAAT enhancer-binding protein
PAxG18Ag0086100	2	1.23116e-12	0.844415	0.335	0.133	4.56578e-08	HIST1H1B	Histone cluster 1, H1b
PAxG14Gg0065700	2	1.23329e-12	0.734002	0.384	0.161	4.57366e-08	-	-
PAxG09Gg0136700	2	1.23361e-12	0.693462	0.544	0.268	4.57486e-08	-	Lysosomal beta glucosidase-like
PAxG12Gg0091000	2	1.29272e-12	0.593123	0.696	0.411	4.79404e-08	-	Belongs to the EF-1-beta EF-1-delta family
PAxG08Ag0031200	2	1.29455e-12	0.816586	0.278	0.1	4.80083e-08	-	Nucleolar complex protein 2 homolog
PAxG01Gg0427500	2	1.40447e-12	0.58921	0.278	0.098	5.20847e-08	NTRB	Belongs to the class-II pyridine nucleotide-disulfide oxidoreductase family
PAxG08Gg0038900	2	1.44844e-12	0.578189	0.76	0.462	5.37155e-08	-	Belongs to the universal ribosomal protein uS8 family
PAxG05Gg0174700	2	1.49238e-12	0.517508	0.779	0.472	5.53449e-08	-	This is a component of the ubiquinol-cytochrome c reductase complex (complex III or cytochrome b-c1 complex), which is part of the mitochondrial respiratory chain. This protein may mediate formation of the complex between cytochromes c and c1
PAxG17Ag0151800	2	1.4963e-12	0.67369	0.471	0.219	5.54903e-08	-	Tubulin is the major constituent of microtubules. It binds two moles of GTP, one at an exchangeable site on the beta chain and one at a non-exchangeable site on the alpha chain
PAxG14Gg0100200	2	1.58447e-12	0.593835	0.57	0.286	5.87599e-08	-	Cytochrome c oxidase subunit
PAxG15Gg0087500	2	1.60864e-12	0.982897	0.274	0.1	5.96563e-08	-	DUF167
PAxG05Ag0072200	2	1.63758e-12	0.904224	0.35	0.143	6.07298e-08	-	Succinyl-CoA synthetase functions in the citric acid cycle (TCA), coupling the hydrolysis of succinyl-CoA to the synthesis of ATP and thus represents the only step of substrate- level phosphorylation in the TCA. The alpha subunit of the enzyme binds the substrates coenzyme A and phosphate, while succinate binding and nucleotide specificity is provided by the beta subunit
PAxG04Ag0104800	2	1.80077e-12	0.652637	0.487	0.231	6.67815e-08	-	Belongs to the peptidase M16 family
PAxG15Ag0093200	2	2.03129e-12	0.821684	0.262	0.093	7.53305e-08	SNRNP200	U5 small nuclear ribonucleoprotein 200 kDa
PAxG10Gg0205500	2	2.17902e-12	0.650551	0.426	0.191	8.08091e-08	-	RNA-binding protein
PAxG02Gg0056300	2	2.19327e-12	0.573675	0.608	0.32	8.13375e-08	-	CS domain
PAxG14Ag0132500	2	2.209e-12	0.691855	0.601	0.323	8.19207e-08	-	Seems to be required for maximal rate of protein biosynthesis. Enhances ribosome dissociation into subunits and stabilizes the binding of the initiator Met-tRNA(I) to 40 S ribosomal subunits
PAxG05Ag0128900	2	2.31145e-12	0.749321	0.365	0.155	8.572e-08	-	Sas10/Utp3/C1D family
PAxG02Gg0232300	2	2.49712e-12	0.56189	0.567	0.273	9.26057e-08	FKBP15-1	Peptidyl-prolyl cis-trans isomerase
PAxG10Ag0210200	2	2.50389e-12	0.755833	0.354	0.146	9.28567e-08	-	Argininosuccinate synthase
PAxG16Gg0115800	2	2.56903e-12	0.514886	0.772	0.507	9.52726e-08	-	Belongs to the eukaryotic ribosomal protein eS4 family
PAxG19Gg0075600	2	2.81432e-12	0.590801	0.3	0.113	1.04369e-07	AKHSDH1	Bifunctional aspartokinase homoserine dehydrogenase
PAxG04Ag0095800	2	2.82511e-12	0.54389	0.745	0.445	1.04769e-07	-	S-adenosylmethionine decarboxylase
PAxG13Ag0131800	2	2.91757e-12	0.613044	0.536	0.256	1.08198e-07	-	Eukaryotic translation initiation factor 2 subunit
PAxG06Gg0226600	2	3.1453e-12	0.501092	0.548	0.265	1.16644e-07	-	The proteasome is a multicatalytic proteinase complex which is characterized by its ability to cleave peptides with Arg, Phe, Tyr, Leu, and Glu adjacent to the leaving group at neutral or slightly basic pH
PAxG01Ag0221100	2	3.26111e-12	0.72905	0.365	0.154	1.20938e-07	-	citrate synthase
PAxG14Gg0108200	2	3.4618e-12	0.784006	0.327	0.133	1.28381e-07	-	60S ribosomal protein
PAxG01Ag0010600	2	3.49828e-12	0.551209	0.411	0.177	1.29734e-07	-	Callose synthase
PAxG04Gg0190900	2	3.53236e-12	0.780655	0.293	0.112	1.30998e-07	-	Belongs to the chaperonin (HSP60) family
PAxG07Gg0084200	2	3.55263e-12	0.734936	0.262	0.093	1.31749e-07	-	Developmentally-regulated GTP-binding protein
PAxG06Gg0071800	2	3.56683e-12	0.97227	0.27	0.098	1.32276e-07	-	The proteasome is a multicatalytic proteinase complex which is characterized by its ability to cleave peptides with Arg, Phe, Tyr, Leu, and Glu adjacent to the leaving group at neutral or slightly basic pH
PAxG01Ag0150300	2	3.81318e-12	0.595355	0.414	0.183	1.41412e-07	PAE1	The proteasome is a multicatalytic proteinase complex which is characterized by its ability to cleave peptides with Arg, Phe, Tyr, Leu, and Glu adjacent to the leaving group at neutral or slightly basic pH
PAxG04Ag0168400	2	3.88427e-12	0.585799	0.331	0.132	1.44048e-07	-	Cytochrome b-c1 complex subunit 9-like
PAxG08Gg0002600	2	3.88645e-12	0.40808	0.3	0.113	1.44129e-07	-	7-dehydrocholesterol reductase
PAxG06Ag0139600	2	3.9095e-12	0.657224	0.323	0.128	1.44984e-07	-	Transmembrane protein 258-like
PAxG13Gg0050100	2	4.04568e-12	0.859192	0.316	0.125	1.50034e-07	-	assists the folding of proteins upon ATP hydrolysis
PAxG10Gg0114400	2	4.17068e-12	1.05894	0.312	0.125	1.5467e-07	-	Dihydrolipoamide acetyltransferase component of pyruvate dehydrogenase complex
PAxG05Ag0151700	2	4.20791e-12	0.995856	0.255	0.09	1.5605e-07	-	lysM domain-containing GPI-anchored protein
PAxG19Ag0091500	2	4.40136e-12	0.523379	0.369	0.152	1.63225e-07	-	Angio-associated migratory cell
PAxG16Ag0016900	2	4.54305e-12	0.785186	0.274	0.1	1.68479e-07	-	Protein ZINC INDUCED
PAxG01Gg0281600	2	4.5952e-12	0.79203	0.327	0.133	1.70413e-07	-	SWI complex, BAF60b domains
PAxG05Ag0009100	2	4.87276e-12	0.533951	0.722	0.407	1.80706e-07	-	Calreticulin
PAxG09Gg0044700	2	4.88463e-12	0.71624	0.251	0.089	1.81146e-07	-	Involved in the biogenesis of the 60S ribosomal subunit
PAxG03Gg0108200	2	4.98686e-12	0.594899	0.441	0.199	1.84938e-07	-	Histone deacetylase complex subunit SAP18-like
PAxG06Ag0109300	2	5.03137e-12	0.589197	0.646	0.365	1.86588e-07	-	2,3-bisphosphoglycerate-independent phosphoglycerate
PAxG17Gg0167700	2	5.66902e-12	0.632673	0.722	0.465	2.10236e-07	-	-
PAxG09Gg0052900	2	5.74842e-12	0.521588	0.73	0.435	2.1318e-07	-	Belongs to the mitochondrial carrier (TC 2.A.29) family
PAxG08Ag0115200	2	5.90526e-12	0.848392	0.251	0.089	2.18997e-07	GH9B6	Endoglucanase
PAxG18Gg0124000	2	6.40591e-12	0.648632	0.464	0.222	2.37563e-07	-	Protein of unknown function (DUF4050)
PAxG09Gg0041700	2	6.69401e-12	0.299534	0.357	0.144	2.48247e-07	-	-
PAxG12Ag0084200	2	6.82896e-12	0.69465	0.376	0.164	2.53252e-07	NDPK2	Nucleoside diphosphate kinase
PAxG14Gg0097800	2	6.914e-12	0.502272	0.817	0.536	2.56406e-07	-	Belongs to the small GTPase superfamily. Arf family
PAxG02Gg0159800	2	7.17982e-12	0.624026	0.418	0.184	2.66263e-07	-	-
PAxG08Gg0086700	2	7.26983e-12	0.623105	0.335	0.136	2.69602e-07	-	DNA-dependent RNA polymerase catalyzes the transcription of DNA into RNA using the four ribonucleoside triphosphates as substrates
PAxG06Gg0002900	2	7.67913e-12	0.567719	0.586	0.3	2.8478e-07	-	heat shock
PAxG17Gg0010500	2	7.71283e-12	0.590145	0.578	0.302	2.8603e-07	-	-
PAxG10Ag0140900	2	7.80285e-12	0.88453	0.259	0.095	2.89369e-07	-	phosphate transporter PHO1 homolog
PAxG06Gg0216000	2	7.83308e-12	0.633369	0.304	0.118	2.9049e-07	-	Serine hydroxymethyltransferase
PAxG17Gg0173600	2	7.87871e-12	0.750343	0.342	0.141	2.92182e-07	-	26S proteasome non-ATPase regulatory subunit
PAxG06Gg0215700	2	7.95578e-12	0.753942	0.365	0.157	2.9504e-07	-	Mitochondrial ATP synthase g subunit
PAxG14Ag0118300	2	7.97821e-12	0.627418	0.278	0.102	2.95872e-07	-	50S ribosomal protein
PAxG14Gg0133400	2	8.03567e-12	0.574634	0.293	0.11	2.98003e-07	-	Small ubiquitin-related modifier
PAxG19Ag0062900	2	8.80011e-12	0.562546	0.323	0.129	3.26352e-07	EXP2	Rare lipoprotein A (RlpA)-like double-psi beta-barrel
PAxG18Gg0011400	2	8.84369e-12	0.830817	0.266	0.097	3.27968e-07	-	Component of the eukaryotic translation initiation factor 3 (eIF-3) complex, which is involved in protein synthesis and, together with other initiation factors, stimulates binding of mRNA and methionyl-tRNAi to the 40S ribosome
PAxG10Ag0191700	2	8.99079e-12	0.553645	0.722	0.438	3.33423e-07	EF1	This protein promotes the GTP-dependent binding of aminoacyl-tRNA to the A-site of ribosomes during protein biosynthesis
PAxG18Gg0049200	2	9.20393e-12	0.573866	0.54	0.269	3.41328e-07	-	Far upstream element-binding protein
PAxG09Gg0087500	2	1.01457e-11	0.643317	0.51	0.253	3.76252e-07	-	Binds the poly(A) tail of mRNA
PAxG05Ag0163700	2	1.03437e-11	0.465353	0.901	0.696	3.83597e-07	-	protein ROOT PRIMORDIUM DEFECTIVE
PAxG15Ag0130000	2	1.05503e-11	0.682848	0.608	0.326	3.91259e-07	-	60S ribosomal Protein
PAxG14Gg0135100	2	1.07331e-11	0.51405	0.684	0.373	3.98036e-07	PDIL2-3	Belongs to the protein disulfide isomerase family
PAxG12Gg0024200	2	1.0765e-11	0.724483	0.27	0.1	3.99221e-07	-	Cyclin-dependent kinase
PAxG01Gg0145300	2	1.11345e-11	0.593228	0.449	0.207	4.12922e-07	-	Thioredoxin
PAxG10Gg0194800	2	1.14868e-11	0.459256	0.875	0.64	4.25987e-07	EF1	This protein promotes the GTP-dependent binding of aminoacyl-tRNA to the A-site of ribosomes during protein biosynthesis
PAxG04Gg0154300	2	1.1954e-11	0.598204	0.479	0.225	4.43315e-07	-	Triosephosphate isomerase
PAxG16Ag0024300	2	1.21872e-11	0.572484	0.703	0.417	4.51963e-07	-	Tubulin is the major constituent of microtubules. It binds two moles of GTP, one at an exchangeable site on the beta chain and one at a non-exchangeable site on the alpha chain
PAxG04Ag0170000	2	1.21884e-11	0.557	0.639	0.356	4.52007e-07	AXS2	UDP-D-apiose UDP-D-xylose synthase
PAxG15Ag0030100	2	1.25766e-11	0.569679	0.468	0.217	4.66405e-07	-	3,4-dihydroxy-2-butanone kinase
PAxG07Ag0095700	2	1.43162e-11	0.765795	0.316	0.127	5.30916e-07	-	Removal of H(2)O(2), oxidation of toxic reductants, biosynthesis and degradation of lignin, suberization, auxin catabolism, response to environmental stresses such as wounding, pathogen attack and oxidative stress
PAxG07Gg0131600	2	1.46906e-11	0.638441	0.335	0.136	5.44802e-07	-	DDB1- and CUL4-associated factor
PAxG01Ag0215100	2	1.47495e-11	0.39576	0.418	0.184	5.46986e-07	-	Belongs to the EF-1-beta EF-1-delta family
PAxG10Gg0182300	2	1.51378e-11	0.532886	0.513	0.253	5.61385e-07	-	-
PAxG08Gg0065800	2	1.52706e-11	0.656441	0.346	0.144	5.66312e-07	KS	Belongs to the terpene synthase family
PAxG01Ag0311000	2	1.53053e-11	0.822293	0.308	0.124	5.67597e-07	-	-
PAxG17Ag0190900	2	1.5319e-11	0.859374	0.251	0.092	5.68105e-07	-	Histone H2B
PAxG01Gg0025600	2	1.57612e-11	0.623187	0.319	0.129	5.84504e-07	-	NADH dehydrogenase ubiquinone 1 alpha subcomplex subunit
PAxG05Ag0138500	2	1.58048e-11	0.617434	0.407	0.181	5.86121e-07	-	Cytochrome c oxidase subunit 6b-1-like
PAxG08Ag0040500	2	1.63566e-11	0.528308	0.817	0.533	6.06583e-07	-	-
PAxG15Ag0027400	2	1.78435e-11	0.487045	0.821	0.598	6.61724e-07	-	Belongs to the eukaryotic ribosomal protein eL19 family
PAxG09Ag0085100	2	1.79131e-11	0.568025	0.567	0.297	6.64308e-07	-	Binds the poly(A) tail of mRNA
PAxG06Ag0157900	2	1.80085e-11	0.565799	0.426	0.195	6.67843e-07	-	Lysyl-tRNA synthetase
PAxG01Ag0168000	2	1.82042e-11	0.546699	0.35	0.148	6.75104e-07	-	The coatomer is a cytosolic protein complex that binds to dilysine motifs and reversibly associates with Golgi non- clathrin-coated vesicles, which further mediate biosynthetic protein transport from the ER, via the Golgi up to the trans Golgi network. Coatomer complex is required for budding from Golgi membranes, and is essential for the retrograde Golgi-to-ER transport of dilysine-tagged protei…
PAxG01Gg0262100	2	1.94256e-11	0.604636	0.768	0.497	7.20397e-07	-	U6 snRNA-associated Sm-like protein
PAxG15Ag0127900	2	1.97941e-11	0.501638	0.331	0.133	7.34064e-07	-	DNA-directed RNA polymerases I, II, and III subunit
PAxG02Ag0091600	2	2.00555e-11	0.51216	0.342	0.141	7.43756e-07	-	Phosphate-induced protein 1 conserved region
PAxG15Gg0088500	2	2.03905e-11	0.644786	0.255	0.092	7.56183e-07	SNRNP200	U5 small nuclear ribonucleoprotein 200 kDa
PAxG14Gg0054200	2	2.07017e-11	0.552263	0.441	0.206	7.67724e-07	PBF1	The proteasome is a multicatalytic proteinase complex which is characterized by its ability to cleave peptides with Arg, Phe, Tyr, Leu, and Glu adjacent to the leaving group at neutral or slightly basic pH
PAxG09Ag0036600	2	2.10114e-11	0.684805	0.365	0.158	7.79209e-07	-	DEAD-box ATP-dependent RNA helicase
PAxG12Gg0113700	2	2.11607e-11	0.579544	0.673	0.384	7.84745e-07	-	BAG family molecular chaperone regulator
PAxG05Ag0223300	2	2.19206e-11	0.837987	0.266	0.1	8.12925e-07	PFP-ALPHA	Pyrophosphate--fructose 6-phosphate 1-phosphotransferase subunit alpha
PAxG05Ag0001700	2	2.20284e-11	0.575698	0.551	0.284	8.16924e-07	-	hydrophobic protein
PAxG09Ag0065900	2	2.33806e-11	0.866901	0.259	0.096	8.6707e-07	-	malonyl-CoA-acyl carrier protein transacylase
PAxG14Gg0157700	2	2.36485e-11	0.64104	0.255	0.093	8.77004e-07	-	COP9 signalosome complex subunit
PAxG12Ag0058600	2	2.5035e-11	0.631077	0.316	0.127	9.28424e-07	-	ATP synthase subunit gamma
PAxG04Ag0185500	2	2.52523e-11	0.529773	0.475	0.226	9.36481e-07	-	Ankyrin repeat domain-containing protein
PAxG12Ag0098000	2	2.55277e-11	0.534908	0.829	0.544	9.46695e-07	-	Belongs to the ClpA ClpB family
PAxG18Gg0066700	2	2.55599e-11	0.522476	0.346	0.144	9.4789e-07	-	Belongs to the nucleosome assembly protein (NAP) family
PAxG19Gg0064500	2	2.56562e-11	0.616067	0.517	0.258	9.5146e-07	-	Eukaryotic peptide chain release factor GTP-binding
PAxG02Ag0224200	2	2.5929e-11	0.457572	0.471	0.221	9.61576e-07	-	Guanine nucleotide-binding protein-like 3 homolog
PAxG03Gg0176600	2	2.77365e-11	0.663897	0.38	0.168	1.02861e-06	-	Nascent polypeptide-associated complex subunit alpha-like
PAxG16Gg0084000	2	2.82679e-11	0.536633	0.395	0.173	1.04831e-06	-	Cell division
PAxG06Ag0206000	2	2.85946e-11	0.497792	0.392	0.172	1.06043e-06	RPT1A	Belongs to the AAA ATPase family
PAxG15Ag0031400	2	2.8929e-11	0.589711	0.681	0.384	1.07283e-06	-	Belongs to the eukaryotic ribosomal protein eS4 family
PAxG18Gg0126000	2	2.91571e-11	0.497179	0.502	0.245	1.08129e-06	-	Cupin superfamily protein
PAxG15Ag0027800	2	2.95273e-11	0.586601	0.582	0.311	1.09502e-06	BTF3	Nascent polypeptide-associated complex subunit beta
PAxG14Ag0131600	2	3.00802e-11	0.575795	0.601	0.321	1.11552e-06	PDIL2-3	Belongs to the protein disulfide isomerase family
PAxG15Gg0030100	2	3.09306e-11	0.526586	0.677	0.386	1.14706e-06	-	Belongs to the eukaryotic ribosomal protein eS4 family
PAxG14Gg0018100	2	3.13311e-11	0.541279	0.715	0.409	1.16191e-06	-	Binds the poly(A) tail of mRNA
PAxG14Ag0121400	2	3.13337e-11	0.626588	0.365	0.158	1.16201e-06	-	component of the eukaryotic translation initiation factor 3 (eIF-3) complex, which is involved in protein synthesis of a specialized repertoire of mRNAs and, together with other initiation factors, stimulates binding of mRNA and methionyl-tRNAi to the 40S ribosome. The eIF-3 complex specifically targets and initiates translation of a subset of mRNAs involved in cell proliferation
PAxG01Gg0087100	2	3.34999e-11	0.549166	0.426	0.198	1.24234e-06	-	Belongs to the glycosyl hydrolase 28 family
PAxG09Gg0081800	2	3.53052e-11	0.539978	0.316	0.126	1.30929e-06	-	SWI complex, BAF60b domains
PAxG09Ag0027600	2	3.67784e-11	0.657811	0.259	0.096	1.36393e-06	-	Triosephosphate isomerase
PAxG05Gg0147100	2	3.68761e-11	0.485257	0.422	0.194	1.36755e-06	-	Cytochrome c oxidase subunit 6b-1-like
PAxG13Gg0009700	2	3.7257e-11	0.618094	0.251	0.093	1.38168e-06	-	RNA-binding component of the eukaryotic translation initiation factor 3 (eIF-3) complex, which is involved in protein synthesis of a specialized repertoire of mRNAs and, together with other initiation factors, stimulates binding of mRNA and methionyl-tRNAi to the 40S ribosome. The eIF-3 complex specifically targets and initiates translation of a subset of mRNAs involved in cell proliferation
PAxG04Gg0034700	2	3.77632e-11	0.653952	0.414	0.194	1.40045e-06	-	mRNA cap-binding component of the eukaryotic translation initiation factor 3 (eIF-3) complex, which is involved in protein synthesis of a specialized repertoire of mRNAs and, together with other initiation factors, stimulates binding of mRNA and methionyl-tRNAi to the 40S ribosome. The eIF-3 complex specifically targets and initiates translation of a subset of mRNAs involved in cell proliferation…
PAxG01Gg0408400	2	3.83803e-11	0.616173	0.365	0.161	1.42334e-06	-	Ribonuclease UK114-like
PAxG05Ag0069200	2	3.86704e-11	0.768527	0.376	0.168	1.43409e-06	-	Provides the precursors necessary for DNA synthesis. Catalyzes the biosynthesis of deoxyribonucleotides from the corresponding ribonucleotides
PAxG04Ag0150800	2	4.00453e-11	0.580837	0.441	0.206	1.48508e-06	-	Translocon-associated protein subunit
PAxG06Gg0130600	2	4.02641e-11	0.667889	0.521	0.265	1.49319e-06	-	Belongs to the GroES chaperonin family
PAxG09Gg0024100	2	4.1016e-11	0.699046	0.354	0.155	1.52108e-06	-	CHCH-CHCH-like Cx9C, IMS import disulfide relay-system,
PAxG01Ag0251100	2	4.11973e-11	0.486634	0.81	0.547	1.5278e-06	-	Structural maintenance of chromosomes protein
PAxG01Ag0374500	2	4.30559e-11	0.495935	0.783	0.513	1.59673e-06	-	Belongs to the 14-3-3 family
PAxG09Gg0007400	2	4.73534e-11	0.582907	0.532	0.272	1.7561e-06	-	Belongs to the chaperonin (HSP60) family
PAxG12Gg0046500	2	4.75566e-11	0.602128	0.35	0.149	1.76364e-06	-	Peroxisome biogenesis protein
PAxG01Gg0287500	2	4.77075e-11	0.532231	0.73	0.453	1.76923e-06	-	Binds the poly(A) tail of mRNA
PAxG14Ag0165100	2	4.77491e-11	0.588535	0.331	0.139	1.77078e-06	-	Succinyl-CoA synthetase functions in the citric acid cycle (TCA), coupling the hydrolysis of succinyl-CoA to the synthesis of ATP and thus represents the only step of substrate- level phosphorylation in the TCA. The beta subunit provides nucleotide specificity of the enzyme and binds the substrate succinate, while the binding sites for coenzyme A and phosphate are found in the alpha subunit
PAxG08Ag0156400	2	4.90865e-11	0.430827	0.536	0.266	1.82037e-06	-	Belongs to the universal ribosomal protein uL22 family
PAxG01Ag0038100	2	5.03256e-11	0.950404	0.278	0.111	1.86632e-06	-	60S ribosomal protein
PAxG09Gg0022700	2	5.16439e-11	0.57331	0.369	0.159	1.91521e-06	-	Belongs to the histone H2B family
PAxG12Ag0030200	2	5.18501e-11	0.613154	0.567	0.304	1.92286e-06	-	eukaryotic translation initiation factor
PAxG05Ag0200000	2	5.1902e-11	0.827065	0.281	0.111	1.92478e-06	-	beta-galactosidase
PAxG13Ag0024500	2	5.21192e-11	0.412228	0.445	0.202	1.93284e-06	-	Carrier of the growing fatty acid chain in fatty acid biosynthesis
PAxG17Ag0121500	2	5.21334e-11	0.539401	0.711	0.441	1.93337e-06	-	60S ribosomal Protein
PAxG02Ag0184200	2	5.3786e-11	1.03441	0.255	0.098	1.99465e-06	-	Phosphoribosylformylglycinamidine cyclo-ligase, chloroplastic mitochondrial-like
PAxG06Ag0221800	2	5.4926e-11	0.824681	0.281	0.111	2.03693e-06	-	Serine hydroxymethyltransferase
PAxG08Ag0127300	2	5.70975e-11	0.742153	0.297	0.119	2.11746e-06	-	ATP-dependent Clp protease adaptor protein ClpS
PAxG01Ag0344300	2	5.88545e-11	0.742383	0.262	0.099	2.18262e-06	-	Dihydrolipoyllysine-residue succinyltransferase component of 2-oxoglutarate dehydrogenase complex
PAxG11Ag0070300	2	5.92118e-11	0.721998	0.255	0.096	2.19587e-06	-	Belongs to the universal ribosomal protein uS11 family
PAxG12Ag0071800	2	6.53079e-11	1.00935	0.259	0.1	2.42195e-06	-	Exosome complex component
PAxG04Gg0087600	2	6.53917e-11	0.671398	0.357	0.158	2.42505e-06	-	-
PAxG03Gg0087000	2	6.5466e-11	0.493061	0.624	0.348	2.42781e-06	-	Essential subunit of the N-oligosaccharyl transferase (OST) complex which catalyzes the transfer of a high mannose oligosaccharide from a lipid-linked oligosaccharide donor to an asparagine residue within an Asn-X-Ser Thr consensus motif in nascent polypeptide chains
PAxG01Ag0297500	2	6.80859e-11	0.79752	0.312	0.13	2.52497e-06	-	Classical arabinogalactan protein 1-like
PAxG05Gg0000900	2	6.99129e-11	0.747259	0.407	0.194	2.59272e-06	-	Belongs to the class-I aminoacyl-tRNA synthetase family
PAxG12Gg0044100	2	7.11254e-11	0.523866	0.665	0.387	2.63768e-06	-	Phosphoethanolamine N-methyltransferase
PAxG10Ag0005700	2	7.13038e-11	0.595745	0.335	0.141	2.6443e-06	-	50S ribosomal protein L18
PAxG06Gg0150700	2	7.17368e-11	0.585886	0.331	0.141	2.66036e-06	-	DNA-directed RNA polymerases I, II, and III subunit
PAxG03Gg0131700	2	7.20544e-11	0.967928	0.27	0.107	2.67214e-06	-	26S proteasome non-atpase regulatory subunit
PAxG18Ag0078600	2	7.31572e-11	0.683253	0.308	0.127	2.71304e-06	-	Cell division cycle protein 27 homolog
PAxG08Gg0030800	2	7.45647e-11	1.03736	0.266	0.107	2.76523e-06	-	Mitochondrial membrane ATP synthase (F(1)F(0) ATP synthase or Complex V) produces ATP from ADP in the presence of a proton gradient across the membrane which is generated by electron transport complexes of the respiratory chain. F-type ATPases consist of two structural domains, F(1) - containing the extramembraneous catalytic core, and F(0) - containing the membrane proton channel, linked togethe…
PAxG08Ag0150700	2	7.52049e-11	0.608808	0.452	0.218	2.78897e-06	-	DAG protein
PAxG02Ag0063800	2	7.68928e-11	0.546601	0.403	0.184	2.85157e-06	-	This is a component of the ubiquinol-cytochrome c reductase complex (complex III or cytochrome b-c1 complex), which is part of the mitochondrial respiratory chain. This protein may mediate formation of the complex between cytochromes c and c1
PAxG12Ag0073500	2	7.7428e-11	0.438083	0.49	0.235	2.87142e-06	-	Triose phosphate phosphate translocator, non-green plastid
PAxG05Gg0089700	2	7.87386e-11	0.51481	0.365	0.158	2.92002e-06	-	RNA polymerase I-specific transcription initiation factor
PAxG14Ag0120000	2	7.93841e-11	0.597002	0.27	0.105	2.94396e-06	-	Phosphoglycerate mutase family
PAxG10Ag0190000	2	7.96111e-11	0.480027	0.722	0.445	2.95238e-06	-	Belongs to the universal ribosomal protein uS12 family
PAxG02Ag0065800	2	8.24165e-11	0.593953	0.376	0.171	3.05642e-06	-	DUF218 domain
PAxG03Gg0108800	2	8.4089e-11	0.577026	0.662	0.379	3.11844e-06	-	rhamnose biosynthetic enzyme
PAxG16Gg0080400	2	8.56893e-11	0.502332	0.312	0.126	3.17779e-06	PURA	Plays an important role in the de novo pathway and in the salvage pathway of purine nucleotide biosynthesis. Catalyzes the first commited step in the biosynthesis of AMP from IMP
PAxG03Ag0044100	2	8.76359e-11	0.574406	0.308	0.126	3.24998e-06	NAA16	NatA auxiliary
PAxG02Gg0022100	2	8.78654e-11	0.742772	0.323	0.138	3.25849e-06	-	-
PAxG18Ag0059600	2	8.82129e-11	0.672614	0.373	0.171	3.27138e-06	-	Belongs to the GroES chaperonin family
PAxG02Ag0188700	2	9.05027e-11	0.593634	0.433	0.206	3.35629e-06	RPL18	60S ribosomal protein
PAxG16Ag0047500	2	9.05394e-11	0.50298	0.266	0.101	3.35765e-06	-	isoform X1
PAxG05Gg0215700	2	9.22996e-11	0.63386	0.308	0.126	3.42293e-06	-	-
PAxG14Ag0105700	2	9.2397e-11	0.792151	0.346	0.152	3.42654e-06	-	UDP-glucuronic acid decarboxylase
PAxG06Ag0141300	2	9.88998e-11	0.575871	0.392	0.18	3.6677e-06	-	Belongs to the nucleosome assembly protein (NAP) family
PAxG06Ag0117100	2	1.01087e-10	0.609217	0.285	0.113	3.74879e-06	-	Pectate lyase
PAxG18Ag0094000	2	1.05113e-10	0.957805	0.255	0.099	3.8981e-06	-	5'-nucleotidase domain-containing protein
PAxG01Gg0253300	2	1.05615e-10	0.349302	0.293	0.116	3.91674e-06	-	U6 snRNA-associated Sm-like protein
PAxG03Gg0040200	2	1.05974e-10	0.434529	0.422	0.194	3.93004e-06	-	DNA-directed RNA polymerase III subunit
PAxG10Gg0021700	2	1.06559e-10	0.586858	0.654	0.376	3.95173e-06	-	NADH dehydrogenase ubiquinone 1 alpha subcomplex subunit
PAxG16Ag0059800	2	1.08397e-10	0.551913	0.266	0.102	4.01992e-06	-	Belongs to the universal ribosomal protein uL22 family
PAxG06Gg0138100	2	1.09634e-10	0.573735	0.289	0.115	4.06576e-06	-	Transmembrane protein 258-like
PAxG17Ag0124600	2	1.11967e-10	0.588086	0.304	0.124	4.1523e-06	-	Belongs to the class-I aminoacyl-tRNA synthetase family
PAxG13Gg0093400	2	1.13189e-10	0.840301	0.297	0.121	4.1976e-06	-	Domain of unknown function (DUF543)
PAxG06Ag0051400	2	1.1716e-10	0.523577	0.654	0.368	4.34487e-06	-	Outer envelope pore protein 16-3, chloroplastic
PAxG07Ag0019200	2	1.17864e-10	0.648413	0.483	0.249	4.37097e-06	-	Phosphatidylinositol phosphatidylcholine transfer protein
PAxG11Gg0131100	2	1.19358e-10	0.61898	0.437	0.213	4.42638e-06	-	rnps1,sr45
PAxG04Ag0137000	2	1.22688e-10	0.578112	0.449	0.213	4.5499e-06	-	The coatomer is a cytosolic protein complex that binds to dilysine motifs and reversibly associates with Golgi non- clathrin-coated vesicles, which further mediate biosynthetic protein transport from the ER, via the Golgi up to the trans Golgi network. Coatomer complex is required for budding from Golgi membranes, and is essential for the retrograde Golgi-to-ER transport of dilysine-tagged protei…
PAxG06Ag0239300	2	1.23385e-10	0.453542	0.658	0.365	4.57574e-06	-	The coatomer is a cytosolic protein complex that binds to dilysine motifs and reversibly associates with Golgi non- clathrin-coated vesicles, which further mediate biosynthetic protein transport from the ER, via the Golgi up to the trans Golgi network. Coatomer complex is required for budding from Golgi membranes, and is essential for the retrograde Golgi-to-ER transport of dilysine-tagged protei…
PAxG04Ag0074000	2	1.24943e-10	0.605048	0.422	0.199	4.63351e-06	-	component of the eukaryotic translation initiation factor 3 (eIF-3) complex, which is involved in protein synthesis of a specialized repertoire of mRNAs and, together with other initiation factors, stimulates binding of mRNA and methionyl-tRNAi to the 40S ribosome. The eIF-3 complex specifically targets and initiates translation of a subset of mRNAs involved in cell proliferation
PAxG05Gg0220500	2	1.25696e-10	0.513195	0.7	0.427	4.66144e-06	-	Endoplasmin homolog
PAxG19Gg0051500	2	1.2652e-10	0.61469	0.376	0.169	4.69198e-06	-	-
PAxG10Ag0021300	2	1.29686e-10	0.519881	0.635	0.362	4.80939e-06	-	NADH dehydrogenase ubiquinone 1 alpha subcomplex subunit
PAxG01Gg0075100	2	1.37054e-10	0.505987	0.392	0.176	5.08265e-06	-	ABC transporter F family member
PAxG04Ag0103900	2	1.431e-10	0.462101	0.586	0.304	5.30687e-06	RGP2	Alpha-1,4-glucan-protein synthase UDP-forming
PAxG01Ag0260200	2	1.43107e-10	0.542691	0.464	0.227	5.30712e-06	-	Tubulin is the major constituent of microtubules. It binds two moles of GTP, one at an exchangeable site on the beta chain and one at a non-exchangeable site on the alpha chain
PAxG03Gg0048200	2	1.49535e-10	0.575816	0.281	0.112	5.54551e-06	NAA16	NatA auxiliary
PAxG12Ag0069000	2	1.51864e-10	0.702341	0.498	0.254	5.63189e-06	-	Nucleobase-ascorbate transporter
PAxG08Gg0124300	2	1.53024e-10	0.47089	0.285	0.113	5.67491e-06	-	threonine-tRNA ligase
PAxG01Ag0276000	2	1.54851e-10	0.613551	0.414	0.196	5.74266e-06	-	Soluble inorganic pyrophosphatase
[truncated: 1,376 more rows]

## Sheet: Stage 3
Table S2: List of the cluster-enriched genes.
Gene-ID	Cluster	P_val	Avg_log2FC	Pct.1	Pct.2	P_val_adj	Preferred_name	Description
PAxG01Ag0017800	0	2.68032e-64	3.74986	0.555	0.104	9.55801e-60	-	-
PAxG01Gg0016100	0	1.00808e-53	3.8074	0.431	0.063	3.59482e-49	-	E3 ubiquitin ligase BIG BROTHER-like
PAxG03Gg0052200	0	4.02902e-39	2.48557	0.489	0.132	1.43675e-34	-	-
PAxG01Ag0017900	0	7.13295e-38	3.36745	0.347	0.059	2.54361e-33	-	-
PAxG06Gg0051100	0	1.69962e-20	1.19581	0.427	0.161	6.06084e-16	pgip	Polygalacturonase
PAxG10Ag0065100	0	1.89535e-20	0.64492	0.332	0.102	6.7588e-16	-	Potato inhibitor I family
PAxG10Ag0124200	0	6.70881e-20	2.16027	0.551	0.296	2.39236e-15	-	Belongs to the glycosyl hydrolase 17 family
PAxG04Ag0162100	0	1.16287e-19	2.00404	0.35	0.118	4.1468e-15	-	Endochitinase
PAxG19Ag0116000	0	4.33974e-19	2.04552	0.27	0.072	1.54755e-14	-	Encoded by
PAxG02Ag0175000	0	5.90717e-17	1.287	0.624	0.411	2.1065e-12	-	-
PAxG04Gg0166400	0	1.21114e-16	1.7128	0.343	0.131	4.31893e-12	-	Endochitinase
PAxG13Ag0113600	0	2.50247e-16	2.01999	0.38	0.163	8.92381e-12	-	Metallothionein-like protein type 2
PAxG16Ag0116500	0	9.65609e-16	0.939279	0.719	0.521	3.44336e-11	FER1	Stores iron in a soluble, non-toxic, readily available form. Important for iron homeostasis. Iron is taken up in the ferrous form and deposited as ferric hydroxides after oxidation
PAxG10Ag0130400	0	2.69495e-15	0.910708	0.672	0.418	9.61018e-11	-	Stress responsive A/B Barrel Domain
PAxG05Gg0177500	0	1.05145e-14	1.84112	0.252	0.08	3.74947e-10	-	Abscisic stress-ripening protein 3-like
PAxG02Gg0217200	0	9.01314e-14	1.06364	0.591	0.373	3.21409e-09	-	Hydroxyproline-rich glycoprotein (HRGP)
PAxG17Ag0179600	0	2.14835e-12	0.972852	0.478	0.252	7.661e-08	-	-
PAxG11Gg0118300	0	4.90324e-12	1.26528	0.347	0.16	1.7485e-07	-	Minor allergen Alt a
PAxG17Gg0205700	0	2.47191e-11	1.0941	0.318	0.143	8.81484e-07	hir2	Hypersensitive-induced response protein
PAxG16Gg0116300	0	4.46282e-11	1.09753	0.595	0.449	1.59144e-06	FER1	Stores iron in a soluble, non-toxic, readily available form. Important for iron homeostasis. Iron is taken up in the ferrous form and deposited as ferric hydroxides after oxidation
PAxG02Ag0198100	0	9.38184e-11	0.46981	0.77	0.555	3.34556e-06	-	Belongs to the GST superfamily
PAxG13Gg0133400	0	5.34451e-10	1.48658	0.252	0.106	1.90585e-05	-	Catalyzes xyloglucan endohydrolysis (XEH) and or endotransglycosylation (XET). Cleaves and religates xyloglucan polymers, an essential constituent of the primary cell wall, and thereby participates in cell wall construction of growing tissues
PAxG19Gg0039000	0	7.36795e-10	1.26955	0.354	0.189	2.62741e-05	-	5-methyltetrahydropteroyltriglutamate-- homocysteine
PAxG06Ag0121100	0	8.69912e-10	0.795458	0.657	0.467	3.10211e-05	PAL	phenylalanine
PAxG16Ag0130900	0	3.11461e-08	0.835846	0.427	0.251	0.00111067	-	Plant non-specific lipid-transfer proteins transfer phospholipids as well as galactolipids across membranes. May play a role in wax or cutin deposition in the cell walls of expanding epidermal cells and certain secretory tissues
PAxG10Ag0096300	0	4.84399e-08	1.04737	0.343	0.188	0.00172737	-	MLP-like protein
PAxG01Ag0291800	0	8.92918e-08	1.03619	0.369	0.213	0.00318414	-	caffeoyl-CoA O-methyltransferase
PAxG01Gg0288100	0	1.23559e-07	0.938559	0.401	0.251	0.00440612	-	caffeoyl-CoA O-methyltransferase
PAxG17Gg0235300	0	1.92197e-07	1.16961	0.266	0.135	0.00685374	-	isoprenylcysteine alpha-carbonyl methylesterase
PAxG16Ag0128400	0	2.16817e-07	0.665665	0.281	0.141	0.00773169	-	Belongs to the peroxidase family. Classical plant (class III) peroxidase subfamily
PAxG05Ag0200100	0	3.64125e-07	0.897776	0.526	0.39	0.0129847	-	Belongs to the thioredoxin family
PAxG06Ag0116700	0	1.06071e-06	0.554589	0.493	0.333	0.037825	-	Belongs to the MIP aquaporin (TC 1.A.8) family
PAxG11Ag0029200	0	3.19883e-06	0.83648	0.394	0.251	0.11407	-	NADPH-dependent FMN reductase
PAxG04Ag0037200	0	4.24898e-06	0.280782	0.69	0.543	0.151519	-	Pollen proteins Ole e I like
PAxG19Gg0039100	0	5.02699e-06	0.499553	0.449	0.308	0.179263	-	metal ion binding
PAxG05Gg0212200	0	1.38183e-05	0.597013	0.533	0.402	0.492762	-	Belongs to the thioredoxin family
PAxG06Gg0117900	0	1.52283e-05	0.891139	0.274	0.16	0.54304	PAL	phenylalanine
PAxG09Gg0025300	0	1.82253e-05	0.275641	0.653	0.464	0.649913	-	-
PAxG09Ag0075600	0	5.32345e-05	0.741695	0.394	0.282	1	-	CYSTM1 family protein A-like
PAxG09Gg0077600	0	6.41362e-05	0.657385	0.445	0.328	1	-	CYSTM1 family protein A-like
PAxG01Gg0373400	0	7.11519e-05	1.08185	0.274	0.176	1	PPC1	Phosphoenolpyruvate carboxylase
PAxG07Gg0092100	0	0.000103844	0.523706	0.456	0.331	1	-	Lipoxygenase homology domain-containing protein
PAxG09Ag0019600	0	0.000176334	0.601799	0.376	0.262	1	-	Belongs to the cystatin family. Phytocystatin subfamily
PAxG09Gg0085400	0	0.000178206	0.743914	0.401	0.299	1	CAD	Cinnamyl alcohol dehydrogenase
PAxG09Gg0135900	0	0.000223088	0.57723	0.478	0.386	1	MS3	5-methyltetrahydropteroyltriglutamate-- homocysteine
PAxG03Gg0146700	0	0.00033882	0.473419	0.573	0.489	1	-	Transaldolase/Fructose-6-phosphate aldolase
PAxG02Ag0092500	0	0.000588723	0.368511	0.672	0.606	1	-	Belongs to the 14-3-3 family
PAxG01Ag0090500	0	0.000748846	0.366379	0.416	0.308	1	-	Thaumatin family
PAxG07Ag0011100	0	0.000954591	0.470812	0.507	0.41	1	-	Phosphoenolpyruvate carboxykinase ATP
PAxG12Ag0066600	0	0.000999481	0.327261	0.781	0.76	1	-	NADH-ubiquinone reductase complex 1 MLRQ subunit
PAxG05Gg0001700	0	0.00105829	0.287569	0.511	0.398	1	-	Hydrophobic protein
PAxG02Gg0005700	0	0.00133234	0.501855	0.314	0.221	1	CAT1	Occurs in almost all aerobically respiring organisms and serves to protect cells from the toxic effects of hydrogen peroxide
PAxG05Ag0028300	0	0.00174162	0.686782	0.365	0.29	1	-	-
PAxG05Ag0095600	0	0.00282256	0.355707	0.405	0.299	1	F3H	Belongs to the iron ascorbate-dependent oxidoreductase family
PAxG13Ag0131400	0	0.0031065	0.662315	0.277	0.199	1	c4H	Belongs to the cytochrome P450 family
PAxG03Ag0122700	0	0.0035864	0.833339	0.299	0.23	1	-	Pectate lyase superfamily protein
PAxG03Gg0128200	0	0.0037184	1.1747	0.255	0.191	1	-	Pectate lyase superfamily protein
PAxG14Gg0016600	0	0.00475586	0.299951	0.485	0.387	1	-	Belongs to the peptidase C1 family
PAxG09Gg0087900	0	0.00501978	0.602731	0.307	0.228	1	-	caffeoyl-CoA O-methyltransferase
PAxG19Gg0085000	0	0.00581749	0.516218	0.398	0.326	1	-	-
PAxG01Ag0374400	0	0.00632796	0.833068	0.285	0.216	1	PPC1	Phosphoenolpyruvate carboxylase
PAxG10Gg0133500	0	0.00697203	0.518693	0.365	0.29	1	-	Stress responsive A/B Barrel Domain
PAxG08Ag0172000	1	9.31838e-87	2.78348	0.862	0.249	3.32294e-82	-	Thioredoxin
PAxG08Ag0049100	1	2.52686e-74	3.10249	0.72	0.161	9.0108e-70	-	expressed protein
PAxG08Gg0048100	1	1.26343e-63	2.9999	0.653	0.154	4.50539e-59	-	expressed protein
PAxG15Gg0058300	1	2.77151e-59	3.14976	0.498	0.073	9.8832e-55	-	-
PAxG02Ag0176900	1	6.25416e-55	3.40539	0.427	0.052	2.23023e-50	-	Boron transporter
PAxG06Gg0206900	1	2.05013e-51	2.70586	0.506	0.093	7.31076e-47	-	Thermospermine synthase
PAxG05Gg0127500	1	2.06946e-51	2.45735	0.649	0.19	7.37968e-47	AP2	Floral homeotic protein APETALA
PAxG06Gg0122000	1	8.83721e-51	3.89438	0.368	0.038	3.15135e-46	-	Removal of H(2)O(2), oxidation of toxic reductants, biosynthesis and degradation of lignin, suberization, auxin catabolism, response to environmental stresses such as wounding, pathogen attack and oxidative stress
PAxG06Gg0223900	1	1.3762e-50	2.21169	0.619	0.158	4.90753e-46	TIP4-3	Belongs to the MIP aquaporin (TC 1.A.8) family
PAxG01Gg0128000	1	7.29322e-47	3.06981	0.41	0.059	2.60076e-42	-	-
PAxG01Ag0076800	1	3.64873e-46	3.34301	0.402	0.06	1.30114e-41	-	-
PAxG02Gg0059000	1	4.56871e-46	2.78079	0.469	0.091	1.6292e-41	-	Belongs to the peroxidase family. Classical plant (class III) peroxidase subfamily
PAxG10Ag0168500	1	3.11639e-41	3.11811	0.356	0.05	1.11131e-36	-	Protease inhibitor seed storage lipid transfer family protein
PAxG08Gg0168400	1	3.37162e-40	2.3484	0.523	0.135	1.20232e-35	-	Thioredoxin
PAxG15Ag0062200	1	3.69442e-40	3.79169	0.293	0.029	1.31743e-35	-	-
PAxG08Ag0122500	1	1.05602e-38	1.09521	0.992	0.939	3.76576e-34	-	IAA-ALANINE RESISTANCE protein
PAxG02Ag0026900	1	2.87164e-37	3.12457	0.347	0.056	1.02403e-32	-	WAT1-related protein
PAxG08Ag0123700	1	3.17267e-36	1.08298	1	0.959	1.13137e-31	-	-
PAxG08Ag0123300	1	1.05601e-35	1.13523	0.975	0.748	3.76573e-31	BRL2	Belongs to the protein kinase superfamily. Ser Thr protein kinase family
PAxG01Gg0075500	1	1.17839e-34	3.75821	0.272	0.031	4.20215e-30	-	-
PAxG08Gg0203600	1	1.38705e-34	1.61075	0.787	0.384	4.94621e-30	-	-
PAxG08Ag0122900	1	2.57361e-34	1.29656	0.895	0.594	9.17748e-30	BBR/BPC1	Protein BASIC PENTACYSTEINE2-like
PAxG08Ag0123900	1	3.07162e-34	0.935402	0.996	0.966	1.09534e-29	TRIP-1	component of the eukaryotic translation initiation factor 3 (eIF-3) complex, which is involved in protein synthesis of a specialized repertoire of mRNAs and, together with other initiation factors, stimulates binding of mRNA and methionyl-tRNAi to the 40S ribosome. The eIF-3 complex specifically targets and initiates translation of a subset of mRNAs involved in cell proliferation
PAxG06Ag0227500	1	1.0692e-33	2.73307	0.347	0.064	3.81277e-29	-	Homeobox-leucine zipper protein
PAxG12Ag0086100	1	1.14454e-32	2.71793	0.347	0.066	4.08142e-28	-	Belongs to the peptidase M18 family
PAxG15Ag0024900	1	1.526e-32	3.23951	0.268	0.033	5.44173e-28	-	ATPase family associated with various cellular activities (AAA)
PAxG08Ag0123500	1	3.35818e-32	0.754306	1	1	1.19753e-27	SOS1	Sodium hydrogen exchanger
PAxG02Gg0025500	1	7.32792e-32	3.71961	0.251	0.029	2.61314e-27	-	WAT1-related protein
PAxG16Gg0097600	1	1.41581e-31	3.28428	0.289	0.044	5.0488e-27	-	Protease inhibitor seed storage lipid transfer family protein
PAxG01Gg0366700	1	3.09164e-31	2.87465	0.285	0.042	1.10248e-26	TPS2	alpha,alpha-trehalose-phosphate synthase UDP-forming
PAxG14Ag0180100	1	6.20309e-31	1.26616	0.858	0.508	2.21202e-26	-	-
PAxG14Ag0070200	1	6.72698e-31	0.844536	1	0.999	2.39884e-26	SEC10	exocyst complex component
PAxG08Ag0122400	1	5.92956e-30	0.849303	1	0.999	2.11448e-25	-	65-kDa microtubule-associated protein
PAxG08Ag0120800	1	1.09508e-29	0.541879	1	1	3.90506e-25	-	Histidine kinase
PAxG11Ag0021800	1	1.4472e-29	2.03891	0.397	0.098	5.16073e-25	-	Acts in the modification of cell walls via demethylesterification of cell wall pectin
PAxG02Ag0161500	1	3.41062e-29	0.928471	1	0.961	1.21623e-24	MYBPA1	SANT SWI3, ADA2, N-CoR and TFIIIB'' DNA-binding domains
PAxG11Gg0134400	1	4.10262e-29	2.01737	0.481	0.156	1.46299e-24	-	Belongs to the MIP aquaporin (TC 1.A.8) family
PAxG06Ag0260900	1	2.20264e-28	2.85982	0.276	0.045	7.85462e-24	-	Basic leucine zipper
PAxG08Ag0122000	1	3.41318e-28	0.742038	1	0.999	1.21714e-23	-	Hydroxyproline-rich glycoprotein family protein
PAxG12Ag0074100	1	3.76923e-28	2.3162	0.351	0.08	1.34411e-23	-	Anthranilate phosphoribosyltransferase
PAxG02Ag0066500	1	6.64537e-27	1.307	0.711	0.383	2.36974e-22	-	May act as a component of the auxin efflux carrier
PAxG08Ag0127200	1	2.03233e-26	0.941573	0.937	0.717	7.24729e-22	-	-
PAxG08Ag0121800	1	4.16279e-26	0.633028	1	0.998	1.48445e-21	ASB2	Anthranilate synthase beta subunit
PAxG05Gg0131800	1	1.56059e-25	1.19651	0.782	0.457	5.56505e-21	-	LOB domain-containing protein
PAxG14Gg0182200	1	2.348e-25	1.08071	0.808	0.441	8.37299e-21	-	Ribonuclease H protein
PAxG08Ag0123200	1	3.12307e-25	0.757545	0.996	0.939	1.11369e-20	-	CASP-like protein
PAxG06Gg0156800	1	4.60422e-25	1.41326	0.678	0.314	1.64186e-20	-	Belongs to the 'GDSL' lipolytic enzyme family
PAxG03Ag0014900	1	5.00664e-25	2.51985	0.36	0.1	1.78537e-20	-	Belongs to the plant LTP family
PAxG03Ag0000100	1	6.32554e-25	0.889626	0.975	0.829	2.25569e-20	-	-
PAxG08Gg0202800	1	1.44146e-24	1.32114	0.707	0.349	5.14024e-20	-	Ribonuclease H protein
PAxG04Gg0168200	1	1.84949e-24	1.26699	0.649	0.292	6.59529e-20	-	Early nodulin-93-like
PAxG08Ag0122200	1	2.96676e-24	0.771435	0.958	0.858	1.05795e-19	-	Type I inositol 1,4,5-trisphosphate 5-phosphatase
PAxGMtg0007100	1	3.21118e-24	1.27719	0.795	0.515	1.14511e-19	-	-
PAxG08Ag0182600	1	9.75437e-24	1.34718	0.682	0.345	3.47841e-19	-	Nuclear transcription factor Y subunit C-3-like
PAxG08Ag0123400	1	1.12588e-23	0.947989	0.908	0.673	4.01487e-19	-	Belongs to the nonaspanin (TM9SF) (TC 9.A.2) family
PAxG03Ag0071300	1	1.59153e-23	2.15237	0.276	0.056	5.67538e-19	-	poly(U)-specific endoribonuclease-B-like
PAxG08Ag0125500	1	1.80379e-23	1.02985	0.828	0.543	6.4323e-19	-	TPR and ankyrin repeat-containing protein
PAxG02Ag0006800	1	4.13806e-23	2.69408	0.255	0.05	1.47563e-18	NPC1	Niemann-Pick C1
PAxG10Gg0184400	1	2.82015e-22	1.65153	0.54	0.237	1.00566e-17	-	Belongs to the MIP aquaporin (TC 1.A.8) family
PAxG08Ag0121600	1	4.75948e-22	0.910005	0.887	0.64	1.69723e-17	-	Catalyzes xyloglucan endohydrolysis (XEH) and or endotransglycosylation (XET). Cleaves and religates xyloglucan polymers, an essential constituent of the primary cell wall, and thereby participates in cell wall construction of growing tissues
PAxG19Ag0101400	1	6.6056e-22	1.79746	0.331	0.087	2.35556e-17	IQD13	IQ-DOMAIN 14-like
PAxG03Gg0017500	1	3.16585e-21	2.50143	0.272	0.064	1.12894e-16	-	Belongs to the plant LTP family
PAxG02Gg0066000	1	5.55071e-21	1.03267	0.741	0.449	1.97938e-16	-	alcohol dehydrogenase
PAxG19Ag0110700	1	9.11282e-21	1.37215	0.515	0.214	3.24963e-16	-	Wound-induced protein
PAxG16Ag0135800	1	1.57705e-20	1.15209	0.607	0.28	5.62376e-16	-	platelet degranulation
PAxG08Ag0122300	1	3.23922e-20	1.65372	0.389	0.133	1.1551e-15	-	-
PAxG08Ag0124400	1	4.89684e-20	0.785806	0.979	0.913	1.74621e-15	-	Short-chain dehydrogenase reductase
PAxG08Gg0051700	1	6.20293e-20	1.6906	0.561	0.279	2.21196e-15	-	Belongs to the MIP aquaporin (TC 1.A.8) family
PAxG01Gg0116700	1	6.36544e-20	1.57747	0.46	0.189	2.26992e-15	-	Belongs to the glycosyl hydrolase 31 family
PAxG06Gg0119300	1	1.40915e-19	1.83406	0.36	0.119	5.02502e-15	-	Belongs to the MIP aquaporin (TC 1.A.8) family
PAxG18Gg0080400	1	1.82897e-19	2.06674	0.285	0.075	6.52211e-15	-	Transcription factor
PAxG13Gg0052400	1	1.99012e-19	1.86876	0.297	0.08	7.09676e-15	-	Pollen allergen
PAxG18Ag0076300	1	2.34842e-19	2.06815	0.272	0.069	8.37445e-15	-	Transcription factor
PAxG02Ag0035600	1	3.70331e-19	1.41825	0.464	0.192	1.3206e-14	-	Belongs to the actin-binding proteins ADF family
PAxG08Ag0123800	1	4.73315e-19	0.752955	0.958	0.872	1.68784e-14	GAD3	Belongs to the group II decarboxylase family
PAxG01Gg0389200	1	1.15138e-18	2.03958	0.251	0.059	4.10582e-14	-	GDSL esterase lipase
PAxG16Ag0138000	1	2.30947e-18	1.33221	0.481	0.203	8.23556e-14	-	Belongs to the glycosyltransferase 8 family
PAxG01Ag0003300	1	9.2759e-18	1.48274	0.389	0.144	3.30778e-13	-	Arabinogalactan peptide
PAxG05Gg0132400	1	1.29475e-17	0.973549	0.653	0.345	4.61708e-13	-	expressed protein
PAxG08Ag0121400	1	1.45226e-17	0.678562	0.895	0.756	5.17874e-13	-	transmembrane ascorbate ferrireductase
PAxG16Ag0134000	1	2.2454e-17	1.65455	0.343	0.116	8.0071e-13	-	PQQ-like domain
PAxG16Ag0137500	1	2.63843e-17	0.973602	0.703	0.403	9.40863e-13	-	-
PAxG16Ag0137200	1	4.18592e-17	1.26274	0.515	0.245	1.4927e-12	-	Belongs to the protein kinase superfamily
PAxG14Ag0134600	1	4.31284e-17	1.5132	0.347	0.119	1.53796e-12	-	-
PAxG06Ag0158800	1	6.28309e-17	1.54628	0.322	0.106	2.24055e-12	-	Belongs to the 'GDSL' lipolytic enzyme family
PAxG01Ag0090500	1	6.69086e-17	1.57388	0.556	0.276	2.38596e-12	-	Thaumatin family
PAxG08Gg0139900	1	9.80707e-17	1.66899	0.318	0.105	3.4972e-12	IAA7	Aux IAA proteins are short-lived transcriptional factors that function as repressors of early auxin response genes at low auxin concentrations
PAxG07Ag0050500	1	2.43601e-16	0.99335	0.665	0.386	8.68682e-12	NRAMP3	Metal transporter
PAxG08Ag0121000	1	4.16943e-16	0.803342	0.812	0.565	1.48682e-11	-	-
PAxG08Ag0117300	1	4.21788e-16	1.44744	0.36	0.133	1.5041e-11	-	Cysteine-rich repeat secretory protein
PAxG06Gg0253500	1	6.10031e-16	1.39623	0.402	0.166	2.17537e-11	-	Plasma membrane ATPase
PAxG09Gg0025300	1	1.36347e-15	0.781758	0.732	0.45	4.86214e-11	-	-
PAxG08Ag0118200	1	1.8316e-15	0.977053	0.615	0.334	6.53148e-11	-	Protein VAC14 homolog
PAxG16Ag0138200	1	4.72782e-15	0.871307	0.665	0.378	1.68594e-10	-	SET and MYND domain-containing protein
PAxG07Gg0009900	1	6.62621e-15	1.3424	0.385	0.158	2.36291e-10	-	Mechanosensitive ion channel protein 2
PAxG08Ag0121500	1	7.51587e-15	0.902666	0.711	0.473	2.68016e-10	-	transmembrane ascorbate ferrireductase
PAxG08Ag0123600	1	8.75883e-15	0.795272	0.703	0.406	3.1234e-10	HAK17	Potassium transporter
PAxG05Ag0214300	1	8.94302e-15	1.07357	0.544	0.282	3.18908e-10	-	Belongs to the plant dehydrin family
PAxG18Ag0037500	1	9.52242e-15	1.37757	0.331	0.12	3.3957e-10	-	Histone 2A
PAxG08Ag0124800	1	9.93641e-15	0.638709	0.849	0.61	3.54333e-10	-	Protein ACCUMULATION AND REPLICATION OF CHLOROPLASTS
PAxG08Ag0118600	1	1.31037e-14	0.843951	0.657	0.372	4.67277e-10	-	Belongs to the TRAFAC class dynamin-like GTPase superfamily. Dynamin Fzo YdjA family
PAxG05Gg0229300	1	1.37038e-14	1.10839	0.552	0.308	4.88677e-10	-	hmg beta 1,hmgb2,nfd02,nfd2
PAxG07Ag0051100	1	1.5393e-14	1.32324	0.397	0.17	5.48915e-10	-	WD40 repeats
PAxG01Ag0084300	1	2.4914e-14	1.70034	0.251	0.077	8.88432e-10	-	ABC transporter C family member 10-like
PAxG15Gg0091500	1	2.57827e-14	1.73715	0.272	0.089	9.19412e-10	-	MADS-box transcription factor
PAxG13Ag0057000	1	2.57851e-14	1.61726	0.31	0.113	9.19497e-10	-	ubiquitin-protein transferase activity
PAxG16Ag0136700	1	2.79055e-14	1.12467	0.385	0.155	9.9511e-10	-	Transducin WD40 repeat-like superfamily protein
PAxG08Ag0120900	1	4.15523e-14	0.669981	0.833	0.629	1.48175e-09	CAC3	Acetyl-coenzyme A carboxylase carboxyl transferase subunit alpha
PAxG05Ag0005100	1	4.36521e-14	1.13114	0.418	0.181	1.55663e-09	-	Pyroglutamyl peptidase
PAxG02Ag0204800	1	4.46527e-14	1.41134	0.51	0.27	1.59232e-09	-	-
PAxG09Ag0124200	1	5.52546e-14	1.19329	0.385	0.159	1.97038e-09	CHIA1	Endochitinase-like
PAxG12Ag0026600	1	6.13065e-14	1.845	0.28	0.099	2.18619e-09	-	ATPase family associated with various cellular activities (AAA)
PAxG08Ag0124100	1	8.31496e-14	0.915846	0.565	0.294	2.96512e-09	-	-
PAxG03Gg0091500	1	1.51659e-13	1.12958	0.427	0.195	5.40817e-09	-	-
PAxG06Gg0054700	1	2.06023e-13	1.46918	0.28	0.097	7.34676e-09	-	F-box LRR-repeat protein
PAxG03Ag0111200	1	2.17803e-13	0.777253	0.732	0.504	7.76685e-09	-	Belongs to the MIP aquaporin (TC 1.A.8) family
PAxG08Ag0122100	1	2.93273e-13	0.756372	0.741	0.488	1.04581e-08	-	Purple acid phosphatase
PAxG06Gg0045200	1	3.09783e-13	1.44254	0.347	0.148	1.10469e-08	-	galactinol--sucrose galactosyltransferase
PAxG02Gg0033800	1	3.17446e-13	1.10085	0.389	0.168	1.13201e-08	-	Belongs to the actin-binding proteins ADF family
PAxG14Gg0016600	1	3.43047e-13	0.792287	0.636	0.352	1.2233e-08	-	Belongs to the peptidase C1 family
PAxG08Ag0119100	1	4.27532e-13	0.743919	0.82	0.65	1.52458e-08	-	Aspartate-semialdehyde
PAxG03Gg0008100	1	5.45475e-13	0.745693	0.741	0.529	1.94517e-08	ECT11	YT521-B-like domain
PAxG08Ag0124600	1	5.90297e-13	0.664544	0.833	0.648	2.105e-08	-	-
PAxG08Ag0134400	1	6.21152e-13	1.02688	0.54	0.318	2.21503e-08	-	Belongs to the Frigida family
PAxG08Ag0121700	1	8.30589e-13	0.746443	0.766	0.559	2.96188e-08	-	Tetraketide alpha-pyrone reductase
PAxG01Gg0045800	1	1.04356e-12	1.31326	0.289	0.103	3.72135e-08	ASY1	HORMA domain
PAxG08Ag0120600	1	1.15715e-12	0.79199	0.665	0.426	4.12639e-08	-	U-box domain-containing protein 21-like
PAxG04Gg0068900	1	1.74809e-12	0.985571	0.423	0.196	6.23367e-08	-	-
PAxG03Ag0085600	1	1.797e-12	1.59033	0.255	0.088	6.4081e-08	-	Belongs to the protein kinase superfamily
PAxG06Ag0111600	1	2.33884e-12	1.58788	0.293	0.114	8.34032e-08	-	Transcriptional activator
PAxG10Ag0212500	1	6.5743e-12	1.31752	0.31	0.125	2.3444e-07	-	Catalyzes the oxidation of uric acid to 5- hydroxyisourate, which is further processed to form (S)-allantoin
PAxG14Gg0137900	1	6.70808e-12	1.60063	0.293	0.116	2.3921e-07	-	-
PAxG05Ag0018600	1	7.7469e-12	1.34899	0.318	0.133	2.76254e-07	-	TMV resistance protein N-like
PAxG08Ag0118100	1	1.23139e-11	1.16003	0.389	0.19	4.39114e-07	-	Ankyrin repeat-containing protein
PAxG10Ag0213000	1	1.28242e-11	0.789696	0.619	0.385	4.57313e-07	-	DnaJ protein homolog
PAxG05Gg0057000	1	1.68587e-11	1.36047	0.276	0.106	6.0118e-07	-	Homeobox associated leucine zipper
PAxG03Ag0069800	1	1.85427e-11	0.873192	0.527	0.291	6.61231e-07	-	Lil3 protein
PAxG08Ag0139000	1	2.30066e-11	1.30392	0.339	0.154	8.20414e-07	ELIP	Early light-induced protein
PAxG05Gg0225300	1	6.3261e-11	0.798287	0.556	0.331	2.25589e-06	-	Belongs to the plant dehydrin family
PAxG08Gg0027300	1	8.19568e-11	1.20837	0.351	0.163	2.92258e-06	-	Belongs to the MIP aquaporin (TC 1.A.8) family
PAxG10Ag0131300	1	9.9586e-11	0.990903	0.364	0.167	3.55124e-06	-	beta-1,3-galactosyltransferase 16
PAxG16Ag0135000	1	1.03778e-10	1.33898	0.268	0.105	3.70073e-06	-	Belongs to the protein kinase superfamily. Ser Thr protein kinase family
PAxG02Gg0098100	1	1.19617e-10	1.28726	0.293	0.123	4.26555e-06	-	Aux IAA proteins are short-lived transcriptional factors that function as repressors of early auxin response genes at low auxin concentrations
PAxG03Gg0199800	1	1.23084e-10	1.30176	0.28	0.113	4.38918e-06	-	Dirigent proteins impart stereoselectivity on the phenoxy radical-coupling reaction, yielding optically active lignans from two molecules of coniferyl alcohol in the biosynthesis of lignans, flavonolignans, and alkaloids and thus plays a central role in plant secondary metabolism
PAxG08Ag0123100	1	1.44286e-10	1.05701	0.402	0.205	5.14523e-06	-	-
PAxG14Gg0149500	1	2.01835e-10	1.10007	0.343	0.159	7.19743e-06	-	Belongs to the RNase T2 family
PAxG07Ag0049800	1	2.83025e-10	1.01246	0.322	0.14	1.00927e-05	-	F-box-like WD repeat-containing protein
PAxG16Ag0137800	1	3.7595e-10	1.29592	0.264	0.106	1.34064e-05	-	-
PAxG01Ag0101000	1	3.95058e-10	0.870154	0.473	0.266	1.40878e-05	-	Phospholipase D
PAxG08Ag0175900	1	4.66574e-10	1.10912	0.36	0.178	1.6638e-05	-	Endonuclease/Exonuclease/phosphatase family
PAxG06Ag0135200	1	4.72327e-10	1.04013	0.41	0.213	1.68432e-05	-	-
PAxG14Ag0010500	1	7.11845e-10	1.02882	0.456	0.266	2.53844e-05	-	Adenine phosphoribosyltransferase
PAxG08Ag0124000	1	8.24152e-10	0.905584	0.448	0.241	2.93893e-05	-	-
PAxG01Ag0220800	1	1.0972e-09	1.05856	0.285	0.121	3.91261e-05	-	Callose synthase
PAxG08Gg0203200	1	1.18477e-09	1.39469	0.255	0.105	4.22489e-05	-	-
PAxGMtg0008500	1	1.23414e-09	0.740418	0.582	0.371	4.40095e-05	-	-
PAxG06Gg0078900	1	1.34362e-09	0.547868	0.678	0.443	4.79135e-05	-	Metallothionein-like protein
PAxG03Gg0009500	1	1.42081e-09	1.04667	0.343	0.164	5.06661e-05	-	Belongs to the universal ribosomal protein uL3 family
PAxG08Gg0001600	1	2.11137e-09	1.10467	0.255	0.102	7.52915e-05	-	pumilio homolog
PAxG04Ag0009500	1	2.22294e-09	0.976056	0.356	0.175	7.92701e-05	-	lactoylglutathione
PAxG10Gg0205500	1	2.43591e-09	1.26444	0.289	0.133	8.68645e-05	-	RNA-binding protein
PAxG19Ag0062500	1	2.51708e-09	0.840892	0.456	0.256	8.97591e-05	-	ATP phosphoribosyltransferase
PAxG09Ag0125700	1	2.56464e-09	0.503844	0.469	0.26	9.14552e-05	-	Early nodulin-93-like
PAxG01Gg0295800	1	2.83664e-09	1.16606	0.289	0.129	0.000101155	-	ABC transporter G family member
PAxG01Gg0342700	1	3.2445e-09	0.926868	0.372	0.188	0.000115699	-	Belongs to the peptidase A1 family
PAxG07Ag0049600	1	4.59501e-09	0.915638	0.364	0.185	0.000163858	-	Maternal effect embryo arrest 59
PAxG09Gg0072000	1	6.61038e-09	1.20442	0.264	0.115	0.000235726	-	Transcription factor
PAxG10Ag0124800	1	6.87127e-09	0.780236	0.49	0.288	0.00024503	-	Universal stress protein
PAxG16Gg0014000	1	8.5066e-09	1.18371	0.28	0.127	0.000303345	-	Belongs to the class-III pyridoxal-phosphate-dependent aminotransferase family
PAxG09Ag0025500	1	9.72408e-09	0.989175	0.448	0.265	0.000346761	-	Osmotin-like
PAxG05Ag0207200	1	1.05006e-08	0.78224	0.51	0.312	0.000374452	-	PPIases accelerate the folding of proteins. It catalyzes the cis-trans isomerization of proline imidic peptide bonds in oligopeptides
PAxG08Ag0119200	1	1.24276e-08	0.609715	0.653	0.411	0.000443168	RdRP	Probably involved in the RNA silencing pathway and required for the generation of small interfering RNAs (siRNAs)
PAxG07Ag0011000	1	1.39344e-08	1.22776	0.264	0.119	0.000496899	-	Mechanosensitive ion channel protein 2
PAxG07Ag0048900	1	1.62097e-08	1.05856	0.272	0.123	0.000578037	-	cadmium zinc-transporting ATPase HMA1
PAxG08Ag0122700	1	1.70557e-08	0.949121	0.314	0.151	0.000608205	-	Clathrin assembly protein
PAxG09Ag0007600	1	2.02172e-08	0.886231	0.402	0.222	0.000720947	-	ABC transporter
PAxG05Gg0113300	1	2.0644e-08	1.06261	0.28	0.129	0.000736166	-	-
PAxG04Ag0070700	1	2.59726e-08	0.84982	0.406	0.23	0.000926183	-	-
PAxG03Gg0114600	1	3.44121e-08	0.997303	0.314	0.155	0.00122714	GSTT1	Glutathione S-transferase
PAxG12Ag0125700	1	3.45944e-08	1.11499	0.276	0.129	0.00123364	TPP2	Tripeptidyl-peptidase 2-like
PAxG16Ag0106400	1	4.19331e-08	1.30504	0.251	0.114	0.00149534	-	CMP-sialic acid transporter
PAxG01Gg0149800	1	4.35177e-08	1.25085	0.259	0.121	0.00155184	-	Alanine aminotransferase
PAxG10Gg0214800	1	4.38355e-08	0.897525	0.289	0.136	0.00156317	-	Catalyzes the oxidation of uric acid to 5- hydroxyisourate, which is further processed to form (S)-allantoin
PAxG01Ag0344200	1	4.7721e-08	0.923483	0.335	0.172	0.00170173	-	Belongs to the peptidase A1 family
PAxG15Gg0023800	1	4.79595e-08	0.923431	0.381	0.212	0.00171023	-	Reticulon-like protein
PAxG02Gg0026100	1	5.04821e-08	0.848338	0.289	0.136	0.00180019	-	Belongs to the thioredoxin family
PAxG10Gg0167100	1	6.43887e-08	1.11917	0.255	0.115	0.0022961	-	Belongs to the MIP aquaporin (TC 1.A.8) family
PAxG05Gg0219400	1	6.63822e-08	0.998141	0.331	0.177	0.00236719	-	PPIases accelerate the folding of proteins. It catalyzes the cis-trans isomerization of proline imidic peptide bonds in oligopeptides
PAxG12Ag0055500	1	7.91923e-08	0.822317	0.335	0.171	0.002824	-	Pre-mRNA-splicing factor
PAxG06Ag0069900	1	9.58182e-08	1.05899	0.289	0.142	0.00341688	-	Belongs to the peptidase S8 family
PAxG08Ag0117400	1	1.07617e-07	0.76729	0.397	0.221	0.00383764	-	Erwinia induced protein 2
PAxG18Ag0099600	1	1.09454e-07	0.665002	0.469	0.282	0.00390313	-	Eukaryotic translation initiation factor
PAxG14Gg0010800	1	1.09793e-07	0.881826	0.36	0.198	0.00391521	-	Adenine phosphoribosyltransferase
PAxG01Ag0406900	1	1.38647e-07	1.00715	0.301	0.154	0.00494416	-	polyadenylate-binding protein
PAxG05Ag0167700	1	1.75472e-07	0.787189	0.448	0.269	0.00625732	-	Belongs to the peroxidase family. Classical plant (class III) peroxidase subfamily
PAxG06Ag0222500	1	2.3115e-07	0.921839	0.326	0.173	0.00824282	-	Vacuolar-processing enzyme-like
PAxG03Gg0061500	1	3.47928e-07	0.986261	0.264	0.127	0.0124071	-	ethylene-responsive transcription factor
PAxG02Ag0208000	1	3.9131e-07	0.976223	0.255	0.122	0.0139541	ACO1	Belongs to the iron ascorbate-dependent oxidoreductase family
PAxG14Ag0146900	1	4.05375e-07	0.923167	0.368	0.216	0.0144557	-	Belongs to the RNase T2 family
PAxG05Gg0131100	1	4.05914e-07	1.11548	0.285	0.149	0.0144749	-	RING-type E3 ubiquitin transferase
PAxG05Gg0131300	1	4.51733e-07	0.519305	0.661	0.463	0.0161088	-	Lysine-rich arabinogalactan protein
PAxG03Gg0173500	1	4.79881e-07	0.728142	0.381	0.219	0.0171125	-	Serine incorporator
PAxG03Ag0035900	1	5.10705e-07	1.07842	0.322	0.183	0.0182117	-	DNA-directed RNA polymerase III subunit
PAxG10Gg0186600	1	5.44212e-07	1.05022	0.276	0.143	0.0194066	DHAR1	Glutathione S-transferase
PAxG02Ag0112500	1	5.52486e-07	0.793289	0.444	0.278	0.0197017	-	Zinc-binding
PAxG14Ag0016500	1	1.57804e-06	0.817563	0.368	0.218	0.0562728	-	Belongs to the peptidase C1 family
PAxG19Gg0083000	1	1.58763e-06	0.940626	0.285	0.152	0.0566149	-	Patellin-3-like
PAxG09Ag0084000	1	1.59211e-06	0.957114	0.259	0.133	0.0567747	-	Phosphatidylinositol 3,4,5-trisphosphate 3-phosphatase and dual-specificity protein phosphatase
PAxG18Ag0079300	1	1.69259e-06	0.920402	0.301	0.166	0.0603578	-	Belongs to the iron ascorbate-dependent oxidoreductase family
PAxG09Ag0024800	1	1.81036e-06	0.884706	0.251	0.124	0.0645574	-	Rab subfamily of small GTPases
PAxG09Gg0127100	1	1.81213e-06	0.512487	0.385	0.23	0.0646204	CHIA1	Endochitinase-like
PAxG18Gg0011200	1	2.03111e-06	0.558565	0.305	0.158	0.0724292	-	Belongs to the peptidase A1 family
PAxG08Ag0121300	1	2.86775e-06	0.745906	0.339	0.194	0.102264	-	OBERON 3-like
PAxG03Gg0116900	1	3.15536e-06	0.7943	0.347	0.204	0.11252	-	Belongs to the MIP aquaporin (TC 1.A.8) family
PAxG05Ag0137800	1	3.34149e-06	0.988365	0.251	0.129	0.119157	-	-
PAxG19Gg0059100	1	3.36778e-06	0.63739	0.276	0.142	0.120095	-	Hypoxia induced protein conserved region
PAxG04Ag0095800	1	3.44476e-06	0.645912	0.418	0.26	0.12284	-	S-adenosylmethionine decarboxylase
PAxG15Ag0006300	1	3.86451e-06	1.09204	0.297	0.171	0.137809	-	6-phosphogluconolactonase 4
PAxG03Gg0156900	1	4.62549e-06	0.690122	0.322	0.181	0.164945	-	endoplasmic reticulum protein
PAxG05Gg0101800	1	4.76853e-06	0.704927	0.305	0.167	0.170046	-	May be involved in modulation of pathogen defense and leaf cell death
PAxG10Gg0128800	1	5.0633e-06	0.555426	0.347	0.196	0.180557	-	Universal stress protein
PAxG06Ag0111000	1	5.74118e-06	0.582237	0.536	0.378	0.20473	-	Monodehydroascorbate
PAxG04Gg0067100	1	6.42292e-06	0.91812	0.259	0.139	0.229041	-	Belongs to the nonaspanin (TM9SF) (TC 9.A.2) family
PAxG08Ag0148800	1	6.57224e-06	0.834257	0.301	0.172	0.234366	-	Splicing factor 3B subunit 10 (SF3b10)
PAxG14Ag0120900	1	6.8793e-06	0.760717	0.318	0.185	0.245316	POM1	Chitinase-like protein
PAxG06Ag0179100	1	7.19921e-06	0.949461	0.289	0.163	0.256724	FAD2	Omega-6 fatty acid desaturase, endoplasmic reticulum isozyme
PAxG12Ag0024500	1	7.92824e-06	0.61404	0.435	0.288	0.282721	-	Belongs to the ubiquitin-conjugating enzyme family
PAxG18Ag0004500	1	8.37278e-06	0.947528	0.251	0.131	0.298573	-	-
PAxG02Gg0243700	1	8.74612e-06	0.887573	0.268	0.147	0.311887	-	-
PAxG07Ag0024600	1	1.15855e-05	0.657946	0.368	0.226	0.413139	-	-
PAxG08Gg0040200	1	1.29254e-05	0.843158	0.259	0.14	0.460919	UBC14	Belongs to the ubiquitin-conjugating enzyme family
PAxG17Gg0231500	1	1.30122e-05	0.752496	0.318	0.186	0.464016	-	sodium-coupled neutral amino acid transporter
PAxG09Ag0024900	1	1.39342e-05	0.753368	0.305	0.177	0.496894	-	Belongs to the actin-binding proteins ADF family
PAxG16Gg0065400	1	1.50524e-05	0.878043	0.255	0.139	0.536769	-	Belongs to the ubiquitin-conjugating enzyme family
PAxG01Gg0060300	1	1.63875e-05	0.630886	0.251	0.131	0.58438	-	Catalyzes xyloglucan endohydrolysis (XEH) and or endotransglycosylation (XET). Cleaves and religates xyloglucan polymers, an essential constituent of the primary cell wall, and thereby participates in cell wall construction of growing tissues
PAxG14Gg0060600	1	1.83373e-05	0.847885	0.293	0.169	0.653908	-	Peroxisomal membrane protein
PAxG04Ag0113200	1	2.21806e-05	0.785162	0.272	0.152	0.790961	-	-
PAxG03Gg0102900	1	2.51299e-05	0.787189	0.289	0.168	0.896133	-	Heat shock chaperonin-binding motif.
PAxG04Ag0054300	1	2.52273e-05	0.817839	0.259	0.143	0.899605	-	LRR receptor-like serine threonine-protein kinase
PAxG10Ag0202700	1	2.8633e-05	0.806248	0.351	0.231	1	-	RNA-binding protein
PAxG10Gg0134800	1	2.96579e-05	0.717927	0.356	0.228	1	-	beta-1,3-galactosyltransferase 16
PAxG10Ag0152700	1	3.0011e-05	0.642604	0.289	0.164	1	-	beta-glucosidase
PAxG01Ag0397200	1	3.31873e-05	0.881826	0.276	0.164	1	-	Histone H2A
PAxG15Gg0109000	1	3.65661e-05	0.851504	0.264	0.151	1	-	Belongs to the synaptobrevin family
PAxG09Gg0105700	1	3.80596e-05	0.8406	0.305	0.189	1	-	Involved in the retrieval of endoplasmic reticulum membrane proteins from the early Golgi compartment
PAxG16Ag0076800	1	3.89576e-05	0.43881	0.59	0.429	1	-	LRR receptor-like serine threonine-protein kinase
PAxG01Gg0067100	1	4.57193e-05	0.644836	0.368	0.238	1	-	-
PAxG12Ag0063700	1	4.89176e-05	0.609949	0.406	0.269	1	-	ATPase 11, plasma
PAxG16Gg0020200	1	4.90904e-05	0.697922	0.31	0.188	1	-	26S protease regulatory subunit 6B
PAxG12Ag0077400	1	5.28166e-05	0.957114	0.255	0.149	1	-	Ig-like domain from next to BRCA1 gene
PAxG02Gg0207900	1	5.33885e-05	0.757645	0.314	0.194	1	-	-
PAxG09Gg0022800	1	5.6428e-05	0.756975	0.289	0.172	1	-	Belongs to the actin-binding proteins ADF family
PAxG10Gg0011900	1	5.82301e-05	0.402718	0.469	0.309	1	-	Late embryogenesis abundant protein
PAxG13Ag0044300	1	6.19548e-05	0.731822	0.251	0.141	1	-	V-type proton ATPase subunit
PAxG08Ag0118800	1	6.24502e-05	0.734722	0.28	0.165	1	FKF1	Adagio protein
PAxG02Ag0235800	1	6.43452e-05	0.593816	0.351	0.227	1	-	NADH dehydrogenase ubiquinone 1 alpha subcomplex subunit 9
PAxG18Gg0104600	1	6.97188e-05	0.393525	0.536	0.372	1	-	Eukaryotic translation initiation factor
PAxG03Ag0030300	1	7.9517e-05	0.748528	0.305	0.186	1	-	Belongs to the SNF7 family
PAxG06Ag0195200	1	7.97214e-05	0.75548	0.264	0.154	1	-	Ubiquitin-conjugating enzyme E2 variant
PAxG17Gg0167700	1	8.07403e-05	0.583412	0.49	0.366	1	-	-
PAxG04Gg0144100	1	9.11326e-05	0.599958	0.301	0.182	1	-	Belongs to the peptidase C1 family
PAxG11Ag0149000	1	9.81558e-05	0.81482	0.251	0.144	1	-	galactinol--sucrose galactosyltransferase
PAxG10Gg0024200	1	9.84808e-05	0.635186	0.28	0.164	1	-	Belongs to the BI1 family
PAxG08Gg0002500	1	9.92752e-05	0.687507	0.268	0.156	1	VHA-A	V-type proton ATPase catalytic subunit
PAxG01Ag0226500	1	0.000111953	0.67418	0.297	0.182	1	-	Belongs to the actin-binding proteins ADF family
PAxG09Ag0105500	1	0.000114963	0.707274	0.343	0.226	1	-	Essential component of the vacuolar proton pump (V- ATPase), a multimeric enzyme that catalyzes the translocation of protons across the membranes. Required for assembly and activity of the V-ATPase
PAxG15Ag0087400	1	0.000128826	0.59866	0.289	0.176	1	-	callose synthase
PAxG01Gg0171400	1	0.000130472	0.57133	0.402	0.278	1	PLDa1	Hydrolyzes glycerol-phospholipids at the terminal phosphodiesteric bond
PAxG09Gg0097900	1	0.000137493	0.510947	0.431	0.3	1	-	Plastid division protein
PAxG08Gg0175300	1	0.000148594	0.777565	0.255	0.152	1	-	1,4-beta-D-glucanase-like
PAxG17Ag0177700	1	0.0001543	0.510507	0.531	0.403	1	-	S-adenosyl-l-methionine decarboxylase leader peptide
PAxG03Ag0108900	1	0.00015479	0.619066	0.297	0.18	1	GSTT1	Glutathione S-transferase
PAxG02Ag0235100	1	0.000188321	0.664663	0.301	0.19	1	-	Belongs to the zinc-containing alcohol dehydrogenase family. Class-III subfamily
PAxG16Ag0018900	1	0.000227623	0.664332	0.272	0.168	1	-	26S protease regulatory subunit 6B
PAxG10Gg0050800	1	0.000232831	0.488051	0.293	0.18	1	-	Nucleoredoxin
PAxG14Ag0012200	1	0.000249242	0.439872	0.494	0.358	1	-	3-oxo-Delta(4,5)-steroid 5-beta-reductase-like
PAxG01Ag0151200	1	0.000254421	0.621828	0.293	0.183	1	-	ethylene-responsive transcription factor
PAxG03Ag0133700	1	0.000297006	0.618635	0.326	0.214	1	-	Endoglucanase
PAxG07Ag0121400	1	0.000328524	0.712492	0.293	0.186	1	-	Translation initiation factor SUI1
PAxG08Gg0000400	1	0.000344737	0.596469	0.377	0.26	1	-	Belongs to the pyruvate kinase family
PAxG17Ag0008700	1	0.000398691	0.601783	0.335	0.225	1	-	Reticulon-like protein
PAxG01Gg0302700	1	0.000414279	0.617538	0.36	0.246	1	-	Interconversion of serine and glycine
PAxG06Ag0059800	1	0.000520878	0.539796	0.272	0.169	1	-	Ubiquitin system component Cue protein
PAxG07Gg0024000	1	0.000597248	0.561466	0.331	0.224	1	-	Flavoprotein (FP) subunit of succinate dehydrogenase (SDH) that is involved in complex II of the mitochondrial electron transport chain and is responsible for transferring electrons from succinate to ubiquinone (coenzyme Q)
PAxG01Ag0042500	1	0.00066637	0.602019	0.272	0.173	1	-	Belongs to the thiolase family
PAxG04Ag0197800	1	0.000772762	0.723059	0.272	0.177	1	-	KH domain-containing protein
PAxG14Ag0037300	1	0.000817584	0.497683	0.364	0.253	1	-	Plasminogen activator inhibitor 1 RNA-binding protein-like
PAxG02Ag0010300	1	0.000860958	0.650868	0.259	0.167	1	-	NADH dehydrogenase ubiquinone 1 beta subcomplex subunit
PAxG01Ag0323700	1	0.000983791	0.557367	0.289	0.19	1	SDH2-1	Iron-sulfur protein (IP) subunit of succinate dehydrogenase (SDH) that is involved in complex II of the mitochondrial electron transport chain and is responsible for transferring electrons from succinate to ubiquinone (coenzyme Q)
PAxG09Ag0095100	1	0.00100216	0.281777	0.46	0.324	1	-	Plastid division protein
PAxG17Gg0173500	1	0.00101814	0.638506	0.285	0.189	1	-	Cytochrome b5
PAxG02Ag0012200	1	0.00103391	0.43958	0.368	0.254	1	-	Belongs to the GST superfamily
PAxG10Gg0134000	1	0.00106625	0.378578	0.515	0.377	1	-	Stress responsive A/B Barrel Domain
PAxG06Ag0113300	1	0.00112112	0.57245	0.368	0.267	1	-	Pyruvate kinase
PAxG05Ag0053800	1	0.00124354	0.635186	0.28	0.186	1	-	Histone H3.3-like
PAxG06Gg0208400	1	0.00134696	0.473081	0.264	0.168	1	-	aminopeptidase
PAxG10Ag0208000	1	0.00142654	0.547095	0.301	0.203	1	-	Copper transport protein
PAxG06Ag0130500	1	0.00155363	0.306154	0.494	0.361	1	SUS1	Sucrose-cleaving enzyme that provides UDP-glucose and fructose for various metabolic pathways
PAxG08Ag0043500	1	0.00156536	0.406917	0.473	0.352	1	-	Triosephosphate isomerase
PAxG17Ag0121100	1	0.00160174	0.538162	0.305	0.207	1	-	Cytochrome b5
PAxG02Gg0086400	1	0.00161795	0.585555	0.259	0.168	1	-	Annexin D1-like
PAxG04Gg0065900	1	0.00164378	0.696462	0.31	0.216	1	UGP	UTP-glucose-1-phosphate uridylyltransferase
PAxG15Ag0025000	1	0.00179044	0.67783	0.314	0.224	1	-	Reticulon-like protein
PAxG02Ag0219800	1	0.00189166	0.367622	0.331	0.222	1	-	Catalyzes xyloglucan endohydrolysis (XEH) and or endotransglycosylation (XET). Cleaves and religates xyloglucan polymers, an essential constituent of the primary cell wall, and thereby participates in cell wall construction of growing tissues
PAxG06Gg0219100	1	0.00208032	0.36047	0.456	0.341	1	-	Binds to actin and affects the structure of the cytoskeleton. At high concentrations, profilin prevents the polymerization of actin, whereas it enhances it at low concentrations
PAxG01Ag0340200	1	0.00231676	0.57548	0.36	0.264	1	-	Cold-regulated 413 inner membrane protein
PAxG06Ag0221100	1	0.00232894	0.438789	0.31	0.212	1	-	Belongs to the complex I 20 kDa subunit family
PAxG09Ag0108600	1	0.00281305	0.562674	0.314	0.222	1	-	Ubiquitin fusion degradation protein 1 homolog
PAxG10Ag0123800	1	0.00289852	0.41614	0.343	0.237	1	-	Tropinone reductase homolog At1g07440-like
PAxG18Gg0083400	1	0.00305766	0.509655	0.301	0.207	1	-	Belongs to the iron ascorbate-dependent oxidoreductase family
PAxG06Gg0170300	1	0.00319927	0.530849	0.335	0.246	1	-	Eukaryotic translation initiation factor
PAxG06Ag0118500	1	0.00325052	0.398746	0.272	0.181	1	-	Glycogen recognition site of AMP-activated protein kinase
PAxG08Ag0178900	1	0.00335789	0.489988	0.393	0.29	1	-	1,4-beta-D-glucanase-like
PAxG07Gg0121100	1	0.00358383	0.351393	0.318	0.218	1	-	Ubiquitin exists either covalently attached to another protein, or free (unanchored). When covalently bound, it is conjugated to target proteins via an isopeptide bond either as a monomer (monoubiquitin), a polymer linked via different Lys residues of the ubiquitin (polyubiquitin chains) or a linear polymer linked via the initiator Met of the ubiquitin (linear polyubiquitin chains). Polyubiquitin…
PAxG03Ag0188100	1	0.00371173	0.566473	0.28	0.194	1	-	Serine threonine-protein phosphatase
PAxG17Ag0154300	1	0.00395994	0.511876	0.343	0.25	1	-	-
PAxG09Gg0038000	1	0.00405025	0.44932	0.322	0.23	1	-	PPIases accelerate the folding of proteins. It catalyzes the cis-trans isomerization of proline imidic peptide bonds in oligopeptides
PAxG16Ag0083200	1	0.00411445	0.539879	0.289	0.204	1	-	Cell division
PAxG08Ag0000500	1	0.00462654	0.602157	0.289	0.208	1	-	Belongs to the pyruvate kinase family
PAxG12Ag0086000	1	0.005105	0.318075	0.343	0.242	1	-	Mediates the uptake of pyruvate into mitochondria
PAxG08Gg0109000	1	0.00550087	0.498785	0.28	0.195	1	-	-
PAxG08Gg0178500	1	0.00628093	0.328784	0.372	0.278	1	-	Stem-specific protein
PAxG01Ag0374700	1	0.00640475	0.502802	0.259	0.179	1	UBC13	Belongs to the ubiquitin-conjugating enzyme family
PAxG01Gg0210000	1	0.00658815	0.329841	0.485	0.38	1	-	Calmodulin mediates the control of a large number of enzymes, ion channels and other proteins by Ca(2 ). Among the enzymes to be stimulated by the calmodulin-Ca(2 ) complex are a number of protein kinases and phosphatases
PAxG07Gg0097800	1	0.00669545	0.344671	0.36	0.262	1	-	histone H3
PAxG10Ag0145400	1	0.00758913	0.372152	0.339	0.249	1	DWF1	Delta(24)-sterol
PAxG02Ag0206300	1	0.00842639	0.531254	0.272	0.196	1	-	Seems to be required for maximal rate of protein biosynthesis. Enhances ribosome dissociation into subunits and stabilizes the binding of the initiator Met-tRNA(I) to 40 S ribosomal subunits
PAxG05Ag0202300	1	0.00843058	0.34625	0.31	0.219	1	-	Proton-conducting pore forming subunit of the membrane integral V0 complex of vacuolar ATPase. V-ATPase is responsible for acidifying a variety of intracellular compartments in eukaryotic cells
PAxG03Gg0125800	1	0.00870392	0.440056	0.293	0.211	1	-	inactive receptor kinase
PAxG03Ag0192100	1	0.0093221	0.47049	0.285	0.205	1	-	2-oxoisovalerate dehydrogenase subunit beta
PAxG04Gg0174400	1	0.00955091	0.384643	0.368	0.276	1	MS3	5-methyltetrahydropteroyltriglutamate-- homocysteine
PAxG08Ag0030500	2	6.48969e-74	1.47949	0.986	0.723	2.31422e-69	EF1	This protein promotes the GTP-dependent binding of aminoacyl-tRNA to the A-site of ribosomes during protein biosynthesis
PAxG09Gg0130700	2	1.20444e-72	1.53909	0.991	0.798	4.29503e-68	-	Belongs to the eukaryotic ribosomal protein P1 P2 family
PAxG02Gg0233200	2	6.30119e-70	1.50738	0.991	0.678	2.247e-65	-	RIBOSOMAL protein
PAxG07Gg0128200	2	7.99851e-69	1.64627	0.968	0.569	2.85227e-64	-	trigalactosyldiacylglycerol 2
PAxG02Gg0166400	2	1.87902e-67	1.08167	1	0.975	6.70059e-63	-	Belongs to the eukaryotic ribosomal protein P1 P2 family
PAxG04Ag0165500	2	2.31855e-67	1.5352	0.986	0.707	8.26796e-63	-	Belongs to the eukaryotic ribosomal protein P1 P2 family
PAxG08Gg0030000	2	3.22435e-67	1.41548	0.986	0.729	1.1498e-62	EF1	This protein promotes the GTP-dependent binding of aminoacyl-tRNA to the A-site of ribosomes during protein biosynthesis
PAxG08Gg0056500	2	8.38995e-67	1.08621	0.995	0.963	2.99186e-62	-	RING-H2 finger protein
PAxG01Gg0428300	2	1.90308e-66	1.38916	0.995	0.861	6.78638e-62	-	-
PAxG07Ag0128300	2	8.19443e-66	1.3928	0.986	0.686	2.92213e-61	-	trigalactosyldiacylglycerol 2
PAxG13Gg0014400	2	1.24068e-65	1.31534	0.995	0.745	4.42425e-61	-	Belongs to the eukaryotic ribosomal protein eS21 family
PAxG10Gg0162200	2	3.74461e-65	1.5036	0.973	0.638	1.33533e-60	-	-
PAxG10Gg0055500	2	6.18348e-65	1.41229	0.986	0.709	2.20503e-60	-	acid phosphatase
PAxG08Gg0108700	2	8.74483e-65	2.58632	0.622	0.109	3.1184e-60	-	Belongs to the GroES chaperonin family
PAxG09Ag0127900	2	1.89463e-64	1.19174	0.995	0.908	6.75623e-60	-	Belongs to the eukaryotic ribosomal protein P1 P2 family
PAxG08Ag0057200	2	2.37739e-64	1.39446	0.986	0.719	8.47776e-60	-	RING-H2 finger protein
PAxG10Gg0194200	2	3.6364e-64	1.97519	0.851	0.28	1.29674e-59	EF1	This protein promotes the GTP-dependent binding of aminoacyl-tRNA to the A-site of ribosomes during protein biosynthesis
PAxG01Ag0426000	2	4.51517e-63	1.30753	0.995	0.888	1.61011e-58	-	trafficking protein particle complex
PAxG15Ag0039300	2	6.7918e-63	1.83996	0.878	0.307	2.42196e-58	-	Guanine nucleotide-binding protein subunit beta-like
PAxG18Ag0082600	2	3.78876e-62	1.30959	0.991	0.878	1.35107e-57	-	fructose-bisphosphate aldolase
PAxG08Gg0087300	2	6.23251e-62	2.16014	0.743	0.195	2.22251e-57	-	Belongs to the eukaryotic ribosomal protein eL29 family
PAxG04Gg0169800	2	3.54096e-60	1.53131	0.946	0.586	1.2627e-55	-	Belongs to the eukaryotic ribosomal protein P1 P2 family
PAxG08Gg0149100	2	4.16698e-59	1.86795	0.847	0.286	1.48595e-54	-	-
PAxG01Ag0284000	2	5.92043e-58	0.906376	1	0.959	2.11122e-53	PMM	in the synthesis of the GDP-mannose and dolichol-phosphate-mannose required for a number of critical mannosyl transfer reactions
PAxG03Ag0007800	2	1.21756e-57	2.15902	0.658	0.143	4.34181e-53	-	60S acidic ribosomal protein
PAxG08Ag0151800	2	1.8943e-57	1.58475	0.941	0.539	6.75507e-53	-	-
PAxG18Ag0130400	2	1.42078e-55	1.51178	0.932	0.565	5.06649e-51	-	Belongs to the universal ribosomal protein uL11 family
PAxG10Ag0210500	2	2.55501e-55	2.26178	0.685	0.189	9.11117e-51	-	40S ribosomal protein
PAxG12Gg0044100	2	3.16516e-55	2.31215	0.631	0.139	1.1287e-50	-	Phosphoethanolamine N-methyltransferase
PAxG09Ag0016900	2	3.55322e-55	1.46466	0.95	0.528	1.26708e-50	-	Belongs to the universal ribosomal protein uS11 family
PAxG15Ag0058700	2	5.08447e-55	1.49352	0.955	0.579	1.81312e-50	-	Glycine-rich RNA-binding protein
PAxG10Ag0057100	2	5.18779e-55	1.47229	0.964	0.639	1.84997e-50	-	acid phosphatase
PAxG08Ag0149300	2	6.39843e-55	2.07081	0.707	0.189	2.28168e-50	-	60S ribosomal protein
PAxG15Gg0037700	2	8.66871e-55	1.84225	0.82	0.308	3.09126e-50	-	Guanine nucleotide-binding protein subunit beta-like
PAxG18Gg0088600	2	2.79277e-54	1.03145	1	0.961	9.95901e-50	-	fructose-bisphosphate aldolase
PAxG15Ag0134200	2	3.39488e-54	2.04681	0.761	0.253	1.21061e-49	-	mediator of RNA polymerase II transcription subunit
PAxG10Ag0159500	2	3.73318e-54	1.14717	0.986	0.803	1.33125e-49	-	-
PAxG09Gg0076100	2	3.7694e-54	1.32329	0.977	0.596	1.34417e-49	-	Tubulin is the major constituent of microtubules. It binds two moles of GTP, one at an exchangeable site on the beta chain and one at a non-exchangeable site on the alpha chain
PAxG16Gg0072000	2	4.14624e-54	1.67386	0.878	0.361	1.47855e-49	-	Belongs to the universal ribosomal protein uL23 family
PAxG08Gg0146400	2	6.34667e-54	1.89237	0.766	0.235	2.26322e-49	-	60S ribosomal protein
PAxG08Ag0089900	2	1.14133e-53	1.77148	0.833	0.297	4.06997e-49	-	Belongs to the eukaryotic ribosomal protein eL29 family
PAxG08Gg0134900	2	2.34143e-53	1.61582	0.865	0.338	8.34952e-49	-	Belongs to the eukaryotic ribosomal protein eS1 family
PAxG01Ag0305800	2	2.86769e-53	2.29566	0.617	0.144	1.02262e-48	-	Glycine-rich RNA-binding protein
PAxG13Ag0014000	2	3.83959e-53	1.18343	0.986	0.749	1.3692e-48	-	-
PAxG05Gg0019100	2	5.5215e-53	1.32239	0.955	0.605	1.96897e-48	-	Belongs to the eukaryotic ribosomal protein eS21 family
PAxG16Ag0076400	2	4.51066e-52	1.31657	0.95	0.647	1.6085e-47	-	60S ribosomal Protein
PAxG18Ag0019600	2	9.14096e-52	1.36586	0.959	0.585	3.25966e-47	-	Aspartate aminotransferase
PAxG03Gg0036900	2	2.30552e-51	1.37403	0.959	0.619	8.22148e-47	-	structural constituent of ribosome
PAxG02Ag0230700	2	2.34967e-51	1.31986	0.955	0.625	8.37893e-47	-	RIBOSOMAL protein
PAxG07Ag0066900	2	3.49723e-51	1.19343	0.968	0.607	1.24711e-46	-	Elongation factor
PAxG05Ag0015700	2	3.62819e-51	1.49179	0.901	0.433	1.29381e-46	-	Belongs to the eukaryotic ribosomal protein eS21 family
PAxG14Gg0087800	2	4.62704e-51	1.87766	0.716	0.204	1.65e-46	-	Belongs to the eukaryotic ribosomal protein P1 P2 family
PAxG17Ag0020200	2	1.1571e-50	1.41737	0.959	0.582	4.12621e-46	-	Belongs to the eukaryotic ribosomal protein eL38 family
PAxG16Ag0053700	2	1.49269e-50	1.86356	0.743	0.24	5.32293e-46	-	60S ribosomal protein
PAxG05Ag0176000	2	1.63578e-50	1.57274	0.883	0.395	5.83318e-46	-	Belongs to the eukaryotic ribosomal protein eS12 family
PAxG08Ag0112900	2	5.09997e-50	2.35824	0.545	0.108	1.81865e-45	-	Belongs to the GroES chaperonin family
PAxG16Gg0053300	2	5.10641e-50	1.76346	0.757	0.237	1.82095e-45	-	60S ribosomal protein
PAxG16Gg0077700	2	5.70917e-50	1.48314	0.914	0.447	2.03589e-45	-	Belongs to the universal ribosomal protein uS12 family
PAxG06Ag0071400	2	1.26348e-49	1.82227	0.766	0.279	4.50559e-45	-	Belongs to the universal ribosomal protein uL11 family
PAxG09Gg0015100	2	1.59087e-49	1.41482	0.919	0.474	5.67303e-45	-	Belongs to the universal ribosomal protein uS11 family
PAxG06Gg0235300	2	1.6042e-49	1.9529	0.658	0.172	5.72059e-45	-	Alba
PAxG02Ag0130000	2	1.64889e-49	1.30008	0.937	0.681	5.87994e-45	-	eukaryotic translation initiation factor
PAxG03Ag0140800	2	1.76752e-49	1.30342	0.95	0.583	6.30299e-45	RPS27	ribosomal small subunit assembly
PAxG06Gg0044900	2	4.02606e-49	1.75572	0.761	0.249	1.43569e-44	-	Belongs to the universal ribosomal protein uS5 family
PAxG06Gg0071000	2	8.1422e-49	1.81	0.734	0.228	2.90351e-44	-	Belongs to the universal ribosomal protein uL11 family
PAxG12Gg0010500	2	1.09422e-48	1.75693	0.838	0.41	3.90197e-44	-	Belongs to the eukaryotic ribosomal protein P1 P2 family
PAxG12Ag0009000	2	1.26597e-48	2.07496	0.743	0.284	4.51445e-44	-	Belongs to the eukaryotic ribosomal protein P1 P2 family
PAxG01Gg0169900	2	1.28995e-48	1.71779	0.775	0.259	4.59995e-44	-	structural constituent of ribosome
PAxG07Gg0051300	2	1.48429e-48	2.75973	0.685	0.215	5.29299e-44	-	WD40 repeats
PAxG02Ag0228600	2	2.10346e-48	1.3245	0.95	0.593	7.50094e-44	-	Wound-inducible basic protein family
PAxG05Gg0178200	2	2.49029e-48	1.80511	0.734	0.228	8.88038e-44	RPL3	Belongs to the universal ribosomal protein uL3 family
PAxG05Ag0075400	2	2.95271e-48	1.59742	0.797	0.265	1.05294e-43	-	60S ribosomal protein
PAxG02Gg0129000	2	3.4219e-48	1.53204	0.86	0.383	1.22025e-43	RPS11	Belongs to the universal ribosomal protein uS17 family
PAxG02Gg0052700	2	7.62325e-48	1.78546	0.73	0.224	2.71845e-43	-	Belongs to the enoyl-CoA hydratase isomerase family
PAxG14Ag0121500	2	1.18133e-47	1.34725	0.923	0.492	4.21262e-43	-	Probably inactive leucine-rich repeat receptor-like protein kinase
PAxG02Ag0128800	2	3.11834e-47	1.18416	0.959	0.606	1.112e-42	NDPK1	Nucleoside diphosphate kinase
PAxG09Ag0078600	2	3.1844e-47	1.5086	0.883	0.474	1.13556e-42	-	-
PAxG03Gg0146300	2	3.33557e-47	1.6821	0.757	0.241	1.18946e-42	RPS27	ribosomal small subunit assembly
PAxG09Gg0047600	2	3.35671e-47	1.20568	0.959	0.592	1.197e-42	-	Belongs to the eukaryotic ribosomal protein eS8 family
PAxG09Ag0073700	2	4.25719e-47	1.30446	0.946	0.496	1.51811e-42	-	Tubulin is the major constituent of microtubules. It binds two moles of GTP, one at an exchangeable site on the beta chain and one at a non-exchangeable site on the alpha chain
PAxG12Gg0115600	2	7.63454e-47	1.54132	0.851	0.392	2.72248e-42	-	40S ribosomal protein
PAxG01Gg0273900	2	7.80082e-47	1.63566	0.77	0.258	2.78177e-42	-	Tubulin is the major constituent of microtubules. It binds two moles of GTP, one at an exchangeable site on the beta chain and one at a non-exchangeable site on the alpha chain
PAxG02Gg0102000	2	1.10902e-46	1.85734	0.707	0.225	3.95476e-42	TUBA	Tubulin is the major constituent of microtubules. It binds two moles of GTP, one at an exchangeable site on the beta chain and one at a non-exchangeable site on the alpha chain
PAxG05Ag0174500	2	1.36676e-46	1.52469	0.833	0.302	4.87386e-42	-	Belongs to the eukaryotic ribosomal protein eL20 family
PAxG14Ag0051500	2	1.57068e-46	1.79903	0.694	0.208	5.60104e-42	-	-
PAxG03Gg0103400	2	1.77252e-46	1.76313	0.757	0.281	6.32082e-42	-	Belongs to the universal ribosomal protein uS8 family
PAxG17Gg0015700	2	2.24622e-46	1.30585	0.95	0.619	8.01001e-42	-	Belongs to the eukaryotic ribosomal protein eL38 family
PAxG19Ag0062300	2	2.66745e-46	1.24679	0.959	0.599	9.51214e-42	-	Belongs to the eukaryotic ribosomal protein eS26 family
PAxG02Ag0130300	2	2.66776e-46	1.38674	0.896	0.475	9.51322e-42	RPS11	Belongs to the universal ribosomal protein uS17 family
PAxG16Gg0046800	2	2.90186e-46	1.45891	0.869	0.383	1.0348e-41	-	Belongs to the universal ribosomal protein uS5 family
PAxG03Gg0111700	2	3.94357e-46	1.66258	0.77	0.275	1.40628e-41	-	60S ribosomal Protein
PAxG16Ag0077700	2	1.16661e-45	1.24401	0.955	0.685	4.16014e-41	-	Interactor of constitutive active ROPs
PAxG01Gg0339400	2	1.26542e-45	1.68661	0.779	0.294	4.51247e-41	-	RIBOSOMAL protein
PAxG09Gg0068400	2	1.27169e-45	1.37455	0.905	0.379	4.53486e-41	-	CHCH domain
PAxG15Gg0054600	2	1.32191e-45	1.64971	0.775	0.268	4.71395e-41	-	Glycine-rich RNA-binding protein
PAxG01Ag0312500	2	1.4184e-45	1.98542	0.586	0.138	5.05803e-41	-	60S ribosomal Protein
PAxG14Ag0085600	2	1.44707e-45	1.5907	0.788	0.277	5.16024e-41	-	Belongs to the eukaryotic ribosomal protein P1 P2 family
PAxG01Ag0340600	2	1.54742e-45	1.68846	0.77	0.28	5.5181e-41	-	RIBOSOMAL protein
PAxG09Gg0026800	2	1.64013e-45	1.16697	0.946	0.672	5.8487e-41	-	60S acidic ribosomal protein
PAxG01Gg0142400	2	4.54577e-45	1.67328	0.757	0.259	1.62102e-40	-	DNA mismatch repair protein
PAxG03Gg0011700	2	4.70314e-45	2.23211	0.532	0.116	1.67714e-40	-	60S acidic ribosomal protein
PAxG05Gg0083900	2	5.52599e-45	1.59995	0.752	0.249	1.97057e-40	-	60S ribosomal protein
PAxG09Gg0133500	2	5.7198e-45	1.74369	0.775	0.305	2.03968e-40	-	histone deacetylase
PAxG08Gg0006900	2	1.32871e-44	1.29722	0.914	0.563	4.73819e-40	-	40s ribosomal protein
PAxG12Ag0077900	2	1.91156e-44	1.24388	0.928	0.577	6.81662e-40	-	Belongs to the eukaryotic ribosomal protein eS30 family
PAxG03Ag0098700	2	2.03555e-44	2.11689	0.563	0.135	7.25878e-40	-	Belongs to the universal ribosomal protein uS8 family
PAxG04Ag0052500	2	2.13163e-44	1.34884	0.883	0.415	7.6014e-40	-	Belongs to the eukaryotic ribosomal protein eL36 family
PAxG10Gg0079300	2	2.31158e-44	1.65246	0.698	0.211	8.2431e-40	-	Belongs to the universal ribosomal protein uS9 family
PAxG01Gg0302200	2	4.53671e-44	2.12331	0.635	0.201	1.61779e-39	-	Glycine-rich RNA-binding protein
PAxG12Ag0126000	2	4.69502e-44	1.33476	0.914	0.494	1.67425e-39	-	Belongs to the eukaryotic ribosomal protein eL36 family
PAxG14Ag0011100	2	6.18183e-44	1.54761	0.793	0.298	2.20444e-39	-	-
PAxG15Ag0132900	2	9.21763e-44	1.167	0.946	0.663	3.28701e-39	-	Belongs to the eukaryotic ribosomal protein eL36 family
PAxG19Gg0059900	2	1.11735e-43	1.02018	0.973	0.722	3.98448e-39	-	Belongs to the eukaryotic ribosomal protein eS26 family
PAxG14Ag0171400	2	1.44119e-43	1.16522	0.959	0.68	5.13928e-39	-	RIBOSOMAL protein
PAxG08Ag0030600	2	1.8179e-43	1.59203	0.757	0.267	6.48264e-39	EF1	This protein promotes the GTP-dependent binding of aminoacyl-tRNA to the A-site of ribosomes during protein biosynthesis
PAxG06Gg0018600	2	3.46256e-43	1.84344	0.644	0.188	1.23475e-38	-	Belongs to the eukaryotic ribosomal protein eL27 family
PAxG13Gg0104600	2	3.49275e-43	1.72842	0.725	0.249	1.24551e-38	-	NHP2-like protein 1
PAxG08Gg0052200	2	4.07589e-43	1.88707	0.626	0.172	1.45346e-38	-	Ribosomal protein P0 is the functional equivalent of E.coli protein L10
PAxG14Gg0040100	2	4.67879e-43	1.50015	0.838	0.385	1.66846e-38	-	Ribosomal L37ae protein family
PAxG15Gg0004100	2	5.59049e-43	2.57786	0.423	0.07	1.99357e-38	-	Belongs to the eukaryotic ribosomal protein P1 P2 family
PAxG07Gg0074500	2	6.11911e-43	1.41795	0.838	0.332	2.18207e-38	-	ribosomal protein
PAxG09Ag0066300	2	1.02514e-42	1.57094	0.748	0.255	3.65566e-38	-	CHCH domain
PAxG04Ag0151200	2	1.10194e-42	1.42562	0.784	0.273	3.92952e-38	-	PPIases accelerate the folding of proteins. It catalyzes the cis-trans isomerization of proline imidic peptide bonds in oligopeptides
PAxG01Ag0278500	2	1.66393e-42	1.71536	0.703	0.236	5.93356e-38	-	Tubulin is the major constituent of microtubules. It binds two moles of GTP, one at an exchangeable site on the beta chain and one at a non-exchangeable site on the alpha chain
PAxG01Ag0110800	2	1.66946e-42	2.88771	0.423	0.076	5.95329e-38	-	14 kDa proline-rich protein DC2.15-like
PAxG05Gg0105700	2	1.98061e-42	1.1471	0.955	0.638	7.06285e-38	-	60S ribosomal protein
PAxG01Gg0326900	2	2.71846e-42	1.49822	0.752	0.256	9.69401e-38	-	Belongs to the eukaryotic ribosomal protein eL27 family
PAxG02Ag0104200	2	2.93955e-42	1.96612	0.599	0.163	1.04825e-37	TUBA	Tubulin is the major constituent of microtubules. It binds two moles of GTP, one at an exchangeable site on the beta chain and one at a non-exchangeable site on the alpha chain
PAxG09Ag0137700	2	3.47415e-42	1.12647	0.964	0.658	1.23888e-37	RPL30	60S ribosomal protein
PAxG04Gg0048900	2	4.38461e-42	1.13395	0.959	0.61	1.56355e-37	-	Belongs to the eukaryotic ribosomal protein eL36 family
PAxG15Ag0004000	2	7.84102e-42	2.04424	0.55	0.133	2.79611e-37	-	-
PAxG15Ag0059400	2	8.00993e-42	1.99956	0.59	0.163	2.85634e-37	-	Mitochondrial import receptor subunit TOM5 homolog
PAxG09Ag0102300	2	9.11068e-42	1.28185	0.901	0.423	3.24887e-37	-	40S ribosomal protein
PAxG06Ag0017600	2	1.20058e-41	1.51221	0.775	0.281	4.28128e-37	-	Belongs to the eukaryotic ribosomal protein eL27 family
PAxG14Ag0040300	2	1.20823e-41	1.54531	0.793	0.329	4.30855e-37	-	60S ribosomal Protein
PAxG12Ag0087100	2	1.33133e-41	1.69191	0.676	0.215	4.74752e-37	-	DUF167
PAxG03Gg0145100	2	1.62544e-41	1.79757	0.586	0.148	5.79633e-37	-	60S ribosomal protein
PAxG05Gg0017200	2	2.29427e-41	1.6423	0.716	0.244	8.18136e-37	RPL18	60S ribosomal protein
PAxG10Ag0097200	2	4.01117e-41	2.08975	0.541	0.132	1.43038e-36	-	Belongs to the GroES chaperonin family
PAxG09Gg0106100	2	4.13576e-41	1.15988	0.937	0.499	1.47481e-36	-	40S ribosomal protein
PAxG10Ag0071400	2	5.60336e-41	1.38485	0.811	0.311	1.99816e-36	RPS3a	structural constituent of ribosome
PAxG09Gg0080400	2	7.17773e-41	1.43768	0.847	0.412	2.55958e-36	-	-
PAxG13Ag0025200	2	7.18404e-41	1.95225	0.586	0.165	2.56183e-36	-	Nucleolar protein
PAxG17Ag0178500	2	1.02187e-40	2.22343	0.459	0.091	3.64398e-36	-	Belongs to the eukaryotic ribosomal protein eS8 family
PAxG02Gg0130500	2	1.05105e-40	0.930061	0.977	0.778	3.74804e-36	NDPK1	Nucleoside diphosphate kinase
PAxG10Gg0187500	2	1.18956e-40	1.41527	0.811	0.342	4.24197e-36	-	60S ribosomal Protein
PAxG10Gg0071800	2	1.36401e-40	1.41927	0.802	0.29	4.86406e-36	-	Belongs to the eukaryotic ribosomal protein eS1 family
PAxG15Ag0083100	2	1.5126e-40	1.11489	0.95	0.595	5.39392e-36	-	Belongs to the eukaryotic ribosomal protein eS30 family
PAxG03Ag0071000	2	1.59306e-40	1.18574	0.91	0.522	5.68084e-36	-	Ribosomal L37ae protein family
PAxG12Ag0104300	2	1.94402e-40	1.33283	0.887	0.467	6.93238e-36	-	ankyrin repeat-containing protein
PAxG01Gg0233700	2	1.97892e-40	2.50039	0.423	0.076	7.05683e-36	-	Tubulin is the major constituent of microtubules. It binds two moles of GTP, one at an exchangeable site on the beta chain and one at a non-exchangeable site on the alpha chain
PAxG12Ag0114200	2	2.72109e-40	1.28295	0.887	0.411	9.70339e-36	-	Belongs to the universal ribosomal protein uS15 family
PAxG09Ag0054000	2	2.98035e-40	1.16478	0.923	0.498	1.06279e-35	-	60S ribosomal protein
PAxG06Ag0127200	2	4.10038e-40	1.95148	0.581	0.163	1.46219e-35	-	60S ribosomal Protein
PAxG10Gg0214200	2	6.88914e-40	1.05631	0.941	0.714	2.45667e-35	-	Pentatricopeptide repeat-containing protein
PAxG12Gg0127900	2	9.5523e-40	1.27926	0.896	0.488	3.40635e-35	-	Belongs to the eukaryotic ribosomal protein eL36 family
PAxG05Gg0187900	2	1.02817e-39	1.54396	0.712	0.249	3.66644e-35	-	Belongs to the eukaryotic ribosomal protein eS12 family
PAxG01Ag0143500	2	1.13458e-39	1.60433	0.712	0.247	4.04592e-35	-	Belongs to the eukaryotic ribosomal protein eL15 family
PAxG01Ag0254800	2	1.48944e-39	1.50691	0.739	0.26	5.31134e-35	-	Belongs to the mitochondrial carrier (TC 2.A.29) family
PAxG12Ag0040400	2	1.55765e-39	1.32137	0.869	0.38	5.55459e-35	-	Guanine nucleotide-binding protein subunit beta-like
PAxG13Ag0112000	2	1.67537e-39	1.02006	0.973	0.686	5.97436e-35	-	-
PAxG18Ag0125500	2	2.22755e-39	1.40186	0.811	0.341	7.94346e-35	-	60S ribosomal protein
PAxG15Gg0135300	2	3.6082e-39	2.06295	0.527	0.133	1.28668e-34	-	mediator of RNA polymerase II transcription subunit
PAxG04Ag0179200	2	3.62167e-39	1.35279	0.815	0.339	1.29149e-34	-	Belongs to the universal ribosomal protein uL1 family
PAxG18Ag0033500	2	3.75263e-39	1.59776	0.689	0.24	1.33819e-34	-	binds to the 23S rRNA
PAxG14Gg0040900	2	3.78092e-39	1.30191	0.865	0.398	1.34828e-34	-	RING-like zinc finger
PAxG09Ag0131100	2	4.02599e-39	1.86497	0.59	0.169	1.43567e-34	-	histone deacetylase
PAxG18Ag0130500	2	4.0335e-39	1.50315	0.748	0.281	1.43835e-34	-	Belongs to the universal ribosomal protein uL11 family
PAxG06Gg0124800	2	5.19584e-39	2.03361	0.5	0.114	1.85284e-34	-	60S ribosomal Protein
PAxG15Gg0055200	2	5.48031e-39	1.56571	0.734	0.273	1.95428e-34	-	glycerophosphoryl diester phosphodiesterase
PAxG07Gg0089100	2	6.15874e-39	1.62333	0.721	0.268	2.19621e-34	RPL30	60s ribosomal protein
PAxG05Gg0200000	2	7.33518e-39	1.31936	0.86	0.39	2.61572e-34	-	RIBOSOMAL protein
PAxG04Gg0157500	2	9.19508e-39	1.6568	0.725	0.292	3.27897e-34	-	Glycine-rich protein 2-like
PAxG16Ag0047400	2	1.19821e-38	1.21372	0.91	0.481	4.27283e-34	-	Belongs to the universal ribosomal protein uS5 family
PAxG02Ag0190100	2	1.44193e-38	1.73466	0.608	0.178	5.14192e-34	-	60S ribosomal Protein
PAxG12Ag0030100	2	1.5332e-38	1.7433	0.64	0.205	5.46738e-34	-	Mitochondrial import inner membrane translocase subunit
PAxG17Gg0219100	2	1.66357e-38	1.66383	0.644	0.202	5.93229e-34	-	40s ribosomal protein
PAxG01Ag0060000	2	3.0487e-38	1.17487	0.914	0.531	1.08717e-33	-	Ribosomal protein S27
PAxG13Gg0139500	2	4.70927e-38	1.1337	0.919	0.512	1.67932e-33	-	60S ribosomal Protein
PAxG02Ag0051900	2	8.12986e-38	1.32043	0.806	0.33	2.89911e-33	-	Belongs to the eukaryotic ribosomal protein eS12 family
PAxG06Ag0014300	2	9.37692e-38	1.35649	0.761	0.274	3.34381e-33	-	NADH-ubiquinone oxidoreductase complex I, 21 kDa subunit
PAxG02Gg0123300	2	1.02941e-37	1.42439	0.779	0.328	3.67086e-33	-	Belongs to the universal ribosomal protein uS15 family
PAxG17Gg0234600	2	1.57128e-37	1.6605	0.653	0.219	5.60319e-33	-	Belongs to the eukaryotic ribosomal protein eS8 family
PAxG05Ag0054300	2	1.79344e-37	1.79322	0.563	0.152	6.3954e-33	-	Belongs to the eukaryotic ribosomal protein eS6 family
PAxG17Gg0239800	2	1.84032e-37	1.40705	0.748	0.272	6.56258e-33	-	Belongs to the eukaryotic ribosomal protein eS7 family
PAxG14Ag0043700	2	2.37528e-37	1.1449	0.932	0.515	8.47026e-33	-	Belongs to the eukaryotic ribosomal protein eL15 family
PAxG12Gg0033100	2	3.42027e-37	1.67252	0.608	0.179	1.21967e-32	-	Belongs to the eukaryotic ribosomal protein eL19 family
PAxG13Gg0114100	2	3.82658e-37	0.934953	0.968	0.709	1.36456e-32	-	-
PAxG04Gg0181800	2	4.81719e-37	1.88081	0.545	0.148	1.71781e-32	-	Belongs to the universal ribosomal protein uL1 family
PAxG02Gg0046300	2	6.33679e-37	1.41974	0.752	0.292	2.2597e-32	-	Belongs to the universal ribosomal protein uS13 family
PAxG12Gg0046400	2	6.67463e-37	1.80206	0.545	0.147	2.38017e-32	-	Guanine nucleotide-binding protein subunit beta-like
PAxG10Ag0185100	2	6.87994e-37	1.4288	0.752	0.309	2.45339e-32	-	60S ribosomal Protein
PAxG06Gg0176700	2	8.0253e-37	1.61857	0.64	0.211	2.86182e-32	RPS27	ribosomal small subunit assembly
PAxG15Ag0121200	2	8.44554e-37	1.16816	0.892	0.462	3.01168e-32	-	40S ribosomal protein
PAxG10Gg0156400	2	8.58666e-37	1.70168	0.59	0.172	3.062e-32	-	transcription regulatory region sequence-specific DNA binding
PAxG03Gg0074700	2	1.35156e-36	1.41867	0.743	0.276	4.81967e-32	-	Ribosomal L37ae protein family
PAxG01Gg0288000	2	1.76309e-36	1.72411	0.581	0.167	6.28719e-32	-	Belongs to the universal ribosomal protein uS9 family
PAxG12Ag0086300	2	1.80523e-36	2.38027	0.459	0.11	6.43747e-32	NOP56	Nucleolar protein 56-like
PAxG03Ag0030400	2	2.10544e-36	1.53848	0.698	0.269	7.508e-32	-	structural constituent of ribosome
PAxG16Gg0061400	2	2.96481e-36	1.42756	0.775	0.316	1.05725e-31	-	Belongs to the universal ribosomal protein uL15 family
PAxG10Gg0217700	2	3.10562e-36	1.17089	0.905	0.506	1.10746e-31	-	Ubiquitin carboxyl-terminal hydrolase
PAxG10Gg0180300	2	3.62255e-36	1.93775	0.514	0.133	1.2918e-31	-	Belongs to the heat shock protein 70 family
PAxG10Ag0218700	2	3.66841e-36	1.57956	0.653	0.219	1.30816e-31	-	60S ribosomal protein
PAxG04Ag0140400	2	4.2035e-36	1.36891	0.748	0.281	1.49897e-31	-	40S ribosomal protein
PAxG01Gg0309700	2	4.71546e-36	1.95123	0.495	0.124	1.68153e-31	-	60S ribosomal Protein
PAxG13Ag0102200	2	5.98689e-36	2.27796	0.455	0.107	2.13493e-31	-	NHP2-like protein 1
PAxG15Gg0086300	2	6.10029e-36	1.8562	0.622	0.215	2.17536e-31	NOP56	Nucleolar protein 56-like
PAxG17Ag0168900	2	8.91929e-36	1.23644	0.829	0.406	3.18062e-31	-	Belongs to the serpin family
PAxG08Gg0030400	2	8.98077e-36	1.36811	0.766	0.316	3.20254e-31	EF1	This protein promotes the GTP-dependent binding of aminoacyl-tRNA to the A-site of ribosomes during protein biosynthesis
PAxG15Gg0100800	2	1.13357e-35	1.16254	0.901	0.531	4.0423e-31	-	60S ribosomal Protein
PAxG01Ag0256700	2	1.14718e-35	1.23115	0.811	0.314	4.09083e-31	-	60S ribosomal Protein
PAxG17Ag0162100	2	1.33882e-35	1.65624	0.64	0.216	4.77424e-31	-	40s ribosomal protein
PAxG17Ag0007000	2	2.14031e-35	1.83869	0.482	0.115	7.63235e-31	-	Belongs to the mitochondrial carrier (TC 2.A.29) family
PAxG14Ag0001600	2	3.56612e-35	1.78958	0.55	0.156	1.27168e-30	-	Mitochondrial import receptor subunit
PAxG01Gg0441000	2	4.82105e-35	1.40765	0.766	0.329	1.71919e-30	-	heat shock
PAxG12Gg0034500	2	5.25808e-35	1.81222	0.554	0.164	1.87503e-30	-	Mitochondrial import inner membrane translocase subunit
PAxG14Ag0143300	2	5.50188e-35	2.64918	0.329	0.049	1.96197e-30	-	Rrp15p
PAxG09Ag0068700	2	5.59349e-35	1.92981	0.514	0.138	1.99464e-30	-	Belongs to the heat shock protein 70 family
PAxG09Ag0052600	2	7.13597e-35	1.52929	0.667	0.242	2.54469e-30	-	Protein gamma response
PAxG08Gg0011000	2	9.91449e-35	1.84875	0.523	0.142	3.53551e-30	-	40S ribosomal protein
PAxG06Ag0179800	2	9.95227e-35	1.73449	0.554	0.16	3.54898e-30	RPS27	ribosomal small subunit assembly
PAxG19Gg0098100	2	1.04753e-34	1.82672	0.527	0.145	3.7355e-30	-	60S ribosomal Protein
PAxG12Ag0106500	2	1.38831e-34	1.22282	0.86	0.505	4.9507e-30	-	Required for the assembly and or stability of the 40S ribosomal subunit. Required for the processing of the 20S rRNA- precursor to mature 18S rRNA in a late step of the maturation of 40S ribosomal subunits
PAxG14Gg0052900	2	1.56792e-34	1.37621	0.73	0.281	5.59119e-30	-	-
PAxG14Gg0173500	2	1.9194e-34	1.42679	0.694	0.259	6.84457e-30	-	RIBOSOMAL protein
PAxG08Ag0009800	2	2.13179e-34	1.26788	0.829	0.397	7.60195e-30	-	pentatricopeptide repeat-containing protein At5g04810
PAxG06Ag0185100	2	2.54065e-34	1.29668	0.748	0.29	9.05996e-30	-	40S ribosomal protein
PAxG10Gg0100800	2	3.28688e-34	2.15388	0.432	0.098	1.1721e-29	-	Belongs to the GroES chaperonin family
PAxG01Ag0354500	2	3.6052e-34	1.7993	0.5	0.13	1.28561e-29	-	Belongs to the class I-like SAM-binding methyltransferase superfamily. RsmB NOP family
PAxG08Ag0052900	2	4.04999e-34	1.63324	0.613	0.205	1.44423e-29	-	Ribosomal protein P0 is the functional equivalent of E.coli protein L10
PAxG06Ag0241800	2	4.37374e-34	1.63032	0.568	0.166	1.55967e-29	-	DEAD-box ATP-dependent RNA helicase
PAxG07Gg0056100	2	4.51349e-34	1.4597	0.68	0.246	1.60951e-29	-	60S ribosomal Protein
PAxG05Ag0064300	2	5.05784e-34	1.26539	0.779	0.319	1.80363e-29	-	60S ribosomal Protein
PAxG15Gg0104600	2	6.7188e-34	1.65712	0.59	0.19	2.39592e-29	-	Phosphodiesterase responsible for the U6 snRNA 3' end processing. Acts as an exoribonuclease (RNase) responsible for trimming the poly(U) tract of the last nucleotides in the pre-U6 snRNA molecule, leading to the formation of mature U6 snRNA
PAxG12Gg0125200	2	6.83688e-34	1.45143	0.698	0.276	2.43803e-29	-	60S ribosomal Protein
PAxG01Gg0106100	2	6.94367e-34	1.50092	0.698	0.278	2.47611e-29	-	Belongs to the universal ribosomal protein uS8 family
PAxG07Gg0133100	2	7.10533e-34	1.75357	0.523	0.145	2.53376e-29	-	Belongs to the mitochondrial carrier (TC 2.A.29) family
PAxG08Ag0108300	2	9.01644e-34	0.892453	0.973	0.697	3.21526e-29	ATPB	Produces ATP from ADP in the presence of a proton gradient across the membrane
PAxG16Ag0069400	2	9.44731e-34	1.74383	0.541	0.157	3.36891e-29	-	Belongs to the universal ribosomal protein uS4 family
PAxG06Ag0202200	2	1.05428e-33	2.63572	0.311	0.044	3.75956e-29	-	Belongs to the universal ribosomal protein uL23 family
PAxG09Ag0112800	2	1.16249e-33	0.955454	0.95	0.716	4.14545e-29	-	PPIases accelerate the folding of proteins. It catalyzes the cis-trans isomerization of proline imidic peptide bonds in oligopeptides
PAxG01Ag0328600	2	1.19865e-33	1.2851	0.739	0.284	4.2744e-29	-	Belongs to the eukaryotic ribosomal protein eL27 family
PAxG16Gg0112700	2	1.67179e-33	1.46859	0.671	0.255	5.9616e-29	-	transcription factor
PAxG10Ag0040600	2	1.70966e-33	1.7282	0.545	0.16	6.09664e-29	-	Belongs to the universal ribosomal protein uL15 family
PAxG14Ag0146500	2	1.7651e-33	1.51718	0.64	0.226	6.29433e-29	-	60S ribosomal Protein
PAxG03Gg0061100	2	2.18227e-33	1.37466	0.716	0.277	7.78197e-29	-	Required for the assembly and or stability of the 40S ribosomal subunit. Required for the processing of the 20S rRNA- precursor to mature 18S rRNA in a late step of the maturation of 40S ribosomal subunits
PAxG01Gg0117500	2	2.61486e-33	1.2824	0.784	0.348	9.3246e-29	-	Belongs to the eukaryotic ribosomal protein eL13 family
PAxG01Ag0382200	2	3.61062e-33	2.43371	0.356	0.065	1.28755e-28	-	-
PAxG08Gg0050200	2	5.38038e-33	1.62509	0.563	0.17	1.91864e-28	-	RIBOSOMAL protein
PAxG10Ag0166500	2	5.61615e-33	1.44397	0.671	0.249	2.00272e-28	ProT3	Proline transporter
PAxG15Gg0119200	2	5.66082e-33	1.10759	0.896	0.494	2.01865e-28	-	40S ribosomal protein
PAxG08Ag0137600	2	6.42753e-33	1.0948	0.892	0.512	2.29206e-28	-	Belongs to the eukaryotic ribosomal protein eS1 family
PAxG14Ag0105600	2	6.78205e-33	1.27372	0.766	0.332	2.41848e-28	-	Monoglyceride
PAxG01Ag0023500	2	7.97374e-33	1.71446	0.532	0.154	2.84344e-28	-	Belongs to the disease resistance NB-LRR family
PAxG06Gg0124600	2	9.69892e-33	1.68982	0.541	0.158	3.45863e-28	-	60S ribosomal Protein
PAxG18Gg0049400	2	1.03954e-32	1.55924	0.559	0.166	3.70702e-28	-	Mitochondrial ATP synthase g subunit
PAxG10Gg0039600	2	1.04779e-32	1.5468	0.581	0.182	3.73642e-28	-	Belongs to the universal ribosomal protein uL15 family
PAxG04Gg0172500	2	1.0802e-32	1.52945	0.599	0.19	3.85199e-28	-	histone deacetylase
PAxG04Gg0154900	2	1.108e-32	1.36554	0.712	0.278	3.95113e-28	-	PPIases accelerate the folding of proteins. It catalyzes the cis-trans isomerization of proline imidic peptide bonds in oligopeptides
PAxG02Ag0175900	2	1.24448e-32	1.46261	0.662	0.244	4.43781e-28	-	-
PAxG10Gg0065900	2	1.27732e-32	2.34982	0.369	0.072	4.55493e-28	-	RIBOSOMAL protein
PAxG15Gg0087600	2	1.27938e-32	1.25481	0.73	0.286	4.56228e-28	-	Belongs to the universal ribosomal protein uL22 family
PAxG10Gg0184800	2	1.29216e-32	1.395	0.694	0.274	4.60783e-28	-	Belongs to the universal ribosomal protein uL23 family
PAxG01Ag0308200	2	1.42819e-32	1.31273	0.703	0.269	5.09294e-28	-	Belongs to the mitochondrial carrier (TC 2.A.29) family
PAxG16Ag0069600	2	1.42955e-32	1.11665	0.865	0.467	5.09778e-28	-	Belongs to the universal ribosomal protein uS4 family
PAxG14Ag0038000	2	1.63122e-32	1.35984	0.689	0.25	5.81693e-28	NDPK1	Nucleoside diphosphate kinase
PAxG13Gg0011800	2	1.68704e-32	1.17394	0.788	0.329	6.01599e-28	RPL18	60S ribosomal protein
PAxG18Ag0066100	2	2.03499e-32	1.00955	0.919	0.63	7.25679e-28	-	phenylalanine--tRNA ligase beta
PAxG15Ag0105300	2	2.03741e-32	0.728521	0.977	0.87	7.2654e-28	-	60S ribosomal Protein
PAxG07Gg0086400	2	2.36462e-32	2.79602	0.252	0.026	8.43222e-28	-	-
PAxG10Gg0075500	2	2.8388e-32	1.37034	0.698	0.272	1.01231e-27	-	Belongs to the eukaryotic ribosomal protein eS24 family
PAxG10Ag0191600	2	3.89793e-32	1.36118	0.689	0.255	1.39e-27	EF1	This protein promotes the GTP-dependent binding of aminoacyl-tRNA to the A-site of ribosomes during protein biosynthesis
PAxG12Ag0028600	2	4.96416e-32	1.26484	0.761	0.321	1.77022e-27	-	Sugar (and other) transporter
PAxG01Gg0036700	2	5.92703e-32	1.34669	0.712	0.286	2.11358e-27	-	Belongs to the eukaryotic ribosomal protein eS12 family
PAxG01Ag0209500	2	6.67752e-32	1.21583	0.761	0.311	2.3812e-27	-	Belongs to the universal ribosomal protein uS11 family
PAxG18Ag0050300	2	6.8991e-32	1.38674	0.626	0.212	2.46022e-27	-	Mitochondrial ATP synthase g subunit
PAxG05Ag0013800	2	7.55648e-32	1.27942	0.784	0.354	2.69464e-27	RPL18	60S ribosomal protein
PAxG09Gg0103700	2	8.14024e-32	1.18604	0.833	0.433	2.90281e-27	GRP1	Glycine-rich RNA-binding protein
PAxG16Gg0118100	2	8.83396e-32	2.01053	0.446	0.113	3.15019e-27	-	Macrophage migration inhibitory factor
PAxG10Gg0218000	2	8.87472e-32	1.86571	0.477	0.128	3.16473e-27	-	40S ribosomal protein
PAxG14Gg0149000	2	9.19835e-32	1.86736	0.464	0.121	3.28013e-27	-	60S ribosomal Protein
PAxG19Gg0079400	2	9.96775e-32	1.18658	0.793	0.343	3.5545e-27	CYTC-2	Electron carrier protein. The oxidized form of the cytochrome c heme group can accept an electron from the heme group of the cytochrome c1 subunit of cytochrome reductase. Cytochrome c then transfers this electron to the cytochrome oxidase complex, the final protein carrier in the mitochondrial electron-transport chain
PAxG17Gg0220100	2	1.13643e-31	2.42096	0.329	0.056	4.05249e-27	-	Alpha-amylase C-terminal beta-sheet domain
PAxG08Gg0090200	2	1.14531e-31	1.76218	0.518	0.157	4.08419e-27	-	H ACA ribonucleoprotein complex subunit 2-like
PAxG01Gg0383900	2	1.41118e-31	2.59499	0.324	0.055	5.03227e-27	-	-
PAxG13Ag0089600	2	1.41913e-31	1.49803	0.644	0.248	5.06062e-27	CYTC-2	Electron carrier protein. The oxidized form of the cytochrome c heme group can accept an electron from the heme group of the cytochrome c1 subunit of cytochrome reductase. Cytochrome c then transfers this electron to the cytochrome oxidase complex, the final protein carrier in the mitochondrial electron-transport chain
PAxG08Gg0162000	2	1.53022e-31	1.72297	0.455	0.113	5.45677e-27	-	Belongs to the universal ribosomal protein uL15 family
PAxG02Gg0129200	2	1.71281e-31	1.30988	0.761	0.353	6.10788e-27	-	eukaryotic translation initiation factor
PAxG10Ag0011800	2	1.74123e-31	1.48054	0.613	0.213	6.20921e-27	-	Ribosomal L22e protein family
PAxG16Ag0074800	2	1.86582e-31	1.72462	0.482	0.129	6.65353e-27	-	Belongs to the eukaryotic ribosomal protein eL13 family
PAxG06Ag0169900	2	1.87973e-31	1.11469	0.851	0.424	6.70313e-27	-	Belongs to the universal ribosomal protein uL5 family
PAxG10Ag0103000	2	1.93853e-31	0.935103	0.973	0.638	6.91279e-27	ATPB	Produces ATP from ADP in the presence of a proton gradient across the membrane
PAxG10Gg0142000	2	2.07208e-31	1.40694	0.653	0.237	7.38904e-27	-	Mitotic checkpoint protein
PAxG07Ag0073600	2	2.17146e-31	1.03494	0.901	0.535	7.74343e-27	-	-
PAxG06Ag0203600	2	2.66173e-31	1.20781	0.779	0.34	9.49173e-27	-	60S ribosomal Protein
PAxG04Ag0058800	2	2.66351e-31	2.06444	0.428	0.105	9.49807e-27	-	60S ribosomal Protein
PAxG02Ag0060900	2	3.12452e-31	1.0369	0.878	0.439	1.11421e-26	RPL3	Belongs to the universal ribosomal protein uL3 family
PAxG19Ag0018400	2	3.12628e-31	1.68376	0.55	0.177	1.11483e-26	-	PPIases accelerate the folding of proteins. It catalyzes the cis-trans isomerization of proline imidic peptide bonds in oligopeptides
PAxG10Ag0123200	2	3.99273e-31	0.918607	0.932	0.657	1.42381e-26	-	Belongs to the eukaryotic ribosomal protein eL29 family
PAxG13Ag0028200	2	4.42118e-31	1.12442	0.851	0.434	1.57659e-26	-	Belongs to the eukaryotic ribosomal protein eS24 family
PAxG19Gg0118800	2	4.4421e-31	1.34526	0.68	0.257	1.58405e-26	-	Belongs to the protein kinase superfamily. Ser Thr protein kinase family
PAxG16Gg0069100	2	4.66975e-31	1.39041	0.676	0.262	1.66523e-26	-	Belongs to the universal ribosomal protein uS4 family
PAxG04Gg0064400	2	5.86974e-31	1.68766	0.523	0.16	2.09315e-26	-	40S ribosomal protein
PAxG13Gg0008500	2	6.25801e-31	1.20993	0.775	0.346	2.23161e-26	-	Belongs to the importin alpha family
PAxG01Gg0304400	2	6.27294e-31	1.22792	0.73	0.294	2.23693e-26	-	Belongs to the mitochondrial carrier (TC 2.A.29) family
PAxG04Ag0168500	2	6.693e-31	1.68045	0.55	0.181	2.38672e-26	-	histone deacetylase
PAxG01Ag0422600	2	6.84913e-31	1.82247	0.455	0.116	2.4424e-26	-	60S ribosomal Protein
PAxG10Gg0222700	2	8.6466e-31	1.47889	0.617	0.225	3.08338e-26	-	60S ribosomal protein
PAxG12Gg0091200	2	8.87477e-31	1.52612	0.581	0.194	3.16474e-26	-	Belongs to the universal ribosomal protein uL22 family
PAxG09Gg0071600	2	9.63069e-31	1.8247	0.459	0.12	3.4343e-26	-	Belongs to the heat shock protein 70 family
PAxG13Gg0090000	2	1.0598e-30	1.37355	0.658	0.246	3.77924e-26	-	Methyltransferase
PAxG10Gg0183400	2	1.09373e-30	1.00569	0.847	0.399	3.90023e-26	-	Belongs to the universal ribosomal protein uS8 family
PAxG08Gg0104200	2	1.10582e-30	1.00667	0.937	0.544	3.94334e-26	ATPB	Produces ATP from ADP in the presence of a proton gradient across the membrane
PAxG09Gg0054100	2	1.16733e-30	1.37638	0.689	0.28	4.16268e-26	-	Protein gamma response
PAxG01Gg0253400	2	1.38221e-30	1.51131	0.55	0.171	4.92896e-26	-	60S ribosomal Protein
PAxG08Ag0131900	2	1.84942e-30	1.59109	0.559	0.182	6.59503e-26	-	Belongs to the universal ribosomal protein uS9 family
PAxG06Gg0167800	2	1.88607e-30	1.33173	0.685	0.26	6.72574e-26	-	Belongs to the universal ribosomal protein uL5 family
PAxG05Ag0062800	2	2.20651e-30	1.60568	0.55	0.179	7.86841e-26	-	Apoptotic chromatin condensation inducer in the nucleus
PAxG01Ag0107000	2	2.42504e-30	1.51528	0.599	0.212	8.64769e-26	-	Belongs to the universal ribosomal protein uS8 family
PAxG08Ag0031000	2	2.43381e-30	1.10807	0.851	0.424	8.67898e-26	EF1	This protein promotes the GTP-dependent binding of aminoacyl-tRNA to the A-site of ribosomes during protein biosynthesis
PAxG13Ag0050200	2	2.62771e-30	1.97825	0.419	0.103	9.3704e-26	-	assists the folding of proteins upon ATP hydrolysis
PAxG10Gg0222200	2	3.849e-30	1.19626	0.779	0.366	1.37255e-25	-	60S ribosomal protein
PAxG05Ag0166600	2	4.75264e-30	1.29045	0.698	0.285	1.69479e-25	RPL3	Belongs to the universal ribosomal protein uL3 family
PAxG01Ag0291700	2	5.54576e-30	1.53072	0.523	0.156	1.97762e-25	-	Belongs to the universal ribosomal protein uS9 family
PAxG18Gg0128400	2	5.94911e-30	1.7654	0.464	0.126	2.12145e-25	-	60S ribosomal protein
PAxG06Ag0127300	2	8.25924e-30	1.71361	0.505	0.152	2.94525e-25	-	60S ribosomal Protein
PAxG18Ag0025600	2	8.3047e-30	1.84003	0.455	0.124	2.96146e-25	-	Alba
PAxG08Gg0035600	2	8.57754e-30	1.53126	0.577	0.199	3.05875e-25	-	60S ribosomal Protein
PAxG06Ag0044400	2	1.02207e-29	1.15748	0.82	0.413	3.64469e-25	-	Belongs to the universal ribosomal protein uS5 family
PAxG08Ag0012300	2	1.03783e-29	1.90248	0.419	0.103	3.70091e-25	-	40S ribosomal protein
PAxG04Gg0141100	2	1.2319e-29	1.24311	0.734	0.308	4.39297e-25	-	40S ribosomal protein
PAxG08Ag0036600	2	1.3823e-29	1.43316	0.626	0.237	4.92929e-25	-	60S ribosomal Protein
PAxG02Gg0031000	2	1.43594e-29	1.41656	0.631	0.237	5.12057e-25	-	60S ribosomal protein
PAxG04Gg0139200	2	1.51252e-29	1.15909	0.829	0.429	5.39365e-25	GRP1	Glycine-rich RNA-binding protein
PAxG13Ag0008600	2	1.6614e-29	1.0843	0.793	0.352	5.92454e-25	-	Belongs to the importin alpha family
PAxG10Ag0172000	2	1.66258e-29	1.26507	0.685	0.275	5.92876e-25	-	RIBOSOMAL protein
PAxG12Ag0087000	2	1.77825e-29	1.09629	0.851	0.449	6.34123e-25	-	Belongs to the EF-1-beta EF-1-delta family
PAxG04Ag0076700	2	1.85616e-29	1.20493	0.698	0.267	6.61906e-25	-	60S ribosomal Protein
PAxG04Ag0195200	2	1.86415e-29	1.97542	0.387	0.088	6.64757e-25	-	Required for maturation of ribosomal RNAs and formation of the large ribosomal subunit
PAxG02Gg0059900	2	2.26372e-29	1.08479	0.833	0.412	8.07243e-25	RPL3	Belongs to the universal ribosomal protein uL3 family
PAxG01Gg0207100	2	2.27067e-29	0.943023	0.91	0.544	8.09722e-25	-	Belongs to the universal ribosomal protein uS11 family
PAxG03Ag0106200	2	2.38173e-29	1.20178	0.743	0.333	8.49327e-25	-	60S ribosomal Protein
PAxG05Ag0193600	2	2.50885e-29	1.34394	0.635	0.236	8.94655e-25	-	Dolichyl-diphosphooligosaccharide--protein glycosyltransferase subunit
PAxG05Gg0206100	2	3.52325e-29	1.35279	0.644	0.247	1.25639e-24	-	Dolichyl-diphosphooligosaccharide--protein glycosyltransferase subunit
PAxG06Ag0211300	2	3.63816e-29	1.24845	0.716	0.296	1.29737e-24	-	Peroxisome biogenesis factor
PAxG09Gg0083500	2	4.6249e-29	1.74872	0.459	0.127	1.64924e-24	-	alpha-L-fucosidase
PAxG15Gg0095500	2	5.06626e-29	2.3494	0.333	0.066	1.80663e-24	-	Mitochondrial import inner membrane translocase subunit
PAxG07Gg0130300	2	5.83813e-29	2.02633	0.369	0.081	2.08188e-24	15	Prohibitin-1
PAxG12Gg0115800	2	7.33407e-29	1.3983	0.59	0.203	2.61533e-24	-	Belongs to the universal ribosomal protein uS15 family
PAxG05Ag0097300	2	7.4081e-29	1.16041	0.784	0.354	2.64173e-24	-	60S ribosomal protein
PAxG02Gg0037600	2	8.48061e-29	0.962445	0.91	0.54	3.02419e-24	-	RIBOSOMAL protein
PAxG09Ag0048000	2	8.84781e-29	1.39415	0.613	0.221	3.15513e-24	-	-
PAxG10Ag0139100	2	9.94909e-29	1.41168	0.55	0.175	3.54784e-24	-	eukaryotic translation initiation factor
PAxG01Ag0031100	2	1.18708e-28	1.65989	0.482	0.142	4.23311e-24	-	Nascent polypeptide-associated complex subunit alpha-like
PAxG15Ag0027400	2	1.30682e-28	1.15148	0.712	0.286	4.66012e-24	-	Belongs to the eukaryotic ribosomal protein eL19 family
PAxG09Gg0140000	2	1.30753e-28	1.32701	0.707	0.304	4.66265e-24	-	Late embryogenesis abundant protein
PAxG12Gg0082100	2	1.40177e-28	1.06096	0.788	0.347	4.99872e-24	-	40S ribosomal protein S30
PAxG10Ag0178300	2	1.59961e-28	1.6423	0.468	0.131	5.7042e-24	-	Belongs to the heat shock protein 70 family
PAxG14Gg0108200	2	1.86207e-28	1.26358	0.644	0.246	6.64014e-24	-	60S ribosomal protein
PAxG09Gg0052900	2	1.97887e-28	1.33318	0.644	0.25	7.05665e-24	-	Belongs to the mitochondrial carrier (TC 2.A.29) family
PAxG12Ag0095300	2	3.15822e-28	1.86325	0.392	0.093	1.12622e-23	-	Mitochondrial import inner membrane translocase subunit
PAxG03Gg0166400	2	3.23719e-28	1.77941	0.45	0.127	1.15438e-23	-	Ccr4-associated factor
PAxG01Ag0236500	2	3.49866e-28	1.69121	0.477	0.141	1.24762e-23	-	Tubulin is the major constituent of microtubules. It binds two moles of GTP, one at an exchangeable site on the beta chain and one at a non-exchangeable site on the alpha chain
PAxG10Ag0159400	2	3.55668e-28	1.57518	0.518	0.163	1.26831e-23	-	Transcription factor
PAxG03Ag0139600	2	3.70504e-28	1.50188	0.563	0.199	1.32122e-23	-	60S ribosomal protein
PAxG17Gg0179100	2	3.92584e-28	0.869957	0.941	0.631	1.39995e-23	SAHH2	Adenosylhomocysteinase
PAxG15Ag0092400	2	3.98184e-28	1.38122	0.64	0.259	1.41992e-23	-	Belongs to the universal ribosomal protein uL22 family
PAxG06Gg0206700	2	4.69014e-28	1.19139	0.766	0.377	1.6725e-23	-	Peroxisome biogenesis factor
PAxG01Gg0045000	2	4.75455e-28	1.86544	0.419	0.109	1.69547e-23	-	Belongs to the chaperonin (HSP60) family
PAxG01Ag0045800	2	4.81205e-28	1.38629	0.608	0.223	1.71598e-23	-	Belongs to the chaperonin (HSP60) family
PAxG06Gg0215700	2	5.48268e-28	1.69333	0.45	0.125	1.95512e-23	-	Mitochondrial ATP synthase g subunit
PAxG12Ag0123200	2	5.75095e-28	1.22789	0.716	0.315	2.05079e-23	-	60S ribosomal Protein
PAxG01Ag0259000	2	6.08475e-28	1.26872	0.676	0.271	2.16982e-23	-	60S ribosomal protein
PAxG11Ag0133300	2	6.26499e-28	1.71779	0.514	0.172	2.2341e-23	-	trafficking protein particle complex
PAxG17Ag0126000	2	7.79909e-28	1.44092	0.577	0.203	2.78116e-23	-	Glycine-rich RNA-binding protein
PAxG10Ag0074700	2	7.88013e-28	1.4939	0.577	0.213	2.81005e-23	-	Belongs to the eukaryotic ribosomal protein eS24 family
PAxG08Ag0161500	2	1.01474e-27	1.4414	0.554	0.186	3.61855e-23	-	assists the folding of proteins upon ATP hydrolysis
PAxG02Gg0051200	2	1.08677e-27	1.21308	0.712	0.306	3.87542e-23	-	Belongs to the eukaryotic ribosomal protein eS12 family
PAxG04Gg0055600	2	1.24711e-27	1.17866	0.734	0.338	4.44718e-23	-	60S ribosomal Protein
PAxG10Ag0210400	2	1.25319e-27	1.30043	0.626	0.241	4.46889e-23	-	Replication factor A protein 3
PAxG06Ag0239400	2	1.58891e-27	1.33573	0.631	0.244	5.66605e-23	-	GTP-binding protein involved in nucleocytoplasmic transport. Required for the import of protein into the nucleus and also for RNA export. Involved in chromatin condensation and control of cell cycle
PAxG01Gg0024000	2	1.68851e-27	1.78434	0.441	0.125	6.02124e-23	-	Belongs to the peptidase A1 family
PAxG08Gg0131500	2	1.77272e-27	1.687	0.45	0.127	6.32154e-23	-	Belongs to the eukaryotic ribosomal protein eS24 family
PAxG10Gg0128000	2	1.80468e-27	0.833415	0.95	0.66	6.4355e-23	-	Belongs to the eukaryotic ribosomal protein eL29 family
PAxG16Gg0074200	2	2.04505e-27	1.53889	0.536	0.185	7.29266e-23	-	Belongs to the eukaryotic ribosomal protein eL13 family
PAxG08Ag0199600	2	2.19871e-27	1.34304	0.604	0.223	7.84061e-23	-	Belongs to the TCTP family
PAxG03Gg0099900	2	2.47719e-27	2.17222	0.338	0.072	8.83364e-23	-	36.4 kDa proline-rich
PAxG01Gg0015900	2	2.73692e-27	2.24802	0.32	0.063	9.75984e-23	-	Belongs to the mitochondrial carrier (TC 2.A.29) family
PAxG13Ag0011700	2	3.6734e-27	1.3626	0.617	0.236	1.30994e-22	RPL18	60S ribosomal protein
PAxG01Ag0037800	2	4.28746e-27	1.38061	0.604	0.229	1.52891e-22	-	Ccr4-associated factor
PAxG05Gg0186300	2	4.33975e-27	1.50479	0.509	0.163	1.54755e-22	-	Belongs to the eukaryotic ribosomal protein eL20 family
PAxG05Gg0068800	2	6.42529e-27	1.49774	0.518	0.167	2.29126e-22	-	Regulation of nuclear pre-mRNA domain-containing protein
PAxG10Gg0059400	2	6.46955e-27	1.15473	0.689	0.281	2.30704e-22	-	60S ribosomal protein
PAxG02Gg0128000	2	6.77192e-27	0.949483	0.892	0.547	2.41487e-22	-	Malate dehydrogenase
PAxG14Ag0041200	2	7.18988e-27	0.98353	0.851	0.498	2.56391e-22	-	RING-like zinc finger
PAxG16Gg0069000	2	7.88947e-27	0.969845	0.86	0.511	2.81339e-22	-	Belongs to the universal ribosomal protein uS4 family
PAxG14Ag0132500	2	1.03226e-26	1.08693	0.757	0.34	3.68103e-22	-	Seems to be required for maximal rate of protein biosynthesis. Enhances ribosome dissociation into subunits and stabilizes the binding of the initiator Met-tRNA(I) to 40 S ribosomal subunits
PAxG12Ag0068500	2	1.04676e-26	1.26842	0.613	0.233	3.73276e-22	-	Succinate dehydrogenase subunit
PAxG16Gg0055200	2	1.22447e-26	2.1057	0.351	0.08	4.36645e-22	-	40S ribosomal protein
PAxG10Gg0174100	2	1.30199e-26	1.26767	0.617	0.236	4.64291e-22	-	RIBOSOMAL protein
PAxG01Gg0181100	2	1.42786e-26	1.05499	0.82	0.431	5.09174e-22	-	Binds to the 23S rRNA
PAxG03Ag0040900	2	1.45949e-26	1.57842	0.486	0.153	5.20455e-22	-	Binds to the 23S rRNA
PAxG11Ag0135800	2	1.67038e-26	0.971392	0.829	0.389	5.95656e-22	-	WAT1-related protein
PAxG09Ag0051200	2	1.7221e-26	0.956551	0.887	0.46	6.14102e-22	-	Belongs to the mitochondrial carrier (TC 2.A.29) family
PAxG04Ag0066900	2	1.98359e-26	1.40276	0.545	0.186	7.07348e-22	-	40s ribosomal protein
PAxG01Ag0301300	2	2.3324e-26	1.09267	0.734	0.332	8.31734e-22	-	60S ribosomal Protein
PAxG14Gg0145400	2	2.38595e-26	2.49741	0.266	0.043	8.50829e-22	-	Rrp15p
PAxG09Gg0062400	2	3.39489e-26	1.68506	0.419	0.115	1.21062e-21	-	LSM domain
PAxG01Gg0271300	2	3.61253e-26	1.34621	0.599	0.233	1.28823e-21	-	Soluble inorganic pyrophosphatase
PAxG03Ag0056900	2	4.46043e-26	1.52385	0.509	0.17	1.59059e-21	-	Required for the assembly and or stability of the 40S ribosomal subunit. Required for the processing of the 20S rRNA- precursor to mature 18S rRNA in a late step of the maturation of 40S ribosomal subunits
PAxG04Gg0124100	2	4.7721e-26	1.94048	0.613	0.291	1.70173e-21	-	Belongs to the DEFL family
PAxG02Ag0047500	2	6.26882e-26	1.05413	0.784	0.377	2.23546e-21	-	Belongs to the universal ribosomal protein uS13 family
PAxG08Ag0050700	2	7.81419e-26	1.08004	0.725	0.312	2.78654e-21	-	RIBOSOMAL protein
PAxG10Ag0191700	2	9.29802e-26	1.13326	0.685	0.283	3.31567e-21	EF1	This protein promotes the GTP-dependent binding of aminoacyl-tRNA to the A-site of ribosomes during protein biosynthesis
PAxG05Ag0194500	2	1.01811e-25	1.08665	0.743	0.347	3.63059e-21	-	60S ribosomal protein
PAxG10Gg0169100	2	1.14886e-25	1.82672	0.383	0.098	4.09684e-21	ProT3	Proline transporter
PAxG06Ag0064100	2	1.3804e-25	1.63241	0.432	0.124	4.92252e-21	-	phospholipase
PAxG16Ag0061700	2	1.81867e-25	1.46723	0.532	0.188	6.48537e-21	-	Belongs to the universal ribosomal protein uL15 family
PAxG04Gg0102600	2	2.07096e-25	0.991021	0.838	0.461	7.38503e-21	-	40S ribosomal protein
PAxG11Gg0136800	2	2.15043e-25	2.01279	0.315	0.066	7.66844e-21	TIM13	Mitochondrial import inner membrane translocase subunit
PAxG08Ag0165200	2	2.32138e-25	1.68839	0.428	0.124	8.27805e-21	-	Belongs to the universal ribosomal protein uL15 family
PAxG05Ag0179600	2	2.35198e-25	1.11524	0.734	0.357	8.38717e-21	-	Belongs to the universal ribosomal protein uS13 family
PAxG13Gg0066500	2	2.84906e-25	1.83494	0.365	0.09	1.01598e-20	-	Belongs to the universal ribosomal protein uS5 family
PAxG14Gg0044600	2	3.23787e-25	0.712418	0.977	0.745	1.15462e-20	-	Belongs to the eukaryotic ribosomal protein eL15 family
PAxG14Ag0103800	2	4.07208e-25	1.3508	0.545	0.197	1.4521e-20	RPL18	60s ribosomal protein
PAxG08Gg0129200	2	4.81831e-25	1.44731	0.491	0.159	1.71821e-20	-	RAN GTPase-activating protein
PAxG06Gg0085100	2	4.82441e-25	2.15902	0.284	0.053	1.72038e-20	-	Aldo-keto reductase family 4 member
PAxG10Ag0180200	2	5.08906e-25	1.33342	0.568	0.214	1.81476e-20	-	-
PAxG04Gg0118400	2	6.12952e-25	1.57172	0.468	0.149	2.18579e-20	-	Belongs to the universal ribosomal protein uS11 family
PAxG17Ag0126300	2	7.56345e-25	1.03384	0.784	0.389	2.69713e-20	SAHH2	Adenosylhomocysteinase
PAxG18Ag0059600	2	7.88409e-25	1.90389	0.342	0.08	2.81147e-20	-	Belongs to the GroES chaperonin family
PAxG18Gg0032300	2	8.43209e-25	0.939562	0.829	0.447	3.00688e-20	-	binds to the 23S rRNA
PAxG08Ag0039500	2	8.61603e-25	0.979394	0.77	0.356	3.07247e-20	-	Belongs to the universal ribosomal protein uS8 family
PAxG01Gg0058700	2	8.98103e-25	0.939651	0.851	0.485	3.20264e-20	RPS27	ribosomal small subunit assembly
PAxG09Ag0099800	2	9.95743e-25	0.937002	0.851	0.517	3.55082e-20	GRP1	Glycine-rich RNA-binding protein
PAxG11Gg0132700	2	9.97129e-25	1.64307	0.455	0.146	3.55576e-20	-	PI-PLC X domain-containing protein
PAxG18Ag0051700	2	1.14003e-24	0.953748	0.811	0.388	4.06534e-20	-	Binds to actin and affects the structure of the cytoskeleton. At high concentrations, profilin prevents the polymerization of actin, whereas it enhances it at low concentrations
PAxG15Gg0134000	2	1.14594e-24	0.955245	0.838	0.449	4.08641e-20	-	Belongs to the eukaryotic ribosomal protein eL36 family
PAxG16Gg0055300	2	1.36152e-24	0.80728	0.919	0.613	4.85517e-20	-	Pentatricopeptide repeat-containing protein At2g20710, mitochondrial-like
PAxG01Gg0318400	2	1.44426e-24	1.34173	0.554	0.206	5.15023e-20	-	proteasome complex subunit
PAxG04Ag0138500	2	1.51506e-24	1.46827	0.505	0.175	5.4027e-20	GRP1	Glycine-rich RNA-binding protein
PAxG01Ag0025900	2	1.84236e-24	1.962	0.374	0.102	6.56985e-20	-	Belongs to the peptidase A1 family
PAxG02Ag0039600	2	2.02355e-24	0.899703	0.874	0.473	7.21597e-20	-	RIBOSOMAL protein
PAxG19Ag0091500	2	2.13244e-24	1.88946	0.374	0.101	7.60429e-20	-	Angio-associated migratory cell
PAxG19Ag0102200	2	2.16418e-24	1.42462	0.532	0.195	7.71746e-20	-	RESISTANCE protein
PAxG02Ag0032700	2	2.25236e-24	1.86936	0.396	0.114	8.03193e-20	-	60S ribosomal protein
PAxG01Gg0307900	2	2.40523e-24	1.83822	0.347	0.084	8.57706e-20	-	-
PAxG01Gg0418900	2	3.0294e-24	1.89711	0.369	0.098	1.08029e-19	-	-
PAxG06Ag0240800	2	3.76607e-24	1.29039	0.586	0.233	1.34298e-19	-	Alba
PAxG04Ag0037100	2	3.99004e-24	1.61029	0.419	0.124	1.42285e-19	-	mRNA cap-binding component of the eukaryotic translation initiation factor 3 (eIF-3) complex, which is involved in protein synthesis of a specialized repertoire of mRNAs and, together with other initiation factors, stimulates binding of mRNA and methionyl-tRNAi to the 40S ribosome. The eIF-3 complex specifically targets and initiates translation of a subset of mRNAs involved in cell proliferation…
PAxG02Gg0110500	2	4.01072e-24	1.58801	0.437	0.134	1.43022e-19	-	Ribosomal protein S14p/S29e
PAxG08Gg0158600	2	4.05729e-24	1.27471	0.608	0.25	1.44683e-19	-	assists the folding of proteins upon ATP hydrolysis
PAxG13Ag0132500	2	4.56786e-24	0.948455	0.82	0.48	1.6289e-19	-	60S ribosomal Protein
PAxG08Ag0042000	2	4.93214e-24	1.02777	0.685	0.298	1.7588e-19	-	Belongs to the heat shock protein 70 family
PAxG04Gg0203400	2	4.94057e-24	1.00745	0.757	0.366	1.76181e-19	-	Elongation factor
PAxG10Gg0050900	2	5.05092e-24	0.907857	0.838	0.452	1.80116e-19	-	Nucleoredoxin
PAxG16Gg0115800	2	5.53e-24	1.00418	0.757	0.381	1.972e-19	-	Belongs to the eukaryotic ribosomal protein eS4 family
PAxG14Gg0106500	2	8.95526e-24	1.4131	0.491	0.167	3.19345e-19	RPL18	60s ribosomal protein
PAxG05Gg0084500	2	9.02244e-24	1.59319	0.468	0.161	3.2174e-19	-	RNA recognition motif
PAxG05Ag0201200	2	9.32307e-24	2.37704	0.275	0.054	3.32461e-19	-	histone H3
PAxG06Ag0130100	2	9.76368e-24	2.19828	0.284	0.057	3.48173e-19	-	DNA-directed RNA polymerases I, II, and III subunit
PAxG01Ag0118900	2	1.16022e-23	1.03317	0.689	0.293	4.13736e-19	-	Component of the replication protein A complex (RPA) required for DNA recombination, repair and replication. The activity of RPA is mediated by single-stranded DNA binding and protein interactions. Probably involved in repair of double-strand DNA breaks (DSBs) induced by genotoxic stresses
PAxG02Gg0189200	2	1.19919e-23	1.4696	0.455	0.145	4.27633e-19	-	60S ribosomal Protein
PAxG07Gg0067800	2	1.36263e-23	2.2732	0.279	0.056	4.85915e-19	EIF6	Binds to the 60S ribosomal subunit and prevents its association with the 40S ribosomal subunit to form the 80S initiation complex in the cytoplasm. May also be involved in ribosome biogenesis
PAxG14Ag0169600	2	1.49883e-23	1.373	0.459	0.148	5.34483e-19	TOM22-I	Mitochondrial import receptor subunit
PAxG15Ag0099900	2	1.61017e-23	1.61467	0.405	0.117	5.74186e-19	-	Mitochondrial import inner membrane translocase subunit
PAxG01Ag0315300	2	1.81852e-23	0.877569	0.878	0.505	6.48483e-19	-	Protein transport protein Sec61 subunit
PAxG07Gg0087900	2	1.95386e-23	1.43565	0.486	0.166	6.96745e-19	-	60S ribosomal Protein
PAxG06Ag0071600	2	2.02087e-23	1.85608	0.365	0.098	7.20644e-19	-	Mitochondrial import receptor subunit
PAxG08Ag0040900	2	2.24425e-23	1.43994	0.459	0.149	8.003e-19	-	Oligosaccaryltransferase
PAxG02Ag0063200	2	2.26605e-23	1.70194	0.41	0.124	8.08073e-19	-	U6 snRNA-associated Sm-like protein
PAxG17Ag0153300	2	2.41139e-23	1.21363	0.586	0.23	8.59902e-19	-	Protein of unknown function (DUF1666)
PAxG06Ag0112600	2	2.53724e-23	1.02702	0.757	0.377	9.04778e-19	-	phosphopyruvate hydratase activity
PAxG09Gg0049400	2	3.2138e-23	1.30669	0.541	0.203	1.14604e-18	-	-
PAxG03Ag0190100	2	3.36756e-23	1.48095	0.45	0.145	1.20087e-18	-	Belongs to the mitochondrial carrier (TC 2.A.29) family
PAxG01Ag0430600	2	3.70827e-23	0.909023	0.806	0.398	1.32237e-18	-	Component of the ribosome assembly machinery. Nuclear paralog of the ribosomal protein P0, it binds pre-60S subunits at an early stage of assembly in the nucleolus, and is replaced by P0 in cytoplasmic pre-60S subunits and mature 80S ribosomes
PAxG06Ag0183000	2	3.7139e-23	1.07823	0.671	0.292	1.32438e-18	-	60S ribosomal protein
PAxG15Gg0104100	2	3.93083e-23	1.77021	0.405	0.124	1.40173e-18	GDH2	Belongs to the Glu Leu Phe Val dehydrogenases family
PAxG10Gg0166500	2	3.934e-23	0.781501	0.923	0.585	1.40286e-18	-	Ribosomal protein P0 is the functional equivalent of E.coli protein L10
PAxG01Gg0312900	2	5.74081e-23	0.811424	0.905	0.575	2.04717e-18	-	Protein transport protein Sec61 subunit
PAxG01Ag0435100	2	5.95279e-23	0.901551	0.802	0.387	2.12277e-18	-	heat shock protein
PAxG04Gg0203600	2	6.21351e-23	1.59577	0.441	0.144	2.21574e-18	LARS	Belongs to the class-I aminoacyl-tRNA synthetase family
PAxG16Ag0116200	2	6.51485e-23	0.945233	0.775	0.393	2.3232e-18	-	Belongs to the eukaryotic ribosomal protein eS4 family
PAxG17Ag0184200	2	6.68042e-23	1.2366	0.595	0.255	2.38224e-18	-	Belongs to the eukaryotic ribosomal protein eS7 family
PAxG18Gg0112300	2	7.68213e-23	1.48537	0.459	0.154	2.73945e-18	-	Large proline-rich protein
PAxG15Ag0090900	2	8.0127e-23	2.02137	0.356	0.098	2.85733e-18	NOP56	Nucleolar protein 56-like
PAxG06Ag0190500	2	9.73256e-23	1.04395	0.685	0.304	3.47063e-18	-	Belongs to the universal ribosomal protein uL15 family
PAxG05Gg0028100	2	1.02606e-22	1.43768	0.491	0.176	3.65892e-18	-	Belongs to the major facilitator superfamily. Sugar transporter (TC 2.A.1.1) family
PAxG04Ag0104700	2	1.0609e-22	0.823891	0.914	0.617	3.78317e-18	-	40S ribosomal protein
PAxG01Ag0261600	2	1.20367e-22	1.49803	0.495	0.186	4.29228e-18	-	-
PAxG19Ag0024800	2	1.27473e-22	1.67472	0.414	0.131	4.5457e-18	-	Belongs to the AAA ATPase family
PAxG03Gg0045300	2	1.27644e-22	1.63604	0.365	0.101	4.55178e-18	-	PXA domain
PAxG04Gg0034700	2	1.35726e-22	1.4696	0.428	0.134	4.83998e-18	-	mRNA cap-binding component of the eukaryotic translation initiation factor 3 (eIF-3) complex, which is involved in protein synthesis of a specialized repertoire of mRNAs and, together with other initiation factors, stimulates binding of mRNA and methionyl-tRNAi to the 40S ribosome. The eIF-3 complex specifically targets and initiates translation of a subset of mRNAs involved in cell proliferation…
PAxG05Gg0078700	2	1.36968e-22	1.37459	0.477	0.163	4.88428e-18	-	Succinyl-CoA synthetase functions in the citric acid cycle (TCA), coupling the hydrolysis of succinyl-CoA to the synthesis of ATP and thus represents the only step of substrate- level phosphorylation in the TCA. The alpha subunit of the enzyme binds the substrates coenzyme A and phosphate, while succinate binding and nucleotide specificity is provided by the beta subunit
PAxG13Gg0113600	2	1.39423e-22	2.25748	0.293	0.066	4.97183e-18	-	U5 small nuclear ribonucleoprotein 40
PAxG04Gg0074700	2	1.40428e-22	1.11716	0.626	0.269	5.00765e-18	-	60S ribosomal Protein
PAxG02Ag0026700	2	1.43767e-22	1.72718	0.437	0.147	5.12672e-18	-	Transcription initiation factor IIF subunit
PAxG11Ag0059500	2	1.44957e-22	1.22186	0.577	0.23	5.16915e-18	-	Belongs to the universal ribosomal protein uL5 family
PAxG10Ag0078000	2	1.47366e-22	0.960195	0.775	0.433	5.25508e-18	-	Belongs to the universal ribosomal protein uS9 family
PAxG12Ag0028900	2	1.49897e-22	1.50929	0.428	0.133	5.34534e-18	BTF3	Nascent polypeptide-associated complex subunit beta
PAxG18Gg0066700	2	1.73994e-22	1.98013	0.315	0.076	6.20463e-18	-	Belongs to the nucleosome assembly protein (NAP) family
PAxG14Gg0038300	2	1.91937e-22	1.12199	0.604	0.246	6.84446e-18	NDPK1	Nucleoside diphosphate kinase
PAxG14Gg0002600	2	1.97362e-22	1.67472	0.369	0.103	7.03795e-18	-	Rhamnogalacturonate lyase
PAxG03Gg0092300	2	4.1221e-22	1.55924	0.383	0.11	1.46994e-17	-	DNA-directed RNA polymerases I, II, and III subunit
PAxG02Ag0063800	2	4.3808e-22	1.37867	0.495	0.182	1.56219e-17	-	This is a component of the ubiquinol-cytochrome c reductase complex (complex III or cytochrome b-c1 complex), which is part of the mitochondrial respiratory chain. This protein may mediate formation of the complex between cytochromes c and c1
PAxG07Ag0012700	2	4.73593e-22	1.34485	0.523	0.2	1.68883e-17	-	60S ribosomal protein
PAxG11Ag0063300	2	4.77817e-22	1.50047	0.432	0.141	1.70389e-17	-	60S ribosomal Protein
PAxG01Gg0298400	2	4.83893e-22	1.35092	0.532	0.21	1.72556e-17	-	60S ribosomal Protein
PAxG15Gg0026400	2	5.70154e-22	1.29885	0.491	0.171	2.03317e-17	BTF3	Nascent polypeptide-associated complex subunit beta
PAxG08Gg0041200	2	5.73725e-22	1.38931	0.45	0.149	2.04591e-17	-	Belongs to the heat shock protein 70 family
PAxG13Ag0111500	2	6.69361e-22	2.4258	0.266	0.056	2.38694e-17	-	-
PAxG06Gg0181800	2	7.39303e-22	1.303	0.505	0.186	2.63635e-17	-	40S ribosomal protein
PAxG08Ag0038000	2	7.56418e-22	1.12344	0.649	0.295	2.69739e-17	-	Protein of unknown function (DUF674)
PAxG17Gg0205800	2	7.58772e-22	1.34782	0.464	0.156	2.70578e-17	VDAC1	Mitochondrial outer membrane protein porin of 34
PAxG05Gg0058000	2	8.16928e-22	1.28121	0.568	0.238	2.91316e-17	SAPK2	Belongs to the protein kinase superfamily
PAxG19Gg0014200	2	8.92637e-22	1.06473	0.658	0.291	3.18314e-17	actin	Belongs to the actin family
PAxG01Gg0280300	2	9.28409e-22	0.906447	0.824	0.47	3.31071e-17	-	sulfhydryl oxidase
PAxG14Ag0094000	2	9.5734e-22	0.86362	0.856	0.484	3.41387e-17	-	-
PAxG01Ag0171700	2	1.00264e-21	1.01937	0.703	0.339	3.57543e-17	-	Binds to the 23S rRNA
PAxG01Ag0356800	2	1.05414e-21	1.25721	0.518	0.198	3.75906e-17	-	Ferredoxin-NADP reductase
PAxG02Gg0232300	2	1.16303e-21	1.39212	0.473	0.168	4.14738e-17	FKBP15-1	Peptidyl-prolyl cis-trans isomerase
PAxG10Gg0194800	2	1.23227e-21	0.917474	0.788	0.422	4.39429e-17	EF1	This protein promotes the GTP-dependent binding of aminoacyl-tRNA to the A-site of ribosomes during protein biosynthesis
PAxG05Gg0191700	2	1.26722e-21	1.16076	0.604	0.259	4.51892e-17	-	Belongs to the universal ribosomal protein uS13 family
PAxG01Gg0252100	2	1.35956e-21	0.929974	0.716	0.329	4.84821e-17	-	Belongs to the mitochondrial carrier (TC 2.A.29) family
PAxG04Gg0120600	2	1.54029e-21	1.56369	0.401	0.126	5.49267e-17	-	isoform X1
PAxG17Gg0008600	2	1.72209e-21	1.59225	0.396	0.123	6.14099e-17	-	Belongs to the mitochondrial carrier (TC 2.A.29) family
PAxG06Gg0130600	2	1.73981e-21	1.67053	0.356	0.098	6.20416e-17	-	Belongs to the GroES chaperonin family
PAxG15Ag0130000	2	1.87954e-21	1.32876	0.505	0.188	6.70242e-17	-	60S ribosomal Protein
PAxG01Gg0424500	2	1.9535e-21	1.76479	0.369	0.11	6.96619e-17	-	60S ribosomal Protein
PAxG05Ag0221200	2	2.28922e-21	0.881885	0.793	0.412	8.16335e-17	-	-
PAxG17Gg0209800	2	2.36177e-21	1.36686	0.437	0.142	8.42209e-17	-	Protein of unknown function (DUF1666)
PAxG02Ag0053400	2	2.67471e-21	1.2838	0.527	0.207	9.538e-17	-	Belongs to the enoyl-CoA hydratase isomerase family
PAxG04Ag0118700	2	3.14961e-21	1.32894	0.446	0.148	1.12315e-16	-	Belongs to the universal ribosomal protein uS11 family
PAxG17Gg0174000	2	3.19605e-21	0.858928	0.793	0.423	1.13971e-16	-	pectinesterase
PAxG09Ag0046400	2	3.19782e-21	1.20223	0.568	0.232	1.14034e-16	-	Belongs to the eukaryotic ribosomal protein eS8 family
PAxG09Gg0115900	2	3.98036e-21	0.935783	0.766	0.387	1.41939e-16	-	PPIases accelerate the folding of proteins. It catalyzes the cis-trans isomerization of proline imidic peptide bonds in oligopeptides
PAxG01Ag0061700	2	4.35507e-21	0.695021	0.946	0.659	1.55302e-16	-	60S ribosomal protein
PAxG17Ag0121500	2	4.63668e-21	1.08536	0.604	0.251	1.65344e-16	-	60S ribosomal Protein
PAxG10Gg0206200	2	4.70941e-21	1.98414	0.302	0.074	1.67938e-16	-	histone H2B.1
PAxG10Ag0021300	2	4.83146e-21	1.34485	0.514	0.204	1.7229e-16	-	NADH dehydrogenase ubiquinone 1 alpha subcomplex subunit
PAxG19Ag0116300	2	4.8845e-21	1.72	0.342	0.094	1.74181e-16	-	Catalyzes xyloglucan endohydrolysis (XEH) and or endotransglycosylation (XET). Cleaves and religates xyloglucan polymers, an essential constituent of the primary cell wall, and thereby participates in cell wall construction of growing tissues
PAxG17Gg0261600	2	5.00501e-21	1.38784	0.505	0.198	1.78479e-16	-	Nascent polypeptide-associated complex subunit beta
PAxG01Gg0179500	2	5.5245e-21	1.54145	0.374	0.109	1.97004e-16	-	Catalyzes the oxidation of 3-carboxy-2-hydroxy-4- methylpentanoate (3-isopropylmalate) to 3-carboxy-4-methyl-2- oxopentanoate. The product decarboxylates to 4-methyl-2 oxopentanoate
PAxG13Ag0066300	2	6.02915e-21	2.29257	0.252	0.052	2.14999e-16	-	Belongs to the universal ribosomal protein uS5 family
PAxG03Ag0086300	2	6.76196e-21	1.41033	0.473	0.176	2.41131e-16	-	Belongs to the eukaryotic ribosomal protein eL13 family
PAxG09Ag0060000	2	6.84744e-21	1.38171	0.473	0.174	2.4418e-16	-	PHD finger-like domain-containing protein
PAxG02Ag0112100	2	6.85129e-21	1.44645	0.419	0.138	2.44317e-16	RPS29	ribosomal protein
PAxG04Ag0088400	2	7.12554e-21	1.09903	0.586	0.241	2.54097e-16	-	Belongs to the eukaryotic ribosomal protein eS7 family
PAxG07Ag0033700	2	7.37797e-21	1.05696	0.613	0.266	2.63098e-16	-	Belongs to the universal ribosomal protein uL1 family
PAxG05Ag0187700	2	7.39343e-21	0.931163	0.77	0.421	2.6365e-16	-	RIBOSOMAL protein
PAxG01Gg0295000	2	7.55348e-21	0.9062	0.703	0.323	2.69357e-16	-	Belongs to the eukaryotic ribosomal protein eS6 family
PAxG19Gg0088800	2	8.64277e-21	1.69179	0.351	0.101	3.08201e-16	-	Angio-associated migratory cell
PAxG04Gg0098900	2	9.10632e-21	1.25826	0.5	0.187	3.24731e-16	-	60S ribosomal Protein
PAxG10Gg0012700	2	9.19203e-21	1.21786	0.541	0.22	3.27788e-16	-	Protein pleiotropic regulatory locus
PAxG19Ag0035800	2	9.65927e-21	2.15902	0.261	0.056	3.44449e-16	-	Required for ribosome biogenesis. Part of a complex which catalyzes pseudouridylation of rRNA. This involves the isomerization of uridine such that the ribose is subsequently attached to C5, instead of the normal N1
PAxG04Gg0199900	2	1.00474e-20	1.53796	0.36	0.105	3.58292e-16	-	Required for maturation of ribosomal RNAs and formation of the large ribosomal subunit
PAxG06Ag0221500	2	1.06105e-20	1.54744	0.401	0.13	3.78372e-16	-	ATP synthase g subunit family protein
PAxG10Ag0203000	2	1.06387e-20	1.31497	0.482	0.177	3.79377e-16	-	Histone H2B
PAxG01Ag0297900	2	1.16021e-20	1.40419	0.455	0.163	4.13733e-16	-	Belongs to the eukaryotic ribosomal protein eS6 family
PAxG10Ag0052500	2	1.19801e-20	1.87318	0.338	0.097	4.27209e-16	-	Belongs to the GST superfamily
PAxG10Ag0219400	2	1.29216e-20	0.970767	0.707	0.347	4.60785e-16	-	ribosomal protein
PAxG04Gg0154300	2	1.41943e-20	1.26533	0.514	0.201	5.06168e-16	-	Triosephosphate isomerase
PAxG17Ag0151800	2	1.44011e-20	1.58106	0.423	0.148	5.13545e-16	-	Tubulin is the major constituent of microtubules. It binds two moles of GTP, one at an exchangeable site on the beta chain and one at a non-exchangeable site on the alpha chain
PAxG06Gg0199400	2	1.44244e-20	1.73043	0.378	0.121	5.14375e-16	-	60S ribosomal Protein
PAxG09Gg0063700	2	1.48952e-20	2.0663	0.257	0.054	5.31164e-16	-	-
PAxG06Gg0179900	2	1.52659e-20	1.55012	0.392	0.124	5.44384e-16	-	60S ribosomal protein
PAxG12Ag0100300	2	1.53848e-20	0.881582	0.802	0.463	5.48624e-16	-	60S ribosomal Protein
PAxG06Ag0203400	2	1.91105e-20	1.25361	0.55	0.231	6.81482e-16	-	60S ribosomal Protein
PAxG04Gg0086900	2	1.91543e-20	1.01937	0.68	0.326	6.83042e-16	-	Belongs to the eukaryotic ribosomal protein eS7 family
PAxG04Gg0098800	2	1.92208e-20	1.09729	0.626	0.291	6.85415e-16	-	60S ribosomal Protein
PAxG19Gg0061900	2	1.97658e-20	1.42679	0.423	0.141	7.04847e-16	-	Ubiquinol-cytochrome c reductase complex 6.7 kDa protein-like
PAxG19Ag0064700	2	2.032e-20	1.54227	0.383	0.119	7.24612e-16	-	Ubiquinol-cytochrome c reductase complex 6.7 kDa protein-like
PAxG01Gg0001600	2	2.14679e-20	1.67104	0.374	0.116	7.65545e-16	-	Belongs to the chaperonin (HSP60) family
PAxG01Ag0422400	2	2.24042e-20	1.6193	0.356	0.104	7.98933e-16	-	60S ribosomal Protein
PAxG08Ag0093200	2	2.37344e-20	1.59755	0.36	0.106	8.46369e-16	-	H ACA ribonucleoprotein complex subunit 2-like
PAxG10Gg0106300	2	2.38796e-20	1.03447	0.658	0.298	8.51546e-16	ATPB	Produces ATP from ADP in the presence of a proton gradient across the membrane
PAxG14Gg0100200	2	2.65958e-20	1.04129	0.604	0.256	9.48405e-16	-	Cytochrome c oxidase subunit
PAxG04Ag0132900	2	3.36352e-20	1.71005	0.36	0.11	1.19943e-15	-	-
PAxG01Gg0013500	2	4.6113e-20	2.08975	0.27	0.062	1.64439e-15	-	WD40 repeats
PAxG04Gg0180600	2	4.99271e-20	1.19189	0.527	0.21	1.7804e-15	-	protein At2g27730, mitochondrial-like
PAxG06Gg0199300	2	5.48457e-20	1.8803	0.275	0.063	1.9558e-15	-	60S ribosomal Protein
PAxG01Gg0373500	2	5.9821e-20	1.02594	0.658	0.314	2.13322e-15	-	Belongs to the 14-3-3 family
PAxG09Ag0033000	2	6.00621e-20	1.85914	0.315	0.086	2.14181e-15	-	RING-variant domain
PAxG13Gg0050100	2	6.25109e-20	1.6993	0.315	0.084	2.22914e-15	-	assists the folding of proteins upon ATP hydrolysis
PAxG03Ag0047400	2	6.34059e-20	1.77123	0.342	0.101	2.26105e-15	-	Monothiol glutaredoxin-S15
PAxG07Gg0097400	2	6.4569e-20	1.71252	0.338	0.097	2.30253e-15	-	Belongs to the eukaryotic ribosomal protein eS6 family
PAxG11Ag0136400	2	6.89625e-20	1.40649	0.423	0.144	2.4592e-15	-	60S ribosomal Protein
PAxG17Ag0149100	2	6.98453e-20	1.46443	0.396	0.129	2.49068e-15	VDAC1	Mitochondrial outer membrane protein porin of 34
PAxG10Gg0182300	2	7.62049e-20	1.06857	0.599	0.263	2.71747e-15	-	-
PAxG19Ag0035300	2	7.92088e-20	1.48936	0.374	0.114	2.82458e-15	-	assists the folding of proteins upon ATP hydrolysis
PAxG18Ag0107200	2	9.38398e-20	1.9544	0.261	0.058	3.34633e-15	-	Belongs to the universal ribosomal protein uS17 family
PAxG13Ag0025000	2	9.52392e-20	1.66122	0.405	0.138	3.39623e-15	-	Exportin 1-like protein
PAxG14Ag0105400	2	1.09731e-19	1.42073	0.414	0.141	3.913e-15	-	Outer envelope pore protein 16-4
PAxG06Ag0238900	2	1.1149e-19	0.87092	0.73	0.36	3.97572e-15	-	Component of the ubiquinol-cytochrome c reductase complex (complex III or cytochrome b-c1 complex), which is part of the mitochondrial respiratory chain
PAxG07Ag0131100	2	1.12345e-19	1.77488	0.32	0.089	4.00623e-15	15	Prohibitin-1
PAxG10Ag0181100	2	1.24921e-19	0.770267	0.856	0.495	4.45468e-15	-	Belongs to the universal ribosomal protein uS8 family
PAxG01Ag0004000	2	1.40421e-19	2.02264	0.297	0.079	5.00741e-15	-	Tubulin is the major constituent of microtubules. It binds two moles of GTP, one at an exchangeable site on the beta chain and one at a non-exchangeable site on the alpha chain
PAxG18Ag0127600	2	1.41461e-19	1.03086	0.631	0.288	5.0445e-15	-	fiber protein Fb15
PAxG14Gg0045800	2	1.49775e-19	1.55426	0.365	0.113	5.34099e-15	-	assists the folding of proteins upon ATP hydrolysis
PAxG08Gg0038900	2	1.76659e-19	0.937019	0.667	0.315	6.29966e-15	-	Belongs to the universal ribosomal protein uS8 family
PAxG15Ag0027800	2	1.78512e-19	1.25968	0.5	0.199	6.36573e-15	BTF3	Nascent polypeptide-associated complex subunit beta
PAxG01Ag0251100	2	1.78603e-19	1.18678	0.491	0.188	6.369e-15	-	Structural maintenance of chromosomes protein
PAxG05Gg0215700	2	1.82081e-19	1.30415	0.428	0.149	6.49302e-15	-	-
PAxG12Ag0098000	2	1.84125e-19	1.06509	0.622	0.29	6.5659e-15	-	Belongs to the ClpA ClpB family
PAxG02Gg0056300	2	1.89267e-19	1.31621	0.505	0.206	6.74926e-15	-	CS domain
PAxG03Ag0154200	2	2.07248e-19	1.8833	0.275	0.066	7.39046e-15	-	Belongs to the chaperonin (HSP60) family
PAxG02Gg0183800	2	2.10608e-19	1.30907	0.455	0.166	7.51027e-15	-	Belongs to the class-I aminoacyl-tRNA synthetase family
PAxG01Gg0233600	2	2.34293e-19	2.13866	0.252	0.056	8.3549e-15	-	Mitochondrial 28S ribosomal protein S34
PAxG10Ag0060400	2	2.34453e-19	1.06869	0.599	0.265	8.36058e-15	-	60S ribosomal protein
PAxG02Gg0126700	2	2.40615e-19	1.22406	0.509	0.207	8.58035e-15	-	f-box protein
PAxG05Ag0076000	2	2.48094e-19	1.46172	0.392	0.13	8.84702e-15	-	RNA recognition motif
PAxG08Gg0046000	2	2.58662e-19	1.415	0.419	0.147	9.2239e-15	-	60S ribosomal Protein
PAxG08Ag0156400	2	2.6582e-19	1.25776	0.505	0.2	9.47913e-15	-	Belongs to the universal ribosomal protein uL22 family
PAxG01Gg0262100	2	2.85903e-19	0.779899	0.779	0.388	1.01953e-14	-	U6 snRNA-associated Sm-like protein
PAxG05Gg0174700	2	3.26887e-19	1.02171	0.604	0.273	1.16568e-14	-	This is a component of the ubiquinol-cytochrome c reductase complex (complex III or cytochrome b-c1 complex), which is part of the mitochondrial respiratory chain. This protein may mediate formation of the complex between cytochromes c and c1
PAxG08Gg0037300	2	3.95471e-19	1.54227	0.374	0.121	1.41025e-14	-	Belongs to the universal ribosomal protein uL23 family
PAxG03Gg0160200	2	3.96119e-19	1.8803	0.261	0.06	1.41256e-14	-	Belongs to the chaperonin (HSP60) family
PAxG13Gg0082100	2	4.25432e-19	1.14443	0.491	0.188	1.51709e-14	-	Belongs to the eukaryotic ribosomal protein eS26 family
PAxG16Gg0035600	2	4.27598e-19	2.11284	0.252	0.057	1.52481e-14	-	H ACA ribonucleoprotein complex subunit
PAxG01Ag0374500	2	4.27769e-19	1.04382	0.599	0.269	1.52543e-14	-	Belongs to the 14-3-3 family
PAxG01Ag0137400	2	4.70031e-19	1.66526	0.32	0.09	1.67613e-14	-	Ribosomal L37ae protein family
PAxG15Gg0119400	2	6.30485e-19	0.898505	0.662	0.31	2.24831e-14	-	Belongs to the universal ribosomal protein uS15 family
PAxG19Ag0066500	2	8.2123e-19	1.32656	0.432	0.158	2.92851e-14	-	Eukaryotic peptide chain release factor GTP-binding
PAxG07Ag0086500	2	8.4322e-19	1.60433	0.356	0.113	3.00692e-14	-	60S ribosomal Protein
PAxG05Ag0203600	2	9.79621e-19	1.43909	0.374	0.121	3.49333e-14	-	-
PAxG09Gg0055000	2	1.01523e-18	1.86736	0.257	0.059	3.62032e-14	-	mRNA-binding protein involved in proper cytoplasmic distribution of mitochondria
PAxG12Gg0090100	2	1.02966e-18	1.74872	0.302	0.083	3.67177e-14	NOP56	Nucleolar protein 56-like
PAxG06Gg0109300	2	1.03643e-18	1.08632	0.631	0.32	3.69591e-14	-	phosphopyruvate hydratase activity
PAxG15Gg0026100	2	1.05184e-18	0.728873	0.878	0.579	3.75087e-14	-	Belongs to the eukaryotic ribosomal protein eL19 family
PAxG06Gg0082000	2	1.06071e-18	0.994758	0.64	0.304	3.78249e-14	-	Belongs to the eukaryotic ribosomal protein eS7 family
PAxG05Ag0096800	2	1.14459e-18	1.86736	0.261	0.061	4.0816e-14	-	Core component of nucleosome. Nucleosomes wrap and compact DNA into chromatin, limiting DNA accessibility to the cellular machineries which require DNA as a template. Histones thereby play a central role in transcription regulation, DNA repair, DNA replication and chromosomal stability. DNA accessibility is regulated via a complex set of post-translational modifications of histones, also called h…
PAxG02Gg0025300	2	1.14681e-18	1.61383	0.342	0.104	4.08954e-14	-	Transcription initiation factor IIF subunit
PAxG18Gg0024400	2	1.26912e-18	1.89711	0.27	0.067	4.52567e-14	-	Alba
PAxG06Gg0156000	2	1.56328e-18	1.38819	0.401	0.139	5.57464e-14	-	Lysyl-tRNA synthetase
PAxG01Gg0353400	2	1.63299e-18	1.87403	0.261	0.062	5.82325e-14	-	Belongs to the class I-like SAM-binding methyltransferase superfamily. RsmB NOP family
PAxG11Ag0059400	2	1.66235e-18	1.32157	0.468	0.186	5.92793e-14	-	Belongs to the universal ribosomal protein uL5 family
PAxG12Ag0068300	2	1.68955e-18	1.42387	0.405	0.145	6.02495e-14	-	Belongs to the universal ribosomal protein uS3 family
PAxG08Ag0133900	2	1.78412e-18	1.29984	0.428	0.153	6.36216e-14	-	Belongs to the eukaryotic ribosomal protein eS24 family
PAxG06Ag0044000	2	1.83463e-18	1.458	0.369	0.12	6.54228e-14	OZS	Protein of unknown function (DUF1138)
PAxG19Ag0080500	2	1.92881e-18	1.17902	0.527	0.226	6.87815e-14	CYTC-2	Electron carrier protein. The oxidized form of the cytochrome c heme group can accept an electron from the heme group of the cytochrome c1 subunit of cytochrome reductase. Cytochrome c then transfers this electron to the cytochrome oxidase complex, the final protein carrier in the mitochondrial electron-transport chain
PAxG17Gg0208300	2	2.57633e-18	1.77883	0.306	0.087	9.1872e-14	-	Tubulin is the major constituent of microtubules. It binds two moles of GTP, one at an exchangeable site on the beta chain and one at a non-exchangeable site on the alpha chain
PAxG08Gg0062100	2	2.79437e-18	1.61845	0.338	0.104	9.96471e-14	-	-
PAxG06Ag0099900	2	2.91848e-18	1.20732	0.459	0.176	1.04073e-13	-	Belongs to the eukaryotic ribosomal protein eS4 family
PAxG08Ag0040500	2	3.03463e-18	0.854126	0.766	0.426	1.08215e-13	-	-
PAxG10Gg0192600	2	3.11118e-18	0.797091	0.77	0.397	1.10945e-13	-	Belongs to the universal ribosomal protein uS12 family
PAxG10Ag0182700	2	3.15176e-18	1.14402	0.532	0.226	1.12392e-13	-	Belongs to the universal ribosomal protein uL23 family
PAxG14Ag0044800	2	3.67737e-18	1.41364	0.378	0.126	1.31135e-13	-	assists the folding of proteins upon ATP hydrolysis
PAxG05Gg0036200	2	4.21528e-18	1.32335	0.392	0.134	1.50317e-13	-	ER membrane protein complex subunit
PAxG07Gg0034400	2	5.24652e-18	1.44066	0.369	0.122	1.87091e-13	-	Belongs to the universal ribosomal protein uL1 family
PAxG07Gg0033700	2	5.54123e-18	1.12034	0.541	0.237	1.976e-13	-	Belongs to the universal ribosomal protein uL1 family
PAxG02Ag0092500	2	5.64506e-18	0.797286	0.869	0.563	2.01303e-13	-	Belongs to the 14-3-3 family
PAxG01Gg0255300	2	5.74074e-18	1.13246	0.495	0.2	2.04715e-13	-	60S ribosomal protein
PAxG03Gg0176600	2	5.80405e-18	1.52073	0.36	0.119	2.06973e-13	-	Nascent polypeptide-associated complex subunit alpha-like
PAxG15Ag0115100	2	6.1472e-18	1.23862	0.428	0.156	2.19209e-13	-	The proteasome is a multicatalytic proteinase complex which is characterized by its ability to cleave peptides with Arg, Phe, Tyr, Leu, and Glu adjacent to the leaving group at neutral or slightly basic pH
PAxG01Ag0002000	2	6.758e-18	1.16014	0.486	0.2	2.4099e-13	-	Belongs to the chaperonin (HSP60) family
PAxG13Ag0083000	2	7.46915e-18	1.0108	0.577	0.256	2.6635e-13	-	Belongs to the eukaryotic ribosomal protein eS26 family
PAxG02Ag0094000	2	7.68521e-18	1.33164	0.473	0.198	2.74054e-13	-	kDa ribonucleoprotein
PAxG05Ag0139100	2	7.87706e-18	1.07963	0.527	0.223	2.80896e-13	-	Belongs to the eukaryotic ribosomal protein eS6 family
PAxG01Gg0147700	2	9.57721e-18	1.58801	0.374	0.13	3.41523e-13	-	ATPase 10, plasma
PAxG01Ag0051900	2	1.57579e-17	1.4204	0.333	0.103	5.61926e-13	G6PD3	Catalyzes the rate-limiting step of the oxidative pentose-phosphate pathway, which represents a route for the dissimilation of carbohydrates besides glycolysis
PAxG19Gg0034600	2	1.59337e-17	1.71124	0.293	0.083	5.68197e-13	-	assists the folding of proteins upon ATP hydrolysis
PAxG16Ag0070700	2	1.63508e-17	1.34795	0.441	0.175	5.83069e-13	-	Small nuclear ribonucleoprotein
PAxG03Ag0150700	2	1.7073e-17	0.781069	0.703	0.335	6.08825e-13	-	Nuclear transport factor
PAxG10Ag0052000	2	2.06397e-17	0.782645	0.77	0.433	7.36013e-13	-	Belongs to the universal ribosomal protein uL22 family
PAxG15Gg0130600	2	2.1007e-17	1.10125	0.495	0.204	7.49109e-13	-	60S ribosomal Protein
PAxG07Ag0034400	2	2.38638e-17	1.18017	0.432	0.16	8.50984e-13	-	Belongs to the universal ribosomal protein uL1 family
PAxG17Gg0237900	2	2.523e-17	1.37848	0.401	0.147	8.99703e-13	-	assists the folding of proteins upon ATP hydrolysis
PAxG10Ag0126100	2	2.65331e-17	1.74462	0.293	0.084	9.46172e-13	-	Huntingtin-interacting protein
PAxG09Gg0056600	2	2.6978e-17	1.34016	0.36	0.12	9.62034e-13	-	Tubulin is the major constituent of microtubules. It binds two moles of GTP, one at an exchangeable site on the beta chain and one at a non-exchangeable site on the alpha chain
PAxG06Gg0195600	2	2.95878e-17	1.36244	0.369	0.125	1.0551e-12	-	-
PAxG04Ag0120500	2	3.06772e-17	1.71779	0.284	0.078	1.09395e-12	CCT3	T-complex protein 1 subunit
PAxG10Ag0196800	2	3.64881e-17	1.32142	0.383	0.134	1.30116e-12	ADK	adenosine kinase
PAxG01Gg0233300	2	3.66853e-17	1.56369	0.315	0.095	1.3082e-12	-	RING-variant domain
PAxG04Ag0107400	2	3.72943e-17	1.53906	0.306	0.09	1.32992e-12	-	Required for maturation of ribosomal RNAs and formation of the large ribosomal subunit
PAxG04Ag0170800	2	4.0021e-17	1.25464	0.45	0.18	1.42715e-12	MS3	5-methyltetrahydropteroyltriglutamate-- homocysteine
PAxG04Gg0133200	2	4.33595e-17	1.73509	0.27	0.072	1.5462e-12	-	Mitochondrial import receptor subunit TOM6
PAxG02Gg0157300	2	4.3454e-17	1.81513	0.261	0.068	1.54957e-12	-	ATP-dependent RNA helicase
PAxG03Ag0058700	2	4.7698e-17	1.63207	0.315	0.097	1.70091e-12	PAE1	The proteasome is a multicatalytic proteinase complex which is characterized by its ability to cleave peptides with Arg, Phe, Tyr, Leu, and Glu adjacent to the leaving group at neutral or slightly basic pH
PAxG13Ag0070800	2	4.78192e-17	1.22522	0.428	0.162	1.70523e-12	-	NADH dehydrogenase ubiquinone iron-sulfur protein 6
PAxG01Gg0248200	2	5.19866e-17	0.711637	0.824	0.481	1.85384e-12	-	Structural maintenance of chromosomes protein
PAxG17Ag0162400	2	5.34671e-17	1.47678	0.338	0.109	1.90664e-12	-	Belongs to the peptidase M16 family
PAxG01Gg0028800	2	5.63927e-17	1.15222	0.464	0.186	2.01096e-12	-	Nascent polypeptide-associated complex subunit alpha-like
PAxG06Gg0196700	2	5.72795e-17	1.69048	0.293	0.085	2.04259e-12	-	Small nuclear ribonucleoprotein
PAxG14Ag0136600	2	5.81649e-17	1.68536	0.279	0.077	2.07416e-12	-	Heat shock protein
PAxG07Gg0131800	2	5.99815e-17	1.74017	0.261	0.068	2.13894e-12	-	isoform X1
PAxG04Ag0101000	2	6.08366e-17	0.79492	0.761	0.413	2.16943e-12	-	60S ribosomal Protein
PAxG16Gg0070200	2	6.21963e-17	1.22789	0.446	0.177	2.21792e-12	-	Small nuclear ribonucleoprotein
PAxG07Ag0008800	2	6.48879e-17	1.03571	0.514	0.217	2.3139e-12	-	Cytochrome c oxidase subunit 6a
PAxG01Ag0270900	2	7.03368e-17	1.58856	0.279	0.076	2.50821e-12	-	CHCH domain
PAxG19Gg0118400	2	7.25213e-17	1.7041	0.27	0.073	2.58611e-12	-	Eukaryotic translation initiation factor 2 subunit
PAxG01Gg0319500	2	8.0703e-17	1.17359	0.459	0.186	2.87787e-12	-	Prohibitin-3
PAxG19Gg0096700	2	9.41526e-17	1.53721	0.315	0.097	3.35748e-12	-	-
PAxG05Ag0034200	2	9.42633e-17	1.08975	0.45	0.179	3.36143e-12	-	ER membrane protein complex subunit
PAxG03Ag0170900	2	9.92158e-17	1.71269	0.297	0.089	3.53803e-12	-	Belongs to the peptidase A1 family
PAxG02Ag0132700	2	1.07554e-16	1.22186	0.446	0.179	3.83536e-12	-	Necessary for protein translocation in the endoplasmic reticulum
PAxG16Gg0076000	2	1.14365e-16	1.71124	0.261	0.069	4.07824e-12	-	60S ribosomal Protein
PAxG05Gg0030800	2	1.24335e-16	1.0598	0.523	0.233	4.4338e-12	-	Carrier of the growing fatty acid chain in fatty acid biosynthesis
PAxG01Gg0173000	2	1.25574e-16	1.64805	0.284	0.08	4.47796e-12	-	Belongs to the peptidase M16 family
PAxG06Gg0195900	2	1.31395e-16	1.30735	0.401	0.149	4.68553e-12	-	Belongs to the universal ribosomal protein uS4 family
PAxG15Ag0092300	2	1.3296e-16	1.31088	0.392	0.144	4.74136e-12	-	DUF167
PAxG09Gg0145700	2	1.35449e-16	1.26721	0.419	0.161	4.8301e-12	-	heme protein
PAxG04Ag0102700	2	1.56909e-16	1.28058	0.428	0.17	5.59539e-12	-	component of the eukaryotic translation initiation factor 3 (eIF-3) complex, which is involved in protein synthesis of a specialized repertoire of mRNAs and, together with other initiation factors, stimulates binding of mRNA and methionyl-tRNAi to the 40S ribosome. The eIF-3 complex specifically targets and initiates translation of a subset of mRNAs involved in cell proliferation
PAxG14Ag0101100	2	1.83726e-16	1.42417	0.347	0.119	6.55168e-12	-	-
PAxG10Ag0163600	2	2.12115e-16	0.646542	0.919	0.635	7.56403e-12	-	Ribosomal protein P0 is the functional equivalent of E.coli protein L10
PAxG12Gg0033300	2	2.44089e-16	1.18286	0.423	0.162	8.70422e-12	-	KIP1-like protein
PAxG02Ag0064200	2	2.79253e-16	1.29756	0.356	0.122	9.95817e-12	-	Histidine
PAxG01Ag0190000	2	3.02568e-16	0.843378	0.635	0.306	1.07896e-11	-	Belongs to the DEAD box helicase family
PAxGMtg0020400	2	3.06404e-16	1.48641	0.356	0.126	1.09264e-11	-	-
PAxG19Ag0120600	2	3.1834e-16	1.68036	0.279	0.08	1.1352e-11	-	Belongs to the protein kinase superfamily. Ser Thr protein kinase family
PAxG15Ag0037400	2	3.41614e-16	1.07114	0.518	0.233	1.2182e-11	-	Thaumatin family
PAxG12Ag0037900	2	3.80543e-16	1.21401	0.419	0.162	1.35702e-11	-	Phosphoethanolamine N-methyltransferase
PAxG10Gg0199600	2	4.43512e-16	1.05733	0.455	0.185	1.58156e-11	ADK	adenosine kinase
PAxG06Ag0132100	2	4.86099e-16	1.13415	0.41	0.153	1.73343e-11	-	Belongs to the GroES chaperonin family
PAxG13Gg0070200	2	4.88968e-16	1.36277	0.356	0.124	1.74366e-11	-	NADH dehydrogenase ubiquinone iron-sulfur protein 6
PAxG06Gg0128300	2	5.06799e-16	1.64681	0.275	0.078	1.80724e-11	-	DNA-directed RNA polymerases I, II, and III subunit
PAxG14Gg0046300	2	6.33241e-16	0.881513	0.559	0.255	2.25814e-11	-	Necessary for protein translocation in the endoplasmic reticulum
PAxG07Ag0135700	2	6.46093e-16	1.38931	0.338	0.113	2.30397e-11	-	Belongs to the mitochondrial carrier (TC 2.A.29) family
PAxG05Gg0147500	2	6.47107e-16	0.767827	0.662	0.333	2.30758e-11	SAPK2	Belongs to the protein kinase superfamily
PAxG03Ag0191800	2	6.63302e-16	1.2064	0.405	0.154	2.36533e-11	-	Belongs to the chaperonin (HSP60) family
PAxG18Gg0090600	2	6.68377e-16	1.05733	0.459	0.187	2.38343e-11	-	Small nuclear ribonucleoprotein
PAxG18Gg0111900	2	7.04477e-16	1.48461	0.297	0.09	2.51216e-11	-	116 kDa U5 small nuclear ribonucleoprotein
PAxG01Gg0424300	2	7.19651e-16	1.66918	0.275	0.079	2.56627e-11	-	60S ribosomal Protein
PAxG05Ag0138900	2	7.30971e-16	0.914668	0.644	0.342	2.60664e-11	-	Belongs to the 14-3-3 family
PAxG10Gg0193500	2	7.46786e-16	1.08004	0.523	0.237	2.66304e-11	-	Mitochondrial membrane ATP synthase (F(1)F(0) ATP synthase or Complex V) produces ATP from ADP in the presence of a proton gradient across the membrane which is generated by electron transport complexes of the respiratory chain. F-type ATPases consist of two structural domains, F(1) - containing the extramembraneous catalytic core, and F(0) - containing the membrane proton channel, linked togethe…
PAxG09Ag0085100	2	9.50069e-16	1.2366	0.387	0.143	3.38794e-11	-	Binds the poly(A) tail of mRNA
PAxG06Ag0098800	2	9.67254e-16	1.60125	0.284	0.085	3.44923e-11	-	Proliferation-associated protein
PAxG02Gg0236100	2	9.86072e-16	1.66942	0.275	0.08	3.51633e-11	-	Belongs to the chaperonin (HSP60) family
PAxG03Ag0091400	2	1.0244e-15	0.98396	0.514	0.225	3.653e-11	-	-
PAxG05Gg0031400	2	1.32829e-15	1.45357	0.333	0.114	4.7367e-11	-	Nucleolar protein
PAxG13Ag0061100	2	1.64215e-15	1.33814	0.374	0.139	5.85591e-11	-	PGAP1-like protein
PAxG08Ag0031700	2	1.86579e-15	1.32619	0.356	0.127	6.65339e-11	-	Belongs to the universal ribosomal protein uS12 family
PAxG09Ag0142900	2	1.96053e-15	1.47308	0.311	0.101	6.99124e-11	-	heme protein
PAxG08Ag0041900	2	2.05206e-15	1.10853	0.45	0.186	7.31764e-11	-	Belongs to the heat shock protein 70 family
PAxG06Ag0163200	2	2.76067e-15	1.31505	0.347	0.122	9.84454e-11	-	Small nuclear ribonucleoprotein
PAxG02Gg0090500	2	2.90719e-15	0.959498	0.505	0.22	1.0367e-10	-	Belongs to the eukaryotic ribosomal protein eS6 family
PAxG11Gg0142800	2	2.94015e-15	1.31987	0.329	0.11	1.04846e-10	-	Component of the ribosome assembly machinery. Nuclear paralog of the ribosomal protein P0, it binds pre-60S subunits at an early stage of assembly in the nucleolus, and is replaced by P0 in cytoplasmic pre-60S subunits and mature 80S ribosomes
PAxG19Ag0101600	2	3.6655e-15	1.37733	0.333	0.115	1.30712e-10	-	-
PAxG18Ag0005300	2	3.92846e-15	1.49803	0.288	0.089	1.40089e-10	-	selenoprotein
PAxG18Gg0087600	2	4.0209e-15	2.04166	0.288	0.095	1.43385e-10	-	Belongs to the peroxidase family. Classical plant (class III) peroxidase subfamily
PAxG08Gg0018700	2	4.6485e-15	1.08975	0.455	0.195	1.65766e-10	-	TMV resistance protein N-like
PAxG08Gg0031100	2	4.71512e-15	1.52733	0.32	0.11	1.68141e-10	-	Belongs to the universal ribosomal protein uS12 family
PAxG01Ag0236200	2	4.88383e-15	1.55774	0.297	0.096	1.74157e-10	-	RING-variant domain
PAxG06Ag0020500	2	4.92949e-15	1.7041	0.261	0.076	1.75786e-10	-	DEAD-box ATP-dependent RNA helicase
PAxG09Ag0018900	2	5.16631e-15	1.15174	0.428	0.175	1.84231e-10	-	Calmodulin mediates the control of a large number of enzymes, ion channels and other proteins by Ca(2 ). Among the enzymes to be stimulated by the calmodulin-Ca(2 ) complex are a number of protein kinases and phosphatases
PAxG09Ag0116100	2	5.24314e-15	1.31505	0.347	0.125	1.8697e-10	-	The proteasome is a multicatalytic proteinase complex which is characterized by its ability to cleave peptides with Arg, Phe, Tyr, Leu, and Glu adjacent to the leaving group at neutral or slightly basic pH
PAxG08Gg0153500	2	6.5629e-15	1.24626	0.401	0.161	2.34033e-10	-	Belongs to the universal ribosomal protein uL22 family
PAxG17Gg0194500	2	7.16008e-15	1.68536	0.279	0.088	2.55329e-10	-	Prohibitin-3
PAxG09Gg0087500	2	7.17038e-15	1.27459	0.338	0.119	2.55696e-10	-	Binds the poly(A) tail of mRNA
PAxG06Ag0109300	2	7.34334e-15	0.885396	0.581	0.289	2.61864e-10	-	2,3-bisphosphoglycerate-independent phosphoglycerate
PAxG04Ag0101100	2	7.68957e-15	0.715988	0.635	0.306	2.7421e-10	-	60S ribosomal Protein
PAxG14Ag0045200	2	1.04462e-14	0.960472	0.455	0.19	3.7251e-10	-	Remorin, C-terminal region
PAxG05Gg0186400	2	1.08496e-14	1.12591	0.41	0.164	3.86896e-10	-	Belongs to the eukaryotic ribosomal protein eL20 family
PAxG06Ag0082900	2	1.11012e-14	1.10173	0.464	0.205	3.95868e-10	-	Belongs to the eukaryotic ribosomal protein eS7 family
PAxG16Ag0024300	2	1.16696e-14	1.14013	0.405	0.161	4.16138e-10	-	Tubulin is the major constituent of microtubules. It binds two moles of GTP, one at an exchangeable site on the beta chain and one at a non-exchangeable site on the alpha chain
PAxG12Gg0065600	2	1.38601e-14	1.61015	0.288	0.093	4.94251e-10	-	ATP synthase subunit gamma
PAxG14Ag0097500	2	1.50136e-14	0.735857	0.73	0.413	5.35386e-10	-	Cytochrome c oxidase subunit
PAxG09Gg0024100	2	1.55624e-14	1.10397	0.414	0.168	5.54955e-10	-	CHCH-CHCH-like Cx9C, IMS import disulfide relay-system,
PAxG05Ag0084600	2	1.58896e-14	0.590685	0.887	0.665	5.66623e-10	-	high mobility group
PAxG09Gg0041700	2	1.61597e-14	1.62409	0.261	0.078	5.76254e-10	-	-
PAxG10Ag0190000	2	1.61695e-14	0.91983	0.509	0.232	5.76606e-10	-	Belongs to the universal ribosomal protein uS12 family
PAxG15Ag0121400	2	1.85722e-14	0.718306	0.667	0.338	6.62286e-10	-	Belongs to the universal ribosomal protein uS15 family
PAxG17Gg0219400	2	1.88008e-14	1.36156	0.365	0.142	6.70435e-10	-	Belongs to the peptidase M16 family
PAxG01Ag0402600	2	1.93251e-14	1.39461	0.27	0.081	6.89132e-10	-	FHA domain-containing protein
PAxG06Gg0055600	2	2.31635e-14	0.917694	0.541	0.258	8.26009e-10	-	Pyrophosphate-energized vacuolar membrane proton
PAxG14Gg0108500	2	2.3794e-14	1.05818	0.441	0.188	8.48494e-10	-	Monoglyceride
PAxG05Ag0163700	2	2.4848e-14	0.722582	0.712	0.385	8.86081e-10	-	protein ROOT PRIMORDIUM DEFECTIVE
PAxG01Ag0248400	2	2.55818e-14	1.54919	0.293	0.097	9.12245e-10	-	Involved in the biogenesis of the 60S ribosomal subunit
PAxG18Gg0025500	2	2.88869e-14	0.723236	0.707	0.392	1.03011e-09	-	GTP-binding protein involved in nucleocytoplasmic transport. Required for the import of protein into the nucleus and also for RNA export. Involved in chromatin condensation and control of cell cycle
PAxG05Ag0125500	2	3.25432e-14	1.3187	0.347	0.129	1.16049e-09	-	CAAD domains of cyanobacterial aminoacyl-tRNA synthetase
PAxG03Gg0035900	2	3.28374e-14	0.962205	0.473	0.21	1.17098e-09	-	Belongs to the DEAD box helicase family
PAxG15Gg0112800	2	3.52228e-14	1.5727	0.252	0.074	1.25605e-09	-	The H protein shuttles the methylamine group of glycine from the P protein to the T protein
PAxG08Ag0087600	2	3.837e-14	1.45899	0.261	0.078	1.36827e-09	-	Huntingtin-interacting protein
PAxG09Ag0055200	2	4.07512e-14	1.37283	0.338	0.126	1.45319e-09	TUB2	Tubulin is the major constituent of microtubules. It binds two moles of GTP, one at an exchangeable site on the beta chain and one at a non-exchangeable site on the alpha chain
PAxG02Ag0229900	2	4.11202e-14	0.829143	0.55	0.263	1.46634e-09	FKBP15-1	Peptidyl-prolyl cis-trans isomerase
PAxG12Gg0090000	2	4.46751e-14	0.96128	0.423	0.175	1.59312e-09	-	Belongs to the adenylate kinase family
PAxG03Gg0180500	2	4.57753e-14	1.3564	0.315	0.11	1.63235e-09	-	Belongs to the peptidase A1 family
PAxG06Ag0076100	2	4.91356e-14	1.12203	0.419	0.178	1.75217e-09	-	Histone H2A
PAxG18Gg0068700	2	5.11447e-14	0.91983	0.554	0.278	1.82382e-09	-	60S ribosomal Protein
PAxG01Gg0110300	2	5.1629e-14	1.62198	0.495	0.278	1.84109e-09	-	Hydrophobic seed protein
PAxG08Ag0046600	2	5.54475e-14	1.09729	0.392	0.156	1.97726e-09	LIM	Zinc-binding domain present in Lin-11, Isl-1, Mec-3.
PAxG17Ag0204500	2	6.16406e-14	0.741831	0.658	0.342	2.1981e-09	-	Nascent polypeptide-associated complex subunit beta
PAxG03Gg0108800	2	7.08e-14	1.14261	0.45	0.211	2.52473e-09	-	rhamnose biosynthetic enzyme
PAxG01Ag0320100	2	7.28507e-14	0.911893	0.523	0.246	2.59786e-09	-	proteasome complex subunit
PAxG07Gg0012100	2	7.9665e-14	1.18876	0.387	0.158	2.84085e-09	-	Peptidyl-prolyl cis-trans isomerase
PAxG05Ag0122200	2	8.72117e-14	1.25888	0.387	0.162	3.10997e-09	-	Lysine-rich arabinogalactan protein
PAxG04Gg0072300	2	8.92126e-14	1.30426	0.315	0.111	3.18132e-09	-	-
PAxG16Ag0094700	2	1.08798e-13	1.37355	0.293	0.098	3.87973e-09	-	Belongs to the eukaryotic ribosomal protein eS7 family
PAxG06Gg0233800	2	1.25178e-13	0.926256	0.486	0.222	4.46385e-09	-	GTP-binding protein involved in nucleocytoplasmic transport. Required for the import of protein into the nucleus and also for RNA export. Involved in chromatin condensation and control of cell cycle
PAxG12Gg0101900	2	1.34622e-13	1.07168	0.441	0.197	4.80063e-09	-	Belongs to the ClpA ClpB family
PAxG01Ag0197700	2	1.56309e-13	1.31066	0.306	0.107	5.574e-09	BXL3	Beta-xylosidase alpha-L-arabinofuranosidase
PAxG04Ag0104800	2	1.59652e-13	1.02299	0.401	0.164	5.69319e-09	-	Belongs to the peptidase M16 family
PAxG14Ag0134800	2	1.78848e-13	1.73466	0.288	0.104	6.3777e-09	-	Fasciclin-like arabinogalactan protein
PAxG11Ag0039500	2	2.1453e-13	1.29685	0.324	0.121	7.65015e-09	-	Polyphenol oxidase
PAxG07Ag0055900	2	2.26242e-13	1.3781	0.302	0.107	8.06779e-09	-	60S ribosomal Protein
PAxG14Ag0092100	2	2.419e-13	0.990219	0.441	0.195	8.62616e-09	-	proline--tRNA ligase
PAxG07Gg0083200	2	2.44299e-13	0.642955	0.716	0.392	8.71172e-09	-	ATP synthase 24 kDa subunit
PAxG02Gg0239800	2	2.66627e-13	1.12013	0.383	0.157	9.50791e-09	-	Belongs to the universal ribosomal protein uL14 family
PAxG18Gg0061800	2	3.92681e-13	1.54476	0.252	0.079	1.4003e-08	-	Belongs to the GroES chaperonin family
PAxG06Gg0015900	2	3.98234e-13	0.953382	0.446	0.2	1.4201e-08	-	NADH-ubiquinone oxidoreductase complex I, 21 kDa subunit
PAxG06Gg0138100	2	4.35208e-13	1.36143	0.288	0.099	1.55195e-08	-	Transmembrane protein 258-like
PAxG11Ag0014100	2	4.35422e-13	1.29487	0.329	0.126	1.55271e-08	-	Catalytic subunit of pyrophosphate--fructose 6-phosphate 1-phosphotransferase. Catalyzes the phosphorylation of D-fructose 6-phosphate, the first committing step of glycolysis. Uses inorganic phosphate (PPi) as phosphoryl donor instead of ATP like common ATP-dependent phosphofructokinases (ATP-PFKs), which renders the reaction reversible, and can thus function both in glycolysis and gluconeogenes…
PAxG15Ag0060200	2	4.41006e-13	0.598684	0.833	0.532	1.57263e-08	-	SPIRAL1-like
PAxG03Ag0086400	2	4.44369e-13	1.16729	0.347	0.134	1.58462e-08	-	DNA-directed RNA polymerases I, II, and III subunit
PAxG15Ag0036600	2	4.67049e-13	1.18794	0.311	0.111	1.6655e-08	-	Translocon at the outer membrane of chloroplasts
PAxG12Ag0092300	2	5.05722e-13	1.42058	0.257	0.081	1.8034e-08	-	Gamma carbonic anhydrase-like 2
PAxG05Gg0092400	2	5.09404e-13	0.992893	0.428	0.188	1.81653e-08	-	Cancer-related
PAxG01Gg0355500	2	5.27904e-13	0.999368	0.441	0.198	1.88251e-08	-	Ferredoxin-NADP reductase
PAxG07Ag0103200	2	5.63574e-13	1.06509	0.428	0.193	2.0097e-08	-	Methyltransferase
PAxG08Gg0039700	2	6.17334e-13	0.960857	0.428	0.184	2.20141e-08	-	-
PAxG12Gg0088700	2	6.54229e-13	0.552205	0.842	0.499	2.33298e-08	-	Belongs to the glyceraldehyde-3-phosphate dehydrogenase family
PAxG01Gg0258200	2	6.61673e-13	1.36847	0.306	0.113	2.35953e-08	-	Proteasome-associated protein ECM29 homolog
PAxG08Ag0028400	2	6.86147e-13	1.16014	0.387	0.166	2.4468e-08	-	Catalytic subunit of the peripheral V1 complex of vacuolar ATPase (V-ATPase). V-ATPase is responsible for acidifying a variety of intracellular compartments in eukaryotic cells
PAxG07Ag0066800	2	7.09066e-13	1.2824	0.324	0.124	2.52853e-08	-	Required for 40S ribosome biogenesis. Involved in nucleolar processing of pre-18S ribosomal RNA and ribosome assembly
PAxG16Ag0083700	2	7.68938e-13	0.91488	0.414	0.176	2.74203e-08	-	-
PAxG18Ag0082300	2	7.71947e-13	1.73327	0.315	0.127	2.75276e-08	-	Belongs to the peroxidase family. Classical plant (class III) peroxidase subfamily
PAxG15Gg0112700	2	8.43397e-13	0.951194	0.468	0.222	3.00755e-08	-	The proteasome is a multicatalytic proteinase complex which is characterized by its ability to cleave peptides with Arg, Phe, Tyr, Leu, and Glu adjacent to the leaving group at neutral or slightly basic pH
PAxG01Ag0141000	2	9.47046e-13	1.40882	0.27	0.091	3.37717e-08	-	Plasminogen activator inhibitor 1 RNA-binding
PAxG07Gg0007800	2	1.04382e-12	0.756097	0.649	0.356	3.72228e-08	-	Cytochrome c oxidase subunit 6a
PAxG14Ag0012000	2	1.13553e-12	1.26029	0.419	0.198	4.04931e-08	-	3-oxo-Delta(4,5)-steroid 5-beta-reductase-like
PAxG17Ag0001200	2	1.18431e-12	1.29621	0.311	0.116	4.22325e-08	-	Glucose-1-phosphate adenylyltransferase small subunit
PAxG10Gg0021700	2	1.33254e-12	0.873059	0.523	0.261	4.75184e-08	-	NADH dehydrogenase ubiquinone 1 alpha subcomplex subunit
PAxG19Ag0120700	2	1.34626e-12	0.419107	0.977	0.846	4.80076e-08	-	Cytochrome b-c1 complex, subunit
PAxG01Ag0033600	2	1.3563e-12	1.22015	0.333	0.13	4.83655e-08	-	DNA repair protein
PAxG06Gg0186800	2	1.57811e-12	1.42562	0.279	0.098	5.62755e-08	-	Belongs to the universal ribosomal protein uL15 family
PAxG02Gg0233400	2	1.63326e-12	1.49741	0.261	0.088	5.8242e-08	-	Auxin-induced in root cultures protein
PAxG07Gg0131900	2	1.67562e-12	1.29921	0.297	0.109	5.97525e-08	-	-
PAxG18Ag0064300	2	2.31204e-12	1.27577	0.261	0.088	8.24475e-08	-	Belongs to the nucleosome assembly protein (NAP) family
PAxG07Gg0068400	2	2.33257e-12	0.669022	0.599	0.308	8.31793e-08	-	Elongation factor
PAxG09Ag0112300	2	2.34381e-12	1.13086	0.365	0.152	8.35803e-08	-	Triosephosphate isomerase
PAxG13Gg0135000	2	2.36409e-12	1.4416	0.257	0.086	8.43034e-08	-	-
PAxG06Gg0098200	2	2.38139e-12	1.43371	0.27	0.094	8.49204e-08	-	Belongs to the eukaryotic ribosomal protein eS4 family
PAxG10Ag0221900	2	2.42132e-12	1.41733	0.266	0.091	8.63443e-08	-	pyrophosphate-energized membrane proton pump
PAxG10Gg0148200	2	2.49579e-12	1.16729	0.347	0.141	8.89998e-08	DWF1	Delta(24)-sterol
PAxG07Ag0051200	2	2.51118e-12	1.17128	0.356	0.146	8.95487e-08	-	Lysine-rich arabinogalactan protein
PAxG02Gg0238100	2	2.5163e-12	0.867362	0.437	0.198	8.97312e-08	-	NADH dehydrogenase ubiquinone 1 alpha subcomplex subunit 9
PAxG12Gg0129400	2	2.8194e-12	1.31122	0.324	0.131	1.0054e-07	-	Protein kinase C conserved region 2 (CalB)
PAxG05Ag0001700	2	3.33337e-12	1.04054	0.608	0.395	1.18868e-07	-	hydrophobic protein
PAxG03Ag0103200	2	3.42866e-12	0.989353	0.41	0.184	1.22266e-07	-	rhamnose biosynthetic enzyme
PAxG19Ag0086900	2	3.46636e-12	1.27652	0.302	0.113	1.2361e-07	-	-
PAxG01Gg0050800	2	3.49267e-12	1.16064	0.311	0.116	1.24549e-07	G6PD3	Catalyzes the rate-limiting step of the oxidative pentose-phosphate pathway, which represents a route for the dissimilation of carbohydrates besides glycolysis
PAxG09Gg0136700	2	3.56832e-12	1.34829	0.27	0.094	1.27246e-07	-	Lysosomal beta glucosidase-like
PAxG05Gg0028900	2	3.88142e-12	1.36729	0.261	0.089	1.38411e-07	-	Belongs to the histone H2A family
PAxG05Gg0208700	2	4.02496e-12	1.36786	0.293	0.11	1.4353e-07	PAF1	The proteasome is a multicatalytic proteinase complex which is characterized by its ability to cleave peptides with Arg, Phe, Tyr, Leu, and Glu adjacent to the leaving group at neutral or slightly basic pH
PAxG19Gg0118900	2	4.32554e-12	1.06119	0.392	0.172	1.54249e-07	-	KH domain-containing protein
PAxG10Ag0048400	2	4.36115e-12	0.40745	0.946	0.824	1.55519e-07	-	Belongs to the glyceraldehyde-3-phosphate dehydrogenase family
PAxG02Gg0226600	2	4.59906e-12	1.2824	0.279	0.099	1.64002e-07	-	Guanine nucleotide-binding protein-like 3 homolog
PAxG01Gg0325900	2	4.96004e-12	1.13758	0.356	0.149	1.76875e-07	-	assists the folding of proteins upon ATP hydrolysis
PAxG01Ag0065200	2	5.33841e-12	1.00402	0.401	0.178	1.90368e-07	-	-
PAxG14Ag0074300	2	5.67739e-12	1.43553	0.257	0.088	2.02456e-07	TUBG1	Tubulin is the major constituent of microtubules. The gamma chain is found at microtubule organizing centers (MTOC) such as the spindle poles or the centrosome
PAxG05Ag0218400	2	5.74944e-12	1.11347	0.365	0.156	2.05025e-07	-	hmg beta 1,hmgb2,nfd02,nfd2
PAxG05Gg0147400	2	5.80256e-12	1.19667	0.311	0.119	2.06919e-07	-	Belongs to the 14-3-3 family
PAxG13Gg0127800	2	5.90725e-12	1.25622	0.293	0.108	2.10652e-07	-	-
PAxG09Ag0052000	2	6.36896e-12	1.39461	0.257	0.088	2.27117e-07	-	Cinnamyl alcohol dehydrogenase-like protein
PAxG14Gg0140300	2	6.83068e-12	1.26754	0.288	0.106	2.43582e-07	-	Heat shock protein
PAxG08Ag0167800	2	7.16392e-12	0.593797	0.595	0.307	2.55465e-07	-	At4g28440-like
PAxG03Gg0048200	2	7.34194e-12	1.20118	0.302	0.114	2.61814e-07	NAA16	NatA auxiliary
PAxG18Ag0106600	2	8.07222e-12	1.31397	0.275	0.098	2.87855e-07	-	116 kDa U5 small nuclear ribonucleoprotein
PAxG01Ag0435000	2	8.12746e-12	1.18422	0.297	0.112	2.89825e-07	-	Hydrolyzes ATP, and can also hydrolyze GTP with lower efficiency. Has lower affinity for GTP
PAxG01Gg0440900	2	9.67501e-12	1.31215	0.266	0.093	3.45011e-07	-	Hydrolyzes ATP, and can also hydrolyze GTP with lower efficiency. Has lower affinity for GTP
PAxG01Ag0173100	2	1.18566e-11	1.32538	0.284	0.106	4.22807e-07	-	Catalyzes the oxidation of 3-carboxy-2-hydroxy-4- methylpentanoate (3-isopropylmalate) to 3-carboxy-4-methyl-2- oxopentanoate. The product decarboxylates to 4-methyl-2 oxopentanoate
PAxG09Gg0099500	2	1.28636e-11	0.880087	0.748	0.69	4.58718e-07	-	lipid-transfer protein
PAxG05Ag0028500	2	1.3468e-11	0.685962	0.581	0.307	4.80268e-07	-	Carrier of the growing fatty acid chain in fatty acid biosynthesis
PAxG04Gg0174400	2	1.38727e-11	0.965883	0.477	0.252	4.947e-07	MS3	5-methyltetrahydropteroyltriglutamate-- homocysteine
PAxG10Ag0052900	2	1.48185e-11	1.5327	0.257	0.092	5.28428e-07	-	Belongs to the GST superfamily
PAxG08Gg0027800	2	1.52394e-11	1.23062	0.329	0.137	5.43437e-07	-	Protein disulfide isomerase-like
PAxG06Ag0141300	2	1.61964e-11	1.221	0.288	0.108	5.77564e-07	-	Belongs to the nucleosome assembly protein (NAP) family
PAxG05Gg0134500	2	1.63619e-11	0.898812	0.41	0.187	5.83464e-07	-	CAAD domains of cyanobacterial aminoacyl-tRNA synthetase
PAxG01Ag0168000	2	1.69281e-11	1.23731	0.297	0.114	6.03656e-07	-	The coatomer is a cytosolic protein complex that binds to dilysine motifs and reversibly associates with Golgi non- clathrin-coated vesicles, which further mediate biosynthetic protein transport from the ER, via the Golgi up to the trans Golgi network. Coatomer complex is required for budding from Golgi membranes, and is essential for the retrograde Golgi-to-ER transport of dilysine-tagged protei…
PAxG06Ag0139600	2	1.88118e-11	1.10837	0.324	0.131	6.70829e-07	-	Transmembrane protein 258-like
PAxG18Gg0043300	2	1.93904e-11	1.13737	0.324	0.131	6.91463e-07	-	Belongs to the universal ribosomal protein uS3 family
PAxG12Ag0077300	2	1.99744e-11	1.2939	0.293	0.113	7.12288e-07	-	Plant intracellular ras-group-related LRR protein
PAxG09Ag0013800	2	3.22465e-11	0.544222	0.806	0.505	1.14991e-06	-	Belongs to the peroxidase family
PAxG07Gg0068300	2	3.23484e-11	1.2044	0.297	0.116	1.15354e-06	-	Required for 40S ribosome biogenesis. Involved in nucleolar processing of pre-18S ribosomal RNA and ribosome assembly
PAxG13Gg0112800	2	3.35561e-11	0.860936	0.387	0.168	1.19661e-06	SSI2	Introduction of a cis double bond between carbons of the acyl chain
PAxG19Gg0051500	2	3.46516e-11	1.10912	0.315	0.127	1.23568e-06	-	-
PAxG01Gg0372100	2	3.66611e-11	1.1079	0.324	0.134	1.30734e-06	-	Multiprotein-bridging factor
PAxG04Gg0137500	2	3.7822e-11	1.15388	0.288	0.109	1.34873e-06	-	The coatomer is a cytosolic protein complex that binds to dilysine motifs and reversibly associates with Golgi non- clathrin-coated vesicles, which further mediate biosynthetic protein transport from the ER, via the Golgi up to the trans Golgi network. Coatomer complex is required for budding from Golgi membranes, and is essential for the retrograde Golgi-to-ER transport of dilysine-tagged protei…
PAxG03Gg0156600	2	3.83756e-11	1.06564	0.351	0.152	1.36847e-06	-	Nuclear transport factor
PAxG18Gg0130700	2	3.89942e-11	1.2497	0.32	0.134	1.39053e-06	-	fiber protein Fb15
PAxG11Gg0120500	2	4.06673e-11	1.06201	0.387	0.18	1.4502e-06	-	Histone H2A
PAxG10Ag0081700	2	4.1183e-11	1.00402	0.383	0.172	1.46859e-06	-	Belongs to the spermidine spermine synthase family
PAxG09Gg0016900	2	4.16581e-11	0.840141	0.491	0.256	1.48553e-06	-	Calmodulin mediates the control of a large number of enzymes, ion channels and other proteins by Ca(2 ). Among the enzymes to be stimulated by the calmodulin-Ca(2 ) complex are a number of protein kinases and phosphatases
PAxG12Gg0074600	2	4.23431e-11	1.4604	0.252	0.091	1.50995e-06	-	Succinate dehydrogenase subunit
PAxG12Gg0112600	2	4.31716e-11	0.772272	0.486	0.242	1.5395e-06	-	The H protein shuttles the methylamine group of glycine from the P protein to the T protein
PAxG03Ag0115200	2	4.49207e-11	1.00983	0.338	0.141	1.60187e-06	-	PIN2 TERF1-interacting telomerase inhibitor
PAxG17Ag0161900	2	4.83187e-11	0.715602	0.595	0.352	1.72304e-06	-	UDP-glucose 6-dehydrogenase
PAxG01Gg0003200	2	4.95739e-11	1.4416	0.257	0.094	1.76781e-06	-	Tubulin is the major constituent of microtubules. It binds two moles of GTP, one at an exchangeable site on the beta chain and one at a non-exchangeable site on the alpha chain
PAxG08Ag0146600	2	5.00806e-11	1.31717	0.275	0.105	1.78587e-06	-	HR-like lesion-inducing
PAxG02Ag0197800	2	5.50717e-11	1.39538	0.329	0.144	1.96386e-06	-	Belongs to the GST superfamily
PAxG05Ag0145000	2	5.5096e-11	1.25534	0.302	0.123	1.96472e-06	-	Pollen-specific protein
PAxG01Gg0145300	2	5.64899e-11	1.23035	0.279	0.107	2.01443e-06	-	Thioredoxin
PAxG12Gg0004600	2	5.90428e-11	1.19494	0.27	0.099	2.10547e-06	-	Nascent polypeptide-associated complex subunit alpha-like protein
PAxG01Ag0007400	2	6.05903e-11	1.07327	0.351	0.154	2.16065e-06	-	Serine threonine-protein phosphatase
PAxG09Ag0094700	2	6.22488e-11	1.19846	0.261	0.095	2.21979e-06	-	Belongs to the Casparian strip membrane proteins (CASP) family
PAxG14Gg0078200	2	6.78515e-11	0.82324	0.5	0.262	2.41958e-06	-	-
PAxG04Gg0049800	2	6.83608e-11	1.33973	0.297	0.122	2.43775e-06	-	Belongs to the peptidase C1 family
PAxG04Ag0070500	2	6.94281e-11	1.27942	0.288	0.114	2.4758e-06	-	Nascent polypeptide-associated complex subunit beta
PAxG09Ag0041500	2	7.04682e-11	1.14003	0.311	0.128	2.51289e-06	-	Protein RETICULATA-related
PAxG09Gg0062300	2	7.27884e-11	1.26754	0.279	0.108	2.59563e-06	-	PHD finger-like domain-containing protein
PAxG10Ag0044900	2	7.80228e-11	1.36228	0.252	0.091	2.78229e-06	-	assists the folding of proteins upon ATP hydrolysis
PAxGPtg0000900	2	7.81845e-11	0.785314	0.311	0.122	2.78806e-06	rpoB	DNA-directed 5'-3' RNA polymerase activity
PAxG06Ag0002600	2	8.03963e-11	1.08975	0.302	0.121	2.86693e-06	-	heat shock
PAxG10Gg0194300	2	8.57638e-11	1.16472	0.324	0.139	3.05834e-06	EF1	This protein promotes the GTP-dependent binding of aminoacyl-tRNA to the A-site of ribosomes during protein biosynthesis
PAxG14Ag0075300	2	9.44661e-11	0.705297	0.545	0.288	3.36866e-06	-	-
PAxG08Gg0040000	2	9.65933e-11	0.994274	0.369	0.168	3.44452e-06	-	Dolichyl-diphosphooligosaccharide--protein glycosyltransferase subunit
PAxG14Ag0051200	2	1.09034e-10	0.951452	0.491	0.266	3.88816e-06	-	Transketolase
PAxG09Ag0016300	2	1.19127e-10	0.91488	0.396	0.187	4.24808e-06	-	Belongs to the EF-1-beta EF-1-delta family
PAxG12Ag0030200	2	1.32928e-10	0.90533	0.387	0.179	4.7402e-06	-	eukaryotic translation initiation factor
PAxG01Ag0291100	2	1.50649e-10	1.10965	0.315	0.132	5.37216e-06	-	Binds the poly(A) tail of mRNA
PAxG15Ag0031400	2	1.51337e-10	0.592395	0.703	0.417	5.39669e-06	-	Belongs to the eukaryotic ribosomal protein eS4 family
PAxG03Gg0108000	2	1.61628e-10	1.11777	0.338	0.148	5.76365e-06	ANS	Belongs to the iron ascorbate-dependent oxidoreductase family
PAxG01Ag0151500	2	1.70741e-10	1.10703	0.329	0.143	6.08864e-06	-	phosphoinositide phosphatase
PAxG01Gg0139100	2	1.71844e-10	1.09981	0.302	0.123	6.12795e-06	-	Plasminogen activator inhibitor 1 RNA-binding
PAxG01Ag0327400	2	1.99396e-10	0.820211	0.477	0.25	7.11045e-06	-	assists the folding of proteins upon ATP hydrolysis
PAxG16Ag0112700	2	2.3009e-10	1.19511	0.284	0.113	8.205e-06	-	Proliferation-associated protein
PAxG14Gg0166600	2	2.30632e-10	1.14379	0.297	0.122	8.22435e-06	-	Succinyl-CoA synthetase functions in the citric acid cycle (TCA), coupling the hydrolysis of succinyl-CoA to the synthesis of ATP and thus represents the only step of substrate- level phosphorylation in the TCA. The beta subunit provides nucleotide specificity of the enzyme and binds the substrate succinate, while the binding sites for coenzyme A and phosphate are found in the alpha subunit
PAxG13Gg0062100	2	2.32948e-10	1.18853	0.279	0.111	8.30694e-06	-	Belongs to the TBCA family
PAxG13Gg0031400	2	2.48642e-10	1.31603	0.252	0.094	8.86659e-06	-	PITH domain-containing protein
PAxG15Ag0089400	2	2.75308e-10	0.495174	0.811	0.505	9.81749e-06	-	Belongs to the glyceraldehyde-3-phosphate dehydrogenase family
PAxG01Ag0373000	2	2.77802e-10	1.39788	0.257	0.099	9.90644e-06	-	Multiprotein-bridging factor
PAxG02Ag0086300	2	2.7879e-10	0.703954	0.667	0.416	9.94164e-06	-	Pollen-specific protein
PAxG03Gg0204500	2	3.09962e-10	1.16014	0.27	0.105	1.10532e-05	-	Belongs to the chaperonin (HSP60) family
PAxG08Gg0169100	2	3.21845e-10	0.983555	0.311	0.129	1.1477e-05	-	Mitochondrial outer membrane protein porin of 34
PAxG06Gg0076100	2	3.55417e-10	1.11706	0.311	0.132	1.26742e-05	-	Histone H2A
PAxG05Gg0034600	2	3.59803e-10	1.18139	0.266	0.103	1.28306e-05	-	Belongs to the eukaryotic ribosomal protein eS24 family
PAxG07Ag0019200	2	4.34253e-10	1.10144	0.27	0.105	1.54855e-05	-	Phosphatidylinositol phosphatidylcholine transfer protein
PAxG03Ag0029300	2	4.42409e-10	0.899071	0.378	0.177	1.57763e-05	-	Belongs to the DEAD box helicase family
PAxG16Gg0084000	2	4.68933e-10	1.38931	0.275	0.113	1.67222e-05	-	Cell division
PAxG12Gg0030300	2	4.84168e-10	1.24954	0.257	0.099	1.72654e-05	-	Belongs to the pyruvate kinase family
PAxG02Ag0022800	2	5.59264e-10	1.08004	0.311	0.133	1.99433e-05	-	-
PAxG12Ag0066500	2	5.65687e-10	0.882854	0.41	0.204	2.01724e-05	-	The coatomer is a cytosolic protein complex that binds to dilysine motifs and reversibly associates with Golgi non- clathrin-coated vesicles, which further mediate biosynthetic protein transport from the ER, via the Golgi up to the trans Golgi network
PAxG10Gg0194100	2	5.7671e-10	1.07268	0.333	0.15	2.05655e-05	EF1	This protein promotes the GTP-dependent binding of aminoacyl-tRNA to the A-site of ribosomes during protein biosynthesis
PAxG14Gg0138200	2	6.13474e-10	1.20802	0.338	0.159	2.18765e-05	-	Fasciclin-like arabinogalactan protein
PAxG14Ag0071100	2	6.30654e-10	1.07903	0.288	0.119	2.24891e-05	-	Reticulon-like protein
PAxG10Ag0111000	2	6.83042e-10	1.22377	0.257	0.099	2.43573e-05	-	Dihydrolipoamide acetyltransferase component of pyruvate dehydrogenase complex
PAxG14Gg0011500	2	7.10249e-10	0.707285	0.464	0.235	2.53275e-05	RPS29	ribosomal protein
PAxG10Ag0164400	2	7.587e-10	0.953871	0.338	0.151	2.70553e-05	-	component of the eukaryotic translation initiation factor 3 (eIF-3) complex, which is involved in protein synthesis of a specialized repertoire of mRNAs and, together with other initiation factors, stimulates binding of mRNA and methionyl-tRNAi to the 40S ribosome. The eIF-3 complex specifically targets and initiates translation of a subset of mRNAs involved in cell proliferation
PAxG10Ag0177400	2	8.15934e-10	0.987393	0.288	0.119	2.90962e-05	ACT11	Belongs to the actin family
PAxG06Gg0052100	2	8.51957e-10	0.793444	0.45	0.234	3.03808e-05	-	Outer envelope pore protein 16-3, chloroplastic
PAxG12Ag0112000	2	9.05732e-10	0.658502	0.59	0.35	3.22984e-05	-	BAG family molecular chaperone regulator
PAxG11Gg0100200	2	1.01675e-09	1.12194	0.279	0.114	3.62572e-05	-	protein At3g15000, mitochondrial-like
PAxG13Ag0093300	2	1.03191e-09	1.26378	0.261	0.105	3.67978e-05	-	Protein NRT1 PTR FAMILY 5.10-like
PAxG01Gg0256500	2	1.08189e-09	1.12056	0.288	0.121	3.85803e-05	-	Tubulin is the major constituent of microtubules. It binds two moles of GTP, one at an exchangeable site on the beta chain and one at a non-exchangeable site on the alpha chain
PAxG05Gg0001700	2	1.10043e-09	1.09385	0.563	0.392	3.92413e-05	-	Hydrophobic protein
PAxG08Ag0172600	2	1.13236e-09	0.965766	0.329	0.147	4.03799e-05	-	Mitochondrial outer membrane protein porin of 34
PAxG17Ag0001300	2	1.18044e-09	1.16376	0.252	0.098	4.20946e-05	-	4-hydroxy-tetrahydrodipicolinate reductase 2
PAxG12Ag0073000	2	1.24998e-09	0.813151	0.392	0.188	4.45741e-05	-	Scaffold protein for the de novo synthesis of iron- sulfur (Fe-S) clusters within mitochondria, which is required for maturation of both mitochondrial and cytoplasmic 2Fe-2S and 4Fe-4S proteins
PAxG01Gg0263100	2	1.32982e-09	1.20223	0.252	0.098	4.74213e-05	-	Ran-binding protein 1 homolog
PAxG15Gg0081200	2	1.33433e-09	1.00229	0.297	0.126	4.75824e-05	-	-
PAxG01Ag0260200	2	1.43433e-09	1.13219	0.284	0.119	5.11483e-05	-	Tubulin is the major constituent of microtubules. It binds two moles of GTP, one at an exchangeable site on the beta chain and one at a non-exchangeable site on the alpha chain
PAxG15Ag0085300	2	1.85714e-09	0.657804	0.441	0.222	6.62256e-05	-	-
PAxG01Gg0285700	2	1.88923e-09	1.12628	0.261	0.105	6.73701e-05	-	Belongs to the D-isomer specific 2-hydroxyacid dehydrogenase family
PAxG05Ag0170800	2	2.12759e-09	1.11777	0.315	0.144	7.587e-05	-	CS domain
PAxG10Ag0191500	2	2.20909e-09	0.793362	0.432	0.223	7.87762e-05	EF1	This protein promotes the GTP-dependent binding of aminoacyl-tRNA to the A-site of ribosomes during protein biosynthesis
PAxG02Gg0084200	2	2.3578e-09	0.588277	0.698	0.447	8.40793e-05	-	Pollen-specific protein
PAxG06Gg0044600	2	2.50236e-09	0.891111	0.396	0.201	8.9234e-05	-	isoform X1
PAxG18Ag0085300	2	2.50895e-09	1.12875	0.302	0.134	8.94692e-05	-	Small nuclear ribonucleoprotein
PAxG02Ag0184100	2	2.62109e-09	1.15222	0.257	0.103	9.3468e-05	-	Belongs to the class-I aminoacyl-tRNA synthetase family
PAxG04Ag0170000	2	2.83662e-09	0.94731	0.378	0.187	0.000101154	AXS2	UDP-D-apiose UDP-D-xylose synthase
PAxG10Ag0190800	2	2.84864e-09	0.910646	0.351	0.168	0.000101582	-	Mitochondrial membrane ATP synthase (F(1)F(0) ATP synthase or Complex V) produces ATP from ADP in the presence of a proton gradient across the membrane which is generated by electron transport complexes of the respiratory chain. F-type ATPases consist of two structural domains, F(1) - containing the extramembraneous catalytic core, and F(0) - containing the membrane proton channel, linked togethe…
PAxG06Gg0118300	2	3.09032e-09	0.895107	0.356	0.17	0.000110201	-	29 kDa ribonucleoprotein
PAxG01Ag0150300	2	3.46035e-09	1.13098	0.293	0.129	0.000123396	PAE1	The proteasome is a multicatalytic proteinase complex which is characterized by its ability to cleave peptides with Arg, Phe, Tyr, Leu, and Glu adjacent to the leaving group at neutral or slightly basic pH
PAxG01Ag0198300	2	3.78019e-09	0.959358	0.311	0.139	0.000134802	-	Telomerase reverse transcriptase
PAxG02Ag0237100	2	4.04626e-09	0.820406	0.374	0.181	0.00014429	-	Belongs to the universal ribosomal protein uL14 family
PAxG08Ag0166900	2	4.12165e-09	1.16883	0.284	0.124	0.000146978	ACLA-1	ATP-citrate synthase alpha chain protein
PAxG05Gg0165000	2	4.25206e-09	0.914183	0.347	0.165	0.000151629	-	The proteasome is a multicatalytic proteinase complex which is characterized by its ability to cleave peptides with Arg, Phe, Tyr, Leu, and Glu adjacent to the leaving group at neutral or slightly basic pH
PAxG14Ag0032200	2	4.48871e-09	1.12397	0.261	0.108	0.000160067	-	Catalyzes the phosphorylation of pyrimidine nucleoside monophosphates at the expense of ATP. Plays an important role in de novo pyrimidine nucleotide biosynthesis. Has preference for UMP and CMP as phosphate acceptors
PAxG19Gg0060600	2	4.77115e-09	0.794299	0.473	0.262	0.000170139	-	Belongs to the chalcone isomerase family
PAxG09Ag0141800	2	5.35236e-09	1.05228	0.288	0.126	0.000190865	-	Ferredoxins are iron-sulfur proteins that transfer electrons in a wide variety of metabolic reactions
PAxG02Gg0073200	2	5.38907e-09	0.819303	0.383	0.188	0.000192174	APX7	Belongs to the peroxidase family
PAxG04Gg0102700	2	6.42346e-09	0.903342	0.351	0.17	0.000229061	-	Belongs to the peptidase M16 family
PAxG18Gg0049200	2	6.69417e-09	0.728656	0.423	0.217	0.000238714	-	Far upstream element-binding protein
PAxG10Gg0136200	2	6.78802e-09	0.57139	0.477	0.252	0.000242061	-	Catalyzes the formation of S-adenosylmethionine from methionine and ATP
PAxG04Ag0147400	2	7.58719e-09	1.10107	0.27	0.115	0.000270559	-	-
PAxG08Gg0197200	2	8.63928e-09	0.42477	0.793	0.512	0.000308077	-	Belongs to the TCTP family
PAxG02Ag0188700	2	8.70103e-09	1.02219	0.302	0.139	0.000310279	RPL18	60S ribosomal protein
PAxG05Gg0090900	2	8.70959e-09	0.975584	0.329	0.157	0.000310584	-	golgin-97, RanBP2alpha,Imh1p and p230/golgin-245
PAxG08Gg0103300	2	9.30279e-09	1.05873	0.284	0.125	0.000331737	-	fructose-bisphosphate aldolase
PAxG01Gg0267400	2	9.78943e-09	0.867362	0.374	0.189	0.000349091	-	CHCH domain
PAxG05Gg0039500	2	1.01586e-08	1.21175	0.279	0.125	0.000362256	GME	GDP-mannose 3,5-epimerase
PAxG03Ag0157400	2	1.0412e-08	1.10318	0.333	0.165	0.000371294	CHS3	Belongs to the chalcone stilbene synthases family
PAxG01Ag0058700	2	1.13036e-08	0.636243	0.459	0.241	0.000403085	-	Random slug protein 5-like
PAxG17Gg0001200	2	1.20007e-08	0.731563	0.428	0.228	0.000427946	-	Guanosine nucleotide diphosphate dissociation inhibitor
PAxG05Ag0095600	2	1.22234e-08	1.01837	0.468	0.29	0.000435887	F3H	Belongs to the iron ascorbate-dependent oxidoreductase family
PAxG06Ag0239300	2	1.2744e-08	0.772725	0.432	0.237	0.000454451	-	The coatomer is a cytosolic protein complex that binds to dilysine motifs and reversibly associates with Golgi non- clathrin-coated vesicles, which further mediate biosynthetic protein transport from the ER, via the Golgi up to the trans Golgi network. Coatomer complex is required for budding from Golgi membranes, and is essential for the retrograde Golgi-to-ER transport of dilysine-tagged protei…
PAxG09Gg0133400	2	1.42221e-08	1.01575	0.306	0.143	0.00050716	-	Cytochrome b-c1 complex subunit 9-like
PAxG06Gg0002900	2	1.54783e-08	0.782473	0.396	0.204	0.000551957	-	heat shock
PAxG13Ag0024500	2	1.74981e-08	0.747719	0.432	0.231	0.000623981	-	Carrier of the growing fatty acid chain in fatty acid biosynthesis
PAxG04Gg0192500	2	2.03032e-08	0.966696	0.297	0.137	0.000724013	-	Transmembrane protein 258-like
PAxG02Ag0224200	2	2.33634e-08	0.873718	0.279	0.122	0.00083314	-	Guanine nucleotide-binding protein-like 3 homolog
PAxG12Gg0113700	2	2.36492e-08	1.017	0.32	0.156	0.000843329	-	BAG family molecular chaperone regulator
PAxG16Ag0135400	2	2.43898e-08	0.439941	0.622	0.366	0.000869739	-	NADH dehydrogenase ubiquinone 1 alpha subcomplex subunit
PAxG01Ag0158900	2	2.46313e-08	0.780708	0.365	0.18	0.000878352	-	Signal peptidase complex catalytic subunit
PAxG14Ag0062500	2	2.48228e-08	0.835998	0.329	0.157	0.000885181	-	Belongs to the DEAD box helicase family
PAxG01Ag0306400	2	2.59766e-08	0.74398	0.523	0.316	0.000926325	SAHH2	Adenosylhomocysteinase
PAxG02Gg0027000	2	2.82631e-08	0.790194	0.329	0.158	0.00100786	-	Glycosyl-transferase family 4
PAxG17Ag0147300	2	2.91848e-08	0.924695	0.279	0.124	0.00104073	-	Pyruvate dehydrogenase E1 component subunit
PAxG10Gg0051600	2	3.21128e-08	0.771484	0.27	0.119	0.00114514	-	Belongs to the GST superfamily
PAxG13Gg0005000	2	3.53081e-08	0.556881	0.514	0.291	0.00125909	-	ARF-like small GTPases; ARF, ADP-ribosylation factor
PAxG11Ag0089300	2	3.6031e-08	0.775244	0.338	0.163	0.00128487	-	Malate dehydrogenase
PAxG14Gg0012400	2	3.97722e-08	0.970918	0.568	0.393	0.00141828	-	3-oxo-Delta(4,5)-steroid 5-beta-reductase-like
PAxG02Ag0091600	2	4.24185e-08	0.889817	0.293	0.135	0.00151264	-	Phosphate-induced protein 1 conserved region
PAxG10Ag0103700	2	4.30499e-08	0.867362	0.306	0.145	0.00153516	-	fructose-bisphosphate aldolase
PAxG06Ag0221300	2	4.36299e-08	1.03181	0.252	0.109	0.00155584	-	Mitochondrial ATP synthase g subunit
PAxG03Gg0092900	2	4.36547e-08	0.924017	0.365	0.195	0.00155673	-	acyl-CoA-binding protein
PAxG09Ag0061000	2	4.4467e-08	0.764915	0.378	0.196	0.00158569	-	Ran-binding protein 1 homolog
PAxG09Gg0042300	2	5.09762e-08	0.990219	0.27	0.121	0.00181781	-	Protein RETICULATA-related
PAxG19Gg0038000	2	5.19763e-08	0.783093	0.302	0.141	0.00185348	-	Lysosomal beta glucosidase-like
PAxG04Gg0138900	2	5.52438e-08	1.00926	0.252	0.109	0.00197	-	phenylalanine--tRNA ligase alpha
PAxG08Gg0019100	2	5.79594e-08	0.788291	0.302	0.142	0.00206683	-	Histone H2B
PAxG01Ag0160800	2	6.48202e-08	0.90533	0.288	0.133	0.00231149	-	Cytochrome C oxidase, subunit
PAxG06Ag0071500	2	6.81212e-08	0.586517	0.45	0.249	0.0024292	-	glutathione transferase activity
PAxG16Gg0093900	2	6.90606e-08	0.90533	0.284	0.13	0.0024627	-	Belongs to the eukaryotic ribosomal protein eS7 family
PAxG10Ag0012500	2	7.40105e-08	0.360883	0.824	0.547	0.00263921	-	Belongs to the TCTP family
PAxG10Gg0047400	2	7.89887e-08	0.320368	0.707	0.447	0.00281674	-	Belongs to the glyceraldehyde-3-phosphate dehydrogenase family
PAxG04Ag0108700	2	8.2029e-08	0.876351	0.293	0.138	0.00292515	-	-
PAxG08Gg0081500	2	8.72901e-08	0.859749	0.32	0.157	0.00311277	-	Dihydrolipoyl dehydrogenase
PAxG13Gg0004100	2	9.45307e-08	1.09398	0.41	0.249	0.00337097	ACLA-3	ATP-citrate synthase alpha chain protein
PAxG10Gg0205900	2	1.03646e-07	0.876761	0.279	0.128	0.003696	-	Histone H2B
PAxG01Ag0214600	2	1.07539e-07	1.06986	0.279	0.132	0.00383485	-	The proteasome is a multicatalytic proteinase complex which is characterized by its ability to cleave peptides with Arg, Phe, Tyr, Leu, and Glu adjacent to the leaving group at neutral or slightly basic pH
PAxG04Ag0168400	2	1.17234e-07	0.89711	0.261	0.116	0.00418056	-	Cytochrome b-c1 complex subunit 9-like
PAxG03Ag0124200	2	1.32354e-07	0.899423	0.311	0.153	0.00471975	-	-
PAxG12Gg0052100	2	1.37532e-07	0.948892	0.302	0.149	0.00490439	-	NADH dehydrogenase ubiquinone 1 beta subcomplex subunit
PAxG14Ag0129900	2	1.44057e-07	0.77737	0.365	0.192	0.00513706	-	-
PAxG18Ag0026800	2	1.45522e-07	0.355196	0.626	0.375	0.00518931	-	GTP-binding protein involved in nucleocytoplasmic transport. Required for the import of protein into the nucleus and also for RNA export. Involved in chromatin condensation and control of cell cycle
PAxG19Gg0085000	2	1.57329e-07	0.557644	0.509	0.304	0.00561035	-	-
PAxG03Ag0087000	2	1.80997e-07	0.720521	0.473	0.286	0.00645435	-	acyl-CoA-binding protein
PAxG02Gg0179800	2	1.82335e-07	0.824927	0.279	0.13	0.00650208	-	Ribonucleases P/MRP protein subunit POP1
PAxG09Ag0036600	2	1.87308e-07	0.906309	0.252	0.112	0.00667942	-	DEAD-box ATP-dependent RNA helicase
PAxG04Gg0172400	2	2.19478e-07	1.09995	0.27	0.13	0.00782659	-	Cytochrome b-c1 complex subunit 9-like
PAxG01Gg0003000	2	2.2811e-07	0.804352	0.32	0.161	0.0081344	-	Belongs to the mitochondrial carrier (TC 2.A.29) family
PAxG18Gg0134800	2	2.61347e-07	0.620269	0.419	0.232	0.00931962	-	The proteasome is a multicatalytic proteinase complex which is characterized by its ability to cleave peptides with Arg, Phe, Tyr, Leu, and Glu adjacent to the leaving group at neutral or slightly basic pH
PAxG03Ag0146000	2	2.72271e-07	0.86458	0.302	0.15	0.00970917	-	The pyruvate dehydrogenase complex catalyzes the overall conversion of pyruvate to acetyl-CoA and CO(2)
PAxG01Gg0078200	2	2.99792e-07	0.624869	0.383	0.206	0.0106906	-	Belongs to the TRAFAC class dynamin-like GTPase superfamily. Dynamin Fzo YdjA family
PAxG10Gg0084500	2	3.01166e-07	1.03447	0.257	0.12	0.0107396	-	Belongs to the spermidine spermine synthase family
PAxG13Ag0131800	2	3.08216e-07	0.796255	0.333	0.171	0.010991	-	Eukaryotic translation initiation factor 2 subunit
PAxG02Gg0215500	2	3.27592e-07	0.549968	0.55	0.347	0.0116819	-	Catalyzes the isomerization of citrate to isocitrate via cis-aconitate
PAxG13Ag0003800	2	3.43624e-07	0.953066	0.41	0.248	0.0122536	ACLA-3	ATP-citrate synthase alpha chain protein
PAxG08Ag0182300	2	3.50883e-07	1.14098	0.302	0.157	0.0125125	-	Belongs to the peptidase A1 family
PAxG02Gg0159800	2	3.52039e-07	0.892954	0.266	0.125	0.0125537	-	-
PAxG01Gg0287500	2	3.52156e-07	0.593945	0.374	0.199	0.0125579	-	Binds the poly(A) tail of mRNA
PAxG03Gg0071600	2	3.55639e-07	0.863873	0.257	0.117	0.0126821	-	Plasminogen activator inhibitor 1 RNA-binding
PAxG05Ag0055000	2	3.55827e-07	0.864042	0.378	0.212	0.0126888	-	Phospho-2-dehydro-3-deoxyheptonate aldolase
PAxG18Ag0019800	2	3.6404e-07	0.668458	0.423	0.242	0.0129817	-	-
PAxG18Ag0045000	2	3.80482e-07	0.931493	0.279	0.137	0.013568	-	Belongs to the universal ribosomal protein uS3 family
PAxG10Ag0192100	2	3.85225e-07	0.342271	0.77	0.504	0.0137371	EF1	This protein promotes the GTP-dependent binding of aminoacyl-tRNA to the A-site of ribosomes during protein biosynthesis
PAxG19Ag0063400	2	4.21936e-07	0.780427	0.446	0.272	0.0150462	-	Belongs to the chalcone isomerase family
PAxG09Gg0000600	2	4.90182e-07	0.945919	0.266	0.127	0.0174799	SDH6	protein membrane anchor
PAxG08Ag0004900	2	5.07829e-07	0.531126	0.482	0.283	0.0181092	-	Cysteine-rich receptor-like protein kinase
PAxG06Ag0215000	2	5.11727e-07	0.82672	0.275	0.131	0.0182482	-	Belongs to the DEAD box helicase family
PAxG09Ag0083600	2	5.56427e-07	0.945365	0.279	0.138	0.0198422	-	Belongs to the D-isomer specific 2-hydroxyacid dehydrogenase family
PAxG10Ag0132800	2	5.69016e-07	0.340256	0.532	0.304	0.0202911	-	Catalyzes the formation of S-adenosylmethionine from methionine and ATP
PAxG07Ag0111700	2	7.10933e-07	0.621437	0.41	0.233	0.0253519	-	Belongs to the mitochondrial carrier (TC 2.A.29) family
PAxG02Gg0131000	2	8.42654e-07	0.843998	0.293	0.148	0.0300491	-	Plasminogen activator inhibitor 1 RNA-binding protein-like
PAxG01Gg0212300	2	8.80581e-07	0.721216	0.284	0.14	0.0314015	-	The proteasome is a multicatalytic proteinase complex which is characterized by its ability to cleave peptides with Arg, Phe, Tyr, Leu, and Glu adjacent to the leaving group at neutral or slightly basic pH
PAxG02Gg0029000	2	9.4458e-07	0.712281	0.369	0.205	0.0336837	DFR	Bifunctional dihydroflavonol 4-reductase flavanone
PAxG15Ag0002800	2	9.50261e-07	0.89711	0.257	0.123	0.0338863	-	Nascent polypeptide-associated complex subunit alpha-like protein
PAxG01Ag0079500	2	1.05245e-06	0.89711	0.257	0.124	0.0375303	-	Belongs to the TRAFAC class dynamin-like GTPase superfamily. Dynamin Fzo YdjA family
PAxG03Ag0102500	2	1.19438e-06	0.862686	0.306	0.162	0.0425917	ANS	Belongs to the iron ascorbate-dependent oxidoreductase family
PAxG15Ag0058900	2	1.30676e-06	0.655659	0.383	0.217	0.046599	-	ATP synthase subunit gamma
PAxG15Gg0024900	2	1.43579e-06	0.718917	0.347	0.189	0.0512002	STT3B	Dolichyl-diphosphooligosaccharide--protein glycosyltransferase subunit
PAxG08Gg0085400	2	1.57519e-06	0.760806	0.311	0.163	0.0561713	ACLB-1	ATP-citrate synthase beta chain protein
PAxG01Ag0001600	2	1.73239e-06	0.805546	0.261	0.128	0.0617771	-	Glucosidase 2 subunit
PAxG12Gg0072700	2	1.75849e-06	0.496664	0.459	0.269	0.0627077	-	-
PAxG09Gg0074300	2	1.77539e-06	0.584866	0.486	0.298	0.0633106	-	At3g49720-like
PAxG04Gg0140700	2	1.91405e-06	0.82082	0.261	0.128	0.0682552	-	Involved in the retrieval of endoplasmic reticulum membrane proteins from the early Golgi compartment
PAxG04Ag0146800	2	1.96808e-06	0.635875	0.455	0.281	0.0701819	-	ATP hydrolysis coupled proton transport
PAxG04Ag0190000	2	2.04276e-06	0.853457	0.252	0.122	0.0728447	-	Transmembrane protein 258-like
PAxG06Ag0116700	2	2.17086e-06	1.08239	0.482	0.344	0.0774128	-	Belongs to the MIP aquaporin (TC 1.A.8) family
PAxG14Ag0017500	2	2.171e-06	0.432642	0.505	0.301	0.0774177	-	Binds the poly(A) tail of mRNA
PAxG01Gg0210000	2	2.17574e-06	0.462481	0.568	0.363	0.0775868	-	Calmodulin mediates the control of a large number of enzymes, ion channels and other proteins by Ca(2 ). Among the enzymes to be stimulated by the calmodulin-Ca(2 ) complex are a number of protein kinases and phosphatases
PAxG05Gg0058600	2	2.31282e-06	0.955269	0.293	0.157	0.0824752	-	Phospho-2-dehydro-3-deoxyheptonate aldolase
PAxG05Ag0124500	2	2.37166e-06	0.787192	0.257	0.126	0.0845733	VDAC5	Mitochondrial outer membrane protein porin
PAxG08Ag0148300	2	2.43821e-06	0.408174	0.55	0.338	0.0869464	-	Malate dehydrogenase
PAxG10Ag0087200	2	2.60921e-06	0.781632	0.27	0.135	0.0930445	-	-
PAxG03Gg0020700	2	2.65432e-06	0.712785	0.297	0.154	0.094653	-	splicing factor
PAxG07Gg0024800	2	2.72762e-06	0.700343	0.302	0.158	0.0972669	-	U1 small nuclear ribonucleoprotein 70
PAxG01Gg0110500	2	2.79938e-06	0.844279	0.261	0.13	0.0998258	-	NADH dehydrogenase ubiquinone 1 beta subcomplex subunit 8
PAxG12Ag0031500	2	3.01001e-06	0.739948	0.311	0.167	0.107337	-	Calmodulin-like
PAxG16Ag0083200	2	3.17711e-06	0.67252	0.347	0.192	0.113296	-	Cell division
[truncated: 1,150 more rows]
