# Supplementary material for: Spatial transcriptome analysis reveals de novo regeneration of poplar roots
Source: Hortic Res. 2024 Aug 20;11(11):uhae237. doi: 10.1093/hr/uhae237 (PMC11540759; doi:10.1093/hr/uhae237)
Supplement: Web_Material_uhae237 [file web_material_uhae237.zip › Table S4 The gene list associated with hormone response.xlsx]

## Sheet: Response to auxin
Response to auxin
Gene id	Preferred_name	GOs	Description
PAxG01Ag0024100	-	GO:0000003,GO:0001067,GO:0003006,GO:0003674,GO:0003676,GO:0003677,GO:0003700,GO:0005488,GO:0005575,GO:0005622,GO:0005623,GO:0005634,GO:0005730,GO:0006355,GO:0007275,GO:0008150,GO:0009719,GO:0009725,GO:0009733,GO:0009790,GO:0009791,GO:0009793,GO:0009889,GO:0010029,GO:0010033,GO:0010154,GO:0010431,GO:0010468,GO:0010556,GO:0019219,GO:0019222,GO:0021700,GO:0022414,GO:0031323,GO:0031326,GO:0031974,GO:…	Myb/SANT-like DNA-binding domain
PAxG01Ag0029500	-	GO:0003674,GO:0005215,GO:0005575,GO:0005622,GO:0005623,GO:0005737,GO:0005886,GO:0005887,GO:0005938,GO:0006810,GO:0007154,GO:0007165,GO:0008150,GO:0009719,GO:0009725,GO:0009733,GO:0009734,GO:0009755,GO:0009987,GO:0010033,GO:0016020,GO:0016021,GO:0022857,GO:0023052,GO:0031224,GO:0031226,GO:0032870,GO:0042221,GO:0044424,GO:0044425,GO:0044444,GO:0044459,GO:0044464,GO:0050789,GO:0050794,GO:0050896,GO:…	WAT1-related protein
PAxG01Ag0040400	-	GO:0000003,GO:0001101,GO:0001558,GO:0001666,GO:0003002,GO:0003006,GO:0005975,GO:0005976,GO:0006355,GO:0006950,GO:0006974,GO:0006979,GO:0007275,GO:0007389,GO:0008150,GO:0008152,GO:0009414,GO:0009415,GO:0009605,GO:0009607,GO:0009611,GO:0009617,GO:0009620,GO:0009624,GO:0009628,GO:0009636,GO:0009719,GO:0009725,GO:0009733,GO:0009791,GO:0009798,GO:0009845,GO:0009888,GO:0009889,GO:0009890,GO:0009892,GO:…	transcriptional co-repressor
PAxG01Ag0059900	-	GO:0003674,GO:0003824,GO:0005575,GO:0005622,GO:0005623,GO:0005634,GO:0005737,GO:0008150,GO:0009314,GO:0009416,GO:0009628,GO:0009719,GO:0009725,GO:0009733,GO:0010033,GO:0010252,GO:0010279,GO:0016874,GO:0016879,GO:0016881,GO:0042221,GO:0042592,GO:0043226,GO:0043227,GO:0043229,GO:0043231,GO:0044424,GO:0044464,GO:0048878,GO:0050896,GO:0065007,GO:0065008	Indole-3-acetic acid-amido synthetase GH3.17-like
PAxG01Ag0068600	-	GO:0005575,GO:0005622,GO:0005623,GO:0005634,GO:0005635,GO:0005643,GO:0006403,GO:0006405,GO:0006406,GO:0006611,GO:0006810,GO:0006886,GO:0006913,GO:0006950,GO:0008104,GO:0008150,GO:0008152,GO:0009266,GO:0009409,GO:0009628,GO:0009719,GO:0009725,GO:0009733,GO:0010033,GO:0010467,GO:0012505,GO:0015031,GO:0015833,GO:0015931,GO:0016020,GO:0016973,GO:0031090,GO:0031503,GO:0031965,GO:0031967,GO:0031975,GO:…	Nuclear pore complex protein NUP160
PAxG01Ag0074900	-	GO:0000003,GO:0000280,GO:0003006,GO:0003674,GO:0003700,GO:0003824,GO:0004672,GO:0004674,GO:0005575,GO:0005622,GO:0005623,GO:0005634,GO:0005737,GO:0005829,GO:0006355,GO:0006464,GO:0006468,GO:0006793,GO:0006796,GO:0006807,GO:0006996,GO:0007049,GO:0007140,GO:0007154,GO:0007165,GO:0007275,GO:0007276,GO:0008150,GO:0008152,GO:0009719,GO:0009725,GO:0009733,GO:0009791,GO:0009888,GO:0009889,GO:0009987,GO:…	transcription factor
PAxG01Ag0077400	-	GO:0000003,GO:0000502,GO:0003006,GO:0005575,GO:0005622,GO:0005623,GO:0005634,GO:0005737,GO:0005829,GO:0005838,GO:0006508,GO:0006511,GO:0006807,GO:0006950,GO:0007275,GO:0008150,GO:0008152,GO:0008541,GO:0009056,GO:0009057,GO:0009266,GO:0009314,GO:0009408,GO:0009416,GO:0009507,GO:0009526,GO:0009536,GO:0009628,GO:0009642,GO:0009646,GO:0009647,GO:0009719,GO:0009725,GO:0009733,GO:0009735,GO:0009790,GO:…	26S proteasome non-atpase regulatory subunit
PAxG01Ag0096900	-	GO:0005575,GO:0005622,GO:0005623,GO:0005737,GO:0005886,GO:0005887,GO:0005938,GO:0007154,GO:0007165,GO:0008150,GO:0009719,GO:0009725,GO:0009733,GO:0009734,GO:0009755,GO:0009987,GO:0010033,GO:0016020,GO:0016021,GO:0023052,GO:0031224,GO:0031226,GO:0032870,GO:0042221,GO:0044424,GO:0044425,GO:0044444,GO:0044459,GO:0044464,GO:0050789,GO:0050794,GO:0050896,GO:0051716,GO:0065007,GO:0070887,GO:0071310,GO:…	WAT1-related protein
PAxG01Ag0107400	-	GO:0005575,GO:0008150,GO:0008152,GO:0009058,GO:0009719,GO:0009725,GO:0009733,GO:0010033,GO:0016020,GO:0019748,GO:0042221,GO:0044550,GO:0050896	Belongs to the cytochrome P450 family
PAxG01Ag0131700	-	GO:0003674,GO:0003676,GO:0003677,GO:0003700,GO:0005488,GO:0005575,GO:0005622,GO:0005623,GO:0005634,GO:0006355,GO:0008150,GO:0008283,GO:0009719,GO:0009725,GO:0009733,GO:0009787,GO:0009789,GO:0009889,GO:0009966,GO:0009967,GO:0009987,GO:0010033,GO:0010468,GO:0010556,GO:0010646,GO:0010647,GO:0019219,GO:0019222,GO:0023051,GO:0023056,GO:0031323,GO:0031326,GO:0032870,GO:0042221,GO:0043226,GO:0043227,GO:…	NAC domain-containing protein
PAxG01Ag0142800	-	GO:0000003,GO:0000902,GO:0003006,GO:0003674,GO:0003676,GO:0003677,GO:0003700,GO:0005488,GO:0005515,GO:0005575,GO:0005622,GO:0005623,GO:0005634,GO:0006355,GO:0007154,GO:0007165,GO:0007275,GO:0008150,GO:0008283,GO:0009314,GO:0009416,GO:0009628,GO:0009639,GO:0009641,GO:0009653,GO:0009719,GO:0009725,GO:0009733,GO:0009734,GO:0009735,GO:0009755,GO:0009791,GO:0009826,GO:0009888,GO:0009889,GO:0009890,GO:…	Homeobox-leucine zipper protein
PAxG01Ag0144600	-	GO:0003674,GO:0005215,GO:0005575,GO:0005622,GO:0005623,GO:0005737,GO:0005886,GO:0005887,GO:0005938,GO:0006810,GO:0007154,GO:0007165,GO:0008150,GO:0009719,GO:0009725,GO:0009733,GO:0009734,GO:0009755,GO:0009987,GO:0010033,GO:0016020,GO:0016021,GO:0022857,GO:0023052,GO:0031224,GO:0031226,GO:0032870,GO:0042221,GO:0044424,GO:0044425,GO:0044444,GO:0044459,GO:0044464,GO:0050789,GO:0050794,GO:0050896,GO:…	WAT1-related protein
PAxG01Ag0158100	-	GO:0005575,GO:0005623,GO:0005886,GO:0006810,GO:0008150,GO:0009605,GO:0009606,GO:0009628,GO:0009629,GO:0009630,GO:0009719,GO:0009725,GO:0009733,GO:0009914,GO:0009966,GO:0009967,GO:0010033,GO:0010646,GO:0010647,GO:0010817,GO:0010928,GO:0010929,GO:0016020,GO:0023051,GO:0023056,GO:0040008,GO:0042221,GO:0044464,GO:0048518,GO:0048522,GO:0048580,GO:0048583,GO:0048584,GO:0048638,GO:0050789,GO:0050793,GO:…	Protein BIG GRAIN 1-like
PAxG01Ag0165500	IAA15	GO:0003674,GO:0003700,GO:0005488,GO:0005515,GO:0005575,GO:0005622,GO:0005623,GO:0005634,GO:0006355,GO:0007154,GO:0007165,GO:0008150,GO:0009719,GO:0009725,GO:0009733,GO:0009734,GO:0009755,GO:0009889,GO:0009987,GO:0010033,GO:0010468,GO:0010556,GO:0019219,GO:0019222,GO:0023052,GO:0031323,GO:0031326,GO:0032870,GO:0042221,GO:0042802,GO:0043226,GO:0043227,GO:0043229,GO:0043231,GO:0044424,GO:0044464,GO:…	Aux IAA proteins are short-lived transcriptional factors that function as repressors of early auxin response genes at low auxin concentrations
PAxG01Ag0165600	IAA19	GO:0000003,GO:0003006,GO:0003674,GO:0003700,GO:0005575,GO:0005622,GO:0005623,GO:0005634,GO:0006355,GO:0007275,GO:0008150,GO:0009314,GO:0009416,GO:0009628,GO:0009639,GO:0009640,GO:0009704,GO:0009719,GO:0009725,GO:0009733,GO:0009791,GO:0009889,GO:0009908,GO:0010033,GO:0010468,GO:0010556,GO:0019219,GO:0019222,GO:0022414,GO:0031323,GO:0031326,GO:0032501,GO:0032502,GO:0042221,GO:0043226,GO:0043227,GO:…	Aux IAA proteins are short-lived transcriptional factors that function as repressors of early auxin response genes at low auxin concentrations
PAxG01Ag0173800	-	GO:0003674,GO:0003700,GO:0006355,GO:0008150,GO:0009719,GO:0009725,GO:0009733,GO:0009889,GO:0010033,GO:0010468,GO:0010556,GO:0019219,GO:0019222,GO:0031323,GO:0031326,GO:0042221,GO:0050789,GO:0050794,GO:0050896,GO:0051171,GO:0051252,GO:0060255,GO:0065007,GO:0080090,GO:0140110,GO:1903506,GO:2000112,GO:2001141	Aux IAA proteins are short-lived transcriptional factors that function as repressors of early auxin response genes at low auxin concentrations
PAxG01Ag0177700	PDR8	GO:0000041,GO:0001101,GO:0002376,GO:0003674,GO:0003824,GO:0005215,GO:0005575,GO:0005622,GO:0005623,GO:0005737,GO:0005739,GO:0005773,GO:0005774,GO:0005886,GO:0006082,GO:0006725,GO:0006790,GO:0006807,GO:0006810,GO:0006811,GO:0006812,GO:0006855,GO:0006950,GO:0006952,GO:0006955,GO:0008150,GO:0008152,GO:0008324,GO:0009056,GO:0009507,GO:0009526,GO:0009536,GO:0009605,GO:0009607,GO:0009617,GO:0009620,GO:…	Belongs to the ABC transporter superfamily. ABCG family. PDR (TC 3.A.1.205) subfamily
PAxG01Ag0177800	PDR8	GO:0000041,GO:0001101,GO:0002376,GO:0003674,GO:0003824,GO:0005215,GO:0005575,GO:0005622,GO:0005623,GO:0005737,GO:0005739,GO:0005773,GO:0005774,GO:0005886,GO:0006082,GO:0006725,GO:0006790,GO:0006807,GO:0006810,GO:0006811,GO:0006812,GO:0006855,GO:0006950,GO:0006952,GO:0006955,GO:0008150,GO:0008152,GO:0008324,GO:0009056,GO:0009507,GO:0009526,GO:0009536,GO:0009605,GO:0009607,GO:0009617,GO:0009620,GO:…	Belongs to the ABC transporter superfamily. ABCG family. PDR (TC 3.A.1.205) subfamily
PAxG01Ag0179100	-	GO:0003674,GO:0003700,GO:0006355,GO:0006417,GO:0008150,GO:0009719,GO:0009725,GO:0009733,GO:0009889,GO:0010033,GO:0010468,GO:0010556,GO:0010608,GO:0019219,GO:0019222,GO:0031323,GO:0031326,GO:0032268,GO:0034248,GO:0042221,GO:0050789,GO:0050794,GO:0050896,GO:0051171,GO:0051246,GO:0051252,GO:0060255,GO:0065007,GO:0080090,GO:0140110,GO:1903506,GO:2000112,GO:2001141	Aux IAA proteins are short-lived transcriptional factors that function as repressors of early auxin response genes at low auxin concentrations
PAxG01Ag0251400	-	GO:0003002,GO:0003674,GO:0003824,GO:0004672,GO:0004674,GO:0004675,GO:0004888,GO:0005575,GO:0005622,GO:0005623,GO:0005737,GO:0005768,GO:0005886,GO:0006464,GO:0006468,GO:0006793,GO:0006796,GO:0006807,GO:0006810,GO:0006897,GO:0006898,GO:0006950,GO:0006952,GO:0007154,GO:0007165,GO:0007166,GO:0007167,GO:0007178,GO:0007275,GO:0007389,GO:0008150,GO:0008152,GO:0009595,GO:0009605,GO:0009607,GO:0009617,GO:…	serine threonine-protein kinase
PAxG01Ag0286600	-	GO:0008150,GO:0009314,GO:0009416,GO:0009628,GO:0009719,GO:0009725,GO:0009733,GO:0010033,GO:0042221,GO:0050896	Indole-3-acetic acid-amido synthetase
PAxG01Ag0294800	-	GO:0003674,GO:0005215,GO:0005575,GO:0005622,GO:0005623,GO:0005737,GO:0005886,GO:0005887,GO:0005938,GO:0006810,GO:0007154,GO:0007165,GO:0008150,GO:0009719,GO:0009725,GO:0009733,GO:0009734,GO:0009755,GO:0009987,GO:0010033,GO:0016020,GO:0016021,GO:0022857,GO:0023052,GO:0031224,GO:0031226,GO:0032870,GO:0042221,GO:0044424,GO:0044425,GO:0044444,GO:0044459,GO:0044464,GO:0050789,GO:0050794,GO:0050896,GO:…	Auxin-induced protein
PAxG01Ag0321300	-	GO:0000302,GO:0005575,GO:0005618,GO:0005622,GO:0005623,GO:0005634,GO:0005730,GO:0005737,GO:0005739,GO:0005740,GO:0005743,GO:0005746,GO:0005747,GO:0005773,GO:0005774,GO:0005886,GO:0006950,GO:0006970,GO:0006979,GO:0006996,GO:0007005,GO:0007275,GO:0008150,GO:0009505,GO:0009507,GO:0009536,GO:0009628,GO:0009651,GO:0009719,GO:0009723,GO:0009725,GO:0009733,GO:0009791,GO:0009987,GO:0010033,GO:0010035,GO:…	Prohibitin-3
PAxG01Ag0322500	-	GO:0005575,GO:0005622,GO:0005623,GO:0005737,GO:0005886,GO:0005887,GO:0005938,GO:0007154,GO:0007165,GO:0008150,GO:0009719,GO:0009725,GO:0009733,GO:0009734,GO:0009755,GO:0009987,GO:0010033,GO:0016020,GO:0016021,GO:0023052,GO:0031224,GO:0031226,GO:0032870,GO:0042221,GO:0044424,GO:0044425,GO:0044444,GO:0044459,GO:0044464,GO:0050789,GO:0050794,GO:0050896,GO:0051716,GO:0065007,GO:0070887,GO:0071310,GO:…	WAT1-related protein At3g28050-like
PAxG01Ag0361500	TCP3	GO:0000003,GO:0003006,GO:0003674,GO:0003676,GO:0003677,GO:0003700,GO:0005488,GO:0006355,GO:0007275,GO:0008150,GO:0009653,GO:0009719,GO:0009725,GO:0009733,GO:0009790,GO:0009791,GO:0009793,GO:0009889,GO:0009965,GO:0009987,GO:0010016,GO:0010033,GO:0010154,GO:0010468,GO:0010556,GO:0019219,GO:0019222,GO:0022414,GO:0030154,GO:0031323,GO:0031326,GO:0032501,GO:0032502,GO:0040034,GO:0042221,GO:0045962,GO:…	Transcription factor TCP4-like
PAxG01Ag0395300	-	GO:0000902,GO:0003674,GO:0003824,GO:0005575,GO:0005622,GO:0005623,GO:0005737,GO:0006725,GO:0006790,GO:0006807,GO:0007154,GO:0007165,GO:0008150,GO:0008152,GO:0009058,GO:0009314,GO:0009403,GO:0009404,GO:0009416,GO:0009507,GO:0009536,GO:0009628,GO:0009653,GO:0009700,GO:0009719,GO:0009725,GO:0009733,GO:0009734,GO:0009755,GO:0009826,GO:0009889,GO:0009891,GO:0009893,GO:0009987,GO:0010033,GO:0010120,GO:…	Indole-3-acetic acid-amido synthetase
PAxG01Gg0022200	-	GO:0000003,GO:0001067,GO:0003006,GO:0003674,GO:0003676,GO:0003677,GO:0003700,GO:0005488,GO:0005575,GO:0005622,GO:0005623,GO:0005634,GO:0005730,GO:0006355,GO:0007275,GO:0008150,GO:0009719,GO:0009725,GO:0009733,GO:0009790,GO:0009791,GO:0009793,GO:0009889,GO:0010029,GO:0010033,GO:0010154,GO:0010431,GO:0010468,GO:0010556,GO:0019219,GO:0019222,GO:0021700,GO:0022414,GO:0031323,GO:0031326,GO:0031974,GO:…	Myb/SANT-like DNA-binding domain
PAxG01Gg0027000	-	GO:0003674,GO:0005215,GO:0005575,GO:0005622,GO:0005623,GO:0005737,GO:0005886,GO:0005887,GO:0005938,GO:0006810,GO:0007154,GO:0007165,GO:0008150,GO:0009719,GO:0009725,GO:0009733,GO:0009734,GO:0009755,GO:0009987,GO:0010033,GO:0016020,GO:0016021,GO:0022857,GO:0023052,GO:0031224,GO:0031226,GO:0032870,GO:0042221,GO:0044424,GO:0044425,GO:0044444,GO:0044459,GO:0044464,GO:0050789,GO:0050794,GO:0050896,GO:…	WAT1-related protein
PAxG01Gg0027200	-	GO:0003674,GO:0005215,GO:0005575,GO:0005622,GO:0005623,GO:0005737,GO:0005886,GO:0005887,GO:0005938,GO:0006810,GO:0007154,GO:0007165,GO:0008150,GO:0009719,GO:0009725,GO:0009733,GO:0009734,GO:0009755,GO:0009987,GO:0010033,GO:0016020,GO:0016021,GO:0022857,GO:0023052,GO:0031224,GO:0031226,GO:0032870,GO:0042221,GO:0044424,GO:0044425,GO:0044444,GO:0044459,GO:0044464,GO:0050789,GO:0050794,GO:0050896,GO:…	WAT1-related protein
PAxG01Gg0039700	-	GO:0000003,GO:0001101,GO:0001558,GO:0001666,GO:0003002,GO:0003006,GO:0005975,GO:0005976,GO:0006355,GO:0006950,GO:0006974,GO:0006979,GO:0007275,GO:0007389,GO:0008150,GO:0008152,GO:0009414,GO:0009415,GO:0009605,GO:0009607,GO:0009611,GO:0009617,GO:0009620,GO:0009624,GO:0009628,GO:0009636,GO:0009719,GO:0009725,GO:0009733,GO:0009791,GO:0009798,GO:0009845,GO:0009888,GO:0009889,GO:0009890,GO:0009892,GO:…	transcriptional co-repressor
PAxG01Gg0058600	-	GO:0003674,GO:0003824,GO:0005575,GO:0005622,GO:0005623,GO:0005634,GO:0005737,GO:0008150,GO:0009314,GO:0009416,GO:0009628,GO:0009719,GO:0009725,GO:0009733,GO:0010033,GO:0010252,GO:0010279,GO:0016874,GO:0016879,GO:0016881,GO:0042221,GO:0042592,GO:0043226,GO:0043227,GO:0043229,GO:0043231,GO:0044424,GO:0044464,GO:0048878,GO:0050896,GO:0065007,GO:0065008	Indole-3-acetic acid-amido synthetase GH3.17-like
PAxG01Gg0060300	-	GO:0000902,GO:0003674,GO:0003824,GO:0005575,GO:0005576,GO:0005618,GO:0005622,GO:0005623,GO:0005737,GO:0005911,GO:0008150,GO:0009314,GO:0009416,GO:0009505,GO:0009506,GO:0009507,GO:0009536,GO:0009605,GO:0009612,GO:0009628,GO:0009642,GO:0009645,GO:0009653,GO:0009719,GO:0009725,GO:0009733,GO:0009826,GO:0009987,GO:0010033,GO:0016020,GO:0016043,GO:0016049,GO:0016740,GO:0016757,GO:0016758,GO:0016762,GO:…	Catalyzes xyloglucan endohydrolysis (XEH) and or endotransglycosylation (XET). Cleaves and religates xyloglucan polymers, an essential constituent of the primary cell wall, and thereby participates in cell wall construction of growing tissues
PAxG01Gg0067700	-	GO:0005575,GO:0005622,GO:0005623,GO:0005634,GO:0005635,GO:0005643,GO:0006403,GO:0006405,GO:0006406,GO:0006611,GO:0006810,GO:0006886,GO:0006913,GO:0006950,GO:0008104,GO:0008150,GO:0008152,GO:0009266,GO:0009409,GO:0009628,GO:0009719,GO:0009725,GO:0009733,GO:0010033,GO:0010467,GO:0012505,GO:0015031,GO:0015833,GO:0015931,GO:0016020,GO:0016973,GO:0031090,GO:0031503,GO:0031965,GO:0031967,GO:0031975,GO:…	Nuclear pore complex protein NUP160
PAxG01Gg0073700	-	GO:0000003,GO:0000280,GO:0003006,GO:0003674,GO:0003700,GO:0003824,GO:0004672,GO:0004674,GO:0005575,GO:0005622,GO:0005623,GO:0005634,GO:0005737,GO:0005829,GO:0006355,GO:0006464,GO:0006468,GO:0006793,GO:0006796,GO:0006807,GO:0006996,GO:0007049,GO:0007140,GO:0007154,GO:0007165,GO:0007275,GO:0007276,GO:0008150,GO:0008152,GO:0009719,GO:0009725,GO:0009733,GO:0009791,GO:0009888,GO:0009889,GO:0009987,GO:…	transcription factor
PAxG01Gg0076100	-	GO:0000003,GO:0000502,GO:0003006,GO:0005575,GO:0005622,GO:0005623,GO:0005634,GO:0005737,GO:0005829,GO:0005838,GO:0006508,GO:0006511,GO:0006807,GO:0006950,GO:0007275,GO:0008150,GO:0008152,GO:0008541,GO:0009056,GO:0009057,GO:0009266,GO:0009314,GO:0009408,GO:0009416,GO:0009507,GO:0009526,GO:0009536,GO:0009628,GO:0009642,GO:0009646,GO:0009647,GO:0009719,GO:0009725,GO:0009733,GO:0009735,GO:0009790,GO:…	26S proteasome non-atpase regulatory subunit
PAxG01Gg0086500	ACS1	GO:0001101,GO:0003674,GO:0003824,GO:0005488,GO:0005515,GO:0006082,GO:0006520,GO:0006807,GO:0006950,GO:0006979,GO:0008150,GO:0008152,GO:0008652,GO:0009058,GO:0009605,GO:0009611,GO:0009612,GO:0009628,GO:0009692,GO:0009693,GO:0009719,GO:0009725,GO:0009733,GO:0009753,GO:0009888,GO:0009987,GO:0010033,GO:0010035,GO:0010038,GO:0010039,GO:0010087,GO:0010817,GO:0016053,GO:0016829,GO:0016846,GO:0016847,GO:…	1-aminocyclopropane-1-carboxylate
PAxG01Gg0095400	-	GO:0005575,GO:0005622,GO:0005623,GO:0005737,GO:0005886,GO:0005887,GO:0005938,GO:0007154,GO:0007165,GO:0008150,GO:0009719,GO:0009725,GO:0009733,GO:0009734,GO:0009755,GO:0009987,GO:0010033,GO:0016020,GO:0016021,GO:0023052,GO:0031224,GO:0031226,GO:0032870,GO:0042221,GO:0044424,GO:0044425,GO:0044444,GO:0044459,GO:0044464,GO:0050789,GO:0050794,GO:0050896,GO:0051716,GO:0065007,GO:0070887,GO:0071310,GO:…	WAT1-related protein
PAxG01Gg0106700	-	GO:0005575,GO:0008150,GO:0008152,GO:0009058,GO:0009719,GO:0009725,GO:0009733,GO:0010033,GO:0016020,GO:0019748,GO:0042221,GO:0044550,GO:0050896	Belongs to the cytochrome P450 family
PAxG01Gg0130600	-	GO:0003674,GO:0003676,GO:0003677,GO:0003700,GO:0005488,GO:0005575,GO:0005622,GO:0005623,GO:0005634,GO:0006355,GO:0008150,GO:0008283,GO:0009719,GO:0009725,GO:0009733,GO:0009787,GO:0009789,GO:0009889,GO:0009966,GO:0009967,GO:0009987,GO:0010033,GO:0010468,GO:0010556,GO:0010646,GO:0010647,GO:0019219,GO:0019222,GO:0023051,GO:0023056,GO:0031323,GO:0031326,GO:0032870,GO:0042221,GO:0043226,GO:0043227,GO:…	NAC domain-containing protein
PAxG01Gg0141300	-	GO:0000003,GO:0000902,GO:0003006,GO:0003674,GO:0003676,GO:0003677,GO:0003700,GO:0005488,GO:0005515,GO:0005575,GO:0005622,GO:0005623,GO:0005634,GO:0006355,GO:0007154,GO:0007165,GO:0007275,GO:0008150,GO:0008283,GO:0009314,GO:0009416,GO:0009628,GO:0009639,GO:0009641,GO:0009653,GO:0009719,GO:0009725,GO:0009733,GO:0009734,GO:0009735,GO:0009755,GO:0009791,GO:0009826,GO:0009888,GO:0009889,GO:0009890,GO:…	Homeobox-leucine zipper protein
PAxG01Gg0143900	-	GO:0003674,GO:0005215,GO:0005575,GO:0005622,GO:0005623,GO:0005737,GO:0005886,GO:0005887,GO:0005938,GO:0006810,GO:0007154,GO:0007165,GO:0008150,GO:0009719,GO:0009725,GO:0009733,GO:0009734,GO:0009755,GO:0009987,GO:0010033,GO:0016020,GO:0016021,GO:0022857,GO:0023052,GO:0031224,GO:0031226,GO:0032870,GO:0042221,GO:0044424,GO:0044425,GO:0044444,GO:0044459,GO:0044464,GO:0050789,GO:0050794,GO:0050896,GO:…	WAT1-related protein
PAxG01Gg0157500	-	GO:0005575,GO:0005623,GO:0005886,GO:0006810,GO:0008150,GO:0009605,GO:0009606,GO:0009628,GO:0009629,GO:0009630,GO:0009719,GO:0009725,GO:0009733,GO:0009914,GO:0009966,GO:0009967,GO:0010033,GO:0010646,GO:0010647,GO:0010817,GO:0010928,GO:0010929,GO:0016020,GO:0023051,GO:0023056,GO:0040008,GO:0042221,GO:0044464,GO:0048518,GO:0048522,GO:0048580,GO:0048583,GO:0048584,GO:0048638,GO:0050789,GO:0050793,GO:…	Protein BIG GRAIN 1-like
PAxG01Gg0173900	-	GO:0003674,GO:0003700,GO:0006355,GO:0006417,GO:0008150,GO:0009719,GO:0009725,GO:0009733,GO:0009889,GO:0010033,GO:0010468,GO:0010556,GO:0010608,GO:0019219,GO:0019222,GO:0031323,GO:0031326,GO:0032268,GO:0034248,GO:0042221,GO:0050789,GO:0050794,GO:0050896,GO:0051171,GO:0051246,GO:0051252,GO:0060255,GO:0065007,GO:0080090,GO:0140110,GO:1903506,GO:2000112,GO:2001141	Aux IAA proteins are short-lived transcriptional factors that function as repressors of early auxin response genes at low auxin concentrations
PAxG01Gg0175100	PDR8	GO:0000041,GO:0001101,GO:0002376,GO:0003674,GO:0003824,GO:0005215,GO:0005575,GO:0005622,GO:0005623,GO:0005737,GO:0005739,GO:0005773,GO:0005774,GO:0005886,GO:0006082,GO:0006725,GO:0006790,GO:0006807,GO:0006810,GO:0006811,GO:0006812,GO:0006855,GO:0006950,GO:0006952,GO:0006955,GO:0008150,GO:0008152,GO:0008324,GO:0009056,GO:0009507,GO:0009526,GO:0009536,GO:0009605,GO:0009607,GO:0009617,GO:0009620,GO:…	Belongs to the ABC transporter superfamily. ABCG family. PDR (TC 3.A.1.205) subfamily
PAxG01Gg0175300	PDR8	GO:0000041,GO:0001101,GO:0002376,GO:0003674,GO:0003824,GO:0005215,GO:0005575,GO:0005622,GO:0005623,GO:0005737,GO:0005739,GO:0005773,GO:0005774,GO:0005886,GO:0006082,GO:0006725,GO:0006790,GO:0006807,GO:0006810,GO:0006811,GO:0006812,GO:0006855,GO:0006950,GO:0006952,GO:0006955,GO:0008150,GO:0008152,GO:0008324,GO:0009056,GO:0009507,GO:0009526,GO:0009536,GO:0009605,GO:0009607,GO:0009617,GO:0009620,GO:…	Belongs to the ABC transporter superfamily. ABCG family. PDR (TC 3.A.1.205) subfamily
PAxG01Gg0179000	-	GO:0003674,GO:0003700,GO:0006355,GO:0008150,GO:0009719,GO:0009725,GO:0009733,GO:0009889,GO:0010033,GO:0010468,GO:0010556,GO:0019219,GO:0019222,GO:0031323,GO:0031326,GO:0042221,GO:0050789,GO:0050794,GO:0050896,GO:0051171,GO:0051252,GO:0060255,GO:0065007,GO:0080090,GO:0140110,GO:1903506,GO:2000112,GO:2001141	Aux IAA proteins are short-lived transcriptional factors that function as repressors of early auxin response genes at low auxin concentrations
PAxG01Gg0186800	IAA19	GO:0000003,GO:0003006,GO:0003674,GO:0003700,GO:0005575,GO:0005622,GO:0005623,GO:0005634,GO:0006355,GO:0007275,GO:0008150,GO:0009314,GO:0009416,GO:0009628,GO:0009639,GO:0009640,GO:0009704,GO:0009719,GO:0009725,GO:0009733,GO:0009791,GO:0009889,GO:0009908,GO:0010033,GO:0010468,GO:0010556,GO:0019219,GO:0019222,GO:0022414,GO:0031323,GO:0031326,GO:0032501,GO:0032502,GO:0042221,GO:0043226,GO:0043227,GO:…	Aux IAA proteins are short-lived transcriptional factors that function as repressors of early auxin response genes at low auxin concentrations
PAxG01Gg0186900	IAA15	GO:0003674,GO:0003700,GO:0005488,GO:0005515,GO:0005575,GO:0005622,GO:0005623,GO:0005634,GO:0006355,GO:0007154,GO:0007165,GO:0008150,GO:0009719,GO:0009725,GO:0009733,GO:0009734,GO:0009755,GO:0009889,GO:0009987,GO:0010033,GO:0010468,GO:0010556,GO:0019219,GO:0019222,GO:0023052,GO:0031323,GO:0031326,GO:0032870,GO:0042221,GO:0042802,GO:0043226,GO:0043227,GO:0043229,GO:0043231,GO:0044424,GO:0044464,GO:…	Aux IAA proteins are short-lived transcriptional factors that function as repressors of early auxin response genes at low auxin concentrations
PAxG01Gg0274200	-	GO:0000003,GO:0001067,GO:0001558,GO:0002682,GO:0002683,GO:0002697,GO:0002698,GO:0002831,GO:0002832,GO:0003006,GO:0003674,GO:0003676,GO:0003677,GO:0003824,GO:0004672,GO:0005488,GO:0005515,GO:0005575,GO:0005622,GO:0005623,GO:0005634,GO:0005737,GO:0005844,GO:0006139,GO:0006259,GO:0006281,GO:0006351,GO:0006355,GO:0006464,GO:0006468,GO:0006629,GO:0006644,GO:0006650,GO:0006661,GO:0006725,GO:0006793,GO:…	serine threonine-protein kinase
PAxG01Gg0282800	-	GO:0008150,GO:0009314,GO:0009416,GO:0009628,GO:0009719,GO:0009725,GO:0009733,GO:0010033,GO:0042221,GO:0050896	Indole-3-acetic acid-amido synthetase
PAxG01Gg0319500	-	GO:0000302,GO:0005575,GO:0005618,GO:0005622,GO:0005623,GO:0005634,GO:0005730,GO:0005737,GO:0005739,GO:0005740,GO:0005743,GO:0005746,GO:0005747,GO:0005773,GO:0005774,GO:0005886,GO:0006950,GO:0006970,GO:0006979,GO:0006996,GO:0007005,GO:0007275,GO:0008150,GO:0009505,GO:0009507,GO:0009536,GO:0009628,GO:0009651,GO:0009719,GO:0009723,GO:0009725,GO:0009733,GO:0009791,GO:0009987,GO:0010033,GO:0010035,GO:…	Prohibitin-3
PAxG01Gg0321200	-	GO:0005575,GO:0005622,GO:0005623,GO:0005737,GO:0005886,GO:0005887,GO:0005938,GO:0007154,GO:0007165,GO:0008150,GO:0009719,GO:0009725,GO:0009733,GO:0009734,GO:0009755,GO:0009987,GO:0010033,GO:0016020,GO:0016021,GO:0023052,GO:0031224,GO:0031226,GO:0032870,GO:0042221,GO:0044424,GO:0044425,GO:0044444,GO:0044459,GO:0044464,GO:0050789,GO:0050794,GO:0050896,GO:0051716,GO:0065007,GO:0070887,GO:0071310,GO:…	WAT1-related protein At3g28050-like
PAxG01Gg0360100	TCP3	GO:0000003,GO:0003006,GO:0003674,GO:0003676,GO:0003677,GO:0003700,GO:0005488,GO:0006355,GO:0007275,GO:0008150,GO:0009653,GO:0009719,GO:0009725,GO:0009733,GO:0009790,GO:0009791,GO:0009793,GO:0009889,GO:0009965,GO:0009987,GO:0010016,GO:0010033,GO:0010154,GO:0010468,GO:0010556,GO:0019219,GO:0019222,GO:0022414,GO:0030154,GO:0031323,GO:0031326,GO:0032501,GO:0032502,GO:0040034,GO:0042221,GO:0045962,GO:…	Transcription factor TCP4-like
PAxG01Gg0397100	-	GO:0000902,GO:0003674,GO:0003824,GO:0005575,GO:0005622,GO:0005623,GO:0005737,GO:0006725,GO:0006790,GO:0006807,GO:0007154,GO:0007165,GO:0008150,GO:0008152,GO:0009058,GO:0009314,GO:0009403,GO:0009404,GO:0009416,GO:0009507,GO:0009536,GO:0009628,GO:0009653,GO:0009700,GO:0009719,GO:0009725,GO:0009733,GO:0009734,GO:0009755,GO:0009826,GO:0009889,GO:0009891,GO:0009893,GO:0009987,GO:0010033,GO:0010120,GO:…	Indole-3-acetic acid-amido synthetase
PAxG01Gg0447700	-	GO:0000268,GO:0003674,GO:0005048,GO:0005052,GO:0005488,GO:0005575,GO:0005622,GO:0005623,GO:0005737,GO:0005777,GO:0005778,GO:0005829,GO:0006605,GO:0006625,GO:0006810,GO:0006886,GO:0006996,GO:0007031,GO:0008104,GO:0008150,GO:0009719,GO:0009725,GO:0009733,GO:0009987,GO:0010033,GO:0015031,GO:0015833,GO:0015919,GO:0016020,GO:0016043,GO:0016558,GO:0016560,GO:0017038,GO:0031090,GO:0031903,GO:0033036,GO:…	Peroxisome biogenesis protein
PAxG02Ag0007000	CAT1	GO:0000302,GO:0001101,GO:0003674,GO:0003824,GO:0004096,GO:0004601,GO:0005488,GO:0005575,GO:0005622,GO:0005623,GO:0005737,GO:0005739,GO:0005777,GO:0006950,GO:0006979,GO:0008150,GO:0008152,GO:0009056,GO:0009266,GO:0009314,GO:0009409,GO:0009410,GO:0009416,GO:0009628,GO:0009631,GO:0009636,GO:0009719,GO:0009725,GO:0009733,GO:0009737,GO:0009987,GO:0010033,GO:0010035,GO:0016043,GO:0016209,GO:0016491,GO:…	Occurs in almost all aerobically respiring organisms and serves to protect cells from the toxic effects of hydrogen peroxide
PAxG02Ag0022500	MP	GO:0000003,GO:0000578,GO:0001067,GO:0003002,GO:0003006,GO:0003674,GO:0003676,GO:0003677,GO:0003700,GO:0005488,GO:0005515,GO:0005575,GO:0005622,GO:0005623,GO:0005634,GO:0006355,GO:0007275,GO:0007389,GO:0008150,GO:0009719,GO:0009725,GO:0009733,GO:0009790,GO:0009791,GO:0009793,GO:0009798,GO:0009880,GO:0009888,GO:0009889,GO:0009908,GO:0009942,GO:0010033,GO:0010051,GO:0010154,GO:0010305,GO:0010468,GO:…	Auxin response factors (ARFs) are transcriptional factors that bind specifically to the DNA sequence 5'-TGTCTC-3' found in the auxin-responsive promoter elements (AuxREs)
PAxG02Ag0026900	-	GO:0000325,GO:0000902,GO:0003674,GO:0005215,GO:0005575,GO:0005622,GO:0005623,GO:0005737,GO:0005773,GO:0005774,GO:0005886,GO:0005887,GO:0005938,GO:0006521,GO:0006810,GO:0007154,GO:0007165,GO:0008150,GO:0009653,GO:0009705,GO:0009719,GO:0009725,GO:0009733,GO:0009734,GO:0009755,GO:0009826,GO:0009832,GO:0009834,GO:0009893,GO:0009914,GO:0009966,GO:0009987,GO:0010033,GO:0010315,GO:0010565,GO:0010646,GO:…	WAT1-related protein
PAxG02Ag0029100	MPK1	GO:0000165,GO:0003674,GO:0003824,GO:0004672,GO:0004674,GO:0004707,GO:0005575,GO:0005622,GO:0005623,GO:0005634,GO:0005737,GO:0006464,GO:0006468,GO:0006793,GO:0006796,GO:0006807,GO:0007154,GO:0007165,GO:0008150,GO:0008152,GO:0009719,GO:0009725,GO:0009733,GO:0009734,GO:0009755,GO:0009987,GO:0010033,GO:0010468,GO:0016301,GO:0016310,GO:0016740,GO:0016772,GO:0016773,GO:0019222,GO:0019538,GO:0023014,GO:…	mitogen-activated protein kinase
PAxG02Ag0034000	-	GO:0000003,GO:0003006,GO:0003674,GO:0003700,GO:0005575,GO:0005622,GO:0005623,GO:0005634,GO:0006355,GO:0007154,GO:0007165,GO:0007275,GO:0008150,GO:0009653,GO:0009719,GO:0009725,GO:0009733,GO:0009734,GO:0009755,GO:0009790,GO:0009791,GO:0009793,GO:0009888,GO:0009889,GO:0009933,GO:0009987,GO:0010014,GO:0010016,GO:0010033,GO:0010072,GO:0010154,GO:0010468,GO:0010556,GO:0019219,GO:0019222,GO:0022414,GO:…	NAC domain-containing protein
PAxG02Ag0041100	-	GO:0005575,GO:0005622,GO:0005623,GO:0005634,GO:0008150,GO:0009719,GO:0009725,GO:0009733,GO:0010033,GO:0042221,GO:0043226,GO:0043227,GO:0043229,GO:0043231,GO:0044424,GO:0044464,GO:0050896	Aux IAA proteins are short-lived transcriptional factors that function as repressors of early auxin response genes at low auxin concentrations
PAxG02Ag0045300	-	GO:0003002,GO:0007154,GO:0007165,GO:0007275,GO:0007389,GO:0008150,GO:0009719,GO:0009725,GO:0009733,GO:0009734,GO:0009755,GO:0009888,GO:0009987,GO:0010033,GO:0010051,GO:0010087,GO:0010305,GO:0023052,GO:0032501,GO:0032502,GO:0032870,GO:0042221,GO:0048856,GO:0050789,GO:0050794,GO:0050896,GO:0051716,GO:0065007,GO:0070887,GO:0071310,GO:0071365,GO:0071495	Auxin canalisation
PAxG02Ag0062500	-	GO:0003674,GO:0005215,GO:0005575,GO:0005622,GO:0005623,GO:0005737,GO:0005886,GO:0005887,GO:0005938,GO:0006810,GO:0007154,GO:0007165,GO:0008150,GO:0009719,GO:0009725,GO:0009733,GO:0009734,GO:0009755,GO:0009987,GO:0010033,GO:0016020,GO:0016021,GO:0022857,GO:0023052,GO:0031224,GO:0031226,GO:0032870,GO:0042221,GO:0044424,GO:0044425,GO:0044444,GO:0044459,GO:0044464,GO:0050789,GO:0050794,GO:0050896,GO:…	WAT1-related protein
PAxG02Ag0069000	-	GO:0000151,GO:0003674,GO:0003824,GO:0004842,GO:0005575,GO:0005622,GO:0005623,GO:0005634,GO:0006464,GO:0006508,GO:0006511,GO:0006807,GO:0006950,GO:0007275,GO:0008150,GO:0008152,GO:0009056,GO:0009057,GO:0009266,GO:0009408,GO:0009628,GO:0009653,GO:0009719,GO:0009725,GO:0009733,GO:0009791,GO:0009987,GO:0010015,GO:0010033,GO:0010101,GO:0010102,GO:0010286,GO:0010311,GO:0010498,GO:0016567,GO:0016740,GO:…	f-box protein
PAxG02Ag0078200	-	GO:0003333,GO:0003674,GO:0005215,GO:0005342,GO:0005575,GO:0005622,GO:0005623,GO:0005737,GO:0005886,GO:0005887,GO:0005938,GO:0006810,GO:0006811,GO:0006820,GO:0006865,GO:0007154,GO:0007165,GO:0008150,GO:0008509,GO:0008514,GO:0009719,GO:0009725,GO:0009733,GO:0009734,GO:0009755,GO:0009987,GO:0010033,GO:0015075,GO:0015171,GO:0015179,GO:0015318,GO:0015562,GO:0015711,GO:0015807,GO:0015849,GO:0016020,GO:…	WAT1-related protein
PAxG02Ag0080500	LAX3	GO:0003333,GO:0003674,GO:0005215,GO:0005342,GO:0005575,GO:0005623,GO:0005886,GO:0006810,GO:0006811,GO:0006820,GO:0006865,GO:0007275,GO:0008150,GO:0008509,GO:0008514,GO:0009653,GO:0009719,GO:0009725,GO:0009733,GO:0009791,GO:0009914,GO:0009926,GO:0010015,GO:0010033,GO:0010101,GO:0010102,GO:0010311,GO:0010328,GO:0010817,GO:0015075,GO:0015171,GO:0015318,GO:0015711,GO:0015849,GO:0016020,GO:0022622,GO:…	Auxin transporter-like protein
PAxG02Ag0083100	ARF17	GO:0000976,GO:0000987,GO:0001067,GO:0003674,GO:0003676,GO:0003677,GO:0003690,GO:0003700,GO:0005488,GO:0005575,GO:0005622,GO:0005623,GO:0005634,GO:0006355,GO:0007154,GO:0007165,GO:0007275,GO:0008150,GO:0009555,GO:0009653,GO:0009719,GO:0009725,GO:0009733,GO:0009734,GO:0009755,GO:0009889,GO:0009987,GO:0010033,GO:0010208,GO:0010468,GO:0010556,GO:0010927,GO:0016043,GO:0019219,GO:0019222,GO:0022607,GO:…	Auxin response factors (ARFs) are transcriptional factors that bind specifically to the DNA sequence 5'-TGTCTC-3' found in the auxin-responsive promoter elements (AuxREs)
PAxG02Ag0087700	-	GO:0003002,GO:0006950,GO:0006970,GO:0007154,GO:0007165,GO:0007275,GO:0007389,GO:0008150,GO:0009628,GO:0009719,GO:0009725,GO:0009733,GO:0009734,GO:0009741,GO:0009742,GO:0009755,GO:0009987,GO:0010033,GO:0010051,GO:0010305,GO:0014070,GO:0023052,GO:0032501,GO:0032502,GO:0032870,GO:0033993,GO:0042221,GO:0043401,GO:0048545,GO:0048856,GO:0050789,GO:0050794,GO:0050896,GO:0051716,GO:0065007,GO:0070887,GO:…	TPR repeat-containing thioredoxin
PAxG02Ag0089600	-	GO:0000981,GO:0000988,GO:0000989,GO:0001067,GO:0001076,GO:0001101,GO:0001134,GO:0001135,GO:0003674,GO:0003676,GO:0003677,GO:0003700,GO:0005488,GO:0005575,GO:0005622,GO:0005623,GO:0005634,GO:0005737,GO:0006355,GO:0006357,GO:0008150,GO:0009719,GO:0009725,GO:0009733,GO:0009737,GO:0009751,GO:0009889,GO:0009987,GO:0010033,GO:0010468,GO:0010556,GO:0014070,GO:0019219,GO:0019222,GO:0030154,GO:0031323,GO:…	SANT SWI3, ADA2, N-CoR and TFIIIB'' DNA-binding domains
PAxG02Ag0095400	AFB5	GO:0000151,GO:0000822,GO:0003674,GO:0005488,GO:0005575,GO:0005622,GO:0005623,GO:0007154,GO:0007165,GO:0008144,GO:0008150,GO:0009719,GO:0009725,GO:0009733,GO:0009734,GO:0009755,GO:0009987,GO:0010011,GO:0010033,GO:0019005,GO:0023052,GO:0031461,GO:0032870,GO:0032991,GO:0036094,GO:0042221,GO:0042562,GO:0043167,GO:0043168,GO:0043178,GO:0044424,GO:0044464,GO:0050789,GO:0050794,GO:0050896,GO:0051716,GO:…	Transport inhibitor response
PAxG02Ag0100200	-	GO:0003674,GO:0003676,GO:0003677,GO:0003700,GO:0005488,GO:0005575,GO:0005622,GO:0005623,GO:0005634,GO:0006355,GO:0007154,GO:0007165,GO:0008150,GO:0009719,GO:0009725,GO:0009733,GO:0009734,GO:0009755,GO:0009889,GO:0009987,GO:0010033,GO:0010468,GO:0010556,GO:0019219,GO:0019222,GO:0023052,GO:0031323,GO:0031326,GO:0032870,GO:0042221,GO:0043226,GO:0043227,GO:0043229,GO:0043231,GO:0043565,GO:0044424,GO:…	Aux IAA proteins are short-lived transcriptional factors that function as repressors of early auxin response genes at low auxin concentrations
PAxG02Ag0150000	-	GO:0001101,GO:0003674,GO:0003700,GO:0006355,GO:0006950,GO:0006970,GO:0008150,GO:0009628,GO:0009651,GO:0009719,GO:0009723,GO:0009725,GO:0009733,GO:0009737,GO:0009739,GO:0009751,GO:0009753,GO:0009889,GO:0010033,GO:0010035,GO:0010038,GO:0010468,GO:0010556,GO:0014070,GO:0019219,GO:0019222,GO:0031323,GO:0031326,GO:0033993,GO:0042221,GO:0042493,GO:0046677,GO:0046686,GO:0050789,GO:0050794,GO:0050896,GO:…	reveille
PAxG02Ag0168500	CCA1	GO:0000003,GO:0001067,GO:0001101,GO:0003006,GO:0003674,GO:0003676,GO:0003677,GO:0003700,GO:0005488,GO:0005575,GO:0005622,GO:0005623,GO:0005634,GO:0006355,GO:0006950,GO:0006970,GO:0007275,GO:0007623,GO:0008150,GO:0009266,GO:0009314,GO:0009409,GO:0009416,GO:0009628,GO:0009648,GO:0009651,GO:0009719,GO:0009723,GO:0009725,GO:0009733,GO:0009737,GO:0009739,GO:0009751,GO:0009753,GO:0009791,GO:0009889,GO:…	Protein LHY-like isoform X1
PAxG02Ag0169600	-	GO:0003674,GO:0005215,GO:0005575,GO:0005622,GO:0005623,GO:0005737,GO:0005886,GO:0005887,GO:0005938,GO:0006810,GO:0007154,GO:0007165,GO:0008150,GO:0009719,GO:0009725,GO:0009733,GO:0009734,GO:0009755,GO:0009987,GO:0010033,GO:0016020,GO:0016021,GO:0022857,GO:0023052,GO:0031224,GO:0031226,GO:0032870,GO:0042221,GO:0044424,GO:0044425,GO:0044444,GO:0044459,GO:0044464,GO:0050789,GO:0050794,GO:0050896,GO:…	WAT1-related protein
PAxG02Ag0172800	IAA20	GO:0000003,GO:0003002,GO:0003006,GO:0003674,GO:0003700,GO:0005575,GO:0005622,GO:0005623,GO:0005634,GO:0006355,GO:0007275,GO:0007389,GO:0008150,GO:0009314,GO:0009416,GO:0009605,GO:0009606,GO:0009628,GO:0009629,GO:0009630,GO:0009642,GO:0009646,GO:0009647,GO:0009653,GO:0009719,GO:0009725,GO:0009733,GO:0009790,GO:0009791,GO:0009793,GO:0009889,GO:0009965,GO:0010016,GO:0010033,GO:0010051,GO:0010154,GO:…	Aux IAA proteins are short-lived transcriptional factors that function as repressors of early auxin response genes at low auxin concentrations
PAxG02Ag0179300	WRKY23	GO:0003674,GO:0003700,GO:0006355,GO:0008150,GO:0009605,GO:0009607,GO:0009624,GO:0009719,GO:0009725,GO:0009733,GO:0009889,GO:0010033,GO:0010468,GO:0010556,GO:0019219,GO:0019222,GO:0031323,GO:0031326,GO:0042221,GO:0043207,GO:0050789,GO:0050794,GO:0050896,GO:0051171,GO:0051252,GO:0051704,GO:0051707,GO:0060255,GO:0065007,GO:0080090,GO:0140110,GO:1903506,GO:2000112,GO:2001141	WRKY transcription factor
PAxG02Ag0192000	-	GO:0008150,GO:0009314,GO:0009416,GO:0009628,GO:0009719,GO:0009725,GO:0009733,GO:0010033,GO:0042221,GO:0050896	Indole-3-acetic acid-amido synthetase
PAxG02Ag0193800	TIR1	GO:0000003,GO:0000151,GO:0000822,GO:0003006,GO:0003674,GO:0003824,GO:0004842,GO:0005488,GO:0005575,GO:0005622,GO:0005623,GO:0005634,GO:0006355,GO:0006464,GO:0006807,GO:0006950,GO:0007154,GO:0007165,GO:0007275,GO:0007584,GO:0008144,GO:0008150,GO:0008152,GO:0009267,GO:0009555,GO:0009605,GO:0009653,GO:0009719,GO:0009725,GO:0009733,GO:0009734,GO:0009755,GO:0009791,GO:0009889,GO:0009890,GO:0009892,GO:…	Protein TRANSPORT INHIBITOR RESPONSE
PAxG02Ag0217500	-	GO:0001101,GO:0005575,GO:0005622,GO:0005623,GO:0005737,GO:0005829,GO:0005840,GO:0005844,GO:0006417,GO:0006446,GO:0008150,GO:0009719,GO:0009725,GO:0009733,GO:0009737,GO:0009743,GO:0009744,GO:0009746,GO:0009749,GO:0009889,GO:0009891,GO:0009893,GO:0010033,GO:0010468,GO:0010556,GO:0010557,GO:0010604,GO:0010608,GO:0010628,GO:0019222,GO:0031323,GO:0031325,GO:0031326,GO:0031328,GO:0032268,GO:0032270,GO:…	component of the eukaryotic translation initiation factor 3 (eIF-3) complex, which is involved in protein synthesis of a specialized repertoire of mRNAs and, together with other initiation factors, stimulates binding of mRNA and methionyl-tRNAi to the 40S ribosome. The eIF-3 complex specifically targets and initiates translation of a subset of mRNAs involved in cell proliferation
PAxG02Ag0236400	IAA10	GO:0003674,GO:0003700,GO:0006355,GO:0008150,GO:0009719,GO:0009725,GO:0009733,GO:0009889,GO:0010033,GO:0010200,GO:0010243,GO:0010468,GO:0010556,GO:0019219,GO:0019222,GO:0031323,GO:0031326,GO:0042221,GO:0042493,GO:0050789,GO:0050794,GO:0050896,GO:0051171,GO:0051252,GO:0060255,GO:0065007,GO:0080090,GO:0140110,GO:1901698,GO:1901700,GO:1903506,GO:2000112,GO:2001141	Aux IAA proteins are short-lived transcriptional factors that function as repressors of early auxin response genes at low auxin concentrations
PAxG02Gg0005700	CAT1	GO:0000302,GO:0001101,GO:0003674,GO:0003824,GO:0004096,GO:0004601,GO:0005488,GO:0005575,GO:0005622,GO:0005623,GO:0005737,GO:0005739,GO:0005777,GO:0006950,GO:0006979,GO:0008150,GO:0008152,GO:0009056,GO:0009266,GO:0009314,GO:0009409,GO:0009410,GO:0009416,GO:0009628,GO:0009631,GO:0009636,GO:0009719,GO:0009725,GO:0009733,GO:0009737,GO:0009987,GO:0010033,GO:0010035,GO:0016043,GO:0016209,GO:0016491,GO:…	Occurs in almost all aerobically respiring organisms and serves to protect cells from the toxic effects of hydrogen peroxide
PAxG02Gg0021900	MP	GO:0000003,GO:0000578,GO:0001067,GO:0003002,GO:0003006,GO:0003674,GO:0003676,GO:0003677,GO:0003700,GO:0005488,GO:0005515,GO:0005575,GO:0005622,GO:0005623,GO:0005634,GO:0006355,GO:0007275,GO:0007389,GO:0008150,GO:0009719,GO:0009725,GO:0009733,GO:0009790,GO:0009791,GO:0009793,GO:0009798,GO:0009880,GO:0009888,GO:0009889,GO:0009908,GO:0009942,GO:0010033,GO:0010051,GO:0010154,GO:0010305,GO:0010468,GO:…	Auxin response factors (ARFs) are transcriptional factors that bind specifically to the DNA sequence 5'-TGTCTC-3' found in the auxin-responsive promoter elements (AuxREs)
PAxG02Gg0025500	-	GO:0000325,GO:0000902,GO:0003674,GO:0005215,GO:0005575,GO:0005622,GO:0005623,GO:0005737,GO:0005773,GO:0005774,GO:0005886,GO:0005887,GO:0005938,GO:0006521,GO:0006810,GO:0007154,GO:0007165,GO:0008150,GO:0009653,GO:0009705,GO:0009719,GO:0009725,GO:0009733,GO:0009734,GO:0009755,GO:0009826,GO:0009832,GO:0009834,GO:0009893,GO:0009914,GO:0009966,GO:0009987,GO:0010033,GO:0010315,GO:0010565,GO:0010646,GO:…	WAT1-related protein
PAxG02Gg0027800	MPK1	GO:0000165,GO:0003674,GO:0003824,GO:0004672,GO:0004674,GO:0004707,GO:0005575,GO:0005622,GO:0005623,GO:0005634,GO:0005737,GO:0006464,GO:0006468,GO:0006793,GO:0006796,GO:0006807,GO:0007154,GO:0007165,GO:0008150,GO:0008152,GO:0009719,GO:0009725,GO:0009733,GO:0009734,GO:0009755,GO:0009987,GO:0010033,GO:0010468,GO:0016301,GO:0016310,GO:0016740,GO:0016772,GO:0016773,GO:0019222,GO:0019538,GO:0023014,GO:…	mitogen-activated protein kinase
PAxG02Gg0032300	-	GO:0000003,GO:0003006,GO:0003674,GO:0003700,GO:0005575,GO:0005622,GO:0005623,GO:0005634,GO:0006355,GO:0007154,GO:0007165,GO:0007275,GO:0008150,GO:0009653,GO:0009719,GO:0009725,GO:0009733,GO:0009734,GO:0009755,GO:0009790,GO:0009791,GO:0009793,GO:0009888,GO:0009889,GO:0009933,GO:0009987,GO:0010014,GO:0010016,GO:0010033,GO:0010072,GO:0010154,GO:0010468,GO:0010556,GO:0019219,GO:0019222,GO:0022414,GO:…	NAC domain-containing protein
PAxG02Gg0039300	-	GO:0005575,GO:0005622,GO:0005623,GO:0005634,GO:0008150,GO:0009719,GO:0009725,GO:0009733,GO:0010033,GO:0042221,GO:0043226,GO:0043227,GO:0043229,GO:0043231,GO:0044424,GO:0044464,GO:0050896	Aux IAA proteins are short-lived transcriptional factors that function as repressors of early auxin response genes at low auxin concentrations
PAxG02Gg0043900	-	GO:0003002,GO:0007154,GO:0007165,GO:0007275,GO:0007389,GO:0008150,GO:0009719,GO:0009725,GO:0009733,GO:0009734,GO:0009755,GO:0009888,GO:0009987,GO:0010033,GO:0010051,GO:0010087,GO:0010305,GO:0023052,GO:0032501,GO:0032502,GO:0032870,GO:0042221,GO:0048856,GO:0050789,GO:0050794,GO:0050896,GO:0051716,GO:0065007,GO:0070887,GO:0071310,GO:0071365,GO:0071495	Auxin canalisation
PAxG02Gg0055300	-	GO:0003674,GO:0003824,GO:0005575,GO:0005618,GO:0005622,GO:0005623,GO:0005737,GO:0005794,GO:0006950,GO:0008150,GO:0009266,GO:0009408,GO:0009409,GO:0009605,GO:0009612,GO:0009628,GO:0009664,GO:0009719,GO:0009725,GO:0009733,GO:0009741,GO:0009987,GO:0010033,GO:0012505,GO:0014070,GO:0016043,GO:0016740,GO:0016757,GO:0016758,GO:0016762,GO:0030312,GO:0033993,GO:0042221,GO:0043226,GO:0043227,GO:0043229,GO:…	Catalyzes xyloglucan endohydrolysis (XEH) and or endotransglycosylation (XET). Cleaves and religates xyloglucan polymers, an essential constituent of the primary cell wall, and thereby participates in cell wall construction of growing tissues
PAxG02Gg0061800	-	GO:0003674,GO:0005215,GO:0005575,GO:0005622,GO:0005623,GO:0005737,GO:0005886,GO:0005887,GO:0005938,GO:0006810,GO:0007154,GO:0007165,GO:0008150,GO:0009719,GO:0009725,GO:0009733,GO:0009734,GO:0009755,GO:0009987,GO:0010033,GO:0016020,GO:0016021,GO:0022857,GO:0023052,GO:0031224,GO:0031226,GO:0032870,GO:0042221,GO:0044424,GO:0044425,GO:0044444,GO:0044459,GO:0044464,GO:0050789,GO:0050794,GO:0050896,GO:…	WAT1-related protein
PAxG02Gg0067800	-	GO:0000151,GO:0003674,GO:0003824,GO:0004842,GO:0005575,GO:0005622,GO:0005623,GO:0005634,GO:0006464,GO:0006508,GO:0006511,GO:0006807,GO:0006950,GO:0007275,GO:0008150,GO:0008152,GO:0009056,GO:0009057,GO:0009266,GO:0009408,GO:0009628,GO:0009653,GO:0009719,GO:0009725,GO:0009733,GO:0009791,GO:0009987,GO:0010015,GO:0010033,GO:0010101,GO:0010102,GO:0010286,GO:0010311,GO:0010498,GO:0016567,GO:0016740,GO:…	f-box protein
PAxG02Gg0076300	-	GO:0003333,GO:0003674,GO:0005215,GO:0005342,GO:0005575,GO:0005622,GO:0005623,GO:0005737,GO:0005886,GO:0005887,GO:0005938,GO:0006810,GO:0006811,GO:0006820,GO:0006865,GO:0007154,GO:0007165,GO:0008150,GO:0008509,GO:0008514,GO:0009719,GO:0009725,GO:0009733,GO:0009734,GO:0009755,GO:0009987,GO:0010033,GO:0015075,GO:0015171,GO:0015179,GO:0015318,GO:0015562,GO:0015711,GO:0015807,GO:0015849,GO:0016020,GO:…	WAT1-related protein
PAxG02Gg0078300	LAX3	GO:0003333,GO:0003674,GO:0005215,GO:0005342,GO:0005575,GO:0005623,GO:0005886,GO:0006810,GO:0006811,GO:0006820,GO:0006865,GO:0007275,GO:0008150,GO:0008509,GO:0008514,GO:0009653,GO:0009719,GO:0009725,GO:0009733,GO:0009791,GO:0009914,GO:0009926,GO:0010015,GO:0010033,GO:0010101,GO:0010102,GO:0010311,GO:0010328,GO:0010817,GO:0015075,GO:0015171,GO:0015318,GO:0015711,GO:0015849,GO:0016020,GO:0022622,GO:…	Auxin transporter-like protein
PAxG02Gg0080700	ARF17	GO:0000976,GO:0000987,GO:0001067,GO:0003674,GO:0003676,GO:0003677,GO:0003690,GO:0003700,GO:0005488,GO:0005575,GO:0005622,GO:0005623,GO:0005634,GO:0006355,GO:0007154,GO:0007165,GO:0007275,GO:0008150,GO:0009555,GO:0009653,GO:0009719,GO:0009725,GO:0009733,GO:0009734,GO:0009755,GO:0009889,GO:0009987,GO:0010033,GO:0010208,GO:0010468,GO:0010556,GO:0010927,GO:0016043,GO:0019219,GO:0019222,GO:0022607,GO:…	Auxin response factors (ARFs) are transcriptional factors that bind specifically to the DNA sequence 5'-TGTCTC-3' found in the auxin-responsive promoter elements (AuxREs)
PAxG02Gg0087800	-	GO:0000981,GO:0000988,GO:0000989,GO:0001067,GO:0001076,GO:0001101,GO:0001134,GO:0001135,GO:0003674,GO:0003676,GO:0003677,GO:0003700,GO:0005488,GO:0005575,GO:0005622,GO:0005623,GO:0005634,GO:0005737,GO:0006355,GO:0006357,GO:0008150,GO:0009719,GO:0009725,GO:0009733,GO:0009737,GO:0009751,GO:0009889,GO:0009987,GO:0010033,GO:0010468,GO:0010556,GO:0014070,GO:0019219,GO:0019222,GO:0030154,GO:0031323,GO:…	SANT SWI3, ADA2, N-CoR and TFIIIB'' DNA-binding domains
PAxG02Gg0093400	AFB5	GO:0000151,GO:0000822,GO:0003674,GO:0005488,GO:0005575,GO:0005622,GO:0005623,GO:0007154,GO:0007165,GO:0008144,GO:0008150,GO:0009719,GO:0009725,GO:0009733,GO:0009734,GO:0009755,GO:0009987,GO:0010011,GO:0010033,GO:0019005,GO:0023052,GO:0031461,GO:0032870,GO:0032991,GO:0036094,GO:0042221,GO:0042562,GO:0043167,GO:0043168,GO:0043178,GO:0044424,GO:0044464,GO:0050789,GO:0050794,GO:0050896,GO:0051716,GO:…	Transport inhibitor response
PAxG02Gg0098100	-	GO:0003674,GO:0003676,GO:0003677,GO:0003700,GO:0005488,GO:0005575,GO:0005622,GO:0005623,GO:0005634,GO:0006355,GO:0007154,GO:0007165,GO:0008150,GO:0009719,GO:0009725,GO:0009733,GO:0009734,GO:0009755,GO:0009889,GO:0009987,GO:0010033,GO:0010468,GO:0010556,GO:0019219,GO:0019222,GO:0023052,GO:0031323,GO:0031326,GO:0032870,GO:0042221,GO:0043226,GO:0043227,GO:0043229,GO:0043231,GO:0043565,GO:0044424,GO:…	Aux IAA proteins are short-lived transcriptional factors that function as repressors of early auxin response genes at low auxin concentrations
PAxG02Gg0137800	-	GO:0000981,GO:0000988,GO:0000989,GO:0001067,GO:0001076,GO:0001101,GO:0001134,GO:0001135,GO:0003674,GO:0003676,GO:0003677,GO:0003700,GO:0005488,GO:0005575,GO:0005622,GO:0005623,GO:0005634,GO:0006355,GO:0006357,GO:0006950,GO:0006952,GO:0006970,GO:0008150,GO:0009414,GO:0009415,GO:0009605,GO:0009607,GO:0009617,GO:0009620,GO:0009628,GO:0009651,GO:0009719,GO:0009723,GO:0009725,GO:0009733,GO:0009737,GO:…	transcription factor
PAxG02Gg0150100	-	GO:0001101,GO:0003674,GO:0003700,GO:0006355,GO:0006950,GO:0006970,GO:0008150,GO:0009628,GO:0009651,GO:0009719,GO:0009723,GO:0009725,GO:0009733,GO:0009737,GO:0009739,GO:0009751,GO:0009753,GO:0009889,GO:0010033,GO:0010035,GO:0010038,GO:0010468,GO:0010556,GO:0014070,GO:0019219,GO:0019222,GO:0031323,GO:0031326,GO:0033993,GO:0042221,GO:0042493,GO:0046677,GO:0046686,GO:0050789,GO:0050794,GO:0050896,GO:…	reveille
PAxG02Gg0155200	-	GO:0008150,GO:0009314,GO:0009416,GO:0009628,GO:0009719,GO:0009725,GO:0009733,GO:0010033,GO:0042221,GO:0050896	Indole-3-acetic acid-amido synthetase
PAxG02Gg0168100	CCA1	GO:0000003,GO:0001067,GO:0001101,GO:0003006,GO:0003674,GO:0003676,GO:0003677,GO:0003700,GO:0005488,GO:0005575,GO:0005622,GO:0005623,GO:0005634,GO:0006355,GO:0006950,GO:0006970,GO:0007275,GO:0007623,GO:0008150,GO:0009266,GO:0009314,GO:0009409,GO:0009416,GO:0009628,GO:0009648,GO:0009651,GO:0009719,GO:0009723,GO:0009725,GO:0009733,GO:0009737,GO:0009739,GO:0009751,GO:0009753,GO:0009791,GO:0009889,GO:…	Protein LHY-like isoform X1
PAxG02Gg0179100	WRKY23	GO:0003674,GO:0003700,GO:0006355,GO:0008150,GO:0009605,GO:0009607,GO:0009624,GO:0009719,GO:0009725,GO:0009733,GO:0009889,GO:0010033,GO:0010468,GO:0010556,GO:0019219,GO:0019222,GO:0031323,GO:0031326,GO:0042221,GO:0043207,GO:0050789,GO:0050794,GO:0050896,GO:0051171,GO:0051252,GO:0051704,GO:0051707,GO:0060255,GO:0065007,GO:0080090,GO:0140110,GO:1903506,GO:2000112,GO:2001141	WRKY transcription factor
PAxG02Gg0191500	-	GO:0008150,GO:0009314,GO:0009416,GO:0009628,GO:0009719,GO:0009725,GO:0009733,GO:0010033,GO:0042221,GO:0050896	Indole-3-acetic acid-amido synthetase
PAxG02Gg0197400	TIR1	GO:0000003,GO:0000151,GO:0000822,GO:0003006,GO:0003674,GO:0003824,GO:0004842,GO:0005488,GO:0005575,GO:0005622,GO:0005623,GO:0005634,GO:0006355,GO:0006464,GO:0006807,GO:0006950,GO:0007154,GO:0007165,GO:0007275,GO:0007584,GO:0008144,GO:0008150,GO:0008152,GO:0009267,GO:0009555,GO:0009605,GO:0009653,GO:0009719,GO:0009725,GO:0009733,GO:0009734,GO:0009755,GO:0009791,GO:0009889,GO:0009890,GO:0009892,GO:…	Protein TRANSPORT INHIBITOR RESPONSE
PAxG02Gg0219300	-	GO:0001101,GO:0005575,GO:0005622,GO:0005623,GO:0005737,GO:0005829,GO:0005840,GO:0005844,GO:0006417,GO:0006446,GO:0008150,GO:0009719,GO:0009725,GO:0009733,GO:0009737,GO:0009743,GO:0009744,GO:0009746,GO:0009749,GO:0009889,GO:0009891,GO:0009893,GO:0010033,GO:0010468,GO:0010556,GO:0010557,GO:0010604,GO:0010608,GO:0010628,GO:0019222,GO:0031323,GO:0031325,GO:0031326,GO:0031328,GO:0032268,GO:0032270,GO:…	component of the eukaryotic translation initiation factor 3 (eIF-3) complex, which is involved in protein synthesis of a specialized repertoire of mRNAs and, together with other initiation factors, stimulates binding of mRNA and methionyl-tRNAi to the 40S ribosome. The eIF-3 complex specifically targets and initiates translation of a subset of mRNAs involved in cell proliferation
PAxG02Gg0238800	IAA10	GO:0003674,GO:0003700,GO:0006355,GO:0008150,GO:0009719,GO:0009725,GO:0009733,GO:0009889,GO:0010033,GO:0010200,GO:0010243,GO:0010468,GO:0010556,GO:0019219,GO:0019222,GO:0031323,GO:0031326,GO:0042221,GO:0042493,GO:0050789,GO:0050794,GO:0050896,GO:0051171,GO:0051252,GO:0060255,GO:0065007,GO:0080090,GO:0140110,GO:1901698,GO:1901700,GO:1903506,GO:2000112,GO:2001141	Aux IAA proteins are short-lived transcriptional factors that function as repressors of early auxin response genes at low auxin concentrations
PAxG03Ag0001200	-	GO:0003674,GO:0003676,GO:0003677,GO:0003700,GO:0005488,GO:0005515,GO:0005575,GO:0005622,GO:0005623,GO:0005634,GO:0006355,GO:0007275,GO:0007568,GO:0008150,GO:0009719,GO:0009725,GO:0009733,GO:0009889,GO:0009890,GO:0009892,GO:0010033,GO:0010150,GO:0010468,GO:0010556,GO:0010558,GO:0010605,GO:0010629,GO:0019219,GO:0019222,GO:0031323,GO:0031324,GO:0031326,GO:0031327,GO:0032501,GO:0032502,GO:0042221,GO:…	Auxin response factors (ARFs) are transcriptional factors that bind specifically to the DNA sequence 5'-TGTCTC-3' found in the auxin-responsive promoter elements (AuxREs)
PAxG03Ag0036300	-	GO:0003674,GO:0003700,GO:0006355,GO:0006417,GO:0008150,GO:0009719,GO:0009725,GO:0009733,GO:0009889,GO:0010033,GO:0010468,GO:0010556,GO:0010608,GO:0019219,GO:0019222,GO:0031323,GO:0031326,GO:0032268,GO:0034248,GO:0042221,GO:0050789,GO:0050794,GO:0050896,GO:0051171,GO:0051246,GO:0051252,GO:0060255,GO:0065007,GO:0080090,GO:0140110,GO:1903506,GO:2000112,GO:2001141	Aux IAA proteins are short-lived transcriptional factors that function as repressors of early auxin response genes at low auxin concentrations
PAxG03Ag0037100	PDR8	GO:0000041,GO:0001101,GO:0002376,GO:0003674,GO:0003824,GO:0005215,GO:0005575,GO:0005622,GO:0005623,GO:0005737,GO:0005739,GO:0005773,GO:0005774,GO:0005886,GO:0006082,GO:0006725,GO:0006790,GO:0006807,GO:0006810,GO:0006811,GO:0006812,GO:0006855,GO:0006950,GO:0006952,GO:0006955,GO:0008150,GO:0008152,GO:0008324,GO:0009056,GO:0009507,GO:0009526,GO:0009536,GO:0009605,GO:0009607,GO:0009617,GO:0009620,GO:…	Belongs to the ABC transporter superfamily. ABCG family. PDR (TC 3.A.1.205) subfamily
PAxG03Ag0038900	-	GO:0003674,GO:0003700,GO:0006355,GO:0008150,GO:0009719,GO:0009725,GO:0009733,GO:0009889,GO:0010033,GO:0010468,GO:0010556,GO:0019219,GO:0019222,GO:0031323,GO:0031326,GO:0042221,GO:0050789,GO:0050794,GO:0050896,GO:0051171,GO:0051252,GO:0060255,GO:0065007,GO:0080090,GO:0140110,GO:1903506,GO:2000112,GO:2001141	Aux IAA proteins are short-lived transcriptional factors that function as repressors of early auxin response genes at low auxin concentrations
PAxG03Ag0044300	IAA19	GO:0000003,GO:0003006,GO:0003674,GO:0003700,GO:0005575,GO:0005622,GO:0005623,GO:0005634,GO:0006355,GO:0007275,GO:0008150,GO:0009314,GO:0009416,GO:0009628,GO:0009639,GO:0009640,GO:0009704,GO:0009719,GO:0009725,GO:0009733,GO:0009791,GO:0009889,GO:0009908,GO:0010033,GO:0010468,GO:0010556,GO:0019219,GO:0019222,GO:0022414,GO:0031323,GO:0031326,GO:0032501,GO:0032502,GO:0042221,GO:0043226,GO:0043227,GO:…	Aux IAA proteins are short-lived transcriptional factors that function as repressors of early auxin response genes at low auxin concentrations
PAxG03Ag0050000	-	GO:0005575,GO:0005623,GO:0005886,GO:0006810,GO:0008150,GO:0009605,GO:0009606,GO:0009628,GO:0009629,GO:0009630,GO:0009719,GO:0009725,GO:0009733,GO:0009914,GO:0009966,GO:0009967,GO:0010033,GO:0010646,GO:0010647,GO:0010817,GO:0010928,GO:0010929,GO:0016020,GO:0023051,GO:0023056,GO:0040008,GO:0042221,GO:0044464,GO:0048518,GO:0048522,GO:0048580,GO:0048583,GO:0048584,GO:0048638,GO:0050789,GO:0050793,GO:…	Protein BIG GRAIN 1-like
PAxG03Ag0065700	-	GO:0000122,GO:0000976,GO:0001067,GO:0001101,GO:0001558,GO:0003674,GO:0003676,GO:0003677,GO:0003690,GO:0003700,GO:0005488,GO:0005575,GO:0005622,GO:0005623,GO:0005634,GO:0006355,GO:0006357,GO:0006950,GO:0006970,GO:0007275,GO:0007568,GO:0008150,GO:0009314,GO:0009416,GO:0009628,GO:0009642,GO:0009646,GO:0009651,GO:0009653,GO:0009719,GO:0009723,GO:0009725,GO:0009733,GO:0009737,GO:0009739,GO:0009751,GO:…	transcription factor
PAxG03Ag0066300	-	GO:0000003,GO:0000902,GO:0003006,GO:0003674,GO:0003676,GO:0003677,GO:0003700,GO:0005488,GO:0005515,GO:0005575,GO:0005622,GO:0005623,GO:0005634,GO:0006355,GO:0007154,GO:0007165,GO:0007275,GO:0008150,GO:0008283,GO:0009314,GO:0009416,GO:0009628,GO:0009639,GO:0009641,GO:0009653,GO:0009719,GO:0009725,GO:0009733,GO:0009734,GO:0009735,GO:0009755,GO:0009791,GO:0009826,GO:0009888,GO:0009889,GO:0009890,GO:…	Homeobox-leucine zipper protein
PAxG03Ag0115000	ACS1	GO:0001101,GO:0003674,GO:0003824,GO:0005488,GO:0005515,GO:0006082,GO:0006520,GO:0006807,GO:0006950,GO:0006979,GO:0008150,GO:0008152,GO:0008652,GO:0009058,GO:0009605,GO:0009611,GO:0009612,GO:0009628,GO:0009692,GO:0009693,GO:0009719,GO:0009725,GO:0009733,GO:0009753,GO:0009888,GO:0009987,GO:0010033,GO:0010035,GO:0010038,GO:0010039,GO:0010087,GO:0010817,GO:0016053,GO:0016829,GO:0016846,GO:0016847,GO:…	1-aminocyclopropane-1-carboxylate
PAxG03Ag0125800	-	GO:0000003,GO:0000502,GO:0003006,GO:0005575,GO:0005622,GO:0005623,GO:0005634,GO:0005737,GO:0005829,GO:0005838,GO:0006508,GO:0006511,GO:0006807,GO:0006950,GO:0007275,GO:0008150,GO:0008152,GO:0008541,GO:0009056,GO:0009057,GO:0009266,GO:0009314,GO:0009408,GO:0009416,GO:0009507,GO:0009526,GO:0009536,GO:0009628,GO:0009642,GO:0009646,GO:0009647,GO:0009719,GO:0009725,GO:0009733,GO:0009735,GO:0009790,GO:…	26S proteasome non-atpase regulatory subunit
PAxG03Ag0128200	-	GO:0000003,GO:0000280,GO:0003006,GO:0003674,GO:0003700,GO:0003824,GO:0004672,GO:0004674,GO:0005575,GO:0005622,GO:0005623,GO:0005634,GO:0005737,GO:0005829,GO:0006355,GO:0006464,GO:0006468,GO:0006793,GO:0006796,GO:0006807,GO:0006996,GO:0007049,GO:0007140,GO:0007154,GO:0007165,GO:0007275,GO:0007276,GO:0008150,GO:0008152,GO:0009719,GO:0009725,GO:0009733,GO:0009791,GO:0009888,GO:0009889,GO:0009987,GO:…	transcription factor
PAxG03Ag0140900	-	GO:0003674,GO:0003824,GO:0005575,GO:0005622,GO:0005623,GO:0005634,GO:0005737,GO:0008150,GO:0009314,GO:0009416,GO:0009628,GO:0009719,GO:0009725,GO:0009733,GO:0010033,GO:0010252,GO:0010279,GO:0016874,GO:0016879,GO:0016881,GO:0042221,GO:0042592,GO:0043226,GO:0043227,GO:0043229,GO:0043231,GO:0044424,GO:0044464,GO:0048878,GO:0050896,GO:0065007,GO:0065008	Indole-3-acetic acid-amido synthetase GH3.17-like
PAxG03Ag0168200	-	GO:0003674,GO:0005215,GO:0005575,GO:0005622,GO:0005623,GO:0005737,GO:0005886,GO:0005887,GO:0005938,GO:0006810,GO:0007154,GO:0007165,GO:0008150,GO:0009719,GO:0009725,GO:0009733,GO:0009734,GO:0009755,GO:0009987,GO:0010033,GO:0016020,GO:0016021,GO:0022857,GO:0023052,GO:0031224,GO:0031226,GO:0032870,GO:0042221,GO:0044424,GO:0044425,GO:0044444,GO:0044459,GO:0044464,GO:0050789,GO:0050794,GO:0050896,GO:…	WAT1-related protein
PAxG03Ag0168500	-	GO:0003674,GO:0005215,GO:0005575,GO:0005622,GO:0005623,GO:0005737,GO:0005886,GO:0005887,GO:0005938,GO:0006810,GO:0007154,GO:0007165,GO:0008150,GO:0009719,GO:0009725,GO:0009733,GO:0009734,GO:0009755,GO:0009987,GO:0010033,GO:0016020,GO:0016021,GO:0022857,GO:0023052,GO:0031224,GO:0031226,GO:0032870,GO:0042221,GO:0044424,GO:0044425,GO:0044444,GO:0044459,GO:0044464,GO:0050789,GO:0050794,GO:0050896,GO:…	WAT1-related protein
PAxG03Gg0001300	-	GO:0003674,GO:0003676,GO:0003677,GO:0003700,GO:0005488,GO:0005515,GO:0005575,GO:0005622,GO:0005623,GO:0005634,GO:0006355,GO:0007275,GO:0007568,GO:0008150,GO:0009719,GO:0009725,GO:0009733,GO:0009889,GO:0009890,GO:0009892,GO:0010033,GO:0010150,GO:0010468,GO:0010556,GO:0010558,GO:0010605,GO:0010629,GO:0019219,GO:0019222,GO:0031323,GO:0031324,GO:0031326,GO:0031327,GO:0032501,GO:0032502,GO:0042221,GO:…	Auxin response factors (ARFs) are transcriptional factors that bind specifically to the DNA sequence 5'-TGTCTC-3' found in the auxin-responsive promoter elements (AuxREs)
PAxG03Gg0040600	-	GO:0003674,GO:0003700,GO:0006355,GO:0006417,GO:0008150,GO:0009719,GO:0009725,GO:0009733,GO:0009889,GO:0010033,GO:0010468,GO:0010556,GO:0010608,GO:0019219,GO:0019222,GO:0031323,GO:0031326,GO:0032268,GO:0034248,GO:0042221,GO:0050789,GO:0050794,GO:0050896,GO:0051171,GO:0051246,GO:0051252,GO:0060255,GO:0065007,GO:0080090,GO:0140110,GO:1903506,GO:2000112,GO:2001141	Aux IAA proteins are short-lived transcriptional factors that function as repressors of early auxin response genes at low auxin concentrations
PAxG03Gg0041600	PDR8	GO:0000041,GO:0001101,GO:0002376,GO:0003674,GO:0003824,GO:0005215,GO:0005575,GO:0005622,GO:0005623,GO:0005737,GO:0005739,GO:0005773,GO:0005774,GO:0005886,GO:0006082,GO:0006725,GO:0006790,GO:0006807,GO:0006810,GO:0006811,GO:0006812,GO:0006855,GO:0006950,GO:0006952,GO:0006955,GO:0008150,GO:0008152,GO:0008324,GO:0009056,GO:0009507,GO:0009526,GO:0009536,GO:0009605,GO:0009607,GO:0009617,GO:0009620,GO:…	Belongs to the ABC transporter superfamily. ABCG family. PDR (TC 3.A.1.205) subfamily
PAxG03Gg0043200	-	GO:0003674,GO:0003700,GO:0006355,GO:0008150,GO:0009719,GO:0009725,GO:0009733,GO:0009889,GO:0010033,GO:0010468,GO:0010556,GO:0019219,GO:0019222,GO:0031323,GO:0031326,GO:0042221,GO:0050789,GO:0050794,GO:0050896,GO:0051171,GO:0051252,GO:0060255,GO:0065007,GO:0080090,GO:0140110,GO:1903506,GO:2000112,GO:2001141	Aux IAA proteins are short-lived transcriptional factors that function as repressors of early auxin response genes at low auxin concentrations
PAxG03Gg0069800	-	GO:0000003,GO:0000902,GO:0003006,GO:0003674,GO:0003676,GO:0003677,GO:0003700,GO:0005488,GO:0005515,GO:0005575,GO:0005622,GO:0005623,GO:0005634,GO:0006355,GO:0007154,GO:0007165,GO:0007275,GO:0008150,GO:0008283,GO:0009314,GO:0009416,GO:0009628,GO:0009639,GO:0009641,GO:0009653,GO:0009719,GO:0009725,GO:0009733,GO:0009734,GO:0009735,GO:0009755,GO:0009791,GO:0009826,GO:0009888,GO:0009889,GO:0009890,GO:…	Homeobox-leucine zipper protein
PAxG03Gg0080100	-	GO:0003674,GO:0003676,GO:0003677,GO:0003700,GO:0005488,GO:0005575,GO:0005622,GO:0005623,GO:0005634,GO:0006355,GO:0008150,GO:0008283,GO:0009719,GO:0009725,GO:0009733,GO:0009787,GO:0009789,GO:0009889,GO:0009966,GO:0009967,GO:0009987,GO:0010033,GO:0010468,GO:0010556,GO:0010646,GO:0010647,GO:0019219,GO:0019222,GO:0023051,GO:0023056,GO:0031323,GO:0031326,GO:0032870,GO:0042221,GO:0043226,GO:0043227,GO:…	NAC domain-containing protein
PAxG03Gg0121800	ACS1	GO:0001101,GO:0003674,GO:0003824,GO:0005488,GO:0005515,GO:0006082,GO:0006520,GO:0006807,GO:0006950,GO:0006979,GO:0008150,GO:0008152,GO:0008652,GO:0009058,GO:0009605,GO:0009611,GO:0009612,GO:0009628,GO:0009692,GO:0009693,GO:0009719,GO:0009725,GO:0009733,GO:0009753,GO:0009888,GO:0009987,GO:0010033,GO:0010035,GO:0010038,GO:0010039,GO:0010087,GO:0010817,GO:0016053,GO:0016829,GO:0016846,GO:0016847,GO:…	1-aminocyclopropane-1-carboxylate
PAxG03Gg0131700	-	GO:0000003,GO:0000502,GO:0003006,GO:0005575,GO:0005622,GO:0005623,GO:0005634,GO:0005737,GO:0005829,GO:0005838,GO:0006508,GO:0006511,GO:0006807,GO:0006950,GO:0007275,GO:0008150,GO:0008152,GO:0008541,GO:0009056,GO:0009057,GO:0009266,GO:0009314,GO:0009408,GO:0009416,GO:0009507,GO:0009526,GO:0009536,GO:0009628,GO:0009642,GO:0009646,GO:0009647,GO:0009719,GO:0009725,GO:0009733,GO:0009735,GO:0009790,GO:…	26S proteasome non-atpase regulatory subunit
PAxG03Gg0134200	-	GO:0000003,GO:0000280,GO:0003006,GO:0003674,GO:0003700,GO:0003824,GO:0004672,GO:0004674,GO:0005575,GO:0005622,GO:0005623,GO:0005634,GO:0005737,GO:0005829,GO:0006355,GO:0006464,GO:0006468,GO:0006793,GO:0006796,GO:0006807,GO:0006996,GO:0007049,GO:0007140,GO:0007154,GO:0007165,GO:0007275,GO:0007276,GO:0008150,GO:0008152,GO:0009719,GO:0009725,GO:0009733,GO:0009791,GO:0009888,GO:0009889,GO:0009987,GO:…	transcription factor
PAxG03Gg0146400	-	GO:0003674,GO:0003824,GO:0005575,GO:0005622,GO:0005623,GO:0005634,GO:0005737,GO:0008150,GO:0009314,GO:0009416,GO:0009628,GO:0009719,GO:0009725,GO:0009733,GO:0010033,GO:0010252,GO:0010279,GO:0016874,GO:0016879,GO:0016881,GO:0042221,GO:0042592,GO:0043226,GO:0043227,GO:0043229,GO:0043231,GO:0044424,GO:0044464,GO:0048878,GO:0050896,GO:0065007,GO:0065008	Indole-3-acetic acid-amido synthetase GH3.17-like
PAxG03Gg0178500	-	GO:0003674,GO:0005215,GO:0005575,GO:0005622,GO:0005623,GO:0005737,GO:0005886,GO:0005887,GO:0005938,GO:0006810,GO:0007154,GO:0007165,GO:0008150,GO:0009719,GO:0009725,GO:0009733,GO:0009734,GO:0009755,GO:0009987,GO:0010033,GO:0016020,GO:0016021,GO:0022857,GO:0023052,GO:0031224,GO:0031226,GO:0032870,GO:0042221,GO:0044424,GO:0044425,GO:0044444,GO:0044459,GO:0044464,GO:0050789,GO:0050794,GO:0050896,GO:…	WAT1-related protein
PAxG03Gg0183900	-	GO:0000003,GO:0001067,GO:0003006,GO:0003674,GO:0003676,GO:0003677,GO:0003700,GO:0005488,GO:0005575,GO:0005622,GO:0005623,GO:0005634,GO:0005730,GO:0006355,GO:0007275,GO:0008150,GO:0009719,GO:0009725,GO:0009733,GO:0009790,GO:0009791,GO:0009793,GO:0009889,GO:0010029,GO:0010033,GO:0010154,GO:0010431,GO:0010468,GO:0010556,GO:0019219,GO:0019222,GO:0021700,GO:0022414,GO:0031323,GO:0031326,GO:0031974,GO:…	Myb/SANT-like DNA-binding domain
PAxG04Ag0043400	ARF3	GO:0000003,GO:0001708,GO:0003006,GO:0003674,GO:0003676,GO:0003677,GO:0003700,GO:0005488,GO:0005575,GO:0005622,GO:0005623,GO:0005634,GO:0006355,GO:0007275,GO:0008150,GO:0008152,GO:0009719,GO:0009725,GO:0009733,GO:0009791,GO:0009850,GO:0009888,GO:0009889,GO:0009908,GO:0009987,GO:0010022,GO:0010033,GO:0010050,GO:0010073,GO:0010158,GO:0010468,GO:0010556,GO:0010582,GO:0010817,GO:0019219,GO:0019222,GO:…	Auxin response factors (ARFs) are transcriptional factors that bind specifically to the DNA sequence 5'-TGTCTC-3' found in the auxin-responsive promoter elements (AuxREs)
PAxG04Ag0067800	-	GO:0001101,GO:0003674,GO:0003676,GO:0003677,GO:0003700,GO:0005488,GO:0006355,GO:0006950,GO:0006970,GO:0007154,GO:0007165,GO:0007275,GO:0007623,GO:0008150,GO:0009628,GO:0009651,GO:0009719,GO:0009723,GO:0009725,GO:0009733,GO:0009734,GO:0009737,GO:0009739,GO:0009751,GO:0009753,GO:0009755,GO:0009791,GO:0009845,GO:0009889,GO:0009909,GO:0009987,GO:0010033,GO:0010468,GO:0010556,GO:0010600,GO:0010817,GO:…	SANT SWI3, ADA2, N-CoR and TFIIIB'' DNA-binding domains
PAxG04Ag0081000	-	GO:0000003,GO:0000302,GO:0001101,GO:0001505,GO:0002376,GO:0003006,GO:0003674,GO:0005488,GO:0005509,GO:0005575,GO:0005623,GO:0005886,GO:0006950,GO:0006952,GO:0006955,GO:0006979,GO:0007275,GO:0008150,GO:0009266,GO:0009314,GO:0009408,GO:0009409,GO:0009416,GO:0009605,GO:0009612,GO:0009628,GO:0009636,GO:0009642,GO:0009646,GO:0009648,GO:0009719,GO:0009725,GO:0009733,GO:0009737,GO:0009791,GO:0009909,GO:…	calcium-binding protein
PAxG04Ag0091200	aoc	GO:0000003,GO:0000302,GO:0001101,GO:0002218,GO:0002252,GO:0002253,GO:0002376,GO:0002682,GO:0002684,GO:0003006,GO:0003674,GO:0003824,GO:0005575,GO:0005622,GO:0005623,GO:0005737,GO:0005886,GO:0006082,GO:0006950,GO:0006952,GO:0006955,GO:0006970,GO:0006979,GO:0007154,GO:0007165,GO:0007275,GO:0007584,GO:0007623,GO:0008150,GO:0008152,GO:0009058,GO:0009314,GO:0009416,GO:0009507,GO:0009536,GO:0009605,GO:…	Allene oxide cyclase
PAxG04Ag0091300	-	GO:0000793,GO:0000981,GO:0000988,GO:0000989,GO:0001067,GO:0001076,GO:0001101,GO:0001134,GO:0001135,GO:0002682,GO:0003002,GO:0003674,GO:0003676,GO:0003677,GO:0003700,GO:0005488,GO:0005515,GO:0005575,GO:0005622,GO:0005623,GO:0005634,GO:0005694,GO:0005730,GO:0006355,GO:0006357,GO:0006950,GO:0006952,GO:0006970,GO:0007275,GO:0007389,GO:0008150,GO:0008356,GO:0009605,GO:0009607,GO:0009615,GO:0009617,GO:…	transcription factor
PAxG04Ag0115000	-	GO:0003674,GO:0003700,GO:0005575,GO:0005622,GO:0005623,GO:0005634,GO:0006355,GO:0007275,GO:0008150,GO:0009719,GO:0009725,GO:0009733,GO:0009786,GO:0009889,GO:0009987,GO:0010033,GO:0010468,GO:0010556,GO:0017145,GO:0019219,GO:0019222,GO:0022622,GO:0031323,GO:0031326,GO:0032501,GO:0032502,GO:0042221,GO:0043226,GO:0043227,GO:0043229,GO:0043231,GO:0044424,GO:0044464,GO:0045770,GO:0048103,GO:0048364,GO:…	No apical meristem (NAM) protein
PAxG04Ag0177900	-	GO:0000902,GO:0000904,GO:0003674,GO:0003676,GO:0003677,GO:0003700,GO:0005488,GO:0005575,GO:0005622,GO:0005623,GO:0005634,GO:0005737,GO:0006355,GO:0008150,GO:0008284,GO:0009653,GO:0009719,GO:0009725,GO:0009733,GO:0009888,GO:0009889,GO:0009891,GO:0009893,GO:0009987,GO:0010026,GO:0010033,GO:0010090,GO:0010468,GO:0010556,GO:0010557,GO:0010604,GO:0010628,GO:0016043,GO:0019219,GO:0019222,GO:0030154,GO:…	transcription factor
PAxG04Ag0200200	-	GO:0003674,GO:0003676,GO:0003677,GO:0003700,GO:0005488,GO:0005515,GO:0005575,GO:0005622,GO:0005623,GO:0005634,GO:0006355,GO:0007275,GO:0007568,GO:0008150,GO:0009719,GO:0009725,GO:0009733,GO:0009889,GO:0009890,GO:0009892,GO:0010033,GO:0010150,GO:0010468,GO:0010556,GO:0010558,GO:0010605,GO:0010629,GO:0019219,GO:0019222,GO:0031323,GO:0031324,GO:0031326,GO:0031327,GO:0032501,GO:0032502,GO:0042221,GO:…	Auxin response factors (ARFs) are transcriptional factors that bind specifically to the DNA sequence 5'-TGTCTC-3' found in the auxin-responsive promoter elements (AuxREs)
PAxG04Gg0050600	-	GO:0000003,GO:0003006,GO:0003674,GO:0003824,GO:0004672,GO:0005488,GO:0005515,GO:0005516,GO:0006464,GO:0006468,GO:0006793,GO:0006796,GO:0006807,GO:0006950,GO:0006970,GO:0007275,GO:0008150,GO:0008152,GO:0009605,GO:0009607,GO:0009625,GO:0009628,GO:0009719,GO:0009725,GO:0009733,GO:0009790,GO:0009791,GO:0009793,GO:0009987,GO:0010033,GO:0010154,GO:0016301,GO:0016310,GO:0016740,GO:0016772,GO:0016773,GO:…	LRR receptor-like serine threonine-protein kinase
PAxG04Gg0065700	-	GO:0001101,GO:0003674,GO:0003676,GO:0003677,GO:0003700,GO:0005488,GO:0006355,GO:0006950,GO:0006970,GO:0007154,GO:0007165,GO:0007275,GO:0007623,GO:0008150,GO:0009628,GO:0009651,GO:0009719,GO:0009723,GO:0009725,GO:0009733,GO:0009734,GO:0009737,GO:0009739,GO:0009751,GO:0009753,GO:0009755,GO:0009791,GO:0009845,GO:0009889,GO:0009909,GO:0009987,GO:0010033,GO:0010468,GO:0010556,GO:0010600,GO:0010817,GO:…	SANT SWI3, ADA2, N-CoR and TFIIIB'' DNA-binding domains
PAxG04Gg0090100	aoc	GO:0000003,GO:0000302,GO:0001101,GO:0002218,GO:0002252,GO:0002253,GO:0002376,GO:0002682,GO:0002684,GO:0003006,GO:0003674,GO:0003824,GO:0005575,GO:0005622,GO:0005623,GO:0005737,GO:0005886,GO:0006082,GO:0006950,GO:0006952,GO:0006955,GO:0006970,GO:0006979,GO:0007154,GO:0007165,GO:0007275,GO:0007584,GO:0007623,GO:0008150,GO:0008152,GO:0009058,GO:0009314,GO:0009416,GO:0009507,GO:0009536,GO:0009605,GO:…	Allene oxide cyclase
PAxG04Gg0113800	-	GO:0003674,GO:0003700,GO:0005575,GO:0005622,GO:0005623,GO:0005634,GO:0006355,GO:0007275,GO:0008150,GO:0009719,GO:0009725,GO:0009733,GO:0009786,GO:0009889,GO:0009987,GO:0010033,GO:0010468,GO:0010556,GO:0017145,GO:0019219,GO:0019222,GO:0022622,GO:0031323,GO:0031326,GO:0032501,GO:0032502,GO:0042221,GO:0043226,GO:0043227,GO:0043229,GO:0043231,GO:0044424,GO:0044464,GO:0045770,GO:0048103,GO:0048364,GO:…	No apical meristem (NAM) protein
PAxG04Gg0124900	FLS3	GO:0003674,GO:0003824,GO:0008150,GO:0008152,GO:0009058,GO:0009314,GO:0009416,GO:0009628,GO:0009719,GO:0009725,GO:0009733,GO:0009812,GO:0009813,GO:0010033,GO:0016491,GO:0016705,GO:0016706,GO:0042221,GO:0042440,GO:0045431,GO:0046148,GO:0050896,GO:0051213,GO:0051552,GO:0051553,GO:0051554,GO:0051555,GO:0055114,GO:0071704,GO:0080167,GO:1901576,GO:1901615,GO:1901617	Belongs to the iron ascorbate-dependent oxidoreductase family
PAxG05Ag0018600	-	GO:0000166,GO:0001101,GO:0002376,GO:0003674,GO:0005488,GO:0005575,GO:0005622,GO:0005623,GO:0005634,GO:0005737,GO:0005829,GO:0006950,GO:0006952,GO:0006955,GO:0007154,GO:0007165,GO:0008150,GO:0009605,GO:0009607,GO:0009617,GO:0009627,GO:0009719,GO:0009725,GO:0009733,GO:0009751,GO:0009814,GO:0009862,GO:0009863,GO:0009987,GO:0010033,GO:0014070,GO:0023052,GO:0032870,GO:0035690,GO:0036094,GO:0042221,GO:…	TMV resistance protein N-like
PAxG05Ag0029300	-	GO:0005575,GO:0008150,GO:0008152,GO:0009058,GO:0009719,GO:0009725,GO:0009733,GO:0010033,GO:0016020,GO:0019748,GO:0042221,GO:0044550,GO:0050896	Belongs to the cytochrome P450 family
PAxG05Ag0037300	-	GO:0001067,GO:0003674,GO:0003676,GO:0003677,GO:0003700,GO:0005488,GO:0006355,GO:0008150,GO:0009719,GO:0009725,GO:0009733,GO:0009889,GO:0010033,GO:0010468,GO:0010556,GO:0019219,GO:0019222,GO:0031323,GO:0031326,GO:0042221,GO:0044212,GO:0050789,GO:0050794,GO:0050896,GO:0051171,GO:0051252,GO:0060255,GO:0065007,GO:0080090,GO:0097159,GO:0140110,GO:1901363,GO:1903506,GO:2000112,GO:2001141	Aux IAA proteins are short-lived transcriptional factors that function as repressors of early auxin response genes at low auxin concentrations
PAxG05Ag0037500	-	GO:0003674,GO:0003700,GO:0006355,GO:0008150,GO:0009719,GO:0009725,GO:0009733,GO:0009889,GO:0010033,GO:0010468,GO:0010556,GO:0019219,GO:0019222,GO:0031323,GO:0031326,GO:0042221,GO:0050789,GO:0050794,GO:0050896,GO:0051171,GO:0051252,GO:0060255,GO:0065007,GO:0080090,GO:0140110,GO:1903506,GO:2000112,GO:2001141	Aux IAA proteins are short-lived transcriptional factors that function as repressors of early auxin response genes at low auxin concentrations
PAxG05Ag0058800	-	GO:0003002,GO:0006950,GO:0006970,GO:0007154,GO:0007165,GO:0007275,GO:0007389,GO:0008150,GO:0009628,GO:0009719,GO:0009725,GO:0009733,GO:0009734,GO:0009741,GO:0009742,GO:0009755,GO:0009987,GO:0010033,GO:0010051,GO:0010305,GO:0014070,GO:0023052,GO:0032501,GO:0032502,GO:0032870,GO:0033993,GO:0042221,GO:0043401,GO:0048545,GO:0048856,GO:0050789,GO:0050794,GO:0050896,GO:0051716,GO:0065007,GO:0070887,GO:…	Inactive TPR repeat-containing thioredoxin
PAxG05Ag0060800	MIPS	GO:0000003,GO:0000302,GO:0002252,GO:0002376,GO:0003006,GO:0003674,GO:0003824,GO:0004512,GO:0005575,GO:0005622,GO:0005623,GO:0005634,GO:0005737,GO:0005975,GO:0006020,GO:0006021,GO:0006066,GO:0006575,GO:0006629,GO:0006644,GO:0006650,GO:0006658,GO:0006659,GO:0006793,GO:0006796,GO:0006807,GO:0006950,GO:0006952,GO:0006979,GO:0007154,GO:0007275,GO:0008150,GO:0008152,GO:0008610,GO:0008654,GO:0009058,GO:…	Inositol-3-phosphate
PAxG05Ag0081300	-	GO:0000003,GO:0003006,GO:0003674,GO:0003700,GO:0005575,GO:0005622,GO:0005623,GO:0005634,GO:0006355,GO:0007154,GO:0007165,GO:0007275,GO:0008150,GO:0009653,GO:0009719,GO:0009725,GO:0009733,GO:0009734,GO:0009755,GO:0009790,GO:0009791,GO:0009793,GO:0009888,GO:0009889,GO:0009933,GO:0009987,GO:0010014,GO:0010016,GO:0010033,GO:0010072,GO:0010154,GO:0010468,GO:0010556,GO:0019219,GO:0019222,GO:0022414,GO:…	NAC domain-containing protein 21
PAxG05Ag0082700	-	GO:0003674,GO:0005215,GO:0005575,GO:0005622,GO:0005623,GO:0005737,GO:0005783,GO:0005789,GO:0006810,GO:0007275,GO:0008150,GO:0009653,GO:0009719,GO:0009725,GO:0009733,GO:0009791,GO:0009914,GO:0009966,GO:0010015,GO:0010033,GO:0010101,GO:0010102,GO:0010252,GO:0010311,GO:0010315,GO:0010329,GO:0010646,GO:0010817,GO:0010928,GO:0012505,GO:0015562,GO:0016020,GO:0022622,GO:0022857,GO:0023051,GO:0031984,GO:…	Transporter
PAxG05Ag0111900	-	GO:0000976,GO:0001067,GO:0001101,GO:0003674,GO:0003676,GO:0003677,GO:0003690,GO:0003700,GO:0005488,GO:0005575,GO:0005622,GO:0005623,GO:0005634,GO:0006355,GO:0008150,GO:0009719,GO:0009725,GO:0009733,GO:0009751,GO:0009889,GO:0009891,GO:0009893,GO:0009987,GO:0010033,GO:0010468,GO:0010556,GO:0010557,GO:0010604,GO:0010628,GO:0014070,GO:0016043,GO:0019219,GO:0019222,GO:0031323,GO:0031325,GO:0031326,GO:…	ZINC FINGER protein
PAxG05Ag0123600	-	GO:0000902,GO:0003674,GO:0003824,GO:0006464,GO:0006473,GO:0006807,GO:0007154,GO:0007165,GO:0007275,GO:0008080,GO:0008150,GO:0008152,GO:0009314,GO:0009416,GO:0009628,GO:0009639,GO:0009640,GO:0009653,GO:0009719,GO:0009723,GO:0009725,GO:0009733,GO:0009734,GO:0009755,GO:0009791,GO:0009826,GO:0009987,GO:0010033,GO:0016043,GO:0016049,GO:0016407,GO:0016410,GO:0016740,GO:0016746,GO:0016747,GO:0019538,GO:…	N-acetyltransferase HLS1
PAxG05Ag0141800	-	GO:0000981,GO:0000988,GO:0000989,GO:0001067,GO:0001076,GO:0001101,GO:0001134,GO:0001135,GO:0003674,GO:0003676,GO:0003677,GO:0003700,GO:0005488,GO:0005575,GO:0005622,GO:0005623,GO:0005634,GO:0005737,GO:0006355,GO:0006357,GO:0008150,GO:0009719,GO:0009725,GO:0009733,GO:0009737,GO:0009751,GO:0009889,GO:0009987,GO:0010033,GO:0010468,GO:0010556,GO:0014070,GO:0019219,GO:0019222,GO:0030154,GO:0031323,GO:…	SANT SWI3, ADA2, N-CoR and TFIIIB'' DNA-binding domains
PAxG05Ag0143000	-	GO:0003002,GO:0006950,GO:0006970,GO:0007154,GO:0007165,GO:0007275,GO:0007389,GO:0008150,GO:0009628,GO:0009719,GO:0009725,GO:0009733,GO:0009734,GO:0009741,GO:0009742,GO:0009755,GO:0009987,GO:0010033,GO:0010051,GO:0010305,GO:0014070,GO:0023052,GO:0032501,GO:0032502,GO:0032870,GO:0033993,GO:0042221,GO:0043401,GO:0048545,GO:0048856,GO:0050789,GO:0050794,GO:0050896,GO:0051716,GO:0065007,GO:0070887,GO:…	TPR repeat-containing thioredoxin
PAxG05Ag0151100	-	GO:0005575,GO:0005622,GO:0005623,GO:0005737,GO:0005886,GO:0005887,GO:0005938,GO:0007154,GO:0007165,GO:0008150,GO:0009719,GO:0009725,GO:0009733,GO:0009734,GO:0009755,GO:0009987,GO:0010033,GO:0016020,GO:0016021,GO:0023052,GO:0031224,GO:0031226,GO:0032870,GO:0042221,GO:0044424,GO:0044425,GO:0044444,GO:0044459,GO:0044464,GO:0050789,GO:0050794,GO:0050896,GO:0051716,GO:0065007,GO:0070887,GO:0071310,GO:…	WAT1-related protein
PAxG05Ag0159100	-	GO:0000151,GO:0003674,GO:0003824,GO:0004842,GO:0005575,GO:0005622,GO:0005623,GO:0005634,GO:0006464,GO:0006508,GO:0006511,GO:0006807,GO:0006950,GO:0007275,GO:0008150,GO:0008152,GO:0009056,GO:0009057,GO:0009266,GO:0009408,GO:0009628,GO:0009653,GO:0009719,GO:0009725,GO:0009733,GO:0009791,GO:0009987,GO:0010015,GO:0010033,GO:0010101,GO:0010102,GO:0010286,GO:0010311,GO:0010498,GO:0016567,GO:0016740,GO:…	f-box protein
PAxG05Ag0164900	-	GO:0003674,GO:0005215,GO:0005575,GO:0005622,GO:0005623,GO:0005737,GO:0005886,GO:0005887,GO:0005938,GO:0006810,GO:0007154,GO:0007165,GO:0008150,GO:0009719,GO:0009725,GO:0009733,GO:0009734,GO:0009755,GO:0009987,GO:0010033,GO:0016020,GO:0016021,GO:0022857,GO:0023052,GO:0031224,GO:0031226,GO:0032870,GO:0042221,GO:0044424,GO:0044425,GO:0044444,GO:0044459,GO:0044464,GO:0050789,GO:0050794,GO:0050896,GO:…	WAT1-related protein
PAxG05Ag0171900	-	GO:0003674,GO:0003824,GO:0005575,GO:0005618,GO:0005622,GO:0005623,GO:0005737,GO:0005794,GO:0006950,GO:0008150,GO:0009266,GO:0009408,GO:0009409,GO:0009605,GO:0009612,GO:0009628,GO:0009664,GO:0009719,GO:0009725,GO:0009733,GO:0009741,GO:0009987,GO:0010033,GO:0012505,GO:0014070,GO:0016043,GO:0016740,GO:0016757,GO:0016758,GO:0016762,GO:0030312,GO:0033993,GO:0042221,GO:0043226,GO:0043227,GO:0043229,GO:…	Catalyzes xyloglucan endohydrolysis (XEH) and or endotransglycosylation (XET). Cleaves and religates xyloglucan polymers, an essential constituent of the primary cell wall, and thereby participates in cell wall construction of growing tissues
PAxG05Ag0172000	-	GO:0003674,GO:0003824,GO:0005575,GO:0005618,GO:0005622,GO:0005623,GO:0005737,GO:0005794,GO:0006950,GO:0008150,GO:0009266,GO:0009408,GO:0009409,GO:0009605,GO:0009612,GO:0009628,GO:0009664,GO:0009719,GO:0009725,GO:0009733,GO:0009741,GO:0009987,GO:0010033,GO:0012505,GO:0014070,GO:0016043,GO:0016740,GO:0016757,GO:0016758,GO:0016762,GO:0030312,GO:0033993,GO:0042221,GO:0043226,GO:0043227,GO:0043229,GO:…	Catalyzes xyloglucan endohydrolysis (XEH) and or endotransglycosylation (XET). Cleaves and religates xyloglucan polymers, an essential constituent of the primary cell wall, and thereby participates in cell wall construction of growing tissues
PAxG05Ag0181900	-	GO:0003002,GO:0007154,GO:0007165,GO:0007275,GO:0007389,GO:0008150,GO:0009719,GO:0009725,GO:0009733,GO:0009734,GO:0009755,GO:0009888,GO:0009987,GO:0010033,GO:0010051,GO:0010087,GO:0010305,GO:0023052,GO:0032501,GO:0032502,GO:0032870,GO:0042221,GO:0048856,GO:0050789,GO:0050794,GO:0050896,GO:0051716,GO:0065007,GO:0070887,GO:0071310,GO:0071365,GO:0071495	Auxin canalisation
PAxG05Ag0193200	-	GO:0000003,GO:0003006,GO:0003674,GO:0003700,GO:0005575,GO:0005622,GO:0005623,GO:0005634,GO:0006355,GO:0007154,GO:0007165,GO:0007275,GO:0008150,GO:0009653,GO:0009719,GO:0009725,GO:0009733,GO:0009734,GO:0009755,GO:0009790,GO:0009791,GO:0009793,GO:0009888,GO:0009889,GO:0009933,GO:0009987,GO:0010014,GO:0010016,GO:0010033,GO:0010072,GO:0010154,GO:0010468,GO:0010556,GO:0019219,GO:0019222,GO:0022414,GO:…	NAC domain-containing protein
PAxG05Ag0198000	MPK1	GO:0000165,GO:0003674,GO:0003824,GO:0004672,GO:0004674,GO:0004707,GO:0005575,GO:0005622,GO:0005623,GO:0005634,GO:0005737,GO:0006464,GO:0006468,GO:0006793,GO:0006796,GO:0006807,GO:0007154,GO:0007165,GO:0008150,GO:0008152,GO:0009719,GO:0009725,GO:0009733,GO:0009734,GO:0009755,GO:0009987,GO:0010033,GO:0010468,GO:0016301,GO:0016310,GO:0016740,GO:0016772,GO:0016773,GO:0019222,GO:0019538,GO:0023014,GO:…	mitogen-activated protein kinase
PAxG05Ag0200900	-	GO:0000325,GO:0000902,GO:0003674,GO:0005215,GO:0005575,GO:0005622,GO:0005623,GO:0005737,GO:0005773,GO:0005774,GO:0005886,GO:0005887,GO:0005938,GO:0006521,GO:0006810,GO:0007154,GO:0007165,GO:0008150,GO:0009653,GO:0009705,GO:0009719,GO:0009725,GO:0009733,GO:0009734,GO:0009755,GO:0009826,GO:0009832,GO:0009834,GO:0009893,GO:0009914,GO:0009966,GO:0009987,GO:0010033,GO:0010315,GO:0010565,GO:0010646,GO:…	WAT1-related protein
PAxG05Ag0203900	MP	GO:0000003,GO:0000578,GO:0001067,GO:0003002,GO:0003006,GO:0003674,GO:0003676,GO:0003677,GO:0003700,GO:0005488,GO:0005515,GO:0005575,GO:0005622,GO:0005623,GO:0005634,GO:0006355,GO:0007275,GO:0007389,GO:0008150,GO:0009719,GO:0009725,GO:0009733,GO:0009790,GO:0009791,GO:0009793,GO:0009798,GO:0009880,GO:0009888,GO:0009889,GO:0009908,GO:0009942,GO:0010033,GO:0010051,GO:0010154,GO:0010305,GO:0010468,GO:…	Auxin response factors (ARFs) are transcriptional factors that bind specifically to the DNA sequence 5'-TGTCTC-3' found in the auxin-responsive promoter elements (AuxREs)
PAxG05Gg0040600	-	GO:0001067,GO:0003674,GO:0003676,GO:0003677,GO:0003700,GO:0005488,GO:0006355,GO:0008150,GO:0009719,GO:0009725,GO:0009733,GO:0009889,GO:0010033,GO:0010468,GO:0010556,GO:0019219,GO:0019222,GO:0031323,GO:0031326,GO:0042221,GO:0044212,GO:0050789,GO:0050794,GO:0050896,GO:0051171,GO:0051252,GO:0060255,GO:0065007,GO:0080090,GO:0097159,GO:0140110,GO:1901363,GO:1903506,GO:2000112,GO:2001141	Aux IAA proteins are short-lived transcriptional factors that function as repressors of early auxin response genes at low auxin concentrations
PAxG05Gg0040700	-	GO:0002376,GO:0003674,GO:0003824,GO:0004518,GO:0004540,GO:0005488,GO:0006139,GO:0006725,GO:0006807,GO:0006950,GO:0006952,GO:0006955,GO:0006970,GO:0008061,GO:0008144,GO:0008150,GO:0008152,GO:0009605,GO:0009607,GO:0009615,GO:0009620,GO:0009627,GO:0009628,GO:0009651,GO:0009719,GO:0009723,GO:0009725,GO:0009814,GO:0009817,GO:0009987,GO:0010033,GO:0016070,GO:0016787,GO:0016788,GO:0034641,GO:0042221,GO:…	hel,pr-4,pr4
PAxG05Gg0065000	MIPS	GO:0000003,GO:0000302,GO:0002252,GO:0002376,GO:0003006,GO:0003674,GO:0003824,GO:0004512,GO:0005575,GO:0005622,GO:0005623,GO:0005634,GO:0005737,GO:0005975,GO:0006020,GO:0006021,GO:0006066,GO:0006575,GO:0006629,GO:0006644,GO:0006650,GO:0006658,GO:0006659,GO:0006793,GO:0006796,GO:0006807,GO:0006950,GO:0006952,GO:0006979,GO:0007154,GO:0007275,GO:0008150,GO:0008152,GO:0008610,GO:0008654,GO:0009058,GO:…	Inositol-3-phosphate
PAxG05Gg0089300	-	GO:0000003,GO:0003006,GO:0003674,GO:0003700,GO:0005575,GO:0005622,GO:0005623,GO:0005634,GO:0006355,GO:0007154,GO:0007165,GO:0007275,GO:0008150,GO:0009653,GO:0009719,GO:0009725,GO:0009733,GO:0009734,GO:0009755,GO:0009790,GO:0009791,GO:0009793,GO:0009888,GO:0009889,GO:0009933,GO:0009987,GO:0010014,GO:0010016,GO:0010033,GO:0010072,GO:0010154,GO:0010468,GO:0010556,GO:0019219,GO:0019222,GO:0022414,GO:…	NAC domain-containing protein 21
PAxG05Gg0129500	-	GO:0000981,GO:0000988,GO:0000989,GO:0001067,GO:0001076,GO:0001101,GO:0001134,GO:0001135,GO:0003674,GO:0003676,GO:0003677,GO:0003700,GO:0005488,GO:0005575,GO:0005622,GO:0005623,GO:0005634,GO:0006082,GO:0006355,GO:0006357,GO:0006790,GO:0006807,GO:0006950,GO:0006952,GO:0006970,GO:0007275,GO:0008150,GO:0008152,GO:0009414,GO:0009415,GO:0009605,GO:0009607,GO:0009617,GO:0009620,GO:0009628,GO:0009651,GO:…	transcription factor
PAxG05Gg0132800	-	GO:0000902,GO:0003674,GO:0003824,GO:0006464,GO:0006473,GO:0006807,GO:0007154,GO:0007165,GO:0007275,GO:0008080,GO:0008150,GO:0008152,GO:0009314,GO:0009416,GO:0009628,GO:0009639,GO:0009640,GO:0009653,GO:0009719,GO:0009723,GO:0009725,GO:0009733,GO:0009734,GO:0009755,GO:0009791,GO:0009826,GO:0009987,GO:0010033,GO:0016043,GO:0016049,GO:0016407,GO:0016410,GO:0016740,GO:0016746,GO:0016747,GO:0019538,GO:…	N-acetyltransferase HLS1
PAxG05Gg0150200	-	GO:0000981,GO:0000988,GO:0000989,GO:0001067,GO:0001076,GO:0001101,GO:0001134,GO:0001135,GO:0003674,GO:0003676,GO:0003677,GO:0003700,GO:0005488,GO:0005575,GO:0005622,GO:0005623,GO:0005634,GO:0005737,GO:0006355,GO:0006357,GO:0008150,GO:0009719,GO:0009725,GO:0009733,GO:0009737,GO:0009751,GO:0009889,GO:0009987,GO:0010033,GO:0010468,GO:0010556,GO:0014070,GO:0019219,GO:0019222,GO:0030154,GO:0031323,GO:…	SANT SWI3, ADA2, N-CoR and TFIIIB'' DNA-binding domains
PAxG05Gg0151600	-	GO:0003002,GO:0006950,GO:0006970,GO:0007154,GO:0007165,GO:0007275,GO:0007389,GO:0008150,GO:0009628,GO:0009719,GO:0009725,GO:0009733,GO:0009734,GO:0009741,GO:0009742,GO:0009755,GO:0009987,GO:0010033,GO:0010051,GO:0010305,GO:0014070,GO:0023052,GO:0032501,GO:0032502,GO:0032870,GO:0033993,GO:0042221,GO:0043401,GO:0048545,GO:0048856,GO:0050789,GO:0050794,GO:0050896,GO:0051716,GO:0065007,GO:0070887,GO:…	TPR repeat-containing thioredoxin
PAxG05Gg0160400	-	GO:0005575,GO:0005622,GO:0005623,GO:0005737,GO:0005886,GO:0005887,GO:0005938,GO:0007154,GO:0007165,GO:0008150,GO:0009719,GO:0009725,GO:0009733,GO:0009734,GO:0009755,GO:0009987,GO:0010033,GO:0016020,GO:0016021,GO:0023052,GO:0031224,GO:0031226,GO:0032870,GO:0042221,GO:0044424,GO:0044425,GO:0044444,GO:0044459,GO:0044464,GO:0050789,GO:0050794,GO:0050896,GO:0051716,GO:0065007,GO:0070887,GO:0071310,GO:…	WAT1-related protein
PAxG05Gg0170200	-	GO:0000151,GO:0003674,GO:0003824,GO:0004842,GO:0005575,GO:0005622,GO:0005623,GO:0005634,GO:0006464,GO:0006508,GO:0006511,GO:0006807,GO:0006950,GO:0007275,GO:0008150,GO:0008152,GO:0009056,GO:0009057,GO:0009266,GO:0009408,GO:0009628,GO:0009653,GO:0009719,GO:0009725,GO:0009733,GO:0009791,GO:0009987,GO:0010015,GO:0010033,GO:0010101,GO:0010102,GO:0010286,GO:0010311,GO:0010498,GO:0016567,GO:0016740,GO:…	f-box protein
PAxG05Gg0176100	-	GO:0003674,GO:0005215,GO:0005575,GO:0005622,GO:0005623,GO:0005737,GO:0005886,GO:0005887,GO:0005938,GO:0006810,GO:0007154,GO:0007165,GO:0008150,GO:0009719,GO:0009725,GO:0009733,GO:0009734,GO:0009755,GO:0009987,GO:0010033,GO:0016020,GO:0016021,GO:0022857,GO:0023052,GO:0031224,GO:0031226,GO:0032870,GO:0042221,GO:0044424,GO:0044425,GO:0044444,GO:0044459,GO:0044464,GO:0050789,GO:0050794,GO:0050896,GO:…	WAT1-related protein
PAxG05Gg0183700	-	GO:0003674,GO:0003824,GO:0005575,GO:0005618,GO:0005622,GO:0005623,GO:0005737,GO:0005794,GO:0006950,GO:0008150,GO:0009266,GO:0009408,GO:0009409,GO:0009605,GO:0009612,GO:0009628,GO:0009664,GO:0009719,GO:0009725,GO:0009733,GO:0009741,GO:0009987,GO:0010033,GO:0012505,GO:0014070,GO:0016043,GO:0016740,GO:0016757,GO:0016758,GO:0016762,GO:0030312,GO:0033993,GO:0042221,GO:0043226,GO:0043227,GO:0043229,GO:…	Catalyzes xyloglucan endohydrolysis (XEH) and or endotransglycosylation (XET). Cleaves and religates xyloglucan polymers, an essential constituent of the primary cell wall, and thereby participates in cell wall construction of growing tissues
PAxG05Gg0194000	-	GO:0003002,GO:0007154,GO:0007165,GO:0007275,GO:0007389,GO:0008150,GO:0009719,GO:0009725,GO:0009733,GO:0009734,GO:0009755,GO:0009888,GO:0009987,GO:0010033,GO:0010051,GO:0010087,GO:0010305,GO:0023052,GO:0032501,GO:0032502,GO:0032870,GO:0042221,GO:0048856,GO:0050789,GO:0050794,GO:0050896,GO:0051716,GO:0065007,GO:0070887,GO:0071310,GO:0071365,GO:0071495	Auxin canalisation
PAxG05Gg0198800	-	GO:0008150,GO:0009719,GO:0009725,GO:0009733,GO:0010033,GO:0042221,GO:0050896	Aux IAA proteins are short-lived transcriptional factors that function as repressors of early auxin response genes at low auxin concentrations
PAxG05Gg0205700	-	GO:0000003,GO:0003006,GO:0003674,GO:0003700,GO:0005575,GO:0005622,GO:0005623,GO:0005634,GO:0006355,GO:0007154,GO:0007165,GO:0007275,GO:0008150,GO:0009653,GO:0009719,GO:0009725,GO:0009733,GO:0009734,GO:0009755,GO:0009790,GO:0009791,GO:0009793,GO:0009888,GO:0009889,GO:0009933,GO:0009987,GO:0010014,GO:0010016,GO:0010033,GO:0010072,GO:0010154,GO:0010468,GO:0010556,GO:0019219,GO:0019222,GO:0022414,GO:…	NAC domain-containing protein
PAxG05Gg0210200	MPK1	GO:0000165,GO:0003674,GO:0003824,GO:0004672,GO:0004674,GO:0004707,GO:0005575,GO:0005622,GO:0005623,GO:0005634,GO:0005737,GO:0006464,GO:0006468,GO:0006793,GO:0006796,GO:0006807,GO:0007154,GO:0007165,GO:0008150,GO:0008152,GO:0009719,GO:0009725,GO:0009733,GO:0009734,GO:0009755,GO:0009987,GO:0010033,GO:0010468,GO:0016301,GO:0016310,GO:0016740,GO:0016772,GO:0016773,GO:0019222,GO:0019538,GO:0023014,GO:…	mitogen-activated protein kinase
PAxG05Gg0213000	-	GO:0000325,GO:0000902,GO:0003674,GO:0005215,GO:0005575,GO:0005622,GO:0005623,GO:0005737,GO:0005773,GO:0005774,GO:0005886,GO:0005887,GO:0005938,GO:0006521,GO:0006810,GO:0007154,GO:0007165,GO:0008150,GO:0009653,GO:0009705,GO:0009719,GO:0009725,GO:0009733,GO:0009734,GO:0009755,GO:0009826,GO:0009832,GO:0009834,GO:0009893,GO:0009914,GO:0009966,GO:0009987,GO:0010033,GO:0010315,GO:0010565,GO:0010646,GO:…	WAT1-related protein
PAxG05Gg0216000	MP	GO:0000003,GO:0000578,GO:0001067,GO:0003002,GO:0003006,GO:0003674,GO:0003676,GO:0003677,GO:0003700,GO:0005488,GO:0005515,GO:0005575,GO:0005622,GO:0005623,GO:0005634,GO:0006355,GO:0007275,GO:0007389,GO:0008150,GO:0009719,GO:0009725,GO:0009733,GO:0009790,GO:0009791,GO:0009793,GO:0009798,GO:0009880,GO:0009888,GO:0009889,GO:0009908,GO:0009942,GO:0010033,GO:0010051,GO:0010154,GO:0010305,GO:0010468,GO:…	Auxin response factors (ARFs) are transcriptional factors that bind specifically to the DNA sequence 5'-TGTCTC-3' found in the auxin-responsive promoter elements (AuxREs)
PAxG05Gg0228300	CAT1	GO:0000302,GO:0001101,GO:0003674,GO:0003824,GO:0004096,GO:0004601,GO:0005488,GO:0005575,GO:0005622,GO:0005623,GO:0005634,GO:0005737,GO:0005739,GO:0005777,GO:0006950,GO:0006979,GO:0007275,GO:0008150,GO:0008152,GO:0009056,GO:0009266,GO:0009314,GO:0009409,GO:0009410,GO:0009416,GO:0009514,GO:0009628,GO:0009631,GO:0009636,GO:0009719,GO:0009725,GO:0009733,GO:0009737,GO:0009791,GO:0009845,GO:0009987,GO:…	Occurs in almost all aerobically respiring organisms and serves to protect cells from the toxic effects of hydrogen peroxide
PAxG06Ag0020600	-	GO:0001101,GO:0003674,GO:0003824,GO:0004364,GO:0005575,GO:0005622,GO:0005623,GO:0005737,GO:0006518,GO:0006575,GO:0006749,GO:0006790,GO:0006807,GO:0006950,GO:0008150,GO:0008152,GO:0009056,GO:0009266,GO:0009404,GO:0009407,GO:0009408,GO:0009628,GO:0009636,GO:0009719,GO:0009725,GO:0009733,GO:0009735,GO:0009737,GO:0009739,GO:0009987,GO:0010033,GO:0010035,GO:0010038,GO:0016740,GO:0016765,GO:0019748,GO:…	Belongs to the GST superfamily
PAxG06Ag0026800	-	GO:0005575,GO:0005622,GO:0005623,GO:0005737,GO:0005886,GO:0005887,GO:0005938,GO:0007154,GO:0007165,GO:0008150,GO:0009719,GO:0009725,GO:0009733,GO:0009734,GO:0009755,GO:0009987,GO:0010033,GO:0016020,GO:0016021,GO:0023052,GO:0031224,GO:0031226,GO:0032870,GO:0042221,GO:0044424,GO:0044425,GO:0044444,GO:0044459,GO:0044464,GO:0050789,GO:0050794,GO:0050896,GO:0051716,GO:0065007,GO:0070887,GO:0071310,GO:…	WAT1-related protein
PAxG06Ag0061100	-	GO:0003674,GO:0003700,GO:0006355,GO:0008150,GO:0009314,GO:0009416,GO:0009628,GO:0009639,GO:0009719,GO:0009725,GO:0009733,GO:0009889,GO:0010033,GO:0010114,GO:0010218,GO:0010468,GO:0010556,GO:0019219,GO:0019222,GO:0031323,GO:0031326,GO:0042221,GO:0050789,GO:0050794,GO:0050896,GO:0051171,GO:0051252,GO:0060255,GO:0065007,GO:0080090,GO:0140110,GO:1903506,GO:2000112,GO:2001141	Aux IAA proteins are short-lived transcriptional factors that function as repressors of early auxin response genes at low auxin concentrations
PAxG06Ag0069100	-	GO:0003674,GO:0003676,GO:0003677,GO:0003700,GO:0005488,GO:0005575,GO:0005622,GO:0005623,GO:0005634,GO:0006355,GO:0008150,GO:0009719,GO:0009725,GO:0009733,GO:0009889,GO:0009891,GO:0009893,GO:0010033,GO:0010468,GO:0010556,GO:0010557,GO:0010604,GO:0010628,GO:0019219,GO:0019222,GO:0031323,GO:0031325,GO:0031326,GO:0031328,GO:0042221,GO:0043226,GO:0043227,GO:0043229,GO:0043231,GO:0043565,GO:0044424,GO:…	Pathogenesis-related homeodomain
PAxG06Ag0072000	-	GO:0003674,GO:0003676,GO:0003677,GO:0003700,GO:0005488,GO:0005575,GO:0005622,GO:0005623,GO:0005634,GO:0006355,GO:0007154,GO:0007165,GO:0007275,GO:0008150,GO:0009314,GO:0009416,GO:0009605,GO:0009606,GO:0009628,GO:0009629,GO:0009630,GO:0009637,GO:0009638,GO:0009653,GO:0009719,GO:0009723,GO:0009725,GO:0009733,GO:0009785,GO:0009791,GO:0009889,GO:0009891,GO:0009893,GO:0009987,GO:0010015,GO:0010033,GO:…	Auxin response factors (ARFs) are transcriptional factors that bind specifically to the DNA sequence 5'-TGTCTC-3' found in the auxin-responsive promoter elements (AuxREs)
PAxG06Ag0076600	-	GO:0003333,GO:0003674,GO:0005215,GO:0005342,GO:0005575,GO:0005622,GO:0005623,GO:0005737,GO:0005886,GO:0005887,GO:0005938,GO:0006810,GO:0006811,GO:0006820,GO:0006865,GO:0007154,GO:0007165,GO:0008150,GO:0008509,GO:0008514,GO:0009719,GO:0009725,GO:0009733,GO:0009734,GO:0009755,GO:0009987,GO:0010033,GO:0015075,GO:0015171,GO:0015318,GO:0015711,GO:0015849,GO:0016020,GO:0016021,GO:0022857,GO:0023052,GO:…	WAT1-related protein
PAxG06Ag0096600	-	GO:0000325,GO:0003674,GO:0005215,GO:0005575,GO:0005622,GO:0005623,GO:0005737,GO:0005773,GO:0005774,GO:0006793,GO:0006810,GO:0006811,GO:0006812,GO:0006816,GO:0006873,GO:0006874,GO:0006875,GO:0006882,GO:0007275,GO:0008150,GO:0008152,GO:0008324,GO:0009605,GO:0009607,GO:0009624,GO:0009705,GO:0009719,GO:0009725,GO:0009733,GO:0009987,GO:0010033,GO:0010035,GO:0010038,GO:0015075,GO:0015077,GO:0015078,GO:…	Belongs to the Ca(2 ) cation antiporter (CaCA) (TC 2.A.19) family
PAxG06Ag0098800	-	GO:0001558,GO:0003674,GO:0003676,GO:0003677,GO:0003700,GO:0005488,GO:0005515,GO:0005575,GO:0005622,GO:0005623,GO:0005634,GO:0005730,GO:0005737,GO:0005886,GO:0006355,GO:0007049,GO:0007154,GO:0007165,GO:0008150,GO:0009719,GO:0009725,GO:0009733,GO:0009734,GO:0009735,GO:0009755,GO:0009889,GO:0009890,GO:0009892,GO:0009987,GO:0010033,GO:0010468,GO:0010556,GO:0010558,GO:0010605,GO:0010629,GO:0010941,GO:…	Proliferation-associated protein
PAxG06Ag0127900	-	GO:0000003,GO:0000988,GO:0000989,GO:0001076,GO:0001101,GO:0001190,GO:0003006,GO:0003674,GO:0003676,GO:0003677,GO:0003700,GO:0005488,GO:0005575,GO:0005622,GO:0005623,GO:0005634,GO:0006139,GO:0006325,GO:0006351,GO:0006355,GO:0006357,GO:0006366,GO:0006464,GO:0006473,GO:0006475,GO:0006725,GO:0006807,GO:0006950,GO:0006970,GO:0006996,GO:0007275,GO:0007623,GO:0008150,GO:0008152,GO:0009058,GO:0009059,GO:…	SANT SWI3, ADA2, N-CoR and TFIIIB'' DNA-binding domains
PAxG06Ag0132000	-	GO:0003674,GO:0003676,GO:0003677,GO:0003700,GO:0005488,GO:0005515,GO:0005575,GO:0005622,GO:0005623,GO:0005634,GO:0006355,GO:0007275,GO:0008150,GO:0009653,GO:0009719,GO:0009723,GO:0009725,GO:0009733,GO:0009791,GO:0009889,GO:0010015,GO:0010033,GO:0010101,GO:0010102,GO:0010311,GO:0010468,GO:0010556,GO:0019219,GO:0019222,GO:0022622,GO:0031323,GO:0031326,GO:0032501,GO:0032502,GO:0042221,GO:0043226,GO:…	Auxin response factors (ARFs) are transcriptional factors that bind specifically to the DNA sequence 5'-TGTCTC-3' found in the auxin-responsive promoter elements (AuxREs)
PAxG06Ag0134700	-	GO:0000302,GO:0003674,GO:0003824,GO:0004497,GO:0005575,GO:0006950,GO:0006979,GO:0008150,GO:0008152,GO:0009058,GO:0009719,GO:0009723,GO:0009725,GO:0009733,GO:0009987,GO:0010033,GO:0010035,GO:0010038,GO:0010039,GO:0016020,GO:0016491,GO:0016705,GO:0016709,GO:0019748,GO:0032870,GO:0033554,GO:0034599,GO:0034614,GO:0035690,GO:0042221,GO:0042493,GO:0044550,GO:0050896,GO:0051716,GO:0055114,GO:0070887,GO:…	Flavonoid 3'-monooxygenase-like
PAxG06Ag0142100	-	GO:0000003,GO:0000902,GO:0000904,GO:0001558,GO:0003006,GO:0003674,GO:0003824,GO:0004620,GO:0004623,GO:0005575,GO:0005576,GO:0005622,GO:0005623,GO:0005737,GO:0005783,GO:0005794,GO:0005802,GO:0007275,GO:0008150,GO:0009555,GO:0009605,GO:0009606,GO:0009628,GO:0009629,GO:0009630,GO:0009653,GO:0009719,GO:0009725,GO:0009733,GO:0009826,GO:0009846,GO:0009856,GO:0009860,GO:0009932,GO:0009987,GO:0010033,GO:…	phospholipase A2 homolog 1
PAxG06Ag0159600	-	GO:0003002,GO:0003674,GO:0003700,GO:0005575,GO:0005622,GO:0005623,GO:0005634,GO:0006355,GO:0007154,GO:0007165,GO:0007275,GO:0007389,GO:0008150,GO:0009653,GO:0009719,GO:0009725,GO:0009733,GO:0009734,GO:0009755,GO:0009791,GO:0009845,GO:0009889,GO:0009956,GO:0009987,GO:0010015,GO:0010033,GO:0010101,GO:0010102,GO:0010311,GO:0010468,GO:0010556,GO:0019219,GO:0019222,GO:0022622,GO:0023052,GO:0031323,GO:…	AP2-like ethylene-responsive transcription factor
PAxG06Ag0161200	-	GO:0003674,GO:0003824,GO:0005575,GO:0005618,GO:0005622,GO:0005623,GO:0005737,GO:0005794,GO:0005975,GO:0005976,GO:0006073,GO:0006950,GO:0008150,GO:0008152,GO:0009266,GO:0009408,GO:0009409,GO:0009605,GO:0009612,GO:0009628,GO:0009664,GO:0009719,GO:0009725,GO:0009733,GO:0009741,GO:0009987,GO:0010033,GO:0010383,GO:0010410,GO:0010411,GO:0012505,GO:0014070,GO:0016043,GO:0016740,GO:0016757,GO:0016758,GO:…	Catalyzes xyloglucan endohydrolysis (XEH) and or endotransglycosylation (XET). Cleaves and religates xyloglucan polymers, an essential constituent of the primary cell wall, and thereby participates in cell wall construction of growing tissues
PAxG06Ag0161300	-	GO:0003674,GO:0003824,GO:0005575,GO:0005618,GO:0005622,GO:0005623,GO:0005737,GO:0005794,GO:0005975,GO:0005976,GO:0006073,GO:0006950,GO:0008150,GO:0008152,GO:0009266,GO:0009408,GO:0009409,GO:0009605,GO:0009612,GO:0009628,GO:0009664,GO:0009719,GO:0009725,GO:0009733,GO:0009741,GO:0009987,GO:0010033,GO:0010383,GO:0010410,GO:0010411,GO:0012505,GO:0014070,GO:0016043,GO:0016740,GO:0016757,GO:0016758,GO:…	Catalyzes xyloglucan endohydrolysis (XEH) and or endotransglycosylation (XET). Cleaves and religates xyloglucan polymers, an essential constituent of the primary cell wall, and thereby participates in cell wall construction of growing tissues
PAxG06Ag0166000	-	GO:0005575,GO:0005622,GO:0005623,GO:0005737,GO:0005886,GO:0005887,GO:0005938,GO:0007154,GO:0007165,GO:0008150,GO:0009719,GO:0009725,GO:0009733,GO:0009734,GO:0009755,GO:0009987,GO:0010033,GO:0016020,GO:0016021,GO:0023052,GO:0031224,GO:0031226,GO:0032870,GO:0042221,GO:0044424,GO:0044425,GO:0044444,GO:0044459,GO:0044464,GO:0050789,GO:0050794,GO:0050896,GO:0051716,GO:0065007,GO:0070887,GO:0071310,GO:…	Auxin-induced protein 5NG4
PAxG06Ag0166200	-	GO:0005575,GO:0005622,GO:0005623,GO:0005737,GO:0005886,GO:0005887,GO:0005938,GO:0007154,GO:0007165,GO:0008150,GO:0009719,GO:0009725,GO:0009733,GO:0009734,GO:0009755,GO:0009987,GO:0010033,GO:0016020,GO:0016021,GO:0023052,GO:0031224,GO:0031226,GO:0032870,GO:0042221,GO:0044424,GO:0044425,GO:0044444,GO:0044459,GO:0044464,GO:0050789,GO:0050794,GO:0050896,GO:0051716,GO:0065007,GO:0070887,GO:0071310,GO:…	Auxin-induced protein 5NG4
PAxG06Ag0166300	-	GO:0005575,GO:0005622,GO:0005623,GO:0005737,GO:0005886,GO:0005887,GO:0005938,GO:0007154,GO:0007165,GO:0008150,GO:0009719,GO:0009725,GO:0009733,GO:0009734,GO:0009755,GO:0009987,GO:0010033,GO:0016020,GO:0016021,GO:0023052,GO:0031224,GO:0031226,GO:0032870,GO:0042221,GO:0044424,GO:0044425,GO:0044444,GO:0044459,GO:0044464,GO:0050789,GO:0050794,GO:0050896,GO:0051716,GO:0065007,GO:0070887,GO:0071310,GO:…	EamA-like transporter family
PAxG06Ag0211900	-	GO:0005575,GO:0005623,GO:0005886,GO:0006810,GO:0007623,GO:0008150,GO:0009605,GO:0009606,GO:0009628,GO:0009629,GO:0009630,GO:0009719,GO:0009725,GO:0009733,GO:0009914,GO:0009966,GO:0009967,GO:0010033,GO:0010646,GO:0010647,GO:0010817,GO:0010928,GO:0010929,GO:0016020,GO:0023051,GO:0023056,GO:0040008,GO:0042221,GO:0044464,GO:0048511,GO:0048518,GO:0048522,GO:0048580,GO:0048583,GO:0048584,GO:0048638,GO:…	Protein BIG GRAIN 1-like
PAxG06Ag0223500	ELF3	GO:0000003,GO:0000902,GO:0001101,GO:0003006,GO:0003674,GO:0003700,GO:0005575,GO:0005622,GO:0005623,GO:0005634,GO:0006355,GO:0006950,GO:0007154,GO:0007165,GO:0007275,GO:0007602,GO:0007623,GO:0008150,GO:0009266,GO:0009314,GO:0009409,GO:0009416,GO:0009581,GO:0009582,GO:0009583,GO:0009585,GO:0009605,GO:0009628,GO:0009639,GO:0009648,GO:0009653,GO:0009719,GO:0009725,GO:0009733,GO:0009737,GO:0009791,GO:…	Protein EARLY FLOWERING
PAxG06Ag0233800	GLB3	GO:0001666,GO:0003674,GO:0005344,GO:0006810,GO:0006950,GO:0008150,GO:0009628,GO:0009719,GO:0009725,GO:0009733,GO:0010033,GO:0015669,GO:0015671,GO:0015893,GO:0036293,GO:0042221,GO:0042493,GO:0050896,GO:0051179,GO:0051234,GO:0070482,GO:0140104	Group 2 truncated hemoglobin
PAxG06Ag0243400	-	GO:0003674,GO:0003824,GO:0004672,GO:0004674,GO:0005575,GO:0005623,GO:0005886,GO:0006464,GO:0006468,GO:0006793,GO:0006796,GO:0006807,GO:0008150,GO:0008152,GO:0009987,GO:0016020,GO:0016301,GO:0016310,GO:0016740,GO:0016772,GO:0016773,GO:0019538,GO:0036211,GO:0043170,GO:0043412,GO:0044237,GO:0044238,GO:0044260,GO:0044267,GO:0044464,GO:0071704,GO:0071944,GO:0140096,GO:1901564	Di-glucose binding within endoplasmic reticulum
PAxG06Ag0246300	-	GO:0000003,GO:0001101,GO:0003002,GO:0003006,GO:0003674,GO:0005488,GO:0005515,GO:0005575,GO:0005622,GO:0005623,GO:0005634,GO:0005737,GO:0005829,GO:0006355,GO:0007154,GO:0007165,GO:0007275,GO:0007389,GO:0008150,GO:0009653,GO:0009719,GO:0009725,GO:0009733,GO:0009753,GO:0009755,GO:0009790,GO:0009791,GO:0009793,GO:0009867,GO:0009888,GO:0009889,GO:0009890,GO:0009892,GO:0009933,GO:0009987,GO:0010014,GO:…	Topless-related protein
PAxG06Gg0022500	-	GO:0001101,GO:0003674,GO:0003824,GO:0004364,GO:0005575,GO:0005622,GO:0005623,GO:0005737,GO:0006518,GO:0006575,GO:0006749,GO:0006790,GO:0006807,GO:0006950,GO:0008150,GO:0008152,GO:0009056,GO:0009266,GO:0009404,GO:0009407,GO:0009408,GO:0009628,GO:0009636,GO:0009719,GO:0009725,GO:0009733,GO:0009735,GO:0009737,GO:0009739,GO:0009987,GO:0010033,GO:0010035,GO:0010038,GO:0016740,GO:0016765,GO:0019748,GO:…	Belongs to the GST superfamily
PAxG06Gg0028300	-	GO:0005575,GO:0005622,GO:0005623,GO:0005737,GO:0005886,GO:0005887,GO:0005938,GO:0007154,GO:0007165,GO:0008150,GO:0009719,GO:0009725,GO:0009733,GO:0009734,GO:0009755,GO:0009987,GO:0010033,GO:0016020,GO:0016021,GO:0023052,GO:0031224,GO:0031226,GO:0032870,GO:0042221,GO:0044424,GO:0044425,GO:0044444,GO:0044459,GO:0044464,GO:0050789,GO:0050794,GO:0050896,GO:0051716,GO:0065007,GO:0070887,GO:0071310,GO:…	WAT1-related protein
PAxG06Gg0060400	-	GO:0003674,GO:0003700,GO:0006355,GO:0008150,GO:0009314,GO:0009416,GO:0009628,GO:0009639,GO:0009719,GO:0009725,GO:0009733,GO:0009889,GO:0010033,GO:0010114,GO:0010218,GO:0010468,GO:0010556,GO:0019219,GO:0019222,GO:0031323,GO:0031326,GO:0042221,GO:0050789,GO:0050794,GO:0050896,GO:0051171,GO:0051252,GO:0060255,GO:0065007,GO:0080090,GO:0140110,GO:1903506,GO:2000112,GO:2001141	Aux IAA proteins are short-lived transcriptional factors that function as repressors of early auxin response genes at low auxin concentrations
PAxG06Gg0068900	-	GO:0003674,GO:0003676,GO:0003677,GO:0003700,GO:0005488,GO:0005575,GO:0005622,GO:0005623,GO:0005634,GO:0006355,GO:0008150,GO:0009719,GO:0009725,GO:0009733,GO:0009889,GO:0009891,GO:0009893,GO:0010033,GO:0010468,GO:0010556,GO:0010557,GO:0010604,GO:0010628,GO:0019219,GO:0019222,GO:0031323,GO:0031325,GO:0031326,GO:0031328,GO:0042221,GO:0043226,GO:0043227,GO:0043229,GO:0043231,GO:0043565,GO:0044424,GO:…	Pathogenesis-related homeodomain
PAxG06Gg0071700	-	GO:0003674,GO:0003676,GO:0003677,GO:0003700,GO:0005488,GO:0005575,GO:0005622,GO:0005623,GO:0005634,GO:0006355,GO:0007154,GO:0007165,GO:0007275,GO:0008150,GO:0009314,GO:0009416,GO:0009605,GO:0009606,GO:0009628,GO:0009629,GO:0009630,GO:0009637,GO:0009638,GO:0009653,GO:0009719,GO:0009723,GO:0009725,GO:0009733,GO:0009785,GO:0009791,GO:0009889,GO:0009891,GO:0009893,GO:0009987,GO:0010015,GO:0010033,GO:…	Auxin response factors (ARFs) are transcriptional factors that bind specifically to the DNA sequence 5'-TGTCTC-3' found in the auxin-responsive promoter elements (AuxREs)
PAxG06Gg0076500	-	GO:0003333,GO:0003674,GO:0005215,GO:0005342,GO:0005575,GO:0005622,GO:0005623,GO:0005737,GO:0005886,GO:0005887,GO:0005938,GO:0006810,GO:0006811,GO:0006820,GO:0006865,GO:0007154,GO:0007165,GO:0008150,GO:0008509,GO:0008514,GO:0009719,GO:0009725,GO:0009733,GO:0009734,GO:0009755,GO:0009987,GO:0010033,GO:0015075,GO:0015171,GO:0015318,GO:0015711,GO:0015849,GO:0016020,GO:0016021,GO:0022857,GO:0023052,GO:…	WAT1-related protein
PAxG06Gg0094900	-	GO:0000325,GO:0003674,GO:0005215,GO:0005575,GO:0005622,GO:0005623,GO:0005737,GO:0005773,GO:0005774,GO:0006793,GO:0006810,GO:0006811,GO:0006812,GO:0006816,GO:0006873,GO:0006874,GO:0006875,GO:0006882,GO:0007275,GO:0008150,GO:0008152,GO:0008324,GO:0009605,GO:0009607,GO:0009624,GO:0009705,GO:0009719,GO:0009725,GO:0009733,GO:0009987,GO:0010033,GO:0010035,GO:0010038,GO:0015075,GO:0015077,GO:0015078,GO:…	Belongs to the Ca(2 ) cation antiporter (CaCA) (TC 2.A.19) family
PAxG06Gg0097100	-	GO:0001558,GO:0003674,GO:0003676,GO:0003677,GO:0003700,GO:0005488,GO:0005515,GO:0005575,GO:0005622,GO:0005623,GO:0005634,GO:0005730,GO:0005737,GO:0005886,GO:0006355,GO:0007049,GO:0007154,GO:0007165,GO:0008150,GO:0009719,GO:0009725,GO:0009733,GO:0009734,GO:0009735,GO:0009755,GO:0009889,GO:0009890,GO:0009892,GO:0009987,GO:0010033,GO:0010468,GO:0010556,GO:0010558,GO:0010605,GO:0010629,GO:0010941,GO:…	Proliferation-associated protein
PAxG06Gg0125300	-	GO:0000003,GO:0000988,GO:0000989,GO:0001076,GO:0001101,GO:0001190,GO:0003006,GO:0003674,GO:0003676,GO:0003677,GO:0003700,GO:0005488,GO:0005575,GO:0005622,GO:0005623,GO:0005634,GO:0006139,GO:0006325,GO:0006351,GO:0006355,GO:0006357,GO:0006366,GO:0006464,GO:0006473,GO:0006475,GO:0006725,GO:0006807,GO:0006950,GO:0006970,GO:0006996,GO:0007275,GO:0007623,GO:0008150,GO:0008152,GO:0009058,GO:0009059,GO:…	SANT SWI3, ADA2, N-CoR and TFIIIB'' DNA-binding domains
PAxG06Gg0133100	-	GO:0000302,GO:0003674,GO:0003824,GO:0004497,GO:0005575,GO:0006950,GO:0006979,GO:0008150,GO:0008152,GO:0009058,GO:0009719,GO:0009723,GO:0009725,GO:0009733,GO:0009987,GO:0010033,GO:0010035,GO:0010038,GO:0010039,GO:0016020,GO:0016491,GO:0016705,GO:0016709,GO:0019748,GO:0032870,GO:0033554,GO:0034599,GO:0034614,GO:0035690,GO:0042221,GO:0042493,GO:0044550,GO:0050896,GO:0051716,GO:0055114,GO:0070887,GO:…	Flavonoid 3'-monooxygenase-like
PAxG06Gg0140500	-	GO:0000003,GO:0000902,GO:0000904,GO:0001558,GO:0003006,GO:0003674,GO:0003824,GO:0004620,GO:0004623,GO:0005575,GO:0005576,GO:0005622,GO:0005623,GO:0005737,GO:0005783,GO:0005794,GO:0005802,GO:0007275,GO:0008150,GO:0009555,GO:0009605,GO:0009606,GO:0009628,GO:0009629,GO:0009630,GO:0009653,GO:0009719,GO:0009725,GO:0009733,GO:0009826,GO:0009846,GO:0009856,GO:0009860,GO:0009932,GO:0009987,GO:0010033,GO:…	phospholipase A2 homolog 1
PAxG06Gg0157600	-	GO:0003002,GO:0003674,GO:0003700,GO:0005575,GO:0005622,GO:0005623,GO:0005634,GO:0006355,GO:0007154,GO:0007165,GO:0007275,GO:0007389,GO:0008150,GO:0009653,GO:0009719,GO:0009725,GO:0009733,GO:0009734,GO:0009755,GO:0009791,GO:0009845,GO:0009889,GO:0009956,GO:0009987,GO:0010015,GO:0010033,GO:0010101,GO:0010102,GO:0010311,GO:0010468,GO:0010556,GO:0019219,GO:0019222,GO:0022622,GO:0023052,GO:0031323,GO:…	AP2-like ethylene-responsive transcription factor
PAxG06Gg0159400	-	GO:0003674,GO:0003824,GO:0005575,GO:0005618,GO:0005622,GO:0005623,GO:0005737,GO:0005794,GO:0005975,GO:0005976,GO:0006073,GO:0006950,GO:0008150,GO:0008152,GO:0009266,GO:0009408,GO:0009409,GO:0009605,GO:0009612,GO:0009628,GO:0009664,GO:0009719,GO:0009725,GO:0009733,GO:0009741,GO:0009987,GO:0010033,GO:0010383,GO:0010410,GO:0010411,GO:0012505,GO:0014070,GO:0016043,GO:0016740,GO:0016757,GO:0016758,GO:…	Catalyzes xyloglucan endohydrolysis (XEH) and or endotransglycosylation (XET). Cleaves and religates xyloglucan polymers, an essential constituent of the primary cell wall, and thereby participates in cell wall construction of growing tissues
PAxG06Gg0159500	-	GO:0003674,GO:0003824,GO:0005575,GO:0005618,GO:0005622,GO:0005623,GO:0005737,GO:0005794,GO:0005975,GO:0005976,GO:0006073,GO:0006950,GO:0008150,GO:0008152,GO:0009266,GO:0009408,GO:0009409,GO:0009605,GO:0009612,GO:0009628,GO:0009664,GO:0009719,GO:0009725,GO:0009733,GO:0009741,GO:0009987,GO:0010033,GO:0010383,GO:0010410,GO:0010411,GO:0012505,GO:0014070,GO:0016043,GO:0016740,GO:0016757,GO:0016758,GO:…	Catalyzes xyloglucan endohydrolysis (XEH) and or endotransglycosylation (XET). Cleaves and religates xyloglucan polymers, an essential constituent of the primary cell wall, and thereby participates in cell wall construction of growing tissues
PAxG06Gg0164300	-	GO:0005575,GO:0005622,GO:0005623,GO:0005737,GO:0005886,GO:0005887,GO:0005938,GO:0007154,GO:0007165,GO:0008150,GO:0009719,GO:0009725,GO:0009733,GO:0009734,GO:0009755,GO:0009987,GO:0010033,GO:0016020,GO:0016021,GO:0023052,GO:0031224,GO:0031226,GO:0032870,GO:0042221,GO:0044424,GO:0044425,GO:0044444,GO:0044459,GO:0044464,GO:0050789,GO:0050794,GO:0050896,GO:0051716,GO:0065007,GO:0070887,GO:0071310,GO:…	Auxin-induced protein 5NG4
PAxG06Gg0164400	-	GO:0005575,GO:0005622,GO:0005623,GO:0005737,GO:0005886,GO:0005887,GO:0005938,GO:0007154,GO:0007165,GO:0008150,GO:0009719,GO:0009725,GO:0009733,GO:0009734,GO:0009755,GO:0009987,GO:0010033,GO:0016020,GO:0016021,GO:0023052,GO:0031224,GO:0031226,GO:0032870,GO:0042221,GO:0044424,GO:0044425,GO:0044444,GO:0044459,GO:0044464,GO:0050789,GO:0050794,GO:0050896,GO:0051716,GO:0065007,GO:0070887,GO:0071310,GO:…	Auxin-induced protein 5NG4
PAxG06Gg0164500	-	GO:0005575,GO:0005622,GO:0005623,GO:0005737,GO:0005886,GO:0005887,GO:0005938,GO:0007154,GO:0007165,GO:0008150,GO:0009719,GO:0009725,GO:0009733,GO:0009734,GO:0009755,GO:0009987,GO:0010033,GO:0016020,GO:0016021,GO:0023052,GO:0031224,GO:0031226,GO:0032870,GO:0042221,GO:0044424,GO:0044425,GO:0044444,GO:0044459,GO:0044464,GO:0050789,GO:0050794,GO:0050896,GO:0051716,GO:0065007,GO:0070887,GO:0071310,GO:…	EamA-like transporter family
PAxG06Gg0217600	ELF3	GO:0000003,GO:0000902,GO:0001101,GO:0003006,GO:0003674,GO:0003700,GO:0005575,GO:0005622,GO:0005623,GO:0005634,GO:0006355,GO:0006950,GO:0007154,GO:0007165,GO:0007275,GO:0007602,GO:0007623,GO:0008150,GO:0009266,GO:0009314,GO:0009409,GO:0009416,GO:0009581,GO:0009582,GO:0009583,GO:0009585,GO:0009605,GO:0009628,GO:0009639,GO:0009648,GO:0009653,GO:0009719,GO:0009725,GO:0009733,GO:0009737,GO:0009791,GO:…	Protein EARLY FLOWERING
PAxG06Gg0227900	GLB3	GO:0001666,GO:0003674,GO:0005344,GO:0006810,GO:0006950,GO:0008150,GO:0009628,GO:0009719,GO:0009725,GO:0009733,GO:0010033,GO:0015669,GO:0015671,GO:0015893,GO:0036293,GO:0042221,GO:0042493,GO:0050896,GO:0051179,GO:0051234,GO:0070482,GO:0140104	Group 2 truncated hemoglobin
PAxG06Gg0237800	-	GO:0003674,GO:0003700,GO:0006355,GO:0008150,GO:0009314,GO:0009416,GO:0009628,GO:0009639,GO:0009719,GO:0009725,GO:0009733,GO:0009889,GO:0010033,GO:0010114,GO:0010218,GO:0010468,GO:0010556,GO:0019219,GO:0019222,GO:0031323,GO:0031326,GO:0042221,GO:0050789,GO:0050794,GO:0050896,GO:0051171,GO:0051252,GO:0060255,GO:0065007,GO:0080090,GO:0140110,GO:1903506,GO:2000112,GO:2001141	Aux IAA proteins are short-lived transcriptional factors that function as repressors of early auxin response genes at low auxin concentrations
PAxG06Gg0240200	-	GO:0000003,GO:0001101,GO:0003002,GO:0003006,GO:0003674,GO:0005488,GO:0005515,GO:0005575,GO:0005622,GO:0005623,GO:0005634,GO:0005737,GO:0005829,GO:0006355,GO:0007154,GO:0007165,GO:0007275,GO:0007389,GO:0008150,GO:0009653,GO:0009719,GO:0009725,GO:0009733,GO:0009753,GO:0009755,GO:0009790,GO:0009791,GO:0009793,GO:0009867,GO:0009888,GO:0009889,GO:0009890,GO:0009892,GO:0009933,GO:0009987,GO:0010014,GO:…	Topless-related protein
PAxG07Ag0011500	-	GO:0003002,GO:0003674,GO:0003700,GO:0006355,GO:0007154,GO:0007165,GO:0007275,GO:0007389,GO:0008150,GO:0009653,GO:0009719,GO:0009725,GO:0009733,GO:0009734,GO:0009755,GO:0009791,GO:0009888,GO:0009889,GO:0009956,GO:0009987,GO:0010015,GO:0010033,GO:0010073,GO:0010074,GO:0010101,GO:0010102,GO:0010311,GO:0010468,GO:0010492,GO:0010556,GO:0019219,GO:0019222,GO:0019827,GO:0022622,GO:0023052,GO:0031323,GO:…	AP2-like ethylene-responsive transcription factor
PAxG07Ag0027800	-	GO:0003674,GO:0003676,GO:0003677,GO:0003700,GO:0005488,GO:0006355,GO:0007275,GO:0008150,GO:0009719,GO:0009725,GO:0009733,GO:0009889,GO:0010033,GO:0010468,GO:0010556,GO:0019219,GO:0019222,GO:0022622,GO:0031323,GO:0031326,GO:0032501,GO:0032502,GO:0042221,GO:0048364,GO:0048731,GO:0048856,GO:0050789,GO:0050794,GO:0050896,GO:0051171,GO:0051252,GO:0060255,GO:0065007,GO:0080090,GO:0097159,GO:0099402,GO:…	homeobox-leucine zipper protein
PAxG07Ag0035300	-	GO:0000976,GO:0001067,GO:0001101,GO:0003674,GO:0003676,GO:0003677,GO:0003690,GO:0003700,GO:0005488,GO:0005575,GO:0005622,GO:0005623,GO:0005634,GO:0006355,GO:0008150,GO:0009719,GO:0009725,GO:0009733,GO:0009751,GO:0009889,GO:0009891,GO:0009893,GO:0009987,GO:0010033,GO:0010468,GO:0010556,GO:0010557,GO:0010604,GO:0010628,GO:0014070,GO:0016043,GO:0019219,GO:0019222,GO:0031323,GO:0031325,GO:0031326,GO:…	ZINC FINGER protein
PAxG07Ag0050100	GH3.4	GO:0003674,GO:0003824,GO:0008150,GO:0009314,GO:0009416,GO:0009628,GO:0009719,GO:0009725,GO:0009733,GO:0010033,GO:0010252,GO:0010279,GO:0016874,GO:0016879,GO:0016881,GO:0042221,GO:0042592,GO:0048878,GO:0050896,GO:0065007,GO:0065008	Indole-3-acetic acid-amido synthetase
PAxG07Ag0054600	-	GO:0000902,GO:0003674,GO:0003824,GO:0006464,GO:0006473,GO:0006807,GO:0007154,GO:0007165,GO:0007275,GO:0008080,GO:0008150,GO:0008152,GO:0009314,GO:0009416,GO:0009628,GO:0009639,GO:0009640,GO:0009653,GO:0009719,GO:0009723,GO:0009725,GO:0009733,GO:0009734,GO:0009755,GO:0009791,GO:0009826,GO:0009987,GO:0010033,GO:0016043,GO:0016049,GO:0016407,GO:0016410,GO:0016740,GO:0016746,GO:0016747,GO:0019538,GO:…	N-acetyltransferase HLS1
PAxG07Ag0055300	-	GO:0000151,GO:0000302,GO:0001101,GO:0003674,GO:0005488,GO:0005515,GO:0005516,GO:0005575,GO:0005622,GO:0005623,GO:0005737,GO:0005773,GO:0005774,GO:0006355,GO:0006508,GO:0006511,GO:0006807,GO:0006950,GO:0006970,GO:0006979,GO:0008150,GO:0008152,GO:0009056,GO:0009057,GO:0009266,GO:0009409,GO:0009611,GO:0009628,GO:0009636,GO:0009651,GO:0009719,GO:0009725,GO:0009733,GO:0009739,GO:0009751,GO:0009753,GO:…	BTB POZ and TAZ domain-containing protein
PAxG07Ag0066700	-	GO:0000003,GO:0003006,GO:0003674,GO:0003700,GO:0005575,GO:0005622,GO:0005623,GO:0005634,GO:0006355,GO:0007154,GO:0007165,GO:0007275,GO:0008150,GO:0009653,GO:0009719,GO:0009725,GO:0009733,GO:0009734,GO:0009755,GO:0009790,GO:0009791,GO:0009793,GO:0009888,GO:0009889,GO:0009933,GO:0009987,GO:0010014,GO:0010016,GO:0010033,GO:0010072,GO:0010154,GO:0010468,GO:0010556,GO:0019219,GO:0019222,GO:0022414,GO:…	NAC domain-containing protein 21
PAxG07Ag0086000	-	GO:0005575,GO:0005622,GO:0005623,GO:0005737,GO:0005783,GO:0005789,GO:0008150,GO:0008152,GO:0009058,GO:0009719,GO:0009725,GO:0009733,GO:0010033,GO:0012505,GO:0016020,GO:0019748,GO:0031090,GO:0031984,GO:0042175,GO:0042221,GO:0043226,GO:0043227,GO:0043229,GO:0043231,GO:0044422,GO:0044424,GO:0044425,GO:0044432,GO:0044444,GO:0044446,GO:0044464,GO:0044550,GO:0050896,GO:0098827	Cytochrome p450
PAxG07Ag0089300	MIPS	GO:0000003,GO:0000302,GO:0002252,GO:0002376,GO:0003006,GO:0003674,GO:0003824,GO:0004512,GO:0005575,GO:0005622,GO:0005623,GO:0005634,GO:0005737,GO:0005975,GO:0006020,GO:0006021,GO:0006066,GO:0006575,GO:0006629,GO:0006644,GO:0006650,GO:0006658,GO:0006659,GO:0006793,GO:0006796,GO:0006807,GO:0006950,GO:0006952,GO:0006979,GO:0007154,GO:0007275,GO:0008150,GO:0008152,GO:0008610,GO:0008654,GO:0009058,GO:…	Inositol-3-phosphate
PAxG07Ag0091700	-	GO:0003002,GO:0006950,GO:0006970,GO:0007154,GO:0007165,GO:0007275,GO:0007389,GO:0008150,GO:0009628,GO:0009719,GO:0009725,GO:0009733,GO:0009734,GO:0009741,GO:0009742,GO:0009755,GO:0009987,GO:0010033,GO:0010051,GO:0010305,GO:0014070,GO:0023052,GO:0032501,GO:0032502,GO:0032870,GO:0033993,GO:0042221,GO:0043401,GO:0048545,GO:0048856,GO:0050789,GO:0050794,GO:0050896,GO:0051716,GO:0065007,GO:0070887,GO:…	Inactive TPR repeat-containing thioredoxin
PAxG07Ag0130800	-	GO:0000981,GO:0000988,GO:0000989,GO:0001067,GO:0001076,GO:0001101,GO:0001134,GO:0001135,GO:0003674,GO:0003676,GO:0003677,GO:0003700,GO:0005488,GO:0005575,GO:0005622,GO:0005623,GO:0005634,GO:0006355,GO:0006357,GO:0006950,GO:0006952,GO:0006970,GO:0008150,GO:0009414,GO:0009415,GO:0009605,GO:0009607,GO:0009617,GO:0009620,GO:0009628,GO:0009651,GO:0009719,GO:0009723,GO:0009725,GO:0009733,GO:0009737,GO:…	SANT SWI3, ADA2, N-CoR and TFIIIB'' DNA-binding domains
PAxG07Ag0141100	ARGOS	GO:0005575,GO:0005622,GO:0005623,GO:0005634,GO:0005737,GO:0005783,GO:0008150,GO:0008284,GO:0009719,GO:0009723,GO:0009725,GO:0009733,GO:0009741,GO:0009825,GO:0009987,GO:0010033,GO:0012505,GO:0014070,GO:0016020,GO:0016049,GO:0032501,GO:0032502,GO:0032870,GO:0033993,GO:0035265,GO:0040007,GO:0040008,GO:0042127,GO:0042221,GO:0043226,GO:0043227,GO:0043229,GO:0043231,GO:0044424,GO:0044444,GO:0044464,GO:…	Protein AUXIN-REGULATED GENE INVOLVED IN ORGAN SIZE-like
PAxG07Gg0010800	-	GO:0003002,GO:0003674,GO:0003700,GO:0006355,GO:0007154,GO:0007165,GO:0007275,GO:0007389,GO:0008150,GO:0009653,GO:0009719,GO:0009725,GO:0009733,GO:0009734,GO:0009755,GO:0009791,GO:0009888,GO:0009889,GO:0009956,GO:0009987,GO:0010015,GO:0010033,GO:0010073,GO:0010074,GO:0010101,GO:0010102,GO:0010311,GO:0010468,GO:0010492,GO:0010556,GO:0019219,GO:0019222,GO:0019827,GO:0022622,GO:0023052,GO:0031323,GO:…	AP2-like ethylene-responsive transcription factor
PAxG07Gg0027700	-	GO:0003674,GO:0003676,GO:0003677,GO:0003700,GO:0005488,GO:0006355,GO:0007275,GO:0008150,GO:0009719,GO:0009725,GO:0009733,GO:0009889,GO:0010033,GO:0010468,GO:0010556,GO:0019219,GO:0019222,GO:0022622,GO:0031323,GO:0031326,GO:0032501,GO:0032502,GO:0042221,GO:0048364,GO:0048731,GO:0048856,GO:0050789,GO:0050794,GO:0050896,GO:0051171,GO:0051252,GO:0060255,GO:0065007,GO:0080090,GO:0097159,GO:0099402,GO:…	homeobox-leucine zipper protein
PAxG07Gg0035400	-	GO:0000976,GO:0001067,GO:0001101,GO:0003674,GO:0003676,GO:0003677,GO:0003690,GO:0003700,GO:0005488,GO:0005575,GO:0005622,GO:0005623,GO:0005634,GO:0006355,GO:0008150,GO:0009719,GO:0009725,GO:0009733,GO:0009751,GO:0009889,GO:0009891,GO:0009893,GO:0009987,GO:0010033,GO:0010468,GO:0010556,GO:0010557,GO:0010604,GO:0010628,GO:0014070,GO:0016043,GO:0019219,GO:0019222,GO:0031323,GO:0031325,GO:0031326,GO:…	ZINC FINGER protein
PAxG07Gg0050200	GH3.4	GO:0003674,GO:0003824,GO:0008150,GO:0009314,GO:0009416,GO:0009628,GO:0009719,GO:0009725,GO:0009733,GO:0010033,GO:0010252,GO:0010279,GO:0016874,GO:0016879,GO:0016881,GO:0042221,GO:0042592,GO:0048878,GO:0050896,GO:0065007,GO:0065008	Indole-3-acetic acid-amido synthetase
PAxG07Gg0055200	-	GO:0000902,GO:0003674,GO:0003824,GO:0006464,GO:0006473,GO:0006807,GO:0007154,GO:0007165,GO:0007275,GO:0008080,GO:0008150,GO:0008152,GO:0009314,GO:0009416,GO:0009628,GO:0009639,GO:0009640,GO:0009653,GO:0009719,GO:0009723,GO:0009725,GO:0009733,GO:0009734,GO:0009755,GO:0009791,GO:0009826,GO:0009987,GO:0010033,GO:0016043,GO:0016049,GO:0016407,GO:0016410,GO:0016740,GO:0016746,GO:0016747,GO:0019538,GO:…	N-acetyltransferase HLS1
PAxG07Gg0068200	-	GO:0000003,GO:0003006,GO:0003674,GO:0003700,GO:0005575,GO:0005622,GO:0005623,GO:0005634,GO:0006355,GO:0007154,GO:0007165,GO:0007275,GO:0008150,GO:0009653,GO:0009719,GO:0009725,GO:0009733,GO:0009734,GO:0009755,GO:0009790,GO:0009791,GO:0009793,GO:0009888,GO:0009889,GO:0009933,GO:0009987,GO:0010014,GO:0010016,GO:0010033,GO:0010072,GO:0010154,GO:0010468,GO:0010556,GO:0019219,GO:0019222,GO:0022414,GO:…	NAC domain-containing protein 21
PAxG07Gg0086500	-	GO:0005575,GO:0005622,GO:0005623,GO:0005737,GO:0005783,GO:0005789,GO:0008150,GO:0008152,GO:0009058,GO:0009719,GO:0009725,GO:0009733,GO:0010033,GO:0012505,GO:0016020,GO:0019748,GO:0031090,GO:0031984,GO:0042175,GO:0042221,GO:0043226,GO:0043227,GO:0043229,GO:0043231,GO:0044422,GO:0044424,GO:0044425,GO:0044432,GO:0044444,GO:0044446,GO:0044464,GO:0044550,GO:0050896,GO:0098827	Cytochrome p450
PAxG07Gg0086800	-	GO:0005575,GO:0005622,GO:0005623,GO:0005737,GO:0005783,GO:0005789,GO:0008150,GO:0008152,GO:0009058,GO:0009719,GO:0009725,GO:0009733,GO:0010033,GO:0012505,GO:0016020,GO:0019748,GO:0031090,GO:0031984,GO:0042175,GO:0042221,GO:0043226,GO:0043227,GO:0043229,GO:0043231,GO:0044422,GO:0044424,GO:0044425,GO:0044432,GO:0044444,GO:0044446,GO:0044464,GO:0044550,GO:0050896,GO:0098827	Cytochrome p450
PAxG07Gg0090000	MIPS	GO:0000003,GO:0000302,GO:0002252,GO:0002376,GO:0003006,GO:0003674,GO:0003824,GO:0004512,GO:0005575,GO:0005622,GO:0005623,GO:0005634,GO:0005737,GO:0005975,GO:0006020,GO:0006021,GO:0006066,GO:0006575,GO:0006629,GO:0006644,GO:0006650,GO:0006658,GO:0006659,GO:0006793,GO:0006796,GO:0006807,GO:0006950,GO:0006952,GO:0006979,GO:0007154,GO:0007275,GO:0008150,GO:0008152,GO:0008610,GO:0008654,GO:0009058,GO:…	Inositol-3-phosphate
PAxG07Gg0092200	-	GO:0003002,GO:0006950,GO:0006970,GO:0007154,GO:0007165,GO:0007275,GO:0007389,GO:0008150,GO:0009628,GO:0009719,GO:0009725,GO:0009733,GO:0009734,GO:0009741,GO:0009742,GO:0009755,GO:0009987,GO:0010033,GO:0010051,GO:0010305,GO:0014070,GO:0023052,GO:0032501,GO:0032502,GO:0032870,GO:0033993,GO:0042221,GO:0043401,GO:0048545,GO:0048856,GO:0050789,GO:0050794,GO:0050896,GO:0051716,GO:0065007,GO:0070887,GO:…	Inactive TPR repeat-containing thioredoxin
PAxG07Gg0138300	ARGOS	GO:0005575,GO:0005622,GO:0005623,GO:0005634,GO:0005737,GO:0005783,GO:0008150,GO:0008284,GO:0009719,GO:0009723,GO:0009725,GO:0009733,GO:0009741,GO:0009825,GO:0009987,GO:0010033,GO:0012505,GO:0014070,GO:0016020,GO:0016049,GO:0032501,GO:0032502,GO:0032870,GO:0033993,GO:0035265,GO:0040007,GO:0040008,GO:0042127,GO:0042221,GO:0043226,GO:0043227,GO:0043229,GO:0043231,GO:0044424,GO:0044444,GO:0044464,GO:…	Protein AUXIN-REGULATED GENE INVOLVED IN ORGAN SIZE-like
PAxG08Ag0027200	-	GO:0003674,GO:0003676,GO:0003700,GO:0003723,GO:0005488,GO:0005575,GO:0005622,GO:0005623,GO:0005634,GO:0006355,GO:0007275,GO:0007389,GO:0008150,GO:0009719,GO:0009725,GO:0009733,GO:0009889,GO:0009987,GO:0010033,GO:0010468,GO:0010556,GO:0019219,GO:0019222,GO:0022622,GO:0031323,GO:0031326,GO:0032501,GO:0032502,GO:0035198,GO:0042221,GO:0043226,GO:0043227,GO:0043229,GO:0043231,GO:0044424,GO:0044464,GO:…	Auxin response factors (ARFs) are transcriptional factors that bind specifically to the DNA sequence 5'-TGTCTC-3' found in the auxin-responsive promoter elements (AuxREs)
PAxG08Ag0036700	-	GO:0003674,GO:0003824,GO:0004842,GO:0006464,GO:0006508,GO:0006511,GO:0006521,GO:0006807,GO:0007275,GO:0008150,GO:0008152,GO:0009056,GO:0009057,GO:0009653,GO:0009719,GO:0009725,GO:0009733,GO:0009791,GO:0009889,GO:0009890,GO:0009892,GO:0009987,GO:0010015,GO:0010033,GO:0010101,GO:0010102,GO:0010311,GO:0010364,GO:0010366,GO:0010565,GO:0010817,GO:0016567,GO:0016740,GO:0019222,GO:0019538,GO:0019787,GO:…	E3 ubiquitin-protein ligase
PAxG08Ag0109300	-	GO:0003674,GO:0005215,GO:0005575,GO:0005622,GO:0005623,GO:0005737,GO:0005783,GO:0005789,GO:0006810,GO:0007275,GO:0008150,GO:0009653,GO:0009719,GO:0009725,GO:0009733,GO:0009791,GO:0009914,GO:0009966,GO:0010015,GO:0010033,GO:0010101,GO:0010102,GO:0010252,GO:0010311,GO:0010315,GO:0010329,GO:0010646,GO:0010817,GO:0010928,GO:0012505,GO:0015562,GO:0016020,GO:0016021,GO:0022622,GO:0022857,GO:0023051,GO:…	Transporter
PAxG08Ag0123300	BRL2	GO:0003002,GO:0003674,GO:0003824,GO:0004672,GO:0004674,GO:0004675,GO:0004888,GO:0006464,GO:0006468,GO:0006793,GO:0006796,GO:0006807,GO:0006810,GO:0007154,GO:0007165,GO:0007166,GO:0007167,GO:0007178,GO:0007275,GO:0007389,GO:0008150,GO:0008152,GO:0009719,GO:0009725,GO:0009733,GO:0009734,GO:0009741,GO:0009742,GO:0009755,GO:0009987,GO:0010033,GO:0010051,GO:0010232,GO:0010233,GO:0010305,GO:0014070,GO:…	Belongs to the protein kinase superfamily. Ser Thr protein kinase family
PAxG08Ag0129900	MYB88	GO:0000003,GO:0000278,GO:0000281,GO:0000910,GO:0000911,GO:0000981,GO:0000988,GO:0000989,GO:0001067,GO:0001076,GO:0001101,GO:0001134,GO:0001135,GO:0003006,GO:0003674,GO:0003676,GO:0003677,GO:0003700,GO:0005488,GO:0005575,GO:0005622,GO:0005623,GO:0005634,GO:0006275,GO:0006355,GO:0006357,GO:0006810,GO:0007049,GO:0007275,GO:0008150,GO:0009553,GO:0009554,GO:0009628,GO:0009629,GO:0009653,GO:0009719,GO:…	SANT SWI3, ADA2, N-CoR and TFIIIB'' DNA-binding domains
PAxG08Ag0142600	-	GO:0001067,GO:0003674,GO:0003676,GO:0003677,GO:0003700,GO:0005488,GO:0005575,GO:0005622,GO:0005623,GO:0005634,GO:0006355,GO:0008150,GO:0009719,GO:0009725,GO:0009733,GO:0009889,GO:0010033,GO:0010468,GO:0010556,GO:0019219,GO:0019222,GO:0031323,GO:0031326,GO:0042221,GO:0043226,GO:0043227,GO:0043229,GO:0043231,GO:0043565,GO:0044212,GO:0044424,GO:0044464,GO:0050789,GO:0050794,GO:0050896,GO:0051171,GO:…	Aux IAA proteins are short-lived transcriptional factors that function as repressors of early auxin response genes at low auxin concentrations
PAxG08Ag0142900	IAA7	GO:0001101,GO:0003674,GO:0003700,GO:0005488,GO:0005515,GO:0005575,GO:0005622,GO:0005623,GO:0005634,GO:0006355,GO:0006950,GO:0007154,GO:0007165,GO:0007275,GO:0008150,GO:0009414,GO:0009415,GO:0009605,GO:0009606,GO:0009611,GO:0009628,GO:0009629,GO:0009630,GO:0009653,GO:0009719,GO:0009725,GO:0009733,GO:0009734,GO:0009753,GO:0009755,GO:0009791,GO:0009889,GO:0009890,GO:0009892,GO:0009987,GO:0010015,GO:…	Aux IAA proteins are short-lived transcriptional factors that function as repressors of early auxin response genes at low auxin concentrations
PAxG08Ag0146400	-	GO:0001101,GO:0003674,GO:0003824,GO:0004165,GO:0005575,GO:0005622,GO:0005623,GO:0005634,GO:0005737,GO:0005777,GO:0005829,GO:0006082,GO:0006629,GO:0006631,GO:0006725,GO:0006807,GO:0007275,GO:0008150,GO:0008152,GO:0009056,GO:0009062,GO:0009628,GO:0009653,GO:0009719,GO:0009725,GO:0009733,GO:0009850,GO:0009888,GO:0009987,GO:0010015,GO:0010033,GO:0010053,GO:0010054,GO:0010243,GO:0010817,GO:0014070,GO:…	enoyl-CoA delta isomerase 2, peroxisomal-like
PAxG08Ag0152900	IAA13	GO:0003002,GO:0003674,GO:0003700,GO:0005575,GO:0005622,GO:0005623,GO:0005634,GO:0006355,GO:0007275,GO:0007389,GO:0008150,GO:0009719,GO:0009725,GO:0009733,GO:0009790,GO:0009880,GO:0009889,GO:0009890,GO:0009892,GO:0010033,GO:0010051,GO:0010468,GO:0010556,GO:0010558,GO:0010605,GO:0010629,GO:0019219,GO:0019222,GO:0022622,GO:0031323,GO:0031324,GO:0031326,GO:0031327,GO:0032501,GO:0032502,GO:0042221,GO:…	Aux IAA proteins are short-lived transcriptional factors that function as repressors of early auxin response genes at low auxin concentrations
PAxG08Gg0026700	-	GO:0003674,GO:0003676,GO:0003700,GO:0003723,GO:0005488,GO:0005575,GO:0005622,GO:0005623,GO:0005634,GO:0006355,GO:0007275,GO:0007389,GO:0008150,GO:0009719,GO:0009725,GO:0009733,GO:0009889,GO:0009987,GO:0010033,GO:0010468,GO:0010556,GO:0019219,GO:0019222,GO:0022622,GO:0031323,GO:0031326,GO:0032501,GO:0032502,GO:0035198,GO:0042221,GO:0043226,GO:0043227,GO:0043229,GO:0043231,GO:0044424,GO:0044464,GO:…	Auxin response factors (ARFs) are transcriptional factors that bind specifically to the DNA sequence 5'-TGTCTC-3' found in the auxin-responsive promoter elements (AuxREs)
PAxG08Gg0038600	-	GO:0000003,GO:0001504,GO:0001505,GO:0003006,GO:0003333,GO:0003674,GO:0005215,GO:0005342,GO:0005575,GO:0005622,GO:0005623,GO:0005737,GO:0005886,GO:0005887,GO:0005938,GO:0006810,GO:0006811,GO:0006812,GO:0006820,GO:0006835,GO:0006836,GO:0006855,GO:0006865,GO:0006868,GO:0007154,GO:0007165,GO:0007275,GO:0008150,GO:0008324,GO:0008509,GO:0008514,GO:0009719,GO:0009725,GO:0009733,GO:0009734,GO:0009755,GO:…	WAT1-related protein
PAxG08Gg0105100	-	GO:0003674,GO:0005215,GO:0005575,GO:0005622,GO:0005623,GO:0005737,GO:0005783,GO:0005789,GO:0006810,GO:0007275,GO:0008150,GO:0009653,GO:0009719,GO:0009725,GO:0009733,GO:0009791,GO:0009914,GO:0009966,GO:0010015,GO:0010033,GO:0010101,GO:0010102,GO:0010252,GO:0010311,GO:0010315,GO:0010329,GO:0010646,GO:0010817,GO:0010928,GO:0012505,GO:0015562,GO:0016020,GO:0016021,GO:0022622,GO:0022857,GO:0023051,GO:…	Transporter
PAxG08Gg0119200	BRL2	GO:0003002,GO:0003674,GO:0003824,GO:0004672,GO:0004674,GO:0004675,GO:0004888,GO:0006464,GO:0006468,GO:0006793,GO:0006796,GO:0006807,GO:0006810,GO:0007154,GO:0007165,GO:0007166,GO:0007167,GO:0007178,GO:0007275,GO:0007389,GO:0008150,GO:0008152,GO:0009719,GO:0009725,GO:0009733,GO:0009734,GO:0009741,GO:0009742,GO:0009755,GO:0009987,GO:0010033,GO:0010051,GO:0010232,GO:0010233,GO:0010305,GO:0014070,GO:…	Belongs to the protein kinase superfamily. Ser Thr protein kinase family
PAxG08Gg0127300	MYB88	GO:0000003,GO:0000278,GO:0000281,GO:0000910,GO:0000911,GO:0000981,GO:0000988,GO:0000989,GO:0001067,GO:0001076,GO:0001101,GO:0001134,GO:0001135,GO:0003006,GO:0003674,GO:0003676,GO:0003677,GO:0003700,GO:0005488,GO:0005575,GO:0005622,GO:0005623,GO:0005634,GO:0006275,GO:0006355,GO:0006357,GO:0006810,GO:0007049,GO:0007275,GO:0008150,GO:0009553,GO:0009554,GO:0009628,GO:0009629,GO:0009653,GO:0009719,GO:…	SANT SWI3, ADA2, N-CoR and TFIIIB'' DNA-binding domains
PAxG08Gg0139600	-	GO:0001067,GO:0003674,GO:0003676,GO:0003677,GO:0003700,GO:0005488,GO:0005575,GO:0005622,GO:0005623,GO:0005634,GO:0006355,GO:0008150,GO:0009719,GO:0009725,GO:0009733,GO:0009889,GO:0010033,GO:0010468,GO:0010556,GO:0019219,GO:0019222,GO:0031323,GO:0031326,GO:0042221,GO:0043226,GO:0043227,GO:0043229,GO:0043231,GO:0043565,GO:0044212,GO:0044424,GO:0044464,GO:0050789,GO:0050794,GO:0050896,GO:0051171,GO:…	Aux IAA proteins are short-lived transcriptional factors that function as repressors of early auxin response genes at low auxin concentrations
PAxG08Gg0139900	IAA7	GO:0001101,GO:0003674,GO:0003700,GO:0005488,GO:0005515,GO:0005575,GO:0005622,GO:0005623,GO:0005634,GO:0006355,GO:0006950,GO:0007154,GO:0007165,GO:0007275,GO:0008150,GO:0009414,GO:0009415,GO:0009605,GO:0009606,GO:0009611,GO:0009628,GO:0009629,GO:0009630,GO:0009653,GO:0009719,GO:0009725,GO:0009733,GO:0009734,GO:0009753,GO:0009755,GO:0009791,GO:0009889,GO:0009890,GO:0009892,GO:0009987,GO:0010015,GO:…	Aux IAA proteins are short-lived transcriptional factors that function as repressors of early auxin response genes at low auxin concentrations
PAxG08Gg0143500	-	GO:0001101,GO:0003674,GO:0003824,GO:0004165,GO:0005575,GO:0005622,GO:0005623,GO:0005634,GO:0005737,GO:0005777,GO:0005829,GO:0006082,GO:0006629,GO:0006631,GO:0006725,GO:0006807,GO:0007275,GO:0008150,GO:0008152,GO:0009056,GO:0009062,GO:0009628,GO:0009653,GO:0009719,GO:0009725,GO:0009733,GO:0009850,GO:0009888,GO:0009987,GO:0010015,GO:0010033,GO:0010053,GO:0010054,GO:0010243,GO:0010817,GO:0014070,GO:…	enoyl-CoA delta isomerase 2, peroxisomal-like
PAxG08Gg0150200	IAA13	GO:0003002,GO:0003674,GO:0003700,GO:0005575,GO:0005622,GO:0005623,GO:0005634,GO:0006355,GO:0007275,GO:0007389,GO:0008150,GO:0009719,GO:0009725,GO:0009733,GO:0009790,GO:0009880,GO:0009889,GO:0009890,GO:0009892,GO:0010033,GO:0010051,GO:0010468,GO:0010556,GO:0010558,GO:0010605,GO:0010629,GO:0019219,GO:0019222,GO:0022622,GO:0031323,GO:0031324,GO:0031326,GO:0031327,GO:0032501,GO:0032502,GO:0042221,GO:…	Aux IAA proteins are short-lived transcriptional factors that function as repressors of early auxin response genes at low auxin concentrations
PAxG09Ag0028100	-	GO:0000160,GO:0000228,GO:0000723,GO:0000781,GO:0000782,GO:0000783,GO:0000784,GO:0001101,GO:0003674,GO:0003676,GO:0003677,GO:0003690,GO:0003691,GO:0005488,GO:0005575,GO:0005622,GO:0005623,GO:0005634,GO:0005635,GO:0005694,GO:0005737,GO:0005886,GO:0006139,GO:0006259,GO:0006725,GO:0006807,GO:0006950,GO:0006970,GO:0006996,GO:0007154,GO:0007165,GO:0008150,GO:0008152,GO:0008301,GO:0009628,GO:0009651,GO:…	Telomere repeat-binding protein
PAxG09Gg0026400	-	GO:0000160,GO:0000228,GO:0000723,GO:0000781,GO:0000782,GO:0000783,GO:0000784,GO:0001101,GO:0003674,GO:0003676,GO:0003677,GO:0003690,GO:0003691,GO:0005488,GO:0005575,GO:0005622,GO:0005623,GO:0005634,GO:0005635,GO:0005694,GO:0005737,GO:0005886,GO:0006139,GO:0006259,GO:0006725,GO:0006807,GO:0006950,GO:0006970,GO:0006996,GO:0007154,GO:0007165,GO:0008150,GO:0008152,GO:0008301,GO:0009628,GO:0009651,GO:…	Telomere repeat-binding protein
PAxG09Gg0046400	-	GO:0000003,GO:0003006,GO:0003674,GO:0003676,GO:0003677,GO:0003700,GO:0003824,GO:0004601,GO:0005488,GO:0005515,GO:0005575,GO:0005622,GO:0005623,GO:0005634,GO:0005737,GO:0006082,GO:0006355,GO:0006629,GO:0006720,GO:0006721,GO:0007275,GO:0008150,GO:0008152,GO:0008300,GO:0009056,GO:0009636,GO:0009685,GO:0009719,GO:0009725,GO:0009733,GO:0009790,GO:0009791,GO:0009793,GO:0009838,GO:0009889,GO:0009890,GO:…	Agamous-like MADS-box protein
PAxG09Gg0082900	-	GO:0008150,GO:0009314,GO:0009416,GO:0009628,GO:0009719,GO:0009725,GO:0009733,GO:0010033,GO:0042221,GO:0050896	Indole-3-acetic acid-amido synthetase
PAxG10Ag0056200	IAA13	GO:0003002,GO:0003674,GO:0003700,GO:0005575,GO:0005622,GO:0005623,GO:0005634,GO:0006355,GO:0007275,GO:0007389,GO:0008150,GO:0009719,GO:0009725,GO:0009733,GO:0009790,GO:0009880,GO:0009889,GO:0009890,GO:0009892,GO:0010033,GO:0010051,GO:0010468,GO:0010556,GO:0010558,GO:0010605,GO:0010629,GO:0019219,GO:0019222,GO:0022622,GO:0031323,GO:0031324,GO:0031326,GO:0031327,GO:0032501,GO:0032502,GO:0042221,GO:…	Aux IAA proteins are short-lived transcriptional factors that function as repressors of early auxin response genes at low auxin concentrations
PAxG10Ag0066800	IAA7	GO:0001101,GO:0003674,GO:0003700,GO:0005488,GO:0005515,GO:0005575,GO:0005622,GO:0005623,GO:0005634,GO:0006355,GO:0006950,GO:0007154,GO:0007165,GO:0007275,GO:0008150,GO:0009414,GO:0009415,GO:0009605,GO:0009606,GO:0009611,GO:0009628,GO:0009629,GO:0009630,GO:0009653,GO:0009719,GO:0009725,GO:0009733,GO:0009734,GO:0009753,GO:0009755,GO:0009791,GO:0009889,GO:0009890,GO:0009892,GO:0009987,GO:0010015,GO:…	Aux IAA proteins are short-lived transcriptional factors that function as repressors of early auxin response genes at low auxin concentrations
PAxG10Ag0066900	-	GO:0001067,GO:0003674,GO:0003676,GO:0003677,GO:0003700,GO:0005488,GO:0005575,GO:0005622,GO:0005623,GO:0005634,GO:0006355,GO:0008150,GO:0009719,GO:0009725,GO:0009733,GO:0009889,GO:0010033,GO:0010468,GO:0010556,GO:0019219,GO:0019222,GO:0031323,GO:0031326,GO:0042221,GO:0043226,GO:0043227,GO:0043229,GO:0043231,GO:0043565,GO:0044212,GO:0044424,GO:0044464,GO:0050789,GO:0050794,GO:0050896,GO:0051171,GO:…	Aux IAA proteins are short-lived transcriptional factors that function as repressors of early auxin response genes at low auxin concentrations
PAxG10Ag0080100	MYB88	GO:0000003,GO:0000278,GO:0000281,GO:0000910,GO:0000911,GO:0000981,GO:0000988,GO:0000989,GO:0001067,GO:0001076,GO:0001101,GO:0001134,GO:0001135,GO:0003006,GO:0003674,GO:0003676,GO:0003677,GO:0003700,GO:0005488,GO:0005575,GO:0005622,GO:0005623,GO:0005634,GO:0006275,GO:0006355,GO:0006357,GO:0006810,GO:0007049,GO:0007275,GO:0008150,GO:0009553,GO:0009554,GO:0009628,GO:0009629,GO:0009653,GO:0009719,GO:…	SANT SWI3, ADA2, N-CoR and TFIIIB'' DNA-binding domains
PAxG10Ag0088400	BRL2	GO:0003002,GO:0003674,GO:0003824,GO:0004672,GO:0004674,GO:0004675,GO:0004888,GO:0006464,GO:0006468,GO:0006793,GO:0006796,GO:0006807,GO:0006810,GO:0007154,GO:0007165,GO:0007166,GO:0007167,GO:0007178,GO:0007275,GO:0007389,GO:0008150,GO:0008152,GO:0009719,GO:0009725,GO:0009733,GO:0009734,GO:0009741,GO:0009742,GO:0009755,GO:0009987,GO:0010033,GO:0010051,GO:0010232,GO:0010233,GO:0010305,GO:0014070,GO:…	Belongs to the protein kinase superfamily. Ser Thr protein kinase family
PAxG10Ag0181500	-	GO:0000003,GO:0001504,GO:0001505,GO:0003006,GO:0003333,GO:0003674,GO:0005215,GO:0005342,GO:0005575,GO:0005622,GO:0005623,GO:0005737,GO:0005886,GO:0005887,GO:0005938,GO:0006810,GO:0006811,GO:0006812,GO:0006820,GO:0006835,GO:0006836,GO:0006855,GO:0006865,GO:0006868,GO:0007154,GO:0007165,GO:0007275,GO:0008150,GO:0008324,GO:0008509,GO:0008514,GO:0009719,GO:0009725,GO:0009733,GO:0009734,GO:0009755,GO:…	WAT1-related protein
PAxG10Ag0186000	CHI	GO:0000325,GO:0003674,GO:0003824,GO:0005575,GO:0005622,GO:0005623,GO:0005634,GO:0005737,GO:0005773,GO:0005774,GO:0005783,GO:0005789,GO:0008150,GO:0008152,GO:0009058,GO:0009314,GO:0009411,GO:0009416,GO:0009628,GO:0009705,GO:0009719,GO:0009725,GO:0009733,GO:0009812,GO:0009813,GO:0010033,GO:0010224,GO:0012505,GO:0016020,GO:0016853,GO:0016872,GO:0019898,GO:0031090,GO:0031312,GO:0031984,GO:0042175,GO:…	Belongs to the chalcone isomerase family
PAxG10Ag0195200	-	GO:0003674,GO:0003676,GO:0003700,GO:0003723,GO:0005488,GO:0005575,GO:0005622,GO:0005623,GO:0005634,GO:0006355,GO:0007275,GO:0007389,GO:0008150,GO:0009719,GO:0009725,GO:0009733,GO:0009889,GO:0009987,GO:0010033,GO:0010468,GO:0010556,GO:0019219,GO:0019222,GO:0022622,GO:0031323,GO:0031326,GO:0032501,GO:0032502,GO:0035198,GO:0042221,GO:0043226,GO:0043227,GO:0043229,GO:0043231,GO:0044424,GO:0044464,GO:…	Auxin response factors (ARFs) are transcriptional factors that bind specifically to the DNA sequence 5'-TGTCTC-3' found in the auxin-responsive promoter elements (AuxREs)
PAxG10Gg0054600	IAA13	GO:0003002,GO:0003674,GO:0003700,GO:0005575,GO:0005622,GO:0005623,GO:0005634,GO:0006355,GO:0007275,GO:0007389,GO:0008150,GO:0009719,GO:0009725,GO:0009733,GO:0009790,GO:0009880,GO:0009889,GO:0009890,GO:0009892,GO:0010033,GO:0010051,GO:0010468,GO:0010556,GO:0010558,GO:0010605,GO:0010629,GO:0019219,GO:0019222,GO:0022622,GO:0031323,GO:0031324,GO:0031326,GO:0031327,GO:0032501,GO:0032502,GO:0042221,GO:…	Aux IAA proteins are short-lived transcriptional factors that function as repressors of early auxin response genes at low auxin concentrations
PAxG10Gg0067000	IAA7	GO:0001101,GO:0003674,GO:0003700,GO:0005488,GO:0005515,GO:0005575,GO:0005622,GO:0005623,GO:0005634,GO:0006355,GO:0006950,GO:0007154,GO:0007165,GO:0007275,GO:0008150,GO:0009414,GO:0009415,GO:0009605,GO:0009606,GO:0009611,GO:0009628,GO:0009629,GO:0009630,GO:0009653,GO:0009719,GO:0009725,GO:0009733,GO:0009734,GO:0009753,GO:0009755,GO:0009791,GO:0009889,GO:0009890,GO:0009892,GO:0009987,GO:0010015,GO:…	Aux IAA proteins are short-lived transcriptional factors that function as repressors of early auxin response genes at low auxin concentrations
PAxG10Gg0067100	-	GO:0001067,GO:0003674,GO:0003676,GO:0003677,GO:0003700,GO:0005488,GO:0005575,GO:0005622,GO:0005623,GO:0005634,GO:0006355,GO:0008150,GO:0009719,GO:0009725,GO:0009733,GO:0009889,GO:0010033,GO:0010468,GO:0010556,GO:0019219,GO:0019222,GO:0031323,GO:0031326,GO:0042221,GO:0043226,GO:0043227,GO:0043229,GO:0043231,GO:0043565,GO:0044212,GO:0044424,GO:0044464,GO:0050789,GO:0050794,GO:0050896,GO:0051171,GO:…	Aux IAA proteins are short-lived transcriptional factors that function as repressors of early auxin response genes at low auxin concentrations
PAxG10Gg0082800	MYB88	GO:0000003,GO:0000278,GO:0000281,GO:0000910,GO:0000911,GO:0000981,GO:0000988,GO:0000989,GO:0001067,GO:0001076,GO:0001101,GO:0001134,GO:0001135,GO:0003006,GO:0003674,GO:0003676,GO:0003677,GO:0003700,GO:0005488,GO:0005575,GO:0005622,GO:0005623,GO:0005634,GO:0006275,GO:0006355,GO:0006357,GO:0006810,GO:0007049,GO:0007275,GO:0008150,GO:0009553,GO:0009554,GO:0009628,GO:0009629,GO:0009653,GO:0009719,GO:…	SANT SWI3, ADA2, N-CoR and TFIIIB'' DNA-binding domains
PAxG10Gg0092100	BRL2	GO:0003002,GO:0003674,GO:0003824,GO:0004672,GO:0004674,GO:0004675,GO:0004888,GO:0006464,GO:0006468,GO:0006793,GO:0006796,GO:0006807,GO:0006810,GO:0007154,GO:0007165,GO:0007166,GO:0007167,GO:0007178,GO:0007275,GO:0007389,GO:0008150,GO:0008152,GO:0009719,GO:0009725,GO:0009733,GO:0009734,GO:0009741,GO:0009742,GO:0009755,GO:0009987,GO:0010033,GO:0010051,GO:0010232,GO:0010233,GO:0010305,GO:0014070,GO:…	Belongs to the protein kinase superfamily. Ser Thr protein kinase family
PAxG10Gg0183700	-	GO:0000003,GO:0001504,GO:0001505,GO:0003006,GO:0003333,GO:0003674,GO:0005215,GO:0005342,GO:0005575,GO:0005622,GO:0005623,GO:0005737,GO:0005886,GO:0005887,GO:0005938,GO:0006810,GO:0006811,GO:0006812,GO:0006820,GO:0006835,GO:0006836,GO:0006855,GO:0006865,GO:0006868,GO:0007154,GO:0007165,GO:0007275,GO:0008150,GO:0008324,GO:0008509,GO:0008514,GO:0009719,GO:0009725,GO:0009733,GO:0009734,GO:0009755,GO:…	WAT1-related protein
PAxG10Gg0188500	CHI	GO:0000325,GO:0003674,GO:0003824,GO:0005575,GO:0005622,GO:0005623,GO:0005634,GO:0005737,GO:0005773,GO:0005774,GO:0005783,GO:0005789,GO:0008150,GO:0008152,GO:0009058,GO:0009314,GO:0009411,GO:0009416,GO:0009628,GO:0009705,GO:0009719,GO:0009725,GO:0009733,GO:0009812,GO:0009813,GO:0010033,GO:0010224,GO:0012505,GO:0016020,GO:0016853,GO:0016872,GO:0019898,GO:0031090,GO:0031312,GO:0031984,GO:0042175,GO:…	Belongs to the chalcone isomerase family
PAxG10Gg0198300	-	GO:0003674,GO:0003676,GO:0003700,GO:0003723,GO:0005488,GO:0005575,GO:0005622,GO:0005623,GO:0005634,GO:0006355,GO:0007275,GO:0007389,GO:0008150,GO:0009719,GO:0009725,GO:0009733,GO:0009889,GO:0009987,GO:0010033,GO:0010468,GO:0010556,GO:0019219,GO:0019222,GO:0022622,GO:0031323,GO:0031326,GO:0032501,GO:0032502,GO:0035198,GO:0042221,GO:0043226,GO:0043227,GO:0043229,GO:0043231,GO:0044424,GO:0044464,GO:…	Auxin response factors (ARFs) are transcriptional factors that bind specifically to the DNA sequence 5'-TGTCTC-3' found in the auxin-responsive promoter elements (AuxREs)
PAxG11Ag0018300	-	GO:0000253,GO:0001101,GO:0001523,GO:0003674,GO:0003824,GO:0004033,GO:0004090,GO:0005102,GO:0005488,GO:0005515,GO:0005575,GO:0005622,GO:0005623,GO:0005634,GO:0005737,GO:0005739,GO:0005777,GO:0005782,GO:0005783,GO:0005789,GO:0005829,GO:0006066,GO:0006082,GO:0006605,GO:0006625,GO:0006629,GO:0006720,GO:0006721,GO:0006725,GO:0006807,GO:0006810,GO:0006886,GO:0006996,GO:0007031,GO:0007275,GO:0008104,GO:…	Dehydrogenase reductase SDR family member
PAxG11Ag0018500	-	GO:0000253,GO:0001101,GO:0001523,GO:0003674,GO:0003824,GO:0004033,GO:0004090,GO:0005102,GO:0005488,GO:0005515,GO:0005575,GO:0005622,GO:0005623,GO:0005634,GO:0005737,GO:0005739,GO:0005777,GO:0005782,GO:0005783,GO:0005789,GO:0005829,GO:0006066,GO:0006082,GO:0006605,GO:0006625,GO:0006629,GO:0006720,GO:0006721,GO:0006725,GO:0006807,GO:0006810,GO:0006886,GO:0006996,GO:0007031,GO:0007275,GO:0008104,GO:…	Dehydrogenase reductase SDR family member
PAxG11Ag0042800	-	GO:0000902,GO:0003674,GO:0003824,GO:0005488,GO:0008150,GO:0009653,GO:0009719,GO:0009725,GO:0009733,GO:0009741,GO:0009826,GO:0009987,GO:0010033,GO:0014070,GO:0016043,GO:0016049,GO:0032501,GO:0032502,GO:0032989,GO:0033993,GO:0035264,GO:0040007,GO:0042221,GO:0048037,GO:0048589,GO:0048856,GO:0048869,GO:0050896,GO:0051536,GO:0051540,GO:0060560,GO:0071840,GO:1901700	Belongs to the Casparian strip membrane proteins (CASP) family
PAxG11Ag0050000	ARF3	GO:0000003,GO:0001708,GO:0003006,GO:0003674,GO:0003676,GO:0003677,GO:0003700,GO:0005488,GO:0005575,GO:0005622,GO:0005623,GO:0005634,GO:0006355,GO:0007275,GO:0008150,GO:0008152,GO:0009719,GO:0009725,GO:0009733,GO:0009791,GO:0009850,GO:0009888,GO:0009889,GO:0009908,GO:0009987,GO:0010022,GO:0010033,GO:0010050,GO:0010073,GO:0010158,GO:0010468,GO:0010556,GO:0010582,GO:0010817,GO:0019219,GO:0019222,GO:…	Auxin response factors (ARFs) are transcriptional factors that bind specifically to the DNA sequence 5'-TGTCTC-3' found in the auxin-responsive promoter elements (AuxREs)
PAxG11Ag0058600	-	GO:0000003,GO:0003006,GO:0003674,GO:0003824,GO:0004672,GO:0005488,GO:0005515,GO:0005516,GO:0006464,GO:0006468,GO:0006793,GO:0006796,GO:0006807,GO:0006950,GO:0006970,GO:0007275,GO:0008150,GO:0008152,GO:0009605,GO:0009607,GO:0009625,GO:0009628,GO:0009719,GO:0009725,GO:0009733,GO:0009790,GO:0009791,GO:0009793,GO:0009987,GO:0010033,GO:0010154,GO:0016301,GO:0016310,GO:0016740,GO:0016772,GO:0016773,GO:…	LRR receptor-like serine threonine-protein kinase
PAxG11Ag0059100	-	GO:0003674,GO:0003824,GO:0004672,GO:0004674,GO:0005488,GO:0005515,GO:0005575,GO:0005623,GO:0005886,GO:0006464,GO:0006468,GO:0006793,GO:0006796,GO:0006807,GO:0007154,GO:0007165,GO:0007275,GO:0008150,GO:0008152,GO:0009593,GO:0009653,GO:0009719,GO:0009720,GO:0009725,GO:0009726,GO:0009729,GO:0009733,GO:0009741,GO:0009742,GO:0009755,GO:0009825,GO:0009888,GO:0009965,GO:0009966,GO:0009968,GO:0009987,GO:…	Belongs to the protein kinase superfamily
PAxG11Ag0089900	TCP3	GO:0000003,GO:0003006,GO:0003674,GO:0003676,GO:0003677,GO:0003700,GO:0005488,GO:0006355,GO:0007275,GO:0008150,GO:0009653,GO:0009719,GO:0009725,GO:0009733,GO:0009790,GO:0009791,GO:0009793,GO:0009889,GO:0009965,GO:0009987,GO:0010016,GO:0010033,GO:0010154,GO:0010468,GO:0010556,GO:0019219,GO:0019222,GO:0022414,GO:0030154,GO:0031323,GO:0031326,GO:0032501,GO:0032502,GO:0040034,GO:0042221,GO:0045962,GO:…	Transcription factor TCP4-like
PAxG11Ag0119500	-	GO:0000902,GO:0003674,GO:0003824,GO:0005575,GO:0005622,GO:0005623,GO:0005737,GO:0006725,GO:0006790,GO:0006807,GO:0007154,GO:0007165,GO:0008150,GO:0008152,GO:0009058,GO:0009314,GO:0009403,GO:0009404,GO:0009416,GO:0009507,GO:0009536,GO:0009628,GO:0009653,GO:0009700,GO:0009719,GO:0009725,GO:0009733,GO:0009734,GO:0009755,GO:0009826,GO:0009889,GO:0009891,GO:0009893,GO:0009987,GO:0010033,GO:0010120,GO:…	Indole-3-acetic acid-amido synthetase
PAxG11Ag0135800	-	GO:0005575,GO:0005622,GO:0005623,GO:0005737,GO:0005886,GO:0005887,GO:0005938,GO:0007154,GO:0007165,GO:0008150,GO:0009719,GO:0009725,GO:0009733,GO:0009734,GO:0009755,GO:0009987,GO:0010033,GO:0016020,GO:0016021,GO:0023052,GO:0031224,GO:0031226,GO:0032870,GO:0042221,GO:0044424,GO:0044425,GO:0044444,GO:0044459,GO:0044464,GO:0050789,GO:0050794,GO:0050896,GO:0051716,GO:0065007,GO:0070887,GO:0071310,GO:…	WAT1-related protein
PAxG11Ag0136300	-	GO:0005575,GO:0005622,GO:0005623,GO:0005737,GO:0005886,GO:0005887,GO:0005938,GO:0007154,GO:0007165,GO:0008150,GO:0009719,GO:0009725,GO:0009733,GO:0009734,GO:0009755,GO:0009987,GO:0010033,GO:0016020,GO:0016021,GO:0023052,GO:0031224,GO:0031226,GO:0032870,GO:0042221,GO:0044424,GO:0044425,GO:0044444,GO:0044459,GO:0044464,GO:0050789,GO:0050794,GO:0050896,GO:0051716,GO:0065007,GO:0070887,GO:0071310,GO:…	WAT1-related protein
PAxG11Gg0013500	-	GO:0000253,GO:0001101,GO:0001523,GO:0003674,GO:0003824,GO:0004033,GO:0004090,GO:0005102,GO:0005488,GO:0005515,GO:0005575,GO:0005622,GO:0005623,GO:0005634,GO:0005737,GO:0005739,GO:0005777,GO:0005782,GO:0005783,GO:0005789,GO:0005829,GO:0006066,GO:0006082,GO:0006605,GO:0006625,GO:0006629,GO:0006720,GO:0006721,GO:0006725,GO:0006807,GO:0006810,GO:0006886,GO:0006996,GO:0007031,GO:0007275,GO:0008104,GO:…	Dehydrogenase reductase SDR family member
PAxG11Gg0057300	-	GO:0003674,GO:0003824,GO:0004672,GO:0004674,GO:0005488,GO:0005515,GO:0005575,GO:0005623,GO:0005886,GO:0006464,GO:0006468,GO:0006793,GO:0006796,GO:0006807,GO:0007154,GO:0007165,GO:0007275,GO:0008150,GO:0008152,GO:0009593,GO:0009653,GO:0009719,GO:0009720,GO:0009725,GO:0009726,GO:0009729,GO:0009733,GO:0009741,GO:0009742,GO:0009755,GO:0009825,GO:0009888,GO:0009965,GO:0009966,GO:0009968,GO:0009987,GO:…	Belongs to the protein kinase superfamily
PAxG11Gg0117600	-	GO:0003674,GO:0005488,GO:0005509,GO:0008150,GO:0009628,GO:0009719,GO:0009725,GO:0009733,GO:0010033,GO:0042221,GO:0043167,GO:0043169,GO:0046872,GO:0050896,GO:0080167	Calcium-binding protein PBP1-like
PAxG11Gg0118700	-	GO:0000902,GO:0003674,GO:0003824,GO:0005575,GO:0005622,GO:0005623,GO:0005737,GO:0006725,GO:0006790,GO:0006807,GO:0007154,GO:0007165,GO:0008150,GO:0008152,GO:0009058,GO:0009314,GO:0009403,GO:0009404,GO:0009416,GO:0009507,GO:0009536,GO:0009628,GO:0009653,GO:0009700,GO:0009719,GO:0009725,GO:0009733,GO:0009734,GO:0009755,GO:0009826,GO:0009889,GO:0009891,GO:0009893,GO:0009987,GO:0010033,GO:0010120,GO:…	Indole-3-acetic acid-amido synthetase
PAxG11Gg0135500	-	GO:0005575,GO:0005622,GO:0005623,GO:0005737,GO:0005886,GO:0005887,GO:0005938,GO:0007154,GO:0007165,GO:0008150,GO:0009719,GO:0009725,GO:0009733,GO:0009734,GO:0009755,GO:0009987,GO:0010033,GO:0016020,GO:0016021,GO:0023052,GO:0031224,GO:0031226,GO:0032870,GO:0042221,GO:0044424,GO:0044425,GO:0044444,GO:0044459,GO:0044464,GO:0050789,GO:0050794,GO:0050896,GO:0051716,GO:0065007,GO:0070887,GO:0071310,GO:…	WAT1-related protein
PAxG11Gg0135900	-	GO:0005575,GO:0005622,GO:0005623,GO:0005737,GO:0005886,GO:0005887,GO:0005938,GO:0007154,GO:0007165,GO:0008150,GO:0009719,GO:0009725,GO:0009733,GO:0009734,GO:0009755,GO:0009987,GO:0010033,GO:0016020,GO:0016021,GO:0023052,GO:0031224,GO:0031226,GO:0032870,GO:0042221,GO:0044424,GO:0044425,GO:0044444,GO:0044459,GO:0044464,GO:0050789,GO:0050794,GO:0050896,GO:0051716,GO:0065007,GO:0070887,GO:0071310,GO:…	WAT1-related protein
PAxG12Ag0037700	PIN1	GO:0000003,GO:0003002,GO:0003006,GO:0003674,GO:0005215,GO:0005575,GO:0005618,GO:0005622,GO:0005623,GO:0005737,GO:0005783,GO:0005886,GO:0005911,GO:0006810,GO:0007154,GO:0007165,GO:0007275,GO:0007389,GO:0008150,GO:0009314,GO:0009416,GO:0009505,GO:0009506,GO:0009605,GO:0009606,GO:0009628,GO:0009629,GO:0009630,GO:0009639,GO:0009640,GO:0009653,GO:0009719,GO:0009725,GO:0009733,GO:0009734,GO:0009755,GO:…	May act as a component of the auxin efflux carrier
PAxG12Ag0082300	-	GO:0000151,GO:0000302,GO:0001101,GO:0003674,GO:0005488,GO:0005515,GO:0005516,GO:0005575,GO:0005622,GO:0005623,GO:0005634,GO:0005737,GO:0006355,GO:0006508,GO:0006511,GO:0006807,GO:0006950,GO:0006970,GO:0006979,GO:0007154,GO:0007165,GO:0007275,GO:0007623,GO:0008150,GO:0008152,GO:0009056,GO:0009057,GO:0009266,GO:0009409,GO:0009553,GO:0009555,GO:0009611,GO:0009628,GO:0009636,GO:0009651,GO:0009719,GO:…	BTB POZ and TAZ domain-containing protein
PAxG12Gg0034800	-	GO:0000981,GO:0000988,GO:0000989,GO:0001067,GO:0001076,GO:0001101,GO:0001134,GO:0001135,GO:0003674,GO:0003676,GO:0003677,GO:0003700,GO:0005488,GO:0005575,GO:0005622,GO:0005623,GO:0005634,GO:0006355,GO:0006357,GO:0006950,GO:0006952,GO:0006970,GO:0008150,GO:0009414,GO:0009415,GO:0009605,GO:0009607,GO:0009617,GO:0009620,GO:0009628,GO:0009651,GO:0009719,GO:0009723,GO:0009725,GO:0009733,GO:0009737,GO:…	SANT SWI3, ADA2, N-CoR and TFIIIB'' DNA-binding domains
PAxG12Gg0043900	PIN1	GO:0000003,GO:0003002,GO:0003006,GO:0003674,GO:0005215,GO:0005575,GO:0005618,GO:0005622,GO:0005623,GO:0005737,GO:0005783,GO:0005886,GO:0005911,GO:0006810,GO:0007154,GO:0007165,GO:0007275,GO:0007389,GO:0008150,GO:0009314,GO:0009416,GO:0009505,GO:0009506,GO:0009605,GO:0009606,GO:0009628,GO:0009629,GO:0009630,GO:0009639,GO:0009640,GO:0009653,GO:0009719,GO:0009725,GO:0009733,GO:0009734,GO:0009755,GO:…	May act as a component of the auxin efflux carrier
PAxG12Gg0086600	-	GO:0000151,GO:0000302,GO:0001101,GO:0003674,GO:0005488,GO:0005515,GO:0005516,GO:0005575,GO:0005622,GO:0005623,GO:0005634,GO:0005737,GO:0006355,GO:0006508,GO:0006511,GO:0006807,GO:0006950,GO:0006970,GO:0006979,GO:0007154,GO:0007165,GO:0007275,GO:0007623,GO:0008150,GO:0008152,GO:0009056,GO:0009057,GO:0009266,GO:0009409,GO:0009553,GO:0009555,GO:0009611,GO:0009628,GO:0009636,GO:0009651,GO:0009719,GO:…	BTB POZ and TAZ domain-containing protein
PAxG13Ag0010400	-	GO:0003674,GO:0003824,GO:0004620,GO:0004630,GO:0005575,GO:0005622,GO:0005623,GO:0005737,GO:0005773,GO:0006629,GO:0006643,GO:0006644,GO:0006664,GO:0006793,GO:0006796,GO:0006950,GO:0006995,GO:0007154,GO:0007275,GO:0008081,GO:0008150,GO:0008152,GO:0008610,GO:0009056,GO:0009058,GO:0009247,GO:0009267,GO:0009395,GO:0009605,GO:0009719,GO:0009725,GO:0009733,GO:0009987,GO:0009991,GO:0010033,GO:0016036,GO:…	phospholipase D
PAxG13Ag0035000	-	GO:0001067,GO:0003674,GO:0003676,GO:0003677,GO:0003700,GO:0005488,GO:0006355,GO:0008150,GO:0009719,GO:0009725,GO:0009733,GO:0009889,GO:0010033,GO:0010468,GO:0010556,GO:0019219,GO:0019222,GO:0031323,GO:0031326,GO:0042221,GO:0044212,GO:0050789,GO:0050794,GO:0050896,GO:0051171,GO:0051252,GO:0060255,GO:0065007,GO:0080090,GO:0097159,GO:0140110,GO:1901363,GO:1903506,GO:2000112,GO:2001141	Aux IAA proteins are short-lived transcriptional factors that function as repressors of early auxin response genes at low auxin concentrations
PAxG13Ag0035200	-	GO:0003674,GO:0003700,GO:0006355,GO:0008150,GO:0009719,GO:0009725,GO:0009733,GO:0009889,GO:0010033,GO:0010468,GO:0010556,GO:0019219,GO:0019222,GO:0031323,GO:0031326,GO:0042221,GO:0050789,GO:0050794,GO:0050896,GO:0051171,GO:0051252,GO:0060255,GO:0065007,GO:0080090,GO:0140110,GO:1903506,GO:2000112,GO:2001141	Aux IAA proteins are short-lived transcriptional factors that function as repressors of early auxin response genes at low auxin concentrations
PAxG13Ag0057700	-	GO:0000003,GO:0000976,GO:0000977,GO:0000978,GO:0000981,GO:0000987,GO:0000988,GO:0000989,GO:0001012,GO:0001067,GO:0001076,GO:0001101,GO:0001134,GO:0001135,GO:0001935,GO:0003006,GO:0003674,GO:0003676,GO:0003677,GO:0003690,GO:0003700,GO:0005488,GO:0005515,GO:0005575,GO:0005622,GO:0005623,GO:0005634,GO:0005737,GO:0005829,GO:0006355,GO:0006357,GO:0006950,GO:0006952,GO:0006970,GO:0007275,GO:0008150,GO:…	transcription factor
PAxG13Ag0062900	F3'H	GO:0003674,GO:0003824,GO:0004497,GO:0005575,GO:0008150,GO:0008152,GO:0009058,GO:0009719,GO:0009725,GO:0009733,GO:0010033,GO:0016020,GO:0016491,GO:0016705,GO:0016709,GO:0019748,GO:0042221,GO:0044550,GO:0050896,GO:0055114	Belongs to the cytochrome P450 family
PAxG13Ag0063000	F3'H	GO:0003674,GO:0003824,GO:0004497,GO:0005575,GO:0008150,GO:0008152,GO:0009058,GO:0009719,GO:0009725,GO:0009733,GO:0010033,GO:0016020,GO:0016491,GO:0016705,GO:0016709,GO:0019748,GO:0042221,GO:0044550,GO:0050896,GO:0055114	Belongs to the cytochrome P450 family
PAxG13Ag0098700	-	GO:0001067,GO:0001101,GO:0003674,GO:0003676,GO:0003677,GO:0003700,GO:0005488,GO:0005515,GO:0005575,GO:0005622,GO:0005623,GO:0005634,GO:0005975,GO:0005976,GO:0006355,GO:0006950,GO:0006952,GO:0008150,GO:0008152,GO:0009605,GO:0009607,GO:0009620,GO:0009719,GO:0009725,GO:0009733,GO:0009735,GO:0009737,GO:0009741,GO:0009888,GO:0009889,GO:0009891,GO:0009893,GO:0009987,GO:0010033,GO:0010087,GO:0010089,GO:…	NAC domain-containing protein
PAxG13Gg0010600	-	GO:0003674,GO:0003824,GO:0004620,GO:0004630,GO:0005575,GO:0005622,GO:0005623,GO:0005737,GO:0005773,GO:0006629,GO:0006643,GO:0006644,GO:0006664,GO:0006793,GO:0006796,GO:0006950,GO:0006995,GO:0007154,GO:0007275,GO:0008081,GO:0008150,GO:0008152,GO:0008610,GO:0009056,GO:0009058,GO:0009247,GO:0009267,GO:0009395,GO:0009605,GO:0009719,GO:0009725,GO:0009733,GO:0009987,GO:0009991,GO:0010033,GO:0016036,GO:…	phospholipase D
PAxG13Gg0033900	-	GO:0001067,GO:0003674,GO:0003676,GO:0003677,GO:0003700,GO:0005488,GO:0006355,GO:0008150,GO:0009719,GO:0009725,GO:0009733,GO:0009889,GO:0010033,GO:0010468,GO:0010556,GO:0019219,GO:0019222,GO:0031323,GO:0031326,GO:0042221,GO:0044212,GO:0050789,GO:0050794,GO:0050896,GO:0051171,GO:0051252,GO:0060255,GO:0065007,GO:0080090,GO:0097159,GO:0140110,GO:1901363,GO:1903506,GO:2000112,GO:2001141	Aux IAA proteins are short-lived transcriptional factors that function as repressors of early auxin response genes at low auxin concentrations
PAxG13Gg0034100	-	GO:0003674,GO:0003700,GO:0006355,GO:0008150,GO:0009719,GO:0009725,GO:0009733,GO:0009889,GO:0010033,GO:0010468,GO:0010556,GO:0019219,GO:0019222,GO:0031323,GO:0031326,GO:0042221,GO:0050789,GO:0050794,GO:0050896,GO:0051171,GO:0051252,GO:0060255,GO:0065007,GO:0080090,GO:0140110,GO:1903506,GO:2000112,GO:2001141	Aux IAA proteins are short-lived transcriptional factors that function as repressors of early auxin response genes at low auxin concentrations
PAxG13Gg0058500	-	GO:0000003,GO:0000976,GO:0000977,GO:0000978,GO:0000981,GO:0000987,GO:0000988,GO:0000989,GO:0001012,GO:0001067,GO:0001076,GO:0001101,GO:0001134,GO:0001135,GO:0001935,GO:0003006,GO:0003674,GO:0003676,GO:0003677,GO:0003690,GO:0003700,GO:0005488,GO:0005515,GO:0005575,GO:0005622,GO:0005623,GO:0005634,GO:0005737,GO:0005829,GO:0006355,GO:0006357,GO:0006950,GO:0006952,GO:0006970,GO:0007275,GO:0008150,GO:…	transcription factor
PAxG13Gg0063500	F3'H	GO:0003674,GO:0003824,GO:0004497,GO:0005575,GO:0008150,GO:0008152,GO:0009058,GO:0009719,GO:0009725,GO:0009733,GO:0010033,GO:0016020,GO:0016491,GO:0016705,GO:0016709,GO:0019748,GO:0042221,GO:0044550,GO:0050896,GO:0055114	Belongs to the cytochrome P450 family
PAxG13Gg0100200	-	GO:0001067,GO:0001101,GO:0003674,GO:0003676,GO:0003677,GO:0003700,GO:0005488,GO:0005515,GO:0005575,GO:0005622,GO:0005623,GO:0005634,GO:0005975,GO:0005976,GO:0006355,GO:0006950,GO:0006952,GO:0008150,GO:0008152,GO:0009605,GO:0009607,GO:0009620,GO:0009719,GO:0009725,GO:0009733,GO:0009735,GO:0009737,GO:0009741,GO:0009888,GO:0009889,GO:0009891,GO:0009893,GO:0009987,GO:0010033,GO:0010087,GO:0010089,GO:…	NAC domain-containing protein
PAxG14Ag0025000	-	GO:0000981,GO:0000988,GO:0000989,GO:0001067,GO:0001076,GO:0001101,GO:0001134,GO:0001135,GO:0003674,GO:0003676,GO:0003677,GO:0003700,GO:0005488,GO:0005575,GO:0005622,GO:0005623,GO:0005634,GO:0006355,GO:0006357,GO:0006950,GO:0006952,GO:0006970,GO:0008150,GO:0009414,GO:0009415,GO:0009605,GO:0009607,GO:0009617,GO:0009620,GO:0009628,GO:0009651,GO:0009719,GO:0009723,GO:0009725,GO:0009733,GO:0009737,GO:…	transcription factor
PAxG14Ag0043300	CCD7	GO:0001763,GO:0003674,GO:0003824,GO:0006629,GO:0006714,GO:0006720,GO:0006721,GO:0007275,GO:0008150,GO:0008152,GO:0008299,GO:0008300,GO:0008610,GO:0009056,GO:0009058,GO:0009653,GO:0009719,GO:0009725,GO:0009733,GO:0009987,GO:0010016,GO:0010033,GO:0010223,GO:0010346,GO:0010436,GO:0010817,GO:0016042,GO:0016106,GO:0016114,GO:0016119,GO:0016121,GO:0016491,GO:0016701,GO:0016702,GO:0018130,GO:0032501,GO:…	Carotenoid cleavage dioxygenase 7
PAxG14Ag0069800	-	GO:0001101,GO:0003674,GO:0003700,GO:0006355,GO:0006950,GO:0006970,GO:0008150,GO:0009628,GO:0009651,GO:0009719,GO:0009723,GO:0009725,GO:0009733,GO:0009737,GO:0009739,GO:0009751,GO:0009753,GO:0009889,GO:0010033,GO:0010035,GO:0010038,GO:0010468,GO:0010556,GO:0014070,GO:0019219,GO:0019222,GO:0031323,GO:0031326,GO:0033993,GO:0042221,GO:0042493,GO:0046677,GO:0046686,GO:0050789,GO:0050794,GO:0050896,GO:…	reveille
PAxG14Ag0074800	-	GO:0008150,GO:0009314,GO:0009416,GO:0009628,GO:0009719,GO:0009725,GO:0009733,GO:0010033,GO:0042221,GO:0050896	Indole-3-acetic acid-amido synthetase
PAxG14Ag0087000	CCA1	GO:0000003,GO:0001067,GO:0001101,GO:0003006,GO:0003674,GO:0003676,GO:0003677,GO:0003700,GO:0005488,GO:0005575,GO:0005622,GO:0005623,GO:0005634,GO:0006355,GO:0006950,GO:0006970,GO:0007275,GO:0007623,GO:0008150,GO:0009266,GO:0009314,GO:0009409,GO:0009416,GO:0009628,GO:0009648,GO:0009651,GO:0009719,GO:0009723,GO:0009725,GO:0009733,GO:0009737,GO:0009739,GO:0009751,GO:0009753,GO:0009791,GO:0009889,GO:…	Protein LHY-like isoform X1
PAxG14Ag0088500	-	GO:0003674,GO:0005215,GO:0005575,GO:0005622,GO:0005623,GO:0005737,GO:0005886,GO:0005887,GO:0005938,GO:0006810,GO:0007154,GO:0007165,GO:0008150,GO:0009719,GO:0009725,GO:0009733,GO:0009734,GO:0009755,GO:0009987,GO:0010033,GO:0016020,GO:0016021,GO:0022857,GO:0023052,GO:0031224,GO:0031226,GO:0032870,GO:0042221,GO:0044424,GO:0044425,GO:0044444,GO:0044459,GO:0044464,GO:0050789,GO:0050794,GO:0050896,GO:…	WAT1-related protein
PAxG14Ag0091300	IAA20	GO:0000003,GO:0003002,GO:0003006,GO:0003674,GO:0003700,GO:0005575,GO:0005622,GO:0005623,GO:0005634,GO:0006355,GO:0007275,GO:0007389,GO:0008150,GO:0009314,GO:0009416,GO:0009605,GO:0009606,GO:0009628,GO:0009629,GO:0009630,GO:0009642,GO:0009646,GO:0009647,GO:0009653,GO:0009719,GO:0009725,GO:0009733,GO:0009790,GO:0009791,GO:0009793,GO:0009889,GO:0009965,GO:0010016,GO:0010033,GO:0010051,GO:0010154,GO:…	Aux IAA proteins are short-lived transcriptional factors that function as repressors of early auxin response genes at low auxin concentrations
PAxG14Ag0099900	MYB12	GO:0000981,GO:0000988,GO:0000989,GO:0001067,GO:0001076,GO:0001134,GO:0001135,GO:0003674,GO:0003676,GO:0003677,GO:0003700,GO:0005488,GO:0005575,GO:0005622,GO:0005623,GO:0005634,GO:0006355,GO:0006357,GO:0006950,GO:0006970,GO:0008150,GO:0008152,GO:0008285,GO:0009058,GO:0009314,GO:0009411,GO:0009416,GO:0009628,GO:0009651,GO:0009719,GO:0009723,GO:0009725,GO:0009733,GO:0009812,GO:0009813,GO:0009889,GO:…	SANT SWI3, ADA2, N-CoR and TFIIIB'' DNA-binding domains
PAxG14Ag0112700	-	GO:0008150,GO:0009314,GO:0009416,GO:0009628,GO:0009719,GO:0009725,GO:0009733,GO:0010033,GO:0042221,GO:0050896	Indole-3-acetic acid-amido synthetase
PAxG14Ag0121400	-	GO:0001101,GO:0005575,GO:0005622,GO:0005623,GO:0005737,GO:0005829,GO:0005840,GO:0005844,GO:0006417,GO:0006446,GO:0008150,GO:0009719,GO:0009725,GO:0009733,GO:0009737,GO:0009743,GO:0009744,GO:0009746,GO:0009749,GO:0009889,GO:0009891,GO:0009893,GO:0010033,GO:0010468,GO:0010556,GO:0010557,GO:0010604,GO:0010608,GO:0010628,GO:0019222,GO:0031323,GO:0031325,GO:0031326,GO:0031328,GO:0032268,GO:0032270,GO:…	component of the eukaryotic translation initiation factor 3 (eIF-3) complex, which is involved in protein synthesis of a specialized repertoire of mRNAs and, together with other initiation factors, stimulates binding of mRNA and methionyl-tRNAi to the 40S ribosome. The eIF-3 complex specifically targets and initiates translation of a subset of mRNAs involved in cell proliferation
PAxG14Ag0144000	-	GO:0003674,GO:0003824,GO:0004175,GO:0004252,GO:0006508,GO:0006807,GO:0007275,GO:0008150,GO:0008152,GO:0008233,GO:0008236,GO:0009653,GO:0009719,GO:0009725,GO:0009733,GO:0009791,GO:0010015,GO:0010033,GO:0010101,GO:0010102,GO:0016787,GO:0017171,GO:0019538,GO:0022622,GO:0032501,GO:0032502,GO:0042221,GO:0043170,GO:0044238,GO:0048364,GO:0048527,GO:0048528,GO:0048731,GO:0048856,GO:0050896,GO:0070011,GO:…	subtilisin-like protease
PAxG14Gg0025700	-	GO:0000981,GO:0000988,GO:0000989,GO:0001067,GO:0001076,GO:0001101,GO:0001134,GO:0001135,GO:0003674,GO:0003676,GO:0003677,GO:0003700,GO:0005488,GO:0005575,GO:0005622,GO:0005623,GO:0005634,GO:0006355,GO:0006357,GO:0006950,GO:0006952,GO:0006970,GO:0008150,GO:0009414,GO:0009415,GO:0009605,GO:0009607,GO:0009617,GO:0009620,GO:0009628,GO:0009651,GO:0009719,GO:0009723,GO:0009725,GO:0009733,GO:0009737,GO:…	transcription factor
PAxG14Gg0031300	-	GO:0003674,GO:0003824,GO:0005575,GO:0005622,GO:0005623,GO:0005634,GO:0006139,GO:0006259,GO:0006304,GO:0006305,GO:0006306,GO:0006725,GO:0006807,GO:0008150,GO:0008152,GO:0008168,GO:0008757,GO:0009007,GO:0009008,GO:0009987,GO:0016740,GO:0016741,GO:0032259,GO:0032775,GO:0034641,GO:0043170,GO:0043226,GO:0043227,GO:0043229,GO:0043231,GO:0043412,GO:0043414,GO:0044237,GO:0044238,GO:0044260,GO:0044424,GO:…	Belongs to the MT-A70-like family
PAxG14Gg0072200	-	GO:0001101,GO:0003674,GO:0003700,GO:0006355,GO:0006950,GO:0006970,GO:0008150,GO:0009628,GO:0009651,GO:0009719,GO:0009723,GO:0009725,GO:0009733,GO:0009737,GO:0009739,GO:0009751,GO:0009753,GO:0009889,GO:0010033,GO:0010035,GO:0010038,GO:0010468,GO:0010556,GO:0014070,GO:0019219,GO:0019222,GO:0031323,GO:0031326,GO:0033993,GO:0042221,GO:0042493,GO:0046677,GO:0046686,GO:0050789,GO:0050794,GO:0050896,GO:…	reveille
PAxG14Gg0089400	CCA1	GO:0000003,GO:0001067,GO:0001101,GO:0003006,GO:0003674,GO:0003676,GO:0003677,GO:0003700,GO:0005488,GO:0005575,GO:0005622,GO:0005623,GO:0005634,GO:0006355,GO:0006950,GO:0006970,GO:0007275,GO:0007623,GO:0008150,GO:0009266,GO:0009314,GO:0009409,GO:0009416,GO:0009628,GO:0009648,GO:0009651,GO:0009719,GO:0009723,GO:0009725,GO:0009733,GO:0009737,GO:0009739,GO:0009751,GO:0009753,GO:0009791,GO:0009889,GO:…	Protein LHY-like isoform X1
PAxG14Gg0093700	IAA20	GO:0000003,GO:0003002,GO:0003006,GO:0003674,GO:0003700,GO:0005575,GO:0005622,GO:0005623,GO:0005634,GO:0006355,GO:0007275,GO:0007389,GO:0008150,GO:0009314,GO:0009416,GO:0009605,GO:0009606,GO:0009628,GO:0009629,GO:0009630,GO:0009642,GO:0009646,GO:0009647,GO:0009653,GO:0009719,GO:0009725,GO:0009733,GO:0009790,GO:0009791,GO:0009793,GO:0009889,GO:0009965,GO:0010016,GO:0010033,GO:0010051,GO:0010154,GO:…	Aux IAA proteins are short-lived transcriptional factors that function as repressors of early auxin response genes at low auxin concentrations
PAxG14Gg0102700	MYB12	GO:0000981,GO:0000988,GO:0000989,GO:0001067,GO:0001076,GO:0001134,GO:0001135,GO:0003674,GO:0003676,GO:0003677,GO:0003700,GO:0005488,GO:0005575,GO:0005622,GO:0005623,GO:0005634,GO:0006355,GO:0006357,GO:0006950,GO:0006970,GO:0008150,GO:0008152,GO:0008285,GO:0009058,GO:0009314,GO:0009411,GO:0009416,GO:0009628,GO:0009651,GO:0009719,GO:0009723,GO:0009725,GO:0009733,GO:0009812,GO:0009813,GO:0009889,GO:…	SANT SWI3, ADA2, N-CoR and TFIIIB'' DNA-binding domains
PAxG14Gg0115800	-	GO:0008150,GO:0009314,GO:0009416,GO:0009628,GO:0009719,GO:0009725,GO:0009733,GO:0010033,GO:0042221,GO:0050896	Indole-3-acetic acid-amido synthetase
PAxG14Gg0124200	-	GO:0001101,GO:0005575,GO:0005622,GO:0005623,GO:0005737,GO:0005829,GO:0005840,GO:0005844,GO:0006417,GO:0006446,GO:0008150,GO:0009719,GO:0009725,GO:0009733,GO:0009737,GO:0009743,GO:0009744,GO:0009746,GO:0009749,GO:0009889,GO:0009891,GO:0009893,GO:0010033,GO:0010468,GO:0010556,GO:0010557,GO:0010604,GO:0010608,GO:0010628,GO:0019222,GO:0031323,GO:0031325,GO:0031326,GO:0031328,GO:0032268,GO:0032270,GO:…	component of the eukaryotic translation initiation factor 3 (eIF-3) complex, which is involved in protein synthesis of a specialized repertoire of mRNAs and, together with other initiation factors, stimulates binding of mRNA and methionyl-tRNAi to the 40S ribosome. The eIF-3 complex specifically targets and initiates translation of a subset of mRNAs involved in cell proliferation
PAxG14Gg0135600	IBR5	GO:0000188,GO:0001101,GO:0001558,GO:0001932,GO:0001933,GO:0003674,GO:0003824,GO:0004721,GO:0005575,GO:0005622,GO:0005623,GO:0005634,GO:0006464,GO:0006469,GO:0006470,GO:0006793,GO:0006796,GO:0006807,GO:0007154,GO:0007165,GO:0008150,GO:0008152,GO:0009719,GO:0009725,GO:0009733,GO:0009737,GO:0009892,GO:0009966,GO:0009968,GO:0009987,GO:0010033,GO:0010563,GO:0010605,GO:0010646,GO:0010648,GO:0016311,GO:…	Protein-tyrosine-phosphatase
PAxG14Gg0146500	-	GO:0003674,GO:0003824,GO:0004175,GO:0004252,GO:0006508,GO:0006807,GO:0007275,GO:0008150,GO:0008152,GO:0008233,GO:0008236,GO:0009653,GO:0009719,GO:0009725,GO:0009733,GO:0009791,GO:0010015,GO:0010033,GO:0010101,GO:0010102,GO:0016787,GO:0017171,GO:0019538,GO:0022622,GO:0032501,GO:0032502,GO:0042221,GO:0043170,GO:0044238,GO:0048364,GO:0048527,GO:0048528,GO:0048731,GO:0048856,GO:0050896,GO:0070011,GO:…	subtilisin-like protease
PAxG15Ag0000200	-	GO:0000003,GO:0003006,GO:0003674,GO:0005215,GO:0005575,GO:0005623,GO:0005886,GO:0006810,GO:0007275,GO:0008150,GO:0008361,GO:0009314,GO:0009411,GO:0009416,GO:0009605,GO:0009606,GO:0009628,GO:0009629,GO:0009630,GO:0009637,GO:0009639,GO:0009640,GO:0009653,GO:0009719,GO:0009725,GO:0009733,GO:0009791,GO:0009908,GO:0009914,GO:0009926,GO:0009958,GO:0009966,GO:0009987,GO:0010033,GO:0010218,GO:0010315,GO:…	ABC transporter B family member
PAxG15Ag0001900	TTG1	GO:0001708,GO:0003674,GO:0003676,GO:0003677,GO:0005488,GO:0005575,GO:0005622,GO:0005623,GO:0005634,GO:0005737,GO:0008150,GO:0008544,GO:0009719,GO:0009723,GO:0009725,GO:0009733,GO:0009888,GO:0009913,GO:0009957,GO:0009987,GO:0010026,GO:0010033,GO:0030154,GO:0030855,GO:0032502,GO:0032879,GO:0032880,GO:0042221,GO:0043226,GO:0043227,GO:0043229,GO:0043231,GO:0044424,GO:0044464,GO:0045165,GO:0048856,GO:…	Protein TRANSPARENT TESTA GLABRA
PAxG15Ag0031300	-	GO:0000981,GO:0000988,GO:0000989,GO:0001067,GO:0001076,GO:0001101,GO:0001134,GO:0001135,GO:0003674,GO:0003676,GO:0003677,GO:0003700,GO:0005488,GO:0005575,GO:0005622,GO:0005623,GO:0005634,GO:0006355,GO:0006357,GO:0006950,GO:0006952,GO:0006970,GO:0008150,GO:0009414,GO:0009415,GO:0009605,GO:0009607,GO:0009617,GO:0009620,GO:0009628,GO:0009651,GO:0009719,GO:0009723,GO:0009725,GO:0009733,GO:0009737,GO:…	SANT SWI3, ADA2, N-CoR and TFIIIB'' DNA-binding domains
PAxG15Ag0036700	PIN1	GO:0000003,GO:0003002,GO:0003006,GO:0003674,GO:0005215,GO:0005575,GO:0005618,GO:0005622,GO:0005623,GO:0005737,GO:0005783,GO:0005886,GO:0005911,GO:0006810,GO:0007154,GO:0007165,GO:0007275,GO:0007389,GO:0008150,GO:0009314,GO:0009416,GO:0009505,GO:0009506,GO:0009605,GO:0009606,GO:0009628,GO:0009629,GO:0009630,GO:0009639,GO:0009640,GO:0009653,GO:0009719,GO:0009725,GO:0009733,GO:0009734,GO:0009755,GO:…	May act as a component of the auxin efflux carrier
PAxG15Ag0041100	-	GO:0003674,GO:0005215,GO:0005575,GO:0005622,GO:0005623,GO:0005737,GO:0005886,GO:0005887,GO:0005938,GO:0006810,GO:0007154,GO:0007165,GO:0008150,GO:0009719,GO:0009725,GO:0009733,GO:0009734,GO:0009755,GO:0009987,GO:0010033,GO:0016020,GO:0016021,GO:0022857,GO:0023052,GO:0031224,GO:0031226,GO:0032870,GO:0042221,GO:0044424,GO:0044425,GO:0044444,GO:0044459,GO:0044464,GO:0050789,GO:0050794,GO:0050896,GO:…	WAT1-related protein
PAxG15Ag0085700	-	GO:0000151,GO:0000302,GO:0001101,GO:0003674,GO:0005488,GO:0005515,GO:0005516,GO:0005575,GO:0005622,GO:0005623,GO:0005634,GO:0005737,GO:0006355,GO:0006508,GO:0006511,GO:0006807,GO:0006950,GO:0006970,GO:0006979,GO:0007154,GO:0007165,GO:0007275,GO:0007623,GO:0008150,GO:0008152,GO:0009056,GO:0009057,GO:0009266,GO:0009409,GO:0009553,GO:0009555,GO:0009611,GO:0009628,GO:0009636,GO:0009651,GO:0009719,GO:…	BTB POZ and TAZ domain-containing protein
PAxG15Gg0002400	TTG1	GO:0001708,GO:0003674,GO:0003676,GO:0003677,GO:0005488,GO:0005575,GO:0005622,GO:0005623,GO:0005634,GO:0005737,GO:0008150,GO:0008544,GO:0009719,GO:0009723,GO:0009725,GO:0009733,GO:0009888,GO:0009913,GO:0009957,GO:0009987,GO:0010026,GO:0010033,GO:0030154,GO:0030855,GO:0032502,GO:0032879,GO:0032880,GO:0042221,GO:0043226,GO:0043227,GO:0043229,GO:0043231,GO:0044424,GO:0044464,GO:0045165,GO:0048856,GO:…	Protein TRANSPARENT TESTA GLABRA
PAxG15Gg0014300	-	GO:0000003,GO:0000375,GO:0000377,GO:0000398,GO:0002376,GO:0003002,GO:0003006,GO:0003674,GO:0003676,GO:0003723,GO:0003724,GO:0003824,GO:0004004,GO:0004386,GO:0005488,GO:0005575,GO:0005622,GO:0005623,GO:0005634,GO:0005654,GO:0005681,GO:0005737,GO:0006139,GO:0006396,GO:0006397,GO:0006403,GO:0006405,GO:0006406,GO:0006611,GO:0006725,GO:0006807,GO:0006810,GO:0006886,GO:0006913,GO:0006950,GO:0006952,GO:…	Pre-mRNA-splicing factor ATP-dependent RNA helicase
PAxG15Gg0030000	-	GO:0000981,GO:0000988,GO:0000989,GO:0001067,GO:0001076,GO:0001101,GO:0001134,GO:0001135,GO:0003674,GO:0003676,GO:0003677,GO:0003700,GO:0005488,GO:0005575,GO:0005622,GO:0005623,GO:0005634,GO:0006355,GO:0006357,GO:0006950,GO:0006952,GO:0006970,GO:0008150,GO:0009414,GO:0009415,GO:0009605,GO:0009607,GO:0009617,GO:0009620,GO:0009628,GO:0009651,GO:0009719,GO:0009723,GO:0009725,GO:0009733,GO:0009737,GO:…	SANT SWI3, ADA2, N-CoR and TFIIIB'' DNA-binding domains
PAxG15Gg0035500	PIN1	GO:0000003,GO:0003002,GO:0003006,GO:0003674,GO:0005215,GO:0005575,GO:0005618,GO:0005622,GO:0005623,GO:0005737,GO:0005783,GO:0005886,GO:0005911,GO:0006810,GO:0007154,GO:0007165,GO:0007275,GO:0007389,GO:0008150,GO:0009314,GO:0009416,GO:0009505,GO:0009506,GO:0009605,GO:0009606,GO:0009628,GO:0009629,GO:0009630,GO:0009639,GO:0009640,GO:0009653,GO:0009719,GO:0009725,GO:0009733,GO:0009734,GO:0009755,GO:…	May act as a component of the auxin efflux carrier
PAxG15Gg0039300	-	GO:0003674,GO:0005215,GO:0005575,GO:0005622,GO:0005623,GO:0005737,GO:0005886,GO:0005887,GO:0005938,GO:0006810,GO:0007154,GO:0007165,GO:0008150,GO:0009719,GO:0009725,GO:0009733,GO:0009734,GO:0009755,GO:0009987,GO:0010033,GO:0016020,GO:0016021,GO:0022857,GO:0023052,GO:0031224,GO:0031226,GO:0032870,GO:0042221,GO:0044424,GO:0044425,GO:0044444,GO:0044459,GO:0044464,GO:0050789,GO:0050794,GO:0050896,GO:…	WAT1-related protein
PAxG15Gg0069200	-	GO:0005575,GO:0005622,GO:0005623,GO:0005737,GO:0005886,GO:0005887,GO:0005938,GO:0007154,GO:0007165,GO:0008150,GO:0009719,GO:0009725,GO:0009733,GO:0009734,GO:0009755,GO:0009987,GO:0010033,GO:0016020,GO:0016021,GO:0023052,GO:0031224,GO:0031226,GO:0032870,GO:0042221,GO:0044424,GO:0044425,GO:0044444,GO:0044459,GO:0044464,GO:0050789,GO:0050794,GO:0050896,GO:0051716,GO:0065007,GO:0070887,GO:0071310,GO:…	WAT1-related protein
PAxG15Gg0081600	-	GO:0000151,GO:0000302,GO:0001101,GO:0003674,GO:0005488,GO:0005515,GO:0005516,GO:0005575,GO:0005622,GO:0005623,GO:0005634,GO:0005737,GO:0006355,GO:0006508,GO:0006511,GO:0006807,GO:0006950,GO:0006970,GO:0006979,GO:0007154,GO:0007165,GO:0007275,GO:0007623,GO:0008150,GO:0008152,GO:0009056,GO:0009057,GO:0009266,GO:0009409,GO:0009553,GO:0009555,GO:0009611,GO:0009628,GO:0009636,GO:0009651,GO:0009719,GO:…	BTB POZ and TAZ domain-containing protein
PAxG16Ag0015700	-	GO:0001101,GO:0003674,GO:0003824,GO:0004364,GO:0005575,GO:0005622,GO:0005623,GO:0005737,GO:0006518,GO:0006575,GO:0006749,GO:0006790,GO:0006807,GO:0006950,GO:0008150,GO:0008152,GO:0009056,GO:0009266,GO:0009404,GO:0009407,GO:0009408,GO:0009628,GO:0009636,GO:0009719,GO:0009725,GO:0009733,GO:0009735,GO:0009737,GO:0009739,GO:0009987,GO:0010033,GO:0010035,GO:0010038,GO:0016740,GO:0016765,GO:0019748,GO:…	Belongs to the GST superfamily
PAxG16Ag0021800	-	GO:0005575,GO:0005622,GO:0005623,GO:0005737,GO:0005886,GO:0005887,GO:0005938,GO:0007154,GO:0007165,GO:0008150,GO:0009719,GO:0009725,GO:0009733,GO:0009734,GO:0009755,GO:0009987,GO:0010033,GO:0016020,GO:0016021,GO:0023052,GO:0031224,GO:0031226,GO:0032870,GO:0042221,GO:0044424,GO:0044425,GO:0044444,GO:0044459,GO:0044464,GO:0050789,GO:0050794,GO:0050896,GO:0051716,GO:0065007,GO:0070887,GO:0071310,GO:…	WAT1-related protein
PAxG16Ag0086600	-	GO:0000003,GO:0003006,GO:0003674,GO:0003824,GO:0005215,GO:0005575,GO:0005623,GO:0005886,GO:0005911,GO:0006810,GO:0007275,GO:0008150,GO:0008361,GO:0009314,GO:0009411,GO:0009416,GO:0009506,GO:0009605,GO:0009606,GO:0009607,GO:0009624,GO:0009628,GO:0009629,GO:0009630,GO:0009637,GO:0009639,GO:0009640,GO:0009719,GO:0009725,GO:0009733,GO:0009791,GO:0009908,GO:0009914,GO:0009926,GO:0009958,GO:0009966,GO:…	ABC transporter B family member
PAxG16Ag0099300	-	GO:0001101,GO:0003674,GO:0003824,GO:0004364,GO:0005575,GO:0005622,GO:0005623,GO:0005737,GO:0006518,GO:0006575,GO:0006749,GO:0006790,GO:0006807,GO:0006950,GO:0008150,GO:0008152,GO:0009056,GO:0009266,GO:0009404,GO:0009407,GO:0009408,GO:0009628,GO:0009636,GO:0009719,GO:0009725,GO:0009733,GO:0009735,GO:0009737,GO:0009739,GO:0009987,GO:0010033,GO:0010035,GO:0010038,GO:0016740,GO:0016765,GO:0019748,GO:…	Belongs to the GST superfamily
PAxG16Ag0099400	-	GO:0001101,GO:0003674,GO:0003824,GO:0004364,GO:0005575,GO:0005622,GO:0005623,GO:0005737,GO:0006518,GO:0006575,GO:0006749,GO:0006790,GO:0006807,GO:0006950,GO:0008150,GO:0008152,GO:0009056,GO:0009266,GO:0009404,GO:0009407,GO:0009408,GO:0009628,GO:0009636,GO:0009719,GO:0009725,GO:0009733,GO:0009735,GO:0009737,GO:0009739,GO:0009987,GO:0010033,GO:0010035,GO:0010038,GO:0016740,GO:0016765,GO:0019748,GO:…	Belongs to the GST superfamily
PAxG16Ag0108800	-	GO:0000325,GO:0003674,GO:0005215,GO:0005575,GO:0005622,GO:0005623,GO:0005737,GO:0005773,GO:0005774,GO:0006793,GO:0006810,GO:0006811,GO:0006812,GO:0006816,GO:0006873,GO:0006874,GO:0006875,GO:0006882,GO:0007275,GO:0008150,GO:0008152,GO:0008324,GO:0009605,GO:0009607,GO:0009624,GO:0009705,GO:0009719,GO:0009725,GO:0009733,GO:0009987,GO:0010033,GO:0010035,GO:0010038,GO:0015075,GO:0015077,GO:0015078,GO:…	Belongs to the Ca(2 ) cation antiporter (CaCA) (TC 2.A.19) family
PAxG16Ag0112700	-	GO:0001558,GO:0003674,GO:0003676,GO:0003677,GO:0003700,GO:0005488,GO:0005515,GO:0005575,GO:0005622,GO:0005623,GO:0005634,GO:0005730,GO:0005737,GO:0005886,GO:0006355,GO:0007049,GO:0007154,GO:0007165,GO:0008150,GO:0009719,GO:0009725,GO:0009733,GO:0009734,GO:0009735,GO:0009755,GO:0009889,GO:0009890,GO:0009892,GO:0009987,GO:0010033,GO:0010468,GO:0010556,GO:0010558,GO:0010605,GO:0010629,GO:0010941,GO:…	Proliferation-associated protein
PAxG16Gg0016400	-	GO:0001101,GO:0003674,GO:0003824,GO:0004364,GO:0005575,GO:0005622,GO:0005623,GO:0005737,GO:0006518,GO:0006575,GO:0006749,GO:0006790,GO:0006807,GO:0006950,GO:0008150,GO:0008152,GO:0009056,GO:0009266,GO:0009404,GO:0009407,GO:0009408,GO:0009628,GO:0009636,GO:0009719,GO:0009725,GO:0009733,GO:0009735,GO:0009737,GO:0009739,GO:0009987,GO:0010033,GO:0010035,GO:0010038,GO:0016740,GO:0016765,GO:0019748,GO:…	Belongs to the GST superfamily
PAxG16Gg0016500	-	GO:0001101,GO:0003674,GO:0003824,GO:0004364,GO:0005575,GO:0005622,GO:0005623,GO:0005737,GO:0006518,GO:0006575,GO:0006749,GO:0006790,GO:0006807,GO:0006950,GO:0008150,GO:0008152,GO:0009056,GO:0009266,GO:0009404,GO:0009407,GO:0009408,GO:0009628,GO:0009636,GO:0009719,GO:0009725,GO:0009733,GO:0009735,GO:0009737,GO:0009739,GO:0009987,GO:0010033,GO:0010035,GO:0010038,GO:0016740,GO:0016765,GO:0019748,GO:…	Belongs to the GST superfamily
PAxG16Gg0022300	-	GO:0005575,GO:0005622,GO:0005623,GO:0005737,GO:0005886,GO:0005887,GO:0005938,GO:0007154,GO:0007165,GO:0008150,GO:0009719,GO:0009725,GO:0009733,GO:0009734,GO:0009755,GO:0009987,GO:0010033,GO:0016020,GO:0016021,GO:0023052,GO:0031224,GO:0031226,GO:0032870,GO:0042221,GO:0044424,GO:0044425,GO:0044444,GO:0044459,GO:0044464,GO:0050789,GO:0050794,GO:0050896,GO:0051716,GO:0065007,GO:0070887,GO:0071310,GO:…	WAT1-related protein
PAxG16Gg0075500	-	GO:0000003,GO:0000988,GO:0000989,GO:0001076,GO:0001101,GO:0001190,GO:0003006,GO:0003674,GO:0003676,GO:0003677,GO:0003700,GO:0005488,GO:0005575,GO:0005622,GO:0005623,GO:0005634,GO:0006139,GO:0006325,GO:0006351,GO:0006355,GO:0006357,GO:0006366,GO:0006464,GO:0006473,GO:0006475,GO:0006725,GO:0006807,GO:0006950,GO:0006970,GO:0006996,GO:0007275,GO:0007623,GO:0008150,GO:0008152,GO:0009058,GO:0009059,GO:…	SANT SWI3, ADA2, N-CoR and TFIIIB'' DNA-binding domains
PAxG16Gg0098000	-	GO:0001101,GO:0003674,GO:0003824,GO:0004364,GO:0005575,GO:0005622,GO:0005623,GO:0005737,GO:0006518,GO:0006575,GO:0006749,GO:0006790,GO:0006807,GO:0006950,GO:0008150,GO:0008152,GO:0009056,GO:0009266,GO:0009404,GO:0009407,GO:0009408,GO:0009628,GO:0009636,GO:0009719,GO:0009725,GO:0009733,GO:0009735,GO:0009737,GO:0009739,GO:0009987,GO:0010033,GO:0010035,GO:0010038,GO:0016740,GO:0016765,GO:0019748,GO:…	Belongs to the GST superfamily
PAxG16Gg0108600	-	GO:0000325,GO:0003674,GO:0005215,GO:0005575,GO:0005622,GO:0005623,GO:0005737,GO:0005773,GO:0005774,GO:0006793,GO:0006810,GO:0006811,GO:0006812,GO:0006816,GO:0006873,GO:0006874,GO:0006875,GO:0006882,GO:0007275,GO:0008150,GO:0008152,GO:0008324,GO:0009605,GO:0009607,GO:0009624,GO:0009705,GO:0009719,GO:0009725,GO:0009733,GO:0009987,GO:0010033,GO:0010035,GO:0010038,GO:0015075,GO:0015077,GO:0015078,GO:…	Belongs to the Ca(2 ) cation antiporter (CaCA) (TC 2.A.19) family
PAxG16Gg0111900	-	GO:0001558,GO:0003674,GO:0003676,GO:0003677,GO:0003700,GO:0005488,GO:0005515,GO:0005575,GO:0005622,GO:0005623,GO:0005634,GO:0005730,GO:0005737,GO:0005886,GO:0006355,GO:0007049,GO:0007154,GO:0007165,GO:0008150,GO:0009719,GO:0009725,GO:0009733,GO:0009734,GO:0009735,GO:0009755,GO:0009889,GO:0009890,GO:0009892,GO:0009987,GO:0010033,GO:0010468,GO:0010556,GO:0010558,GO:0010605,GO:0010629,GO:0010941,GO:…	Proliferation-associated protein
PAxG17Ag0118100	-	GO:0005575,GO:0005622,GO:0005623,GO:0005737,GO:0006139,GO:0006163,GO:0006164,GO:0006188,GO:0006189,GO:0006725,GO:0006753,GO:0006793,GO:0006796,GO:0006807,GO:0008150,GO:0008152,GO:0009058,GO:0009117,GO:0009123,GO:0009124,GO:0009126,GO:0009127,GO:0009150,GO:0009152,GO:0009156,GO:0009161,GO:0009165,GO:0009167,GO:0009168,GO:0009259,GO:0009260,GO:0009507,GO:0009532,GO:0009536,GO:0009570,GO:0009719,GO:…	Phosphoribosylaminoimidazole-succinocarboxamide synthase
PAxG17Ag0152000	-	GO:0000003,GO:0003006,GO:0003674,GO:0005215,GO:0005575,GO:0005623,GO:0005886,GO:0006810,GO:0007275,GO:0008150,GO:0008361,GO:0009314,GO:0009411,GO:0009416,GO:0009605,GO:0009606,GO:0009628,GO:0009629,GO:0009630,GO:0009637,GO:0009639,GO:0009640,GO:0009653,GO:0009719,GO:0009725,GO:0009733,GO:0009791,GO:0009908,GO:0009914,GO:0009926,GO:0009958,GO:0009966,GO:0009987,GO:0010033,GO:0010218,GO:0010315,GO:…	ABC transporter B family member
PAxG17Ag0152800	-	GO:0003674,GO:0003676,GO:0003677,GO:0003700,GO:0005488,GO:0005575,GO:0005622,GO:0005623,GO:0005634,GO:0006355,GO:0008150,GO:0009719,GO:0009725,GO:0009733,GO:0009889,GO:0010033,GO:0010468,GO:0010556,GO:0019219,GO:0019222,GO:0031323,GO:0031326,GO:0042221,GO:0043226,GO:0043227,GO:0043229,GO:0043231,GO:0043565,GO:0044424,GO:0044464,GO:0050789,GO:0050794,GO:0050896,GO:0051171,GO:0051252,GO:0060255,GO:…	Homeobox-leucine zipper protein
PAxG17Ag0153100	-	GO:0003674,GO:0003700,GO:0005575,GO:0005622,GO:0005623,GO:0005634,GO:0006355,GO:0007275,GO:0008150,GO:0009719,GO:0009725,GO:0009733,GO:0009786,GO:0009889,GO:0009987,GO:0010033,GO:0010468,GO:0010556,GO:0017145,GO:0019219,GO:0019222,GO:0022622,GO:0031323,GO:0031326,GO:0032501,GO:0032502,GO:0042221,GO:0043226,GO:0043227,GO:0043229,GO:0043231,GO:0044424,GO:0044464,GO:0045770,GO:0048103,GO:0048364,GO:…	No apical meristem (NAM) protein
PAxG17Ag0181200	-	GO:0000793,GO:0000981,GO:0000988,GO:0000989,GO:0001067,GO:0001076,GO:0001101,GO:0001134,GO:0001135,GO:0002682,GO:0003002,GO:0003674,GO:0003676,GO:0003677,GO:0003700,GO:0005488,GO:0005515,GO:0005575,GO:0005622,GO:0005623,GO:0005634,GO:0005694,GO:0005730,GO:0006355,GO:0006357,GO:0006950,GO:0006952,GO:0006970,GO:0007275,GO:0007389,GO:0008150,GO:0008356,GO:0009605,GO:0009607,GO:0009615,GO:0009617,GO:…	transcription factor
PAxG17Ag0181300	aoc	GO:0000003,GO:0000302,GO:0001101,GO:0002218,GO:0002252,GO:0002253,GO:0002376,GO:0002682,GO:0002684,GO:0003006,GO:0003674,GO:0003824,GO:0005575,GO:0005622,GO:0005623,GO:0005737,GO:0005886,GO:0006082,GO:0006950,GO:0006952,GO:0006955,GO:0006970,GO:0006979,GO:0007154,GO:0007165,GO:0007275,GO:0007584,GO:0007623,GO:0008150,GO:0008152,GO:0009058,GO:0009314,GO:0009416,GO:0009507,GO:0009536,GO:0009605,GO:…	Allene oxide cyclase
PAxG17Ag0192600	MYB113	GO:0000302,GO:0000303,GO:0000305,GO:0000981,GO:0000988,GO:0000989,GO:0001067,GO:0001076,GO:0001101,GO:0001134,GO:0001135,GO:0002239,GO:0003674,GO:0003676,GO:0003677,GO:0003700,GO:0005488,GO:0005575,GO:0005622,GO:0005623,GO:0005634,GO:0006355,GO:0006357,GO:0006801,GO:0006950,GO:0006970,GO:0006979,GO:0007154,GO:0007165,GO:0008150,GO:0008152,GO:0009058,GO:0009605,GO:0009607,GO:0009628,GO:0009636,GO:…	Transcription factor
PAxG17Ag0193700	-	GO:0000003,GO:0000302,GO:0001101,GO:0001505,GO:0002376,GO:0003006,GO:0003674,GO:0005488,GO:0005509,GO:0005575,GO:0005623,GO:0005886,GO:0006950,GO:0006952,GO:0006955,GO:0006979,GO:0007275,GO:0008150,GO:0009266,GO:0009314,GO:0009408,GO:0009409,GO:0009416,GO:0009605,GO:0009612,GO:0009628,GO:0009636,GO:0009642,GO:0009646,GO:0009648,GO:0009719,GO:0009725,GO:0009733,GO:0009737,GO:0009791,GO:0009909,GO:…	calcium-binding protein
PAxG17Ag0204400	ARF8	GO:0000003,GO:0003006,GO:0003674,GO:0003676,GO:0003677,GO:0003700,GO:0005488,GO:0005575,GO:0005622,GO:0005623,GO:0005634,GO:0006355,GO:0007275,GO:0008150,GO:0009719,GO:0009725,GO:0009733,GO:0009791,GO:0009889,GO:0009908,GO:0010033,GO:0010468,GO:0010556,GO:0019219,GO:0019222,GO:0022414,GO:0031323,GO:0031326,GO:0032501,GO:0032502,GO:0042221,GO:0043226,GO:0043227,GO:0043229,GO:0043231,GO:0043565,GO:…	Auxin response factors (ARFs) are transcriptional factors that bind specifically to the DNA sequence 5'-TGTCTC-3' found in the auxin-responsive promoter elements (AuxREs)
PAxG17Ag0208100	-	GO:0001101,GO:0003674,GO:0003676,GO:0003677,GO:0003700,GO:0005488,GO:0006355,GO:0006950,GO:0006970,GO:0007154,GO:0007165,GO:0007275,GO:0007623,GO:0008150,GO:0009628,GO:0009651,GO:0009719,GO:0009723,GO:0009725,GO:0009733,GO:0009734,GO:0009737,GO:0009739,GO:0009751,GO:0009753,GO:0009755,GO:0009791,GO:0009845,GO:0009889,GO:0009909,GO:0009987,GO:0010033,GO:0010468,GO:0010556,GO:0010600,GO:0010817,GO:…	SANT SWI3, ADA2, N-CoR and TFIIIB'' DNA-binding domains
PAxG17Gg0012900	-	GO:0000981,GO:0000988,GO:0000989,GO:0001067,GO:0001076,GO:0001101,GO:0001134,GO:0001135,GO:0003674,GO:0003676,GO:0003677,GO:0003700,GO:0005488,GO:0005575,GO:0005622,GO:0005623,GO:0005634,GO:0006355,GO:0006357,GO:0006950,GO:0006952,GO:0006970,GO:0008150,GO:0009414,GO:0009415,GO:0009605,GO:0009607,GO:0009617,GO:0009620,GO:0009628,GO:0009651,GO:0009719,GO:0009723,GO:0009725,GO:0009733,GO:0009737,GO:…	SANT SWI3, ADA2, N-CoR and TFIIIB'' DNA-binding domains
PAxG17Gg0169200	-	GO:0005575,GO:0005622,GO:0005623,GO:0005737,GO:0006139,GO:0006163,GO:0006164,GO:0006188,GO:0006189,GO:0006725,GO:0006753,GO:0006793,GO:0006796,GO:0006807,GO:0008150,GO:0008152,GO:0009058,GO:0009117,GO:0009123,GO:0009124,GO:0009126,GO:0009127,GO:0009150,GO:0009152,GO:0009156,GO:0009161,GO:0009165,GO:0009167,GO:0009168,GO:0009259,GO:0009260,GO:0009507,GO:0009532,GO:0009536,GO:0009570,GO:0009719,GO:…	Phosphoribosylaminoimidazole-succinocarboxamide synthase
PAxG17Gg0194500	-	GO:0000302,GO:0005575,GO:0005618,GO:0005622,GO:0005623,GO:0005634,GO:0005730,GO:0005737,GO:0005739,GO:0005740,GO:0005743,GO:0005746,GO:0005747,GO:0005773,GO:0005774,GO:0005886,GO:0006950,GO:0006970,GO:0006979,GO:0006996,GO:0007005,GO:0007275,GO:0008150,GO:0009505,GO:0009507,GO:0009536,GO:0009628,GO:0009651,GO:0009719,GO:0009723,GO:0009725,GO:0009733,GO:0009791,GO:0009987,GO:0010033,GO:0010035,GO:…	Prohibitin-3
PAxG17Gg0208400	-	GO:0000003,GO:0003006,GO:0003674,GO:0005215,GO:0005575,GO:0005623,GO:0005886,GO:0006810,GO:0007275,GO:0008150,GO:0008361,GO:0009314,GO:0009411,GO:0009416,GO:0009605,GO:0009606,GO:0009628,GO:0009629,GO:0009630,GO:0009637,GO:0009639,GO:0009640,GO:0009653,GO:0009719,GO:0009725,GO:0009733,GO:0009791,GO:0009908,GO:0009914,GO:0009926,GO:0009958,GO:0009966,GO:0009987,GO:0010033,GO:0010218,GO:0010315,GO:…	ABC transporter B family member
PAxG17Gg0209300	-	GO:0003674,GO:0003676,GO:0003677,GO:0003700,GO:0005488,GO:0005575,GO:0005622,GO:0005623,GO:0005634,GO:0006355,GO:0008150,GO:0009719,GO:0009725,GO:0009733,GO:0009889,GO:0010033,GO:0010468,GO:0010556,GO:0019219,GO:0019222,GO:0031323,GO:0031326,GO:0042221,GO:0043226,GO:0043227,GO:0043229,GO:0043231,GO:0043565,GO:0044424,GO:0044464,GO:0050789,GO:0050794,GO:0050896,GO:0051171,GO:0051252,GO:0060255,GO:…	Homeobox-leucine zipper protein
PAxG17Gg0209600	-	GO:0003674,GO:0003700,GO:0005575,GO:0005622,GO:0005623,GO:0005634,GO:0006355,GO:0007275,GO:0008150,GO:0009719,GO:0009725,GO:0009733,GO:0009786,GO:0009889,GO:0009987,GO:0010033,GO:0010468,GO:0010556,GO:0017145,GO:0019219,GO:0019222,GO:0022622,GO:0031323,GO:0031326,GO:0032501,GO:0032502,GO:0042221,GO:0043226,GO:0043227,GO:0043229,GO:0043231,GO:0044424,GO:0044464,GO:0045770,GO:0048103,GO:0048364,GO:…	No apical meristem (NAM) protein
PAxG17Gg0213600	-	GO:0000302,GO:0001101,GO:0002682,GO:0002684,GO:0003674,GO:0003676,GO:0003677,GO:0003700,GO:0005488,GO:0005515,GO:0005575,GO:0005622,GO:0005623,GO:0005634,GO:0006355,GO:0006950,GO:0006970,GO:0006979,GO:0007275,GO:0007568,GO:0007569,GO:0008150,GO:0009611,GO:0009628,GO:0009636,GO:0009651,GO:0009719,GO:0009723,GO:0009725,GO:0009733,GO:0009737,GO:0009791,GO:0009889,GO:0009987,GO:0010029,GO:0010033,GO:…	NAC domain-containing protein
PAxG17Gg0235400	-	GO:0003674,GO:0003824,GO:0004842,GO:0006464,GO:0006508,GO:0006511,GO:0006521,GO:0006807,GO:0007275,GO:0008150,GO:0008152,GO:0009056,GO:0009057,GO:0009653,GO:0009719,GO:0009725,GO:0009733,GO:0009791,GO:0009889,GO:0009890,GO:0009892,GO:0009987,GO:0010015,GO:0010033,GO:0010101,GO:0010102,GO:0010311,GO:0010364,GO:0010366,GO:0010565,GO:0010817,GO:0016567,GO:0016740,GO:0019222,GO:0019538,GO:0019787,GO:…	E3 ubiquitin-protein ligase
PAxG17Gg0237100	-	GO:0000793,GO:0000981,GO:0000988,GO:0000989,GO:0001067,GO:0001076,GO:0001101,GO:0001134,GO:0001135,GO:0002682,GO:0003002,GO:0003674,GO:0003676,GO:0003677,GO:0003700,GO:0005488,GO:0005515,GO:0005575,GO:0005622,GO:0005623,GO:0005634,GO:0005694,GO:0005730,GO:0006355,GO:0006357,GO:0006950,GO:0006952,GO:0006970,GO:0007275,GO:0007389,GO:0008150,GO:0008356,GO:0009605,GO:0009607,GO:0009615,GO:0009617,GO:…	transcription factor
PAxG17Gg0248800	MYB113	GO:0000302,GO:0000303,GO:0000305,GO:0000981,GO:0000988,GO:0000989,GO:0001067,GO:0001076,GO:0001101,GO:0001134,GO:0001135,GO:0002239,GO:0003674,GO:0003676,GO:0003677,GO:0003700,GO:0005488,GO:0005575,GO:0005622,GO:0005623,GO:0005634,GO:0006355,GO:0006357,GO:0006801,GO:0006950,GO:0006970,GO:0006979,GO:0007154,GO:0007165,GO:0008150,GO:0008152,GO:0009058,GO:0009605,GO:0009607,GO:0009628,GO:0009636,GO:…	Transcription factor
PAxG17Gg0249600	-	GO:0000003,GO:0000302,GO:0001101,GO:0001505,GO:0002376,GO:0003006,GO:0003674,GO:0005488,GO:0005509,GO:0005575,GO:0005623,GO:0005886,GO:0006950,GO:0006952,GO:0006955,GO:0006979,GO:0007275,GO:0008150,GO:0009266,GO:0009314,GO:0009408,GO:0009409,GO:0009416,GO:0009605,GO:0009612,GO:0009628,GO:0009636,GO:0009642,GO:0009646,GO:0009648,GO:0009719,GO:0009725,GO:0009733,GO:0009737,GO:0009791,GO:0009909,GO:…	calcium-binding protein
PAxG17Gg0261500	ARF8	GO:0000003,GO:0003006,GO:0003674,GO:0003676,GO:0003677,GO:0003700,GO:0005488,GO:0005575,GO:0005622,GO:0005623,GO:0005634,GO:0006355,GO:0007275,GO:0008150,GO:0009719,GO:0009725,GO:0009733,GO:0009791,GO:0009889,GO:0009908,GO:0010033,GO:0010468,GO:0010556,GO:0019219,GO:0019222,GO:0022414,GO:0031323,GO:0031326,GO:0032501,GO:0032502,GO:0042221,GO:0043226,GO:0043227,GO:0043229,GO:0043231,GO:0043565,GO:…	Auxin response factors (ARFs) are transcriptional factors that bind specifically to the DNA sequence 5'-TGTCTC-3' found in the auxin-responsive promoter elements (AuxREs)
PAxG18Ag0038400	CCD8	GO:0001763,GO:0003674,GO:0003824,GO:0005575,GO:0005622,GO:0005623,GO:0005737,GO:0006629,GO:0006714,GO:0006720,GO:0006721,GO:0006810,GO:0007275,GO:0008150,GO:0008152,GO:0008299,GO:0008300,GO:0008610,GO:0009056,GO:0009058,GO:0009507,GO:0009532,GO:0009536,GO:0009570,GO:0009653,GO:0009719,GO:0009725,GO:0009733,GO:0009914,GO:0009926,GO:0009965,GO:0009987,GO:0010016,GO:0010033,GO:0010223,GO:0010346,GO:…	Carotenoid cleavage dioxygenase 8 homolog B
PAxG18Ag0039500	-	GO:0000003,GO:0003006,GO:0003674,GO:0003700,GO:0005575,GO:0005622,GO:0005623,GO:0005634,GO:0006355,GO:0007275,GO:0008150,GO:0008284,GO:0009653,GO:0009719,GO:0009725,GO:0009733,GO:0009790,GO:0009791,GO:0009793,GO:0009888,GO:0009889,GO:0009933,GO:0010014,GO:0010016,GO:0010033,GO:0010065,GO:0010067,GO:0010072,GO:0010087,GO:0010089,GO:0010154,GO:0010468,GO:0010556,GO:0019219,GO:0019222,GO:0022414,GO:…	Homeobox-leucine zipper protein
PAxG18Ag0046800	-	GO:0000302,GO:0003674,GO:0003824,GO:0004497,GO:0005575,GO:0006950,GO:0006979,GO:0008150,GO:0008152,GO:0009058,GO:0009719,GO:0009723,GO:0009725,GO:0009733,GO:0009987,GO:0010033,GO:0010035,GO:0010038,GO:0010039,GO:0016020,GO:0016491,GO:0016705,GO:0016709,GO:0019748,GO:0032870,GO:0033554,GO:0034599,GO:0034614,GO:0035690,GO:0042221,GO:0042493,GO:0044550,GO:0050896,GO:0051716,GO:0055114,GO:0070887,GO:…	Flavonoid 3'-monooxygenase-like
PAxG18Ag0084300	-	GO:0003002,GO:0003674,GO:0003700,GO:0005575,GO:0005622,GO:0005623,GO:0005634,GO:0006355,GO:0007154,GO:0007165,GO:0007275,GO:0007389,GO:0008150,GO:0009653,GO:0009719,GO:0009725,GO:0009733,GO:0009734,GO:0009755,GO:0009791,GO:0009845,GO:0009889,GO:0009956,GO:0009987,GO:0010015,GO:0010033,GO:0010101,GO:0010102,GO:0010311,GO:0010468,GO:0010556,GO:0019219,GO:0019222,GO:0022622,GO:0023052,GO:0031323,GO:…	AP2-like ethylene-responsive transcription factor
PAxG18Ag0085500	IAA33	GO:0003674,GO:0003700,GO:0006355,GO:0008150,GO:0009719,GO:0009725,GO:0009733,GO:0009889,GO:0010033,GO:0010468,GO:0010556,GO:0019219,GO:0019222,GO:0031323,GO:0031326,GO:0042221,GO:0050789,GO:0050794,GO:0050896,GO:0051171,GO:0051252,GO:0060255,GO:0065007,GO:0080090,GO:0140110,GO:1903506,GO:2000112,GO:2001141	Aux IAA proteins are short-lived transcriptional factors that function as repressors of early auxin response genes at low auxin concentrations
PAxG18Ag0116900	-	GO:0003674,GO:0003700,GO:0006355,GO:0008150,GO:0009314,GO:0009416,GO:0009628,GO:0009639,GO:0009719,GO:0009725,GO:0009733,GO:0009889,GO:0010033,GO:0010114,GO:0010218,GO:0010468,GO:0010556,GO:0019219,GO:0019222,GO:0031323,GO:0031326,GO:0042221,GO:0050789,GO:0050794,GO:0050896,GO:0051171,GO:0051252,GO:0060255,GO:0065007,GO:0080090,GO:0140110,GO:1903506,GO:2000112,GO:2001141	Aux IAA proteins are short-lived transcriptional factors that function as repressors of early auxin response genes at low auxin concentrations
PAxG18Ag0124700	PIN2	GO:0000323,GO:0001666,GO:0003674,GO:0005215,GO:0005575,GO:0005622,GO:0005623,GO:0005737,GO:0005773,GO:0005783,GO:0005886,GO:0006810,GO:0006950,GO:0008150,GO:0009605,GO:0009606,GO:0009628,GO:0009629,GO:0009630,GO:0009719,GO:0009723,GO:0009725,GO:0009733,GO:0009743,GO:0009746,GO:0009749,GO:0009914,GO:0009921,GO:0009925,GO:0009926,GO:0009958,GO:0009966,GO:0010033,GO:0010252,GO:0010315,GO:0010329,GO:…	May act as a component of the auxin efflux carrier
PAxG18Gg0038400	-	GO:0000003,GO:0003006,GO:0003674,GO:0003700,GO:0005575,GO:0005622,GO:0005623,GO:0005634,GO:0006355,GO:0007275,GO:0008150,GO:0008284,GO:0009653,GO:0009719,GO:0009725,GO:0009733,GO:0009790,GO:0009791,GO:0009793,GO:0009888,GO:0009889,GO:0009933,GO:0010014,GO:0010016,GO:0010033,GO:0010065,GO:0010067,GO:0010072,GO:0010087,GO:0010089,GO:0010154,GO:0010468,GO:0010556,GO:0019219,GO:0019222,GO:0022414,GO:…	Homeobox-leucine zipper protein
PAxG18Gg0045200	-	GO:0000302,GO:0003674,GO:0003824,GO:0004497,GO:0005575,GO:0006950,GO:0006979,GO:0008150,GO:0008152,GO:0009058,GO:0009719,GO:0009723,GO:0009725,GO:0009733,GO:0009987,GO:0010033,GO:0010035,GO:0010038,GO:0010039,GO:0016020,GO:0016491,GO:0016705,GO:0016709,GO:0019748,GO:0032870,GO:0033554,GO:0034599,GO:0034614,GO:0035690,GO:0042221,GO:0042493,GO:0044550,GO:0050896,GO:0051716,GO:0055114,GO:0070887,GO:…	Flavonoid 3'-monooxygenase-like
PAxG18Gg0050600	-	GO:0003674,GO:0003700,GO:0006355,GO:0006417,GO:0008150,GO:0009719,GO:0009725,GO:0009733,GO:0009889,GO:0010033,GO:0010468,GO:0010556,GO:0010608,GO:0019219,GO:0019222,GO:0031323,GO:0031326,GO:0032268,GO:0034248,GO:0042221,GO:0050789,GO:0050794,GO:0050896,GO:0051171,GO:0051246,GO:0051252,GO:0060255,GO:0065007,GO:0080090,GO:0140110,GO:1903506,GO:2000112,GO:2001141	Aux IAA proteins are short-lived transcriptional factors that function as repressors of early auxin response genes at low auxin concentrations
PAxG18Gg0063300	-	GO:0005575,GO:0005623,GO:0005886,GO:0006810,GO:0008150,GO:0009605,GO:0009606,GO:0009628,GO:0009629,GO:0009630,GO:0009719,GO:0009725,GO:0009733,GO:0009914,GO:0009966,GO:0009967,GO:0010033,GO:0010646,GO:0010647,GO:0010817,GO:0010928,GO:0010929,GO:0016020,GO:0023051,GO:0023056,GO:0040008,GO:0042221,GO:0044464,GO:0048518,GO:0048522,GO:0048580,GO:0048583,GO:0048584,GO:0048638,GO:0050789,GO:0050793,GO:…	Protein BIG GRAIN 1-like
PAxG18Gg0090000	-	GO:0003002,GO:0003674,GO:0003700,GO:0005575,GO:0005622,GO:0005623,GO:0005634,GO:0006355,GO:0007154,GO:0007165,GO:0007275,GO:0007389,GO:0008150,GO:0009653,GO:0009719,GO:0009725,GO:0009733,GO:0009734,GO:0009755,GO:0009791,GO:0009845,GO:0009889,GO:0009956,GO:0009987,GO:0010015,GO:0010033,GO:0010101,GO:0010102,GO:0010311,GO:0010468,GO:0010556,GO:0019219,GO:0019222,GO:0022622,GO:0023052,GO:0031323,GO:…	AP2-like ethylene-responsive transcription factor
PAxG18Gg0090700	IAA33	GO:0003674,GO:0003700,GO:0006355,GO:0008150,GO:0009719,GO:0009725,GO:0009733,GO:0009889,GO:0010033,GO:0010468,GO:0010556,GO:0019219,GO:0019222,GO:0031323,GO:0031326,GO:0042221,GO:0050789,GO:0050794,GO:0050896,GO:0051171,GO:0051252,GO:0060255,GO:0065007,GO:0080090,GO:0140110,GO:1903506,GO:2000112,GO:2001141	Aux IAA proteins are short-lived transcriptional factors that function as repressors of early auxin response genes at low auxin concentrations
PAxG18Gg0120400	-	GO:0003674,GO:0003700,GO:0006355,GO:0008150,GO:0009314,GO:0009416,GO:0009628,GO:0009639,GO:0009719,GO:0009725,GO:0009733,GO:0009889,GO:0010033,GO:0010114,GO:0010218,GO:0010468,GO:0010556,GO:0019219,GO:0019222,GO:0031323,GO:0031326,GO:0042221,GO:0050789,GO:0050794,GO:0050896,GO:0051171,GO:0051252,GO:0060255,GO:0065007,GO:0080090,GO:0140110,GO:1903506,GO:2000112,GO:2001141	Aux IAA proteins are short-lived transcriptional factors that function as repressors of early auxin response genes at low auxin concentrations
PAxG18Gg0127600	PIN2	GO:0000323,GO:0001666,GO:0003674,GO:0005215,GO:0005575,GO:0005622,GO:0005623,GO:0005737,GO:0005773,GO:0005783,GO:0005886,GO:0006810,GO:0006950,GO:0008150,GO:0009605,GO:0009606,GO:0009628,GO:0009629,GO:0009630,GO:0009719,GO:0009723,GO:0009725,GO:0009733,GO:0009743,GO:0009746,GO:0009749,GO:0009914,GO:0009921,GO:0009925,GO:0009926,GO:0009958,GO:0009966,GO:0010033,GO:0010252,GO:0010315,GO:0010329,GO:…	May act as a component of the auxin efflux carrier
PAxG19Ag0042100	-	GO:0000003,GO:0000976,GO:0000977,GO:0000978,GO:0000981,GO:0000987,GO:0000988,GO:0000989,GO:0001012,GO:0001067,GO:0001076,GO:0001101,GO:0001134,GO:0001135,GO:0001935,GO:0003006,GO:0003674,GO:0003676,GO:0003677,GO:0003690,GO:0003700,GO:0005488,GO:0005515,GO:0005575,GO:0005622,GO:0005623,GO:0005634,GO:0005737,GO:0005829,GO:0006355,GO:0006357,GO:0006950,GO:0006952,GO:0006970,GO:0007275,GO:0008150,GO:…	transcription factor
PAxG19Ag0088500	-	GO:0001067,GO:0001101,GO:0003674,GO:0003676,GO:0003677,GO:0003700,GO:0005488,GO:0005515,GO:0005575,GO:0005622,GO:0005623,GO:0005634,GO:0005975,GO:0005976,GO:0006355,GO:0006950,GO:0006952,GO:0008150,GO:0008152,GO:0009605,GO:0009607,GO:0009620,GO:0009719,GO:0009725,GO:0009733,GO:0009735,GO:0009737,GO:0009741,GO:0009888,GO:0009889,GO:0009891,GO:0009893,GO:0009987,GO:0010033,GO:0010087,GO:0010089,GO:…	NAC domain-containing protein
PAxG19Ag0103300	-	GO:0000902,GO:0003674,GO:0003824,GO:0005488,GO:0008150,GO:0009653,GO:0009719,GO:0009725,GO:0009733,GO:0009741,GO:0009826,GO:0009987,GO:0010033,GO:0014070,GO:0016043,GO:0016049,GO:0032501,GO:0032502,GO:0032989,GO:0033993,GO:0035264,GO:0040007,GO:0042221,GO:0048037,GO:0048589,GO:0048856,GO:0048869,GO:0050896,GO:0051536,GO:0051540,GO:0060560,GO:0071840,GO:1901700	Belongs to the Casparian strip membrane proteins (CASP) family
PAxG19Gg0012500	-	GO:0003674,GO:0005215,GO:0005575,GO:0005622,GO:0005623,GO:0005737,GO:0005886,GO:0005887,GO:0005938,GO:0006810,GO:0007154,GO:0007165,GO:0008150,GO:0009719,GO:0009725,GO:0009733,GO:0009734,GO:0009755,GO:0009987,GO:0010033,GO:0016020,GO:0016021,GO:0022857,GO:0023052,GO:0031224,GO:0031226,GO:0032870,GO:0042221,GO:0044424,GO:0044425,GO:0044444,GO:0044459,GO:0044464,GO:0050789,GO:0050794,GO:0050896,GO:…	Auxin-induced protein
PAxG19Gg0042700	-	GO:0000003,GO:0000976,GO:0000977,GO:0000978,GO:0000981,GO:0000987,GO:0000988,GO:0000989,GO:0001012,GO:0001067,GO:0001076,GO:0001101,GO:0001134,GO:0001135,GO:0001935,GO:0003006,GO:0003674,GO:0003676,GO:0003677,GO:0003690,GO:0003700,GO:0005488,GO:0005515,GO:0005575,GO:0005622,GO:0005623,GO:0005634,GO:0005737,GO:0005829,GO:0006355,GO:0006357,GO:0006950,GO:0006952,GO:0006970,GO:0007275,GO:0008150,GO:…	transcription factor
PAxG19Gg0073000	-	GO:0000166,GO:0001101,GO:0002376,GO:0003674,GO:0005488,GO:0005575,GO:0005622,GO:0005623,GO:0005634,GO:0005737,GO:0005829,GO:0006950,GO:0006952,GO:0006955,GO:0007154,GO:0007165,GO:0008150,GO:0009605,GO:0009607,GO:0009617,GO:0009627,GO:0009719,GO:0009725,GO:0009733,GO:0009751,GO:0009814,GO:0009862,GO:0009863,GO:0009987,GO:0010033,GO:0014070,GO:0023052,GO:0032870,GO:0035690,GO:0036094,GO:0042221,GO:…	TMV resistance protein N-like
PAxG19Gg0073300	-	GO:0000166,GO:0001101,GO:0002376,GO:0003674,GO:0005488,GO:0005575,GO:0005622,GO:0005623,GO:0005634,GO:0005737,GO:0005829,GO:0006950,GO:0006952,GO:0006955,GO:0007154,GO:0007165,GO:0008150,GO:0009605,GO:0009607,GO:0009617,GO:0009627,GO:0009719,GO:0009725,GO:0009733,GO:0009751,GO:0009814,GO:0009862,GO:0009863,GO:0009987,GO:0010033,GO:0014070,GO:0023052,GO:0032870,GO:0035690,GO:0036094,GO:0042221,GO:…	TMV resistance protein N-like
PAxG19Gg0073700	-	GO:0000166,GO:0001101,GO:0002376,GO:0003674,GO:0005488,GO:0005575,GO:0005622,GO:0005623,GO:0005634,GO:0005737,GO:0005829,GO:0006950,GO:0006952,GO:0006955,GO:0007154,GO:0007165,GO:0008150,GO:0009605,GO:0009607,GO:0009617,GO:0009627,GO:0009719,GO:0009725,GO:0009733,GO:0009751,GO:0009814,GO:0009862,GO:0009863,GO:0009987,GO:0010033,GO:0014070,GO:0023052,GO:0032870,GO:0035690,GO:0036094,GO:0042221,GO:…	TMV resistance protein N-like
PAxG19Gg0086500	-	GO:0001067,GO:0001101,GO:0003674,GO:0003676,GO:0003677,GO:0003700,GO:0005488,GO:0005515,GO:0005575,GO:0005622,GO:0005623,GO:0005634,GO:0005975,GO:0005976,GO:0006355,GO:0006950,GO:0006952,GO:0008150,GO:0008152,GO:0009605,GO:0009607,GO:0009620,GO:0009719,GO:0009725,GO:0009733,GO:0009735,GO:0009737,GO:0009741,GO:0009888,GO:0009889,GO:0009891,GO:0009893,GO:0009987,GO:0010033,GO:0010087,GO:0010089,GO:…	NAC domain-containing protein
PAxG19Gg0099500	-	GO:0000902,GO:0003674,GO:0003824,GO:0005488,GO:0008150,GO:0009653,GO:0009719,GO:0009725,GO:0009733,GO:0009741,GO:0009826,GO:0009987,GO:0010033,GO:0014070,GO:0016043,GO:0016049,GO:0032501,GO:0032502,GO:0032989,GO:0033993,GO:0035264,GO:0040007,GO:0042221,GO:0048037,GO:0048589,GO:0048856,GO:0048869,GO:0050896,GO:0051536,GO:0051540,GO:0060560,GO:0071840,GO:1901700	Belongs to the Casparian strip membrane proteins (CASP) family

## Sheet: Response to cytokinin
Response to cytokinin
Gene id	Preferred_name	GOs	Description
PAxG01Ag0009900	-	GO:0000902,GO:0002682,GO:0002684,GO:0003674,GO:0003824,GO:0004601,GO:0005575,GO:0005576,GO:0005618,GO:0005622,GO:0005623,GO:0005737,GO:0005773,GO:0005774,GO:0005794,GO:0006950,GO:0006952,GO:0006970,GO:0008150,GO:0008152,GO:0009314,GO:0009416,GO:0009505,GO:0009605,GO:0009607,GO:0009617,GO:0009620,GO:0009628,GO:0009636,GO:0009651,GO:0009653,GO:0009719,GO:0009725,GO:0009735,GO:0009826,GO:0009987,GO:…	Removal of H(2)O(2), oxidation of toxic reductants, biosynthesis and degradation of lignin, suberization, auxin catabolism, response to environmental stresses such as wounding, pathogen attack and oxidative stress
PAxG01Ag0010000	-	GO:0000902,GO:0002682,GO:0002684,GO:0003674,GO:0003824,GO:0004601,GO:0005575,GO:0005576,GO:0005618,GO:0005622,GO:0005623,GO:0005737,GO:0005773,GO:0005774,GO:0005794,GO:0006950,GO:0006952,GO:0006970,GO:0008150,GO:0008152,GO:0009314,GO:0009416,GO:0009505,GO:0009605,GO:0009607,GO:0009617,GO:0009620,GO:0009628,GO:0009636,GO:0009651,GO:0009653,GO:0009719,GO:0009725,GO:0009735,GO:0009826,GO:0009987,GO:…	Belongs to the peroxidase family. Classical plant (class III) peroxidase subfamily
PAxG01Ag0021100	-	GO:0005575,GO:0005911,GO:0006810,GO:0007154,GO:0007165,GO:0008150,GO:0009506,GO:0009719,GO:0009725,GO:0009735,GO:0009736,GO:0009755,GO:0009914,GO:0009926,GO:0009987,GO:0010033,GO:0010540,GO:0010541,GO:0010817,GO:0023052,GO:0030054,GO:0032870,GO:0042221,GO:0050789,GO:0050794,GO:0050896,GO:0051179,GO:0051234,GO:0051716,GO:0055044,GO:0060918,GO:0065007,GO:0065008,GO:0070887,GO:0071310,GO:0071368,GO:…	F-box protein
PAxG01Ag0025000	-	GO:0000156,GO:0000160,GO:0003674,GO:0005575,GO:0005622,GO:0005623,GO:0005634,GO:0006355,GO:0007154,GO:0007165,GO:0007623,GO:0008150,GO:0009719,GO:0009725,GO:0009735,GO:0009736,GO:0009755,GO:0009889,GO:0009987,GO:0010033,GO:0010468,GO:0010556,GO:0019219,GO:0019222,GO:0023052,GO:0031323,GO:0031326,GO:0032870,GO:0035556,GO:0042221,GO:0043226,GO:0043227,GO:0043229,GO:0043231,GO:0044424,GO:0044464,GO:…	two-component response regulator
PAxG01Ag0035600	-	GO:0005575,GO:0005622,GO:0005623,GO:0005737,GO:0008150,GO:0009507,GO:0009532,GO:0009536,GO:0009570,GO:0009719,GO:0009725,GO:0009735,GO:0010033,GO:0042221,GO:0043226,GO:0043227,GO:0043229,GO:0043231,GO:0044422,GO:0044424,GO:0044434,GO:0044435,GO:0044444,GO:0044446,GO:0044464,GO:0050896	Protein LOW PSII ACCUMULATION 3
PAxG01Ag0045300	-	GO:0000166,GO:0003674,GO:0003735,GO:0005198,GO:0005488,GO:0005507,GO:0005515,GO:0005524,GO:0005575,GO:0005622,GO:0005623,GO:0005737,GO:0005739,GO:0005759,GO:0005773,GO:0005774,GO:0005829,GO:0005840,GO:0005844,GO:0005886,GO:0006457,GO:0006458,GO:0006605,GO:0006626,GO:0006810,GO:0006839,GO:0006886,GO:0006950,GO:0006996,GO:0007005,GO:0008104,GO:0008144,GO:0008150,GO:0009266,GO:0009408,GO:0009507,GO:…	Belongs to the chaperonin (HSP60) family
PAxG01Ag0045800	-	GO:0000166,GO:0003674,GO:0003735,GO:0005198,GO:0005488,GO:0005507,GO:0005515,GO:0005524,GO:0005575,GO:0005622,GO:0005623,GO:0005737,GO:0005739,GO:0005759,GO:0005773,GO:0005774,GO:0005829,GO:0005840,GO:0005844,GO:0005886,GO:0006457,GO:0006458,GO:0006605,GO:0006626,GO:0006810,GO:0006839,GO:0006886,GO:0006950,GO:0006996,GO:0007005,GO:0008104,GO:0008144,GO:0008150,GO:0009266,GO:0009408,GO:0009507,GO:…	Belongs to the chaperonin (HSP60) family
PAxG01Ag0049000	HK3	GO:0001101,GO:0003674,GO:0003824,GO:0004672,GO:0004673,GO:0004888,GO:0005488,GO:0005515,GO:0005575,GO:0005622,GO:0005623,GO:0005737,GO:0005783,GO:0005789,GO:0005886,GO:0006464,GO:0006468,GO:0006793,GO:0006796,GO:0006807,GO:0006950,GO:0006952,GO:0006970,GO:0007154,GO:0007165,GO:0007275,GO:0007568,GO:0008150,GO:0008152,GO:0009266,GO:0009267,GO:0009409,GO:0009414,GO:0009415,GO:0009605,GO:0009607,GO:…	Histidine kinase
PAxG01Ag0064200	-	GO:0000226,GO:0001101,GO:0001558,GO:0002237,GO:0003674,GO:0005488,GO:0005507,GO:0005509,GO:0005515,GO:0005516,GO:0005543,GO:0005546,GO:0005547,GO:0005575,GO:0005622,GO:0005623,GO:0005737,GO:0005773,GO:0005856,GO:0005874,GO:0005881,GO:0005886,GO:0005911,GO:0006464,GO:0006497,GO:0006498,GO:0006499,GO:0006807,GO:0006810,GO:0006950,GO:0006952,GO:0006970,GO:0006996,GO:0007010,GO:0007017,GO:0007154,GO:…	DREPP plasma membrane polypeptide
PAxG01Ag0068900	-	GO:0000226,GO:0000271,GO:0000902,GO:0003674,GO:0003824,GO:0004553,GO:0005575,GO:0005622,GO:0005623,GO:0005737,GO:0005768,GO:0005769,GO:0005794,GO:0005802,GO:0005886,GO:0005975,GO:0005976,GO:0006073,GO:0006950,GO:0006970,GO:0006972,GO:0006996,GO:0007010,GO:0007017,GO:0007275,GO:0008150,GO:0008152,GO:0008810,GO:0009058,GO:0009059,GO:0009250,GO:0009504,GO:0009628,GO:0009651,GO:0009653,GO:0009719,GO:…	Endoglucanase
PAxG01Ag0077400	-	GO:0000003,GO:0000502,GO:0003006,GO:0005575,GO:0005622,GO:0005623,GO:0005634,GO:0005737,GO:0005829,GO:0005838,GO:0006508,GO:0006511,GO:0006807,GO:0006950,GO:0007275,GO:0008150,GO:0008152,GO:0008541,GO:0009056,GO:0009057,GO:0009266,GO:0009314,GO:0009408,GO:0009416,GO:0009507,GO:0009526,GO:0009536,GO:0009628,GO:0009642,GO:0009646,GO:0009647,GO:0009719,GO:0009725,GO:0009733,GO:0009735,GO:0009790,GO:…	26S proteasome non-atpase regulatory subunit
PAxG01Ag0118900	-	GO:0003674,GO:0003676,GO:0003723,GO:0003729,GO:0003735,GO:0005198,GO:0005488,GO:0005575,GO:0005618,GO:0005622,GO:0005623,GO:0005634,GO:0005730,GO:0005737,GO:0005773,GO:0005774,GO:0005829,GO:0005840,GO:0005844,GO:0005886,GO:0005911,GO:0006412,GO:0006518,GO:0006807,GO:0008150,GO:0008152,GO:0009058,GO:0009059,GO:0009506,GO:0009719,GO:0009725,GO:0009735,GO:0009987,GO:0010033,GO:0010467,GO:0015934,GO:…	Belongs to the eukaryotic ribosomal protein eL13 family
PAxG01Ag0142800	-	GO:0000003,GO:0000902,GO:0003006,GO:0003674,GO:0003676,GO:0003677,GO:0003700,GO:0005488,GO:0005515,GO:0005575,GO:0005622,GO:0005623,GO:0005634,GO:0006355,GO:0007154,GO:0007165,GO:0007275,GO:0008150,GO:0008283,GO:0009314,GO:0009416,GO:0009628,GO:0009639,GO:0009641,GO:0009653,GO:0009719,GO:0009725,GO:0009733,GO:0009734,GO:0009735,GO:0009755,GO:0009791,GO:0009826,GO:0009888,GO:0009889,GO:0009890,GO:…	Homeobox-leucine zipper protein
PAxG01Ag0180900	-	GO:0000166,GO:0003674,GO:0003824,GO:0004175,GO:0004222,GO:0005488,GO:0005524,GO:0005575,GO:0005622,GO:0005623,GO:0005737,GO:0005739,GO:0005740,GO:0005741,GO:0005743,GO:0005746,GO:0005750,GO:0005758,GO:0005759,GO:0005773,GO:0005774,GO:0006508,GO:0006605,GO:0006626,GO:0006627,GO:0006807,GO:0006810,GO:0006839,GO:0006886,GO:0006950,GO:0006970,GO:0006996,GO:0007005,GO:0008104,GO:0008144,GO:0008150,GO:…	Belongs to the peptidase M16 family
PAxG01Ag0181900	-	GO:0000160,GO:0003674,GO:0005488,GO:0005515,GO:0005575,GO:0005622,GO:0005623,GO:0005634,GO:0005737,GO:0006793,GO:0006796,GO:0007154,GO:0007165,GO:0008150,GO:0008152,GO:0009719,GO:0009725,GO:0009735,GO:0009736,GO:0009755,GO:0009888,GO:0009987,GO:0010033,GO:0010087,GO:0010089,GO:0016310,GO:0019899,GO:0019900,GO:0019901,GO:0023052,GO:0032502,GO:0032870,GO:0035556,GO:0042221,GO:0043226,GO:0043227,GO:…	histidine-containing phosphotransfer protein
PAxG01Ag0229800	-	GO:0003674,GO:0003824,GO:0004807,GO:0005488,GO:0005507,GO:0005575,GO:0005576,GO:0005618,GO:0005622,GO:0005623,GO:0005737,GO:0005739,GO:0005773,GO:0005774,GO:0005829,GO:0005886,GO:0005911,GO:0005975,GO:0005996,GO:0006006,GO:0006066,GO:0006071,GO:0006081,GO:0006082,GO:0006090,GO:0006091,GO:0006094,GO:0006096,GO:0006139,GO:0006163,GO:0006164,GO:0006165,GO:0006725,GO:0006732,GO:0006733,GO:0006753,GO:…	Triosephosphate isomerase
PAxG01Ag0259000	-	GO:0000027,GO:0002181,GO:0003674,GO:0003676,GO:0003723,GO:0003729,GO:0003735,GO:0005198,GO:0005488,GO:0005575,GO:0005622,GO:0005623,GO:0005634,GO:0005730,GO:0005737,GO:0005783,GO:0005829,GO:0005840,GO:0005886,GO:0005911,GO:0006412,GO:0006518,GO:0006807,GO:0006996,GO:0008150,GO:0008152,GO:0009058,GO:0009059,GO:0009506,GO:0009507,GO:0009536,GO:0009719,GO:0009725,GO:0009735,GO:0009987,GO:0010033,GO:…	60S ribosomal protein
PAxG01Ag0290200	CYCD3	GO:0000003,GO:0000082,GO:0000278,GO:0003006,GO:0005575,GO:0005622,GO:0005623,GO:0005634,GO:0007049,GO:0007275,GO:0008150,GO:0009719,GO:0009725,GO:0009735,GO:0009743,GO:0009744,GO:0009791,GO:0009888,GO:0009987,GO:0010033,GO:0010154,GO:0010374,GO:0010440,GO:0010444,GO:0022402,GO:0022414,GO:0030154,GO:0032501,GO:0032502,GO:0034285,GO:0042221,GO:0043226,GO:0043227,GO:0043229,GO:0043231,GO:0044424,GO:…	Belongs to the cyclin family
PAxG01Ag0294100	-	GO:0003674,GO:0003824,GO:0005575,GO:0005576,GO:0006725,GO:0008150,GO:0008152,GO:0009058,GO:0009698,GO:0009699,GO:0009719,GO:0009725,GO:0009735,GO:0009808,GO:0009809,GO:0009987,GO:0010033,GO:0016491,GO:0016614,GO:0016616,GO:0019438,GO:0019748,GO:0042221,GO:0044237,GO:0044249,GO:0044550,GO:0045551,GO:0048046,GO:0050896,GO:0055114,GO:0071704,GO:1901360,GO:1901362,GO:1901576	dehydrogenase
PAxG01Ag0331800	RPL12-A	GO:0000311,GO:0000313,GO:0000315,GO:0005575,GO:0005622,GO:0005623,GO:0005737,GO:0005840,GO:0005911,GO:0006412,GO:0006518,GO:0006807,GO:0006950,GO:0006952,GO:0008150,GO:0008152,GO:0009058,GO:0009059,GO:0009295,GO:0009506,GO:0009507,GO:0009526,GO:0009532,GO:0009534,GO:0009535,GO:0009536,GO:0009547,GO:0009570,GO:0009579,GO:0009605,GO:0009607,GO:0009617,GO:0009719,GO:0009725,GO:0009735,GO:0009941,GO:…	50S ribosomal protein
PAxG01Ag0334600	-	GO:0003674,GO:0003824,GO:0004175,GO:0004252,GO:0005488,GO:0005515,GO:0005575,GO:0005622,GO:0005623,GO:0005634,GO:0005737,GO:0006091,GO:0006508,GO:0006807,GO:0008150,GO:0008152,GO:0008233,GO:0008236,GO:0009056,GO:0009057,GO:0009507,GO:0009534,GO:0009535,GO:0009536,GO:0009579,GO:0009719,GO:0009725,GO:0009735,GO:0009765,GO:0009987,GO:0010033,GO:0010206,GO:0015979,GO:0016020,GO:0016787,GO:0017171,GO:…	Protease Do-like 1
PAxG01Ag0369100	-	GO:0003674,GO:0003676,GO:0003723,GO:0003729,GO:0003735,GO:0005198,GO:0005488,GO:0005575,GO:0005622,GO:0005623,GO:0005737,GO:0005840,GO:0006412,GO:0006518,GO:0006807,GO:0008150,GO:0008152,GO:0009058,GO:0009059,GO:0009507,GO:0009526,GO:0009532,GO:0009536,GO:0009570,GO:0009579,GO:0009719,GO:0009725,GO:0009735,GO:0009941,GO:0009987,GO:0010033,GO:0010467,GO:0019538,GO:0031967,GO:0031975,GO:0032991,GO:…	Belongs to the universal ribosomal protein uL13 family
PAxG01Ag0376700	-	GO:0003674,GO:0003824,GO:0003973,GO:0005575,GO:0005576,GO:0005622,GO:0005623,GO:0005634,GO:0005737,GO:0005777,GO:0005829,GO:0005840,GO:0005911,GO:0006950,GO:0006952,GO:0008150,GO:0008152,GO:0008891,GO:0009058,GO:0009506,GO:0009507,GO:0009532,GO:0009536,GO:0009570,GO:0009605,GO:0009607,GO:0009617,GO:0009719,GO:0009725,GO:0009735,GO:0009987,GO:0010033,GO:0016020,GO:0016491,GO:0016614,GO:0016899,GO:…	Peroxisomal (S)-2-hydroxy-acid oxidase
PAxG01Ag0383000	-	GO:0003674,GO:0003824,GO:0004791,GO:0004857,GO:0005488,GO:0005515,GO:0005575,GO:0005618,GO:0005622,GO:0005623,GO:0005737,GO:0006109,GO:0006950,GO:0006979,GO:0008047,GO:0008150,GO:0008152,GO:0009507,GO:0009526,GO:0009532,GO:0009534,GO:0009535,GO:0009536,GO:0009570,GO:0009579,GO:0009636,GO:0009719,GO:0009725,GO:0009735,GO:0009941,GO:0009987,GO:0010033,GO:0015035,GO:0015036,GO:0016020,GO:0016209,GO:…	Thioredoxin
PAxG01Gg0009000	-	GO:0000902,GO:0002682,GO:0002684,GO:0003674,GO:0003824,GO:0004601,GO:0005575,GO:0005576,GO:0005618,GO:0005622,GO:0005623,GO:0005737,GO:0005773,GO:0005774,GO:0005794,GO:0006950,GO:0006952,GO:0006970,GO:0008150,GO:0008152,GO:0009314,GO:0009416,GO:0009505,GO:0009605,GO:0009607,GO:0009617,GO:0009620,GO:0009628,GO:0009636,GO:0009651,GO:0009653,GO:0009719,GO:0009725,GO:0009735,GO:0009826,GO:0009987,GO:…	Belongs to the peroxidase family. Classical plant (class III) peroxidase subfamily
PAxG01Gg0009100	-	GO:0000902,GO:0002682,GO:0002684,GO:0003674,GO:0003824,GO:0004601,GO:0005575,GO:0005576,GO:0005618,GO:0005622,GO:0005623,GO:0005737,GO:0005773,GO:0005774,GO:0005794,GO:0006950,GO:0006952,GO:0006970,GO:0008150,GO:0008152,GO:0009314,GO:0009416,GO:0009505,GO:0009605,GO:0009607,GO:0009617,GO:0009620,GO:0009628,GO:0009636,GO:0009651,GO:0009653,GO:0009719,GO:0009725,GO:0009735,GO:0009826,GO:0009987,GO:…	Belongs to the peroxidase family. Classical plant (class III) peroxidase subfamily
PAxG01Gg0018900	-	GO:0005575,GO:0005911,GO:0006810,GO:0007154,GO:0007165,GO:0008150,GO:0009506,GO:0009719,GO:0009725,GO:0009735,GO:0009736,GO:0009755,GO:0009914,GO:0009926,GO:0009987,GO:0010033,GO:0010540,GO:0010541,GO:0010817,GO:0023052,GO:0030054,GO:0032870,GO:0042221,GO:0050789,GO:0050794,GO:0050896,GO:0051179,GO:0051234,GO:0051716,GO:0055044,GO:0060918,GO:0065007,GO:0065008,GO:0070887,GO:0071310,GO:0071368,GO:…	F-box protein
PAxG01Gg0034800	-	GO:0005575,GO:0005622,GO:0005623,GO:0005737,GO:0008150,GO:0009507,GO:0009532,GO:0009536,GO:0009570,GO:0009719,GO:0009725,GO:0009735,GO:0010033,GO:0042221,GO:0043226,GO:0043227,GO:0043229,GO:0043231,GO:0044422,GO:0044424,GO:0044434,GO:0044435,GO:0044444,GO:0044446,GO:0044464,GO:0050896	Protein LOW PSII ACCUMULATION 3
PAxG01Gg0045000	-	GO:0000166,GO:0003674,GO:0003735,GO:0005198,GO:0005488,GO:0005507,GO:0005515,GO:0005524,GO:0005575,GO:0005622,GO:0005623,GO:0005737,GO:0005739,GO:0005759,GO:0005773,GO:0005774,GO:0005829,GO:0005840,GO:0005844,GO:0005886,GO:0006457,GO:0006458,GO:0006605,GO:0006626,GO:0006810,GO:0006839,GO:0006886,GO:0006950,GO:0006996,GO:0007005,GO:0008104,GO:0008144,GO:0008150,GO:0009266,GO:0009408,GO:0009507,GO:…	Belongs to the chaperonin (HSP60) family
PAxG01Gg0062800	-	GO:0000226,GO:0001101,GO:0001558,GO:0002237,GO:0003674,GO:0005488,GO:0005507,GO:0005509,GO:0005515,GO:0005516,GO:0005543,GO:0005546,GO:0005547,GO:0005575,GO:0005622,GO:0005623,GO:0005737,GO:0005773,GO:0005856,GO:0005874,GO:0005881,GO:0005886,GO:0005911,GO:0006464,GO:0006497,GO:0006498,GO:0006499,GO:0006807,GO:0006810,GO:0006950,GO:0006952,GO:0006970,GO:0006996,GO:0007010,GO:0007017,GO:0007154,GO:…	DREPP plasma membrane polypeptide
PAxG01Gg0068000	-	GO:0000226,GO:0000271,GO:0000902,GO:0003674,GO:0003824,GO:0004553,GO:0005575,GO:0005622,GO:0005623,GO:0005737,GO:0005768,GO:0005769,GO:0005794,GO:0005802,GO:0005886,GO:0005975,GO:0005976,GO:0006073,GO:0006950,GO:0006970,GO:0006972,GO:0006996,GO:0007010,GO:0007017,GO:0007275,GO:0008150,GO:0008152,GO:0008810,GO:0009058,GO:0009059,GO:0009250,GO:0009504,GO:0009628,GO:0009651,GO:0009653,GO:0009719,GO:…	Endoglucanase
PAxG01Gg0076100	-	GO:0000003,GO:0000502,GO:0003006,GO:0005575,GO:0005622,GO:0005623,GO:0005634,GO:0005737,GO:0005829,GO:0005838,GO:0006508,GO:0006511,GO:0006807,GO:0006950,GO:0007275,GO:0008150,GO:0008152,GO:0008541,GO:0009056,GO:0009057,GO:0009266,GO:0009314,GO:0009408,GO:0009416,GO:0009507,GO:0009526,GO:0009536,GO:0009628,GO:0009642,GO:0009646,GO:0009647,GO:0009719,GO:0009725,GO:0009733,GO:0009735,GO:0009790,GO:…	26S proteasome non-atpase regulatory subunit
PAxG01Gg0117500	-	GO:0003674,GO:0003676,GO:0003723,GO:0003729,GO:0003735,GO:0005198,GO:0005488,GO:0005575,GO:0005618,GO:0005622,GO:0005623,GO:0005634,GO:0005730,GO:0005737,GO:0005773,GO:0005774,GO:0005829,GO:0005840,GO:0005844,GO:0005886,GO:0005911,GO:0006412,GO:0006518,GO:0006807,GO:0008150,GO:0008152,GO:0009058,GO:0009059,GO:0009506,GO:0009719,GO:0009725,GO:0009735,GO:0009987,GO:0010033,GO:0010467,GO:0015934,GO:…	Belongs to the eukaryotic ribosomal protein eL13 family
PAxG01Gg0141300	-	GO:0000003,GO:0000902,GO:0003006,GO:0003674,GO:0003676,GO:0003677,GO:0003700,GO:0005488,GO:0005515,GO:0005575,GO:0005622,GO:0005623,GO:0005634,GO:0006355,GO:0007154,GO:0007165,GO:0007275,GO:0008150,GO:0008283,GO:0009314,GO:0009416,GO:0009628,GO:0009639,GO:0009641,GO:0009653,GO:0009719,GO:0009725,GO:0009733,GO:0009734,GO:0009735,GO:0009755,GO:0009791,GO:0009826,GO:0009888,GO:0009889,GO:0009890,GO:…	Homeobox-leucine zipper protein
PAxG01Gg0169900	-	GO:0003674,GO:0003735,GO:0005198,GO:0005575,GO:0005618,GO:0005622,GO:0005623,GO:0005737,GO:0005829,GO:0005840,GO:0005886,GO:0005911,GO:0006412,GO:0006518,GO:0006807,GO:0008150,GO:0008152,GO:0009058,GO:0009059,GO:0009506,GO:0009507,GO:0009536,GO:0009719,GO:0009725,GO:0009735,GO:0009987,GO:0010033,GO:0010467,GO:0015934,GO:0016020,GO:0019538,GO:0022625,GO:0022626,GO:0030054,GO:0030312,GO:0032991,GO:…	structural constituent of ribosome
PAxG01Gg0172100	-	GO:0000160,GO:0003674,GO:0005488,GO:0005515,GO:0005575,GO:0005622,GO:0005623,GO:0005634,GO:0005737,GO:0006793,GO:0006796,GO:0007154,GO:0007165,GO:0008150,GO:0008152,GO:0009719,GO:0009725,GO:0009735,GO:0009736,GO:0009755,GO:0009888,GO:0009987,GO:0010033,GO:0010087,GO:0010089,GO:0016310,GO:0019899,GO:0019900,GO:0019901,GO:0023052,GO:0032502,GO:0032870,GO:0035556,GO:0042221,GO:0043226,GO:0043227,GO:…	histidine-containing phosphotransfer protein
PAxG01Gg0173000	-	GO:0000166,GO:0003674,GO:0003824,GO:0004175,GO:0004222,GO:0005488,GO:0005524,GO:0005575,GO:0005622,GO:0005623,GO:0005737,GO:0005739,GO:0005740,GO:0005741,GO:0005743,GO:0005746,GO:0005750,GO:0005758,GO:0005759,GO:0005773,GO:0005774,GO:0006508,GO:0006605,GO:0006626,GO:0006627,GO:0006807,GO:0006810,GO:0006839,GO:0006886,GO:0006950,GO:0006970,GO:0006996,GO:0007005,GO:0008104,GO:0008144,GO:0008150,GO:…	Belongs to the peptidase M16 family
PAxG01Gg0227300	-	GO:0003674,GO:0003824,GO:0004807,GO:0005488,GO:0005507,GO:0005575,GO:0005576,GO:0005618,GO:0005622,GO:0005623,GO:0005737,GO:0005739,GO:0005773,GO:0005774,GO:0005829,GO:0005886,GO:0005911,GO:0005975,GO:0005996,GO:0006006,GO:0006066,GO:0006071,GO:0006081,GO:0006082,GO:0006090,GO:0006091,GO:0006094,GO:0006096,GO:0006139,GO:0006163,GO:0006164,GO:0006165,GO:0006725,GO:0006732,GO:0006733,GO:0006753,GO:…	Triosephosphate isomerase
PAxG01Gg0255300	-	GO:0000027,GO:0002181,GO:0003674,GO:0003676,GO:0003723,GO:0003729,GO:0003735,GO:0005198,GO:0005488,GO:0005575,GO:0005622,GO:0005623,GO:0005634,GO:0005730,GO:0005737,GO:0005783,GO:0005829,GO:0005840,GO:0005886,GO:0005911,GO:0006412,GO:0006518,GO:0006807,GO:0006996,GO:0008150,GO:0008152,GO:0009058,GO:0009059,GO:0009506,GO:0009507,GO:0009536,GO:0009719,GO:0009725,GO:0009735,GO:0009987,GO:0010033,GO:…	60S ribosomal protein
PAxG01Gg0286600	CYCD3	GO:0000003,GO:0000082,GO:0000278,GO:0003006,GO:0005575,GO:0005622,GO:0005623,GO:0005634,GO:0007049,GO:0007275,GO:0008150,GO:0009719,GO:0009725,GO:0009735,GO:0009743,GO:0009744,GO:0009791,GO:0009888,GO:0009987,GO:0010033,GO:0010154,GO:0010374,GO:0010440,GO:0010444,GO:0022402,GO:0022414,GO:0030154,GO:0032501,GO:0032502,GO:0034285,GO:0042221,GO:0043226,GO:0043227,GO:0043229,GO:0043231,GO:0044424,GO:…	Belongs to the cyclin family
PAxG01Gg0290500	-	GO:0003674,GO:0003824,GO:0005575,GO:0005576,GO:0006725,GO:0008150,GO:0008152,GO:0009058,GO:0009698,GO:0009699,GO:0009719,GO:0009725,GO:0009735,GO:0009808,GO:0009809,GO:0009987,GO:0010033,GO:0016491,GO:0016614,GO:0016616,GO:0019438,GO:0019748,GO:0042221,GO:0044237,GO:0044249,GO:0044550,GO:0045551,GO:0048046,GO:0050896,GO:0055114,GO:0071704,GO:1901360,GO:1901362,GO:1901576	dehydrogenase
PAxG01Gg0332700	-	GO:0003674,GO:0003824,GO:0004175,GO:0004252,GO:0005488,GO:0005515,GO:0005575,GO:0005622,GO:0005623,GO:0005634,GO:0005737,GO:0006091,GO:0006508,GO:0006807,GO:0008150,GO:0008152,GO:0008233,GO:0008236,GO:0009056,GO:0009057,GO:0009507,GO:0009534,GO:0009535,GO:0009536,GO:0009579,GO:0009719,GO:0009725,GO:0009735,GO:0009765,GO:0009987,GO:0010033,GO:0010206,GO:0015979,GO:0016020,GO:0016787,GO:0017171,GO:…	Protease Do-like 1
PAxG01Gg0367400	-	GO:0003674,GO:0003676,GO:0003723,GO:0003729,GO:0003735,GO:0005198,GO:0005488,GO:0005575,GO:0005622,GO:0005623,GO:0005737,GO:0005840,GO:0006412,GO:0006518,GO:0006807,GO:0008150,GO:0008152,GO:0009058,GO:0009059,GO:0009507,GO:0009526,GO:0009532,GO:0009536,GO:0009570,GO:0009579,GO:0009719,GO:0009725,GO:0009735,GO:0009941,GO:0009987,GO:0010033,GO:0010467,GO:0019538,GO:0031967,GO:0031975,GO:0032991,GO:…	Belongs to the universal ribosomal protein uL13 family
PAxG01Gg0376100	-	GO:0003674,GO:0003824,GO:0003973,GO:0005575,GO:0005576,GO:0005622,GO:0005623,GO:0005634,GO:0005737,GO:0005777,GO:0005829,GO:0005840,GO:0005911,GO:0006950,GO:0006952,GO:0008150,GO:0008152,GO:0008891,GO:0009058,GO:0009506,GO:0009507,GO:0009532,GO:0009536,GO:0009570,GO:0009605,GO:0009607,GO:0009617,GO:0009719,GO:0009725,GO:0009735,GO:0009987,GO:0010033,GO:0016020,GO:0016491,GO:0016614,GO:0016899,GO:…	Peroxisomal (S)-2-hydroxy-acid oxidase
PAxG01Gg0384800	-	GO:0003674,GO:0003824,GO:0004791,GO:0004857,GO:0005488,GO:0005515,GO:0005575,GO:0005618,GO:0005622,GO:0005623,GO:0005737,GO:0006109,GO:0006950,GO:0006979,GO:0008047,GO:0008150,GO:0008152,GO:0009507,GO:0009526,GO:0009532,GO:0009534,GO:0009535,GO:0009536,GO:0009570,GO:0009579,GO:0009636,GO:0009719,GO:0009725,GO:0009735,GO:0009941,GO:0009987,GO:0010033,GO:0015035,GO:0015036,GO:0016020,GO:0016209,GO:…	Thioredoxin
PAxG02Ag0009600	-	GO:0003674,GO:0003824,GO:0004176,GO:0005575,GO:0005622,GO:0005623,GO:0005737,GO:0006091,GO:0006508,GO:0006807,GO:0008150,GO:0008152,GO:0008233,GO:0008237,GO:0009056,GO:0009057,GO:0009314,GO:0009416,GO:0009507,GO:0009526,GO:0009534,GO:0009535,GO:0009536,GO:0009579,GO:0009628,GO:0009642,GO:0009644,GO:0009719,GO:0009725,GO:0009735,GO:0009765,GO:0009892,GO:0009941,GO:0009987,GO:0010033,GO:0010109,GO:…	ATP-dependent zinc metalloprotease FTSH
PAxG02Ag0049300	-	GO:0003674,GO:0003676,GO:0003723,GO:0003727,GO:0005488,GO:0005575,GO:0005576,GO:0005622,GO:0005623,GO:0005737,GO:0005840,GO:0006139,GO:0006355,GO:0006364,GO:0006396,GO:0006412,GO:0006417,GO:0006518,GO:0006725,GO:0006807,GO:0006996,GO:0007623,GO:0008150,GO:0008152,GO:0008187,GO:0008266,GO:0009058,GO:0009059,GO:0009507,GO:0009526,GO:0009532,GO:0009534,GO:0009536,GO:0009570,GO:0009579,GO:0009657,GO:…	Chloroplast stem-loop binding protein of 41 kDa a
PAxG02Ag0075200	APX7	GO:0000302,GO:0003674,GO:0003824,GO:0004130,GO:0004601,GO:0005575,GO:0005622,GO:0005623,GO:0005737,GO:0005739,GO:0006950,GO:0006979,GO:0007154,GO:0007165,GO:0008150,GO:0008152,GO:0009056,GO:0009266,GO:0009409,GO:0009507,GO:0009532,GO:0009534,GO:0009535,GO:0009536,GO:0009570,GO:0009579,GO:0009628,GO:0009631,GO:0009636,GO:0009719,GO:0009725,GO:0009735,GO:0009987,GO:0010019,GO:0010033,GO:0016020,GO:…	Belongs to the peroxidase family
PAxG02Ag0085800	ACC2	GO:0000003,GO:0003006,GO:0003674,GO:0003824,GO:0003989,GO:0005575,GO:0005623,GO:0005886,GO:0006082,GO:0006629,GO:0006631,GO:0006633,GO:0007275,GO:0008150,GO:0008152,GO:0008610,GO:0009058,GO:0009653,GO:0009719,GO:0009725,GO:0009735,GO:0009790,GO:0009791,GO:0009793,GO:0009888,GO:0009933,GO:0009987,GO:0010014,GO:0010016,GO:0010033,GO:0010072,GO:0010154,GO:0016020,GO:0016053,GO:0016421,GO:0016874,GO:…	Acetyl-CoA Carboxylase
PAxG02Ag0090700	-	GO:0000271,GO:0003674,GO:0003824,GO:0005575,GO:0005622,GO:0005623,GO:0005737,GO:0005768,GO:0005794,GO:0005802,GO:0005975,GO:0005976,GO:0007275,GO:0008150,GO:0008152,GO:0008168,GO:0008757,GO:0009058,GO:0009059,GO:0009664,GO:0009719,GO:0009725,GO:0009735,GO:0009832,GO:0009987,GO:0010033,GO:0010289,GO:0010383,GO:0010393,GO:0010394,GO:0012505,GO:0016043,GO:0016051,GO:0016740,GO:0016741,GO:0017144,GO:…	pectin methyltransferase
PAxG02Ag0115000	-	GO:0000003,GO:0000082,GO:0000278,GO:0003006,GO:0005575,GO:0005622,GO:0005623,GO:0005634,GO:0007049,GO:0007275,GO:0008150,GO:0009719,GO:0009725,GO:0009735,GO:0009743,GO:0009744,GO:0009791,GO:0009888,GO:0009987,GO:0010033,GO:0010154,GO:0010374,GO:0010440,GO:0010444,GO:0022402,GO:0022414,GO:0030154,GO:0032501,GO:0032502,GO:0034285,GO:0042221,GO:0043226,GO:0043227,GO:0043229,GO:0043231,GO:0044424,GO:…	Belongs to the cyclin family
PAxG02Ag0175100	-	GO:0003674,GO:0003824,GO:0004478,GO:0005488,GO:0005507,GO:0005575,GO:0005576,GO:0005615,GO:0005618,GO:0005622,GO:0005623,GO:0005634,GO:0005730,GO:0005737,GO:0005829,GO:0005886,GO:0005911,GO:0006950,GO:0006970,GO:0008150,GO:0008152,GO:0009058,GO:0009506,GO:0009628,GO:0009651,GO:0009692,GO:0009693,GO:0009719,GO:0009725,GO:0009735,GO:0009987,GO:0010033,GO:0010035,GO:0010038,GO:0010039,GO:0010817,GO:…	Catalyzes the formation of S-adenosylmethionine from methionine and ATP
PAxG02Ag0193300	-	GO:0003674,GO:0003824,GO:0004497,GO:0007154,GO:0007165,GO:0008150,GO:0008152,GO:0009058,GO:0009719,GO:0009725,GO:0009735,GO:0009741,GO:0009742,GO:0009755,GO:0009850,GO:0009851,GO:0009889,GO:0009987,GO:0010033,GO:0010600,GO:0010817,GO:0014070,GO:0016491,GO:0016705,GO:0016709,GO:0019222,GO:0023052,GO:0031323,GO:0031326,GO:0032350,GO:0032870,GO:0033993,GO:0042221,GO:0042445,GO:0042446,GO:0043401,GO:…	monooxygenase
PAxG02Ag0201100	-	GO:0003674,GO:0003824,GO:0004176,GO:0005575,GO:0005622,GO:0005623,GO:0005737,GO:0006091,GO:0006508,GO:0006807,GO:0006996,GO:0008150,GO:0008152,GO:0008233,GO:0008237,GO:0009056,GO:0009057,GO:0009314,GO:0009416,GO:0009507,GO:0009526,GO:0009534,GO:0009535,GO:0009536,GO:0009579,GO:0009628,GO:0009642,GO:0009644,GO:0009657,GO:0009658,GO:0009668,GO:0009719,GO:0009725,GO:0009735,GO:0009765,GO:0009892,GO:…	ATP-dependent zinc metalloprotease FTSH 2
PAxG02Ag0208000	ACO1	GO:0000302,GO:0001101,GO:0003674,GO:0003824,GO:0005488,GO:0005507,GO:0005575,GO:0005618,GO:0005622,GO:0005623,GO:0005737,GO:0005783,GO:0005794,GO:0005829,GO:0005886,GO:0005911,GO:0006950,GO:0006970,GO:0006979,GO:0008150,GO:0008152,GO:0009058,GO:0009506,GO:0009593,GO:0009605,GO:0009607,GO:0009620,GO:0009628,GO:0009651,GO:0009692,GO:0009693,GO:0009719,GO:0009720,GO:0009723,GO:0009725,GO:0009726,GO:…	Belongs to the iron ascorbate-dependent oxidoreductase family
PAxG02Ag0208100	ACO1	GO:0000302,GO:0001101,GO:0003674,GO:0003824,GO:0005488,GO:0005507,GO:0005575,GO:0005618,GO:0005622,GO:0005623,GO:0005737,GO:0005783,GO:0005794,GO:0005829,GO:0005886,GO:0005911,GO:0006950,GO:0006970,GO:0006979,GO:0008150,GO:0008152,GO:0009058,GO:0009506,GO:0009593,GO:0009605,GO:0009607,GO:0009620,GO:0009628,GO:0009651,GO:0009692,GO:0009693,GO:0009719,GO:0009720,GO:0009723,GO:0009725,GO:0009726,GO:…	Belongs to the iron ascorbate-dependent oxidoreductase family
PAxG02Ag0233800	-	GO:0005575,GO:0005622,GO:0005623,GO:0005737,GO:0005739,GO:0043226,GO:0043227,GO:0043229,GO:0043231,GO:0044424,GO:0044444,GO:0044464	Belongs to the chaperonin (HSP60) family
PAxG02Gg0008200	-	GO:0003674,GO:0003824,GO:0004176,GO:0005575,GO:0005622,GO:0005623,GO:0005737,GO:0006091,GO:0006508,GO:0006807,GO:0008150,GO:0008152,GO:0008233,GO:0008237,GO:0009056,GO:0009057,GO:0009314,GO:0009416,GO:0009507,GO:0009526,GO:0009534,GO:0009535,GO:0009536,GO:0009579,GO:0009628,GO:0009642,GO:0009644,GO:0009719,GO:0009725,GO:0009735,GO:0009765,GO:0009892,GO:0009941,GO:0009987,GO:0010033,GO:0010109,GO:…	ATP-dependent zinc metalloprotease FTSH
PAxG02Gg0048400	-	GO:0003674,GO:0003676,GO:0003723,GO:0003727,GO:0005488,GO:0005575,GO:0005576,GO:0005622,GO:0005623,GO:0005737,GO:0005840,GO:0006139,GO:0006355,GO:0006364,GO:0006396,GO:0006412,GO:0006417,GO:0006518,GO:0006725,GO:0006807,GO:0006996,GO:0007623,GO:0008150,GO:0008152,GO:0008187,GO:0008266,GO:0009058,GO:0009059,GO:0009507,GO:0009526,GO:0009532,GO:0009534,GO:0009536,GO:0009570,GO:0009579,GO:0009657,GO:…	Chloroplast stem-loop binding protein of 41 kDa a
PAxG02Gg0073200	APX7	GO:0000302,GO:0003674,GO:0003824,GO:0004130,GO:0004601,GO:0005575,GO:0005622,GO:0005623,GO:0005737,GO:0005739,GO:0006950,GO:0006979,GO:0007154,GO:0007165,GO:0008150,GO:0008152,GO:0009056,GO:0009266,GO:0009409,GO:0009507,GO:0009532,GO:0009534,GO:0009535,GO:0009536,GO:0009570,GO:0009579,GO:0009628,GO:0009631,GO:0009636,GO:0009719,GO:0009725,GO:0009735,GO:0009987,GO:0010019,GO:0010033,GO:0016020,GO:…	Belongs to the peroxidase family
PAxG02Gg0083800	ACC2	GO:0000003,GO:0003006,GO:0003674,GO:0003824,GO:0003989,GO:0005575,GO:0005623,GO:0005886,GO:0006082,GO:0006629,GO:0006631,GO:0006633,GO:0007275,GO:0008150,GO:0008152,GO:0008610,GO:0009058,GO:0009653,GO:0009719,GO:0009725,GO:0009735,GO:0009790,GO:0009791,GO:0009793,GO:0009888,GO:0009933,GO:0009987,GO:0010014,GO:0010016,GO:0010033,GO:0010072,GO:0010154,GO:0016020,GO:0016053,GO:0016421,GO:0016874,GO:…	Acetyl-CoA Carboxylase
PAxG02Gg0112900	-	GO:0000003,GO:0000082,GO:0000278,GO:0003006,GO:0005575,GO:0005622,GO:0005623,GO:0005634,GO:0007049,GO:0007275,GO:0008150,GO:0009719,GO:0009725,GO:0009735,GO:0009743,GO:0009744,GO:0009791,GO:0009888,GO:0009987,GO:0010033,GO:0010154,GO:0010374,GO:0010440,GO:0010444,GO:0022402,GO:0022414,GO:0030154,GO:0032501,GO:0032502,GO:0034285,GO:0042221,GO:0043226,GO:0043227,GO:0043229,GO:0043231,GO:0044424,GO:…	Belongs to the cyclin family
PAxG02Gg0174400	-	GO:0003674,GO:0003824,GO:0004478,GO:0005488,GO:0005507,GO:0005575,GO:0005576,GO:0005615,GO:0005618,GO:0005622,GO:0005623,GO:0005634,GO:0005730,GO:0005737,GO:0005829,GO:0005886,GO:0005911,GO:0006950,GO:0006970,GO:0008150,GO:0008152,GO:0009058,GO:0009506,GO:0009628,GO:0009651,GO:0009692,GO:0009693,GO:0009719,GO:0009725,GO:0009735,GO:0009987,GO:0010033,GO:0010035,GO:0010038,GO:0010039,GO:0010817,GO:…	Catalyzes the formation of S-adenosylmethionine from methionine and ATP
PAxG02Gg0196900	-	GO:0003674,GO:0003824,GO:0004497,GO:0007154,GO:0007165,GO:0008150,GO:0008152,GO:0009058,GO:0009719,GO:0009725,GO:0009735,GO:0009741,GO:0009742,GO:0009755,GO:0009850,GO:0009851,GO:0009889,GO:0009987,GO:0010033,GO:0010600,GO:0010817,GO:0014070,GO:0016491,GO:0016705,GO:0016709,GO:0019222,GO:0023052,GO:0031323,GO:0031326,GO:0032350,GO:0032870,GO:0033993,GO:0042221,GO:0042445,GO:0042446,GO:0043401,GO:…	monooxygenase
PAxG02Gg0203500	-	GO:0003674,GO:0003824,GO:0004176,GO:0005575,GO:0005622,GO:0005623,GO:0005737,GO:0006091,GO:0006508,GO:0006807,GO:0006996,GO:0008150,GO:0008152,GO:0008233,GO:0008237,GO:0009056,GO:0009057,GO:0009314,GO:0009416,GO:0009507,GO:0009526,GO:0009534,GO:0009535,GO:0009536,GO:0009579,GO:0009628,GO:0009642,GO:0009644,GO:0009657,GO:0009658,GO:0009668,GO:0009719,GO:0009725,GO:0009735,GO:0009765,GO:0009892,GO:…	ATP-dependent zinc metalloprotease FTSH 2
PAxG02Gg0210100	ACO1	GO:0000302,GO:0001101,GO:0003674,GO:0003824,GO:0005488,GO:0005507,GO:0005575,GO:0005618,GO:0005622,GO:0005623,GO:0005737,GO:0005783,GO:0005794,GO:0005829,GO:0005886,GO:0005911,GO:0006950,GO:0006970,GO:0006979,GO:0008150,GO:0008152,GO:0009058,GO:0009506,GO:0009593,GO:0009605,GO:0009607,GO:0009620,GO:0009628,GO:0009651,GO:0009692,GO:0009693,GO:0009719,GO:0009720,GO:0009723,GO:0009725,GO:0009726,GO:…	Belongs to the iron ascorbate-dependent oxidoreductase family
PAxG02Gg0210200	ACO1	GO:0000302,GO:0001101,GO:0003674,GO:0003824,GO:0005488,GO:0005507,GO:0005575,GO:0005618,GO:0005622,GO:0005623,GO:0005737,GO:0005783,GO:0005794,GO:0005829,GO:0005886,GO:0005911,GO:0006950,GO:0006970,GO:0006979,GO:0008150,GO:0008152,GO:0009058,GO:0009506,GO:0009593,GO:0009605,GO:0009607,GO:0009620,GO:0009628,GO:0009651,GO:0009692,GO:0009693,GO:0009719,GO:0009720,GO:0009723,GO:0009725,GO:0009726,GO:…	Belongs to the iron ascorbate-dependent oxidoreductase family
PAxG03Ag0030400	-	GO:0003674,GO:0003735,GO:0005198,GO:0005575,GO:0005618,GO:0005622,GO:0005623,GO:0005737,GO:0005829,GO:0005840,GO:0005886,GO:0005911,GO:0006412,GO:0006518,GO:0006807,GO:0008150,GO:0008152,GO:0009058,GO:0009059,GO:0009506,GO:0009507,GO:0009536,GO:0009719,GO:0009725,GO:0009735,GO:0009987,GO:0010033,GO:0010467,GO:0015934,GO:0016020,GO:0019538,GO:0022625,GO:0022626,GO:0030054,GO:0030312,GO:0032991,GO:…	structural constituent of ribosome
PAxG03Ag0040300	-	GO:0005575,GO:0005622,GO:0005623,GO:0005737,GO:0008150,GO:0009507,GO:0009532,GO:0009534,GO:0009535,GO:0009536,GO:0009570,GO:0009579,GO:0009719,GO:0009725,GO:0009735,GO:0010033,GO:0010287,GO:0016020,GO:0031976,GO:0031984,GO:0034357,GO:0042221,GO:0042651,GO:0043226,GO:0043227,GO:0043229,GO:0043231,GO:0044422,GO:0044424,GO:0044434,GO:0044435,GO:0044436,GO:0044444,GO:0044446,GO:0044464,GO:0050896,GO:…	Photosystem I reaction center subunit
PAxG03Ag0066300	-	GO:0000003,GO:0000902,GO:0003006,GO:0003674,GO:0003676,GO:0003677,GO:0003700,GO:0005488,GO:0005515,GO:0005575,GO:0005622,GO:0005623,GO:0005634,GO:0006355,GO:0007154,GO:0007165,GO:0007275,GO:0008150,GO:0008283,GO:0009314,GO:0009416,GO:0009628,GO:0009639,GO:0009641,GO:0009653,GO:0009719,GO:0009725,GO:0009733,GO:0009734,GO:0009735,GO:0009755,GO:0009791,GO:0009826,GO:0009888,GO:0009889,GO:0009890,GO:…	Homeobox-leucine zipper protein
PAxG03Ag0086300	-	GO:0003674,GO:0003676,GO:0003723,GO:0003729,GO:0003735,GO:0005198,GO:0005488,GO:0005575,GO:0005618,GO:0005622,GO:0005623,GO:0005634,GO:0005730,GO:0005737,GO:0005773,GO:0005774,GO:0005829,GO:0005840,GO:0005844,GO:0005886,GO:0005911,GO:0006412,GO:0006518,GO:0006807,GO:0008150,GO:0008152,GO:0009058,GO:0009059,GO:0009506,GO:0009719,GO:0009725,GO:0009735,GO:0009987,GO:0010033,GO:0010467,GO:0015934,GO:…	Belongs to the eukaryotic ribosomal protein eL13 family
PAxG03Ag0125800	-	GO:0000003,GO:0000502,GO:0003006,GO:0005575,GO:0005622,GO:0005623,GO:0005634,GO:0005737,GO:0005829,GO:0005838,GO:0006508,GO:0006511,GO:0006807,GO:0006950,GO:0007275,GO:0008150,GO:0008152,GO:0008541,GO:0009056,GO:0009057,GO:0009266,GO:0009314,GO:0009408,GO:0009416,GO:0009507,GO:0009526,GO:0009536,GO:0009628,GO:0009642,GO:0009646,GO:0009647,GO:0009719,GO:0009725,GO:0009733,GO:0009735,GO:0009790,GO:…	26S proteasome non-atpase regulatory subunit
PAxG03Ag0137200	-	GO:0000226,GO:0001101,GO:0001558,GO:0002237,GO:0003674,GO:0005488,GO:0005507,GO:0005509,GO:0005515,GO:0005516,GO:0005543,GO:0005546,GO:0005547,GO:0005575,GO:0005622,GO:0005623,GO:0005737,GO:0005773,GO:0005856,GO:0005874,GO:0005881,GO:0005886,GO:0005911,GO:0006464,GO:0006497,GO:0006498,GO:0006499,GO:0006807,GO:0006810,GO:0006950,GO:0006952,GO:0006970,GO:0006996,GO:0007010,GO:0007017,GO:0007154,GO:…	DREPP plasma membrane polypeptide
PAxG03Ag0154200	-	GO:0000166,GO:0003674,GO:0003735,GO:0005198,GO:0005488,GO:0005507,GO:0005515,GO:0005524,GO:0005575,GO:0005622,GO:0005623,GO:0005737,GO:0005739,GO:0005759,GO:0005773,GO:0005774,GO:0005829,GO:0005840,GO:0005844,GO:0005886,GO:0006457,GO:0006458,GO:0006605,GO:0006626,GO:0006810,GO:0006839,GO:0006886,GO:0006950,GO:0006996,GO:0007005,GO:0008104,GO:0008144,GO:0008150,GO:0009266,GO:0009408,GO:0009507,GO:…	Belongs to the chaperonin (HSP60) family
PAxG03Ag0185300	-	GO:0000902,GO:0002682,GO:0002684,GO:0003674,GO:0003824,GO:0004601,GO:0005488,GO:0005575,GO:0005576,GO:0005618,GO:0005622,GO:0005623,GO:0005737,GO:0005773,GO:0005774,GO:0005794,GO:0006950,GO:0006952,GO:0006970,GO:0008150,GO:0008152,GO:0009314,GO:0009416,GO:0009505,GO:0009605,GO:0009607,GO:0009617,GO:0009620,GO:0009628,GO:0009636,GO:0009651,GO:0009653,GO:0009719,GO:0009725,GO:0009735,GO:0009826,GO:…	Belongs to the peroxidase family. Classical plant (class III) peroxidase subfamily
PAxG03Ag0185400	-	GO:0000902,GO:0002682,GO:0002684,GO:0003674,GO:0003824,GO:0004601,GO:0005488,GO:0005575,GO:0005576,GO:0005618,GO:0005622,GO:0005623,GO:0005737,GO:0005773,GO:0005774,GO:0005794,GO:0006950,GO:0006952,GO:0006970,GO:0008150,GO:0008152,GO:0009314,GO:0009416,GO:0009505,GO:0009605,GO:0009607,GO:0009617,GO:0009620,GO:0009628,GO:0009636,GO:0009651,GO:0009653,GO:0009719,GO:0009725,GO:0009735,GO:0009826,GO:…	Belongs to the peroxidase family. Classical plant (class III) peroxidase subfamily
PAxG03Ag0185500	-	GO:0000902,GO:0002682,GO:0002684,GO:0003674,GO:0003824,GO:0004601,GO:0005575,GO:0005576,GO:0005618,GO:0005622,GO:0005623,GO:0005737,GO:0005773,GO:0005774,GO:0005794,GO:0006950,GO:0006952,GO:0006970,GO:0008150,GO:0008152,GO:0009314,GO:0009416,GO:0009505,GO:0009605,GO:0009607,GO:0009617,GO:0009620,GO:0009628,GO:0009636,GO:0009651,GO:0009653,GO:0009719,GO:0009725,GO:0009735,GO:0009826,GO:0009987,GO:…	Belongs to the peroxidase family. Classical plant (class III) peroxidase subfamily
PAxG03Gg0036900	-	GO:0003674,GO:0003735,GO:0005198,GO:0005575,GO:0005618,GO:0005622,GO:0005623,GO:0005737,GO:0005829,GO:0005840,GO:0005886,GO:0005911,GO:0006412,GO:0006518,GO:0006807,GO:0008150,GO:0008152,GO:0009058,GO:0009059,GO:0009506,GO:0009507,GO:0009536,GO:0009719,GO:0009725,GO:0009735,GO:0009987,GO:0010033,GO:0010467,GO:0015934,GO:0016020,GO:0019538,GO:0022625,GO:0022626,GO:0030054,GO:0030312,GO:0032991,GO:…	structural constituent of ribosome
PAxG03Gg0044500	-	GO:0005575,GO:0005622,GO:0005623,GO:0005737,GO:0008150,GO:0009507,GO:0009532,GO:0009534,GO:0009535,GO:0009536,GO:0009570,GO:0009579,GO:0009719,GO:0009725,GO:0009735,GO:0010033,GO:0010287,GO:0016020,GO:0031976,GO:0031984,GO:0034357,GO:0042221,GO:0042651,GO:0043226,GO:0043227,GO:0043229,GO:0043231,GO:0044422,GO:0044424,GO:0044434,GO:0044435,GO:0044436,GO:0044444,GO:0044446,GO:0044464,GO:0050896,GO:…	Photosystem I reaction center subunit
PAxG03Gg0069800	-	GO:0000003,GO:0000902,GO:0003006,GO:0003674,GO:0003676,GO:0003677,GO:0003700,GO:0005488,GO:0005515,GO:0005575,GO:0005622,GO:0005623,GO:0005634,GO:0006355,GO:0007154,GO:0007165,GO:0007275,GO:0008150,GO:0008283,GO:0009314,GO:0009416,GO:0009628,GO:0009639,GO:0009641,GO:0009653,GO:0009719,GO:0009725,GO:0009733,GO:0009734,GO:0009735,GO:0009755,GO:0009791,GO:0009826,GO:0009888,GO:0009889,GO:0009890,GO:…	Homeobox-leucine zipper protein
PAxG03Gg0092200	-	GO:0003674,GO:0003676,GO:0003723,GO:0003729,GO:0003735,GO:0005198,GO:0005488,GO:0005575,GO:0005618,GO:0005622,GO:0005623,GO:0005634,GO:0005730,GO:0005737,GO:0005773,GO:0005774,GO:0005829,GO:0005840,GO:0005844,GO:0005886,GO:0005911,GO:0006412,GO:0006518,GO:0006807,GO:0008150,GO:0008152,GO:0009058,GO:0009059,GO:0009506,GO:0009719,GO:0009725,GO:0009735,GO:0009987,GO:0010033,GO:0010467,GO:0015934,GO:…	Belongs to the eukaryotic ribosomal protein eL13 family
PAxG03Gg0131700	-	GO:0000003,GO:0000502,GO:0003006,GO:0005575,GO:0005622,GO:0005623,GO:0005634,GO:0005737,GO:0005829,GO:0005838,GO:0006508,GO:0006511,GO:0006807,GO:0006950,GO:0007275,GO:0008150,GO:0008152,GO:0008541,GO:0009056,GO:0009057,GO:0009266,GO:0009314,GO:0009408,GO:0009416,GO:0009507,GO:0009526,GO:0009536,GO:0009628,GO:0009642,GO:0009646,GO:0009647,GO:0009719,GO:0009725,GO:0009733,GO:0009735,GO:0009790,GO:…	26S proteasome non-atpase regulatory subunit
PAxG03Gg0142900	-	GO:0000226,GO:0001101,GO:0001558,GO:0002237,GO:0003674,GO:0005488,GO:0005507,GO:0005509,GO:0005515,GO:0005516,GO:0005543,GO:0005546,GO:0005547,GO:0005575,GO:0005622,GO:0005623,GO:0005737,GO:0005773,GO:0005856,GO:0005874,GO:0005881,GO:0005886,GO:0005911,GO:0006464,GO:0006497,GO:0006498,GO:0006499,GO:0006807,GO:0006810,GO:0006950,GO:0006952,GO:0006970,GO:0006996,GO:0007010,GO:0007017,GO:0007154,GO:…	DREPP plasma membrane polypeptide
PAxG03Gg0160200	-	GO:0000166,GO:0003674,GO:0003735,GO:0005198,GO:0005488,GO:0005507,GO:0005515,GO:0005524,GO:0005575,GO:0005622,GO:0005623,GO:0005737,GO:0005739,GO:0005759,GO:0005773,GO:0005774,GO:0005829,GO:0005840,GO:0005844,GO:0005886,GO:0006457,GO:0006458,GO:0006605,GO:0006626,GO:0006810,GO:0006839,GO:0006886,GO:0006950,GO:0006996,GO:0007005,GO:0008104,GO:0008144,GO:0008150,GO:0009266,GO:0009408,GO:0009507,GO:…	Belongs to the chaperonin (HSP60) family
PAxG03Gg0175900	GAMYB	GO:0000003,GO:0000981,GO:0000988,GO:0000989,GO:0001067,GO:0001076,GO:0001101,GO:0001134,GO:0001135,GO:0003006,GO:0003674,GO:0003676,GO:0003677,GO:0003700,GO:0005488,GO:0005575,GO:0005622,GO:0005623,GO:0005634,GO:0006355,GO:0006357,GO:0006996,GO:0007033,GO:0007154,GO:0007165,GO:0007275,GO:0007276,GO:0008150,GO:0008285,GO:0009555,GO:0009653,GO:0009719,GO:0009723,GO:0009725,GO:0009735,GO:0009739,GO:…	transcription factor
PAxG03Gg0198100	-	GO:0005575,GO:0005622,GO:0005623,GO:0005634,GO:0005737,GO:0043226,GO:0043227,GO:0043229,GO:0043231,GO:0044424,GO:0044464	Belongs to the peroxidase family. Classical plant (class III) peroxidase subfamily
PAxG03Gg0198300	-	GO:0000902,GO:0002682,GO:0002684,GO:0003674,GO:0003824,GO:0004601,GO:0005488,GO:0005575,GO:0005576,GO:0005618,GO:0005622,GO:0005623,GO:0005737,GO:0005773,GO:0005774,GO:0005794,GO:0006950,GO:0006952,GO:0006970,GO:0008150,GO:0008152,GO:0009314,GO:0009416,GO:0009505,GO:0009605,GO:0009607,GO:0009617,GO:0009620,GO:0009628,GO:0009636,GO:0009651,GO:0009653,GO:0009719,GO:0009725,GO:0009735,GO:0009826,GO:…	Belongs to the peroxidase family. Classical plant (class III) peroxidase subfamily
PAxG03Gg0198400	-	GO:0000902,GO:0002682,GO:0002684,GO:0003674,GO:0003824,GO:0004601,GO:0005575,GO:0005576,GO:0005618,GO:0005622,GO:0005623,GO:0005737,GO:0005773,GO:0005774,GO:0005794,GO:0006950,GO:0006952,GO:0006970,GO:0008150,GO:0008152,GO:0009314,GO:0009416,GO:0009505,GO:0009605,GO:0009607,GO:0009617,GO:0009620,GO:0009628,GO:0009636,GO:0009651,GO:0009653,GO:0009719,GO:0009725,GO:0009735,GO:0009826,GO:0009987,GO:…	Belongs to the peroxidase family. Classical plant (class III) peroxidase subfamily
PAxG04Ag0006100	-	GO:0003674,GO:0003824,GO:0004175,GO:0004190,GO:0005575,GO:0005622,GO:0005623,GO:0005737,GO:0005773,GO:0005829,GO:0005911,GO:0006508,GO:0006807,GO:0006950,GO:0006970,GO:0008150,GO:0008152,GO:0008233,GO:0009056,GO:0009057,GO:0009506,GO:0009628,GO:0009651,GO:0009719,GO:0009725,GO:0009735,GO:0010033,GO:0010035,GO:0010038,GO:0016787,GO:0019538,GO:0030054,GO:0030163,GO:0042221,GO:0043170,GO:0043226,GO:…	Belongs to the peptidase A1 family
PAxG04Ag0012200	-	GO:0000302,GO:0001101,GO:0003674,GO:0003676,GO:0003723,GO:0003727,GO:0003729,GO:0005488,GO:0005575,GO:0005622,GO:0005623,GO:0005634,GO:0006950,GO:0006979,GO:0008143,GO:0008150,GO:0009719,GO:0009725,GO:0009735,GO:0010033,GO:0010035,GO:0010193,GO:0042221,GO:0042493,GO:0043226,GO:0043227,GO:0043229,GO:0043231,GO:0044424,GO:0044464,GO:0046677,GO:0050896,GO:0070717,GO:0097159,GO:1901363,GO:1901700	Polyadenylate-binding protein
PAxG04Ag0046600	CHLI	GO:0003674,GO:0003824,GO:0005575,GO:0005618,GO:0005622,GO:0005623,GO:0005737,GO:0006725,GO:0006778,GO:0006779,GO:0006807,GO:0008150,GO:0008152,GO:0009058,GO:0009507,GO:0009532,GO:0009536,GO:0009570,GO:0009719,GO:0009725,GO:0009735,GO:0009987,GO:0010007,GO:0010033,GO:0015994,GO:0015995,GO:0016462,GO:0016787,GO:0016817,GO:0016818,GO:0016851,GO:0016874,GO:0016887,GO:0017111,GO:0018130,GO:0019438,GO:…	Involved in chlorophyll biosynthesis. Catalyzes the insertion of magnesium ion into protoporphyrin IX to yield Mg- protoporphyrin IX
PAxG04Ag0100100	MDH	GO:0000003,GO:0003006,GO:0003674,GO:0003824,GO:0005575,GO:0005576,GO:0005622,GO:0005623,GO:0005737,GO:0005739,GO:0005773,GO:0005774,GO:0006950,GO:0007275,GO:0008150,GO:0008152,GO:0008746,GO:0009266,GO:0009409,GO:0009507,GO:0009526,GO:0009532,GO:0009536,GO:0009570,GO:0009628,GO:0009719,GO:0009725,GO:0009735,GO:0009790,GO:0009791,GO:0009793,GO:0009941,GO:0010033,GO:0010154,GO:0010319,GO:0016020,GO:…	Malate dehydrogenase
PAxG04Ag0155100	-	GO:0000302,GO:0003674,GO:0003824,GO:0004130,GO:0004601,GO:0005575,GO:0005622,GO:0005623,GO:0005737,GO:0005739,GO:0005773,GO:0005774,GO:0005777,GO:0005778,GO:0005911,GO:0006950,GO:0006979,GO:0008150,GO:0008152,GO:0009056,GO:0009506,GO:0009507,GO:0009526,GO:0009536,GO:0009636,GO:0009719,GO:0009725,GO:0009735,GO:0009941,GO:0009987,GO:0010033,GO:0016020,GO:0016209,GO:0016491,GO:0016684,GO:0016688,GO:…	Belongs to the peroxidase family
PAxG04Ag0185000	PHOT2	GO:0000166,GO:0003674,GO:0003676,GO:0003723,GO:0003729,GO:0003824,GO:0004672,GO:0004674,GO:0005488,GO:0005515,GO:0005575,GO:0005622,GO:0005623,GO:0005634,GO:0005737,GO:0005773,GO:0005794,GO:0005886,GO:0006464,GO:0006468,GO:0006793,GO:0006796,GO:0006807,GO:0006996,GO:0007154,GO:0007165,GO:0007623,GO:0008150,GO:0008152,GO:0009314,GO:0009416,GO:0009605,GO:0009606,GO:0009628,GO:0009637,GO:0009638,GO:…	Phototropin-2-like
PAxG04Gg0005500	-	GO:0003674,GO:0003824,GO:0004175,GO:0004190,GO:0005575,GO:0005622,GO:0005623,GO:0005737,GO:0005773,GO:0005829,GO:0005911,GO:0006508,GO:0006807,GO:0006950,GO:0006970,GO:0008150,GO:0008152,GO:0008233,GO:0009056,GO:0009057,GO:0009506,GO:0009628,GO:0009651,GO:0009719,GO:0009725,GO:0009735,GO:0010033,GO:0010035,GO:0010038,GO:0016787,GO:0019538,GO:0030054,GO:0030163,GO:0042221,GO:0043170,GO:0043226,GO:…	Belongs to the peptidase A1 family
PAxG04Gg0012300	-	GO:0000302,GO:0001101,GO:0003674,GO:0003676,GO:0003723,GO:0003727,GO:0003729,GO:0005488,GO:0005575,GO:0005622,GO:0005623,GO:0005634,GO:0006950,GO:0006979,GO:0008143,GO:0008150,GO:0009719,GO:0009725,GO:0009735,GO:0010033,GO:0010035,GO:0010193,GO:0042221,GO:0042493,GO:0043226,GO:0043227,GO:0043229,GO:0043231,GO:0044424,GO:0044464,GO:0046677,GO:0050896,GO:0070717,GO:0097159,GO:1901363,GO:1901700	Polyadenylate-binding protein
PAxG04Gg0044100	CHLI	GO:0003674,GO:0003824,GO:0005575,GO:0005618,GO:0005622,GO:0005623,GO:0005737,GO:0006725,GO:0006778,GO:0006779,GO:0006807,GO:0008150,GO:0008152,GO:0009058,GO:0009507,GO:0009532,GO:0009536,GO:0009570,GO:0009719,GO:0009725,GO:0009735,GO:0009987,GO:0010007,GO:0010033,GO:0015994,GO:0015995,GO:0016462,GO:0016787,GO:0016817,GO:0016818,GO:0016851,GO:0016874,GO:0016887,GO:0017111,GO:0018130,GO:0019438,GO:…	Involved in chlorophyll biosynthesis. Catalyzes the insertion of magnesium ion into protoporphyrin IX to yield Mg- protoporphyrin IX
PAxG04Gg0097800	MDH	GO:0000003,GO:0003006,GO:0003674,GO:0003824,GO:0005575,GO:0005576,GO:0005622,GO:0005623,GO:0005737,GO:0005739,GO:0005773,GO:0005774,GO:0006950,GO:0007275,GO:0008150,GO:0008152,GO:0008746,GO:0009266,GO:0009409,GO:0009507,GO:0009526,GO:0009532,GO:0009536,GO:0009570,GO:0009628,GO:0009719,GO:0009725,GO:0009735,GO:0009790,GO:0009791,GO:0009793,GO:0009941,GO:0010033,GO:0010154,GO:0010319,GO:0016020,GO:…	Malate dehydrogenase
PAxG04Gg0130000	-	GO:0000156,GO:0000160,GO:0003674,GO:0003700,GO:0005575,GO:0005622,GO:0005623,GO:0005634,GO:0006355,GO:0007154,GO:0007165,GO:0007275,GO:0007568,GO:0008150,GO:0009653,GO:0009719,GO:0009723,GO:0009725,GO:0009735,GO:0009736,GO:0009755,GO:0009873,GO:0009888,GO:0009889,GO:0009987,GO:0010015,GO:0010033,GO:0010073,GO:0010075,GO:0010082,GO:0010119,GO:0010150,GO:0010468,GO:0010556,GO:0019219,GO:0019222,GO:…	Myb-like DNA-binding domain
PAxG04Gg0187400	PHOT2	GO:0000166,GO:0003674,GO:0003676,GO:0003723,GO:0003729,GO:0003824,GO:0004672,GO:0004674,GO:0005488,GO:0005515,GO:0005575,GO:0005622,GO:0005623,GO:0005634,GO:0005737,GO:0005773,GO:0005794,GO:0005886,GO:0006464,GO:0006468,GO:0006793,GO:0006796,GO:0006807,GO:0006996,GO:0007154,GO:0007165,GO:0007623,GO:0008150,GO:0008152,GO:0009314,GO:0009416,GO:0009605,GO:0009606,GO:0009628,GO:0009637,GO:0009638,GO:…	Phototropin-2-like
PAxG05Ag0026000	-	GO:0000160,GO:0003674,GO:0003824,GO:0004672,GO:0005488,GO:0005515,GO:0005575,GO:0005622,GO:0005623,GO:0005634,GO:0005737,GO:0006464,GO:0006468,GO:0006793,GO:0006796,GO:0006807,GO:0007154,GO:0007165,GO:0008150,GO:0008152,GO:0009719,GO:0009725,GO:0009735,GO:0009736,GO:0009755,GO:0009927,GO:0009987,GO:0010033,GO:0016301,GO:0016310,GO:0016740,GO:0016772,GO:0016773,GO:0019538,GO:0019899,GO:0019900,GO:…	histidine-containing phosphotransfer protein
PAxG05Ag0054300	-	GO:0003674,GO:0003676,GO:0003723,GO:0003729,GO:0003735,GO:0005198,GO:0005488,GO:0005575,GO:0005622,GO:0005623,GO:0005634,GO:0005730,GO:0005737,GO:0005829,GO:0005840,GO:0005844,GO:0005886,GO:0005911,GO:0006139,GO:0006364,GO:0006396,GO:0006725,GO:0006807,GO:0008150,GO:0008152,GO:0009506,GO:0009507,GO:0009536,GO:0009719,GO:0009725,GO:0009735,GO:0009987,GO:0010033,GO:0010467,GO:0015935,GO:0016020,GO:…	Belongs to the eukaryotic ribosomal protein eS6 family
PAxG05Ag0083300	-	GO:0000003,GO:0000287,GO:0003006,GO:0003674,GO:0003824,GO:0004647,GO:0004648,GO:0005488,GO:0005509,GO:0005575,GO:0005622,GO:0005623,GO:0005737,GO:0006082,GO:0006520,GO:0006563,GO:0006564,GO:0006793,GO:0006796,GO:0006807,GO:0007275,GO:0008150,GO:0008152,GO:0008483,GO:0008652,GO:0009058,GO:0009069,GO:0009070,GO:0009507,GO:0009532,GO:0009534,GO:0009536,GO:0009555,GO:0009570,GO:0009579,GO:0009719,GO:…	Phosphoserine aminotransferase
PAxG05Ag0094300	-	GO:0000302,GO:0003674,GO:0003824,GO:0004130,GO:0004601,GO:0005575,GO:0005622,GO:0005623,GO:0005737,GO:0005739,GO:0005773,GO:0005774,GO:0005777,GO:0005778,GO:0005911,GO:0006950,GO:0006979,GO:0008150,GO:0008152,GO:0009056,GO:0009506,GO:0009507,GO:0009526,GO:0009536,GO:0009636,GO:0009719,GO:0009725,GO:0009735,GO:0009941,GO:0009987,GO:0010033,GO:0016020,GO:0016209,GO:0016491,GO:0016684,GO:0016688,GO:…	Belongs to the peroxidase family
PAxG05Ag0102200	-	GO:0003674,GO:0003824,GO:0004089,GO:0005575,GO:0005622,GO:0005623,GO:0005737,GO:0005739,GO:0005740,GO:0005743,GO:0005746,GO:0005747,GO:0008150,GO:0008152,GO:0009719,GO:0009725,GO:0009735,GO:0009853,GO:0009987,GO:0010033,GO:0016020,GO:0016043,GO:0016829,GO:0016835,GO:0016836,GO:0019866,GO:0022607,GO:0030964,GO:0031090,GO:0031966,GO:0031967,GO:0031975,GO:0032991,GO:0042221,GO:0043094,GO:0043226,GO:…	gamma carbonic anhydrase
PAxG05Ag0124800	HAT9	GO:0001101,GO:0003674,GO:0003700,GO:0006355,GO:0006950,GO:0007154,GO:0007165,GO:0008150,GO:0009414,GO:0009415,GO:0009628,GO:0009719,GO:0009725,GO:0009735,GO:0009737,GO:0009738,GO:0009755,GO:0009889,GO:0009987,GO:0010033,GO:0010035,GO:0010468,GO:0010556,GO:0019219,GO:0019222,GO:0023052,GO:0031323,GO:0031326,GO:0032870,GO:0033993,GO:0042221,GO:0050789,GO:0050794,GO:0050896,GO:0051171,GO:0051252,GO:…	Homeobox-leucine zipper protein
PAxG05Ag0139100	-	GO:0003674,GO:0003676,GO:0003723,GO:0003729,GO:0003735,GO:0005198,GO:0005488,GO:0005575,GO:0005622,GO:0005623,GO:0005634,GO:0005730,GO:0005737,GO:0005829,GO:0005840,GO:0005844,GO:0005886,GO:0005911,GO:0006139,GO:0006364,GO:0006396,GO:0006725,GO:0006807,GO:0008150,GO:0008152,GO:0009506,GO:0009507,GO:0009536,GO:0009719,GO:0009725,GO:0009735,GO:0009987,GO:0010033,GO:0010467,GO:0015935,GO:0016020,GO:…	Belongs to the eukaryotic ribosomal protein eS6 family
PAxG05Ag0143200	-	GO:0005575,GO:0005911,GO:0006810,GO:0007154,GO:0007165,GO:0008150,GO:0009506,GO:0009719,GO:0009725,GO:0009735,GO:0009736,GO:0009755,GO:0009914,GO:0009926,GO:0009987,GO:0010033,GO:0010540,GO:0010541,GO:0010817,GO:0023052,GO:0030054,GO:0032870,GO:0042221,GO:0050789,GO:0050794,GO:0050896,GO:0051179,GO:0051234,GO:0051716,GO:0055044,GO:0060918,GO:0065007,GO:0065008,GO:0070887,GO:0071310,GO:0071368,GO:…	f-box protein
PAxG05Ag0144100	DREB3	GO:0000160,GO:0001101,GO:0003674,GO:0003676,GO:0003677,GO:0003700,GO:0005488,GO:0005575,GO:0005622,GO:0005623,GO:0005634,GO:0006355,GO:0006950,GO:0006970,GO:0007154,GO:0007165,GO:0008150,GO:0009266,GO:0009314,GO:0009409,GO:0009414,GO:0009415,GO:0009416,GO:0009611,GO:0009628,GO:0009651,GO:0009719,GO:0009723,GO:0009725,GO:0009735,GO:0009736,GO:0009755,GO:0009873,GO:0009889,GO:0009987,GO:0010033,GO:…	ethylene-responsive transcription factor
PAxG05Ag0145400	ACC2	GO:0000003,GO:0003006,GO:0003674,GO:0003824,GO:0003989,GO:0005575,GO:0005623,GO:0005886,GO:0006082,GO:0006629,GO:0006631,GO:0006633,GO:0007275,GO:0008150,GO:0008152,GO:0008610,GO:0009058,GO:0009653,GO:0009719,GO:0009725,GO:0009735,GO:0009790,GO:0009791,GO:0009793,GO:0009888,GO:0009933,GO:0009987,GO:0010014,GO:0010016,GO:0010033,GO:0010072,GO:0010154,GO:0016020,GO:0016053,GO:0016421,GO:0016874,GO:…	Acetyl-CoA Carboxylase
PAxG05Ag0177700	-	GO:0003674,GO:0003676,GO:0003723,GO:0003727,GO:0005488,GO:0005575,GO:0005576,GO:0005622,GO:0005623,GO:0005737,GO:0005840,GO:0006139,GO:0006355,GO:0006364,GO:0006396,GO:0006412,GO:0006417,GO:0006518,GO:0006725,GO:0006807,GO:0006996,GO:0007623,GO:0008150,GO:0008152,GO:0008187,GO:0008266,GO:0009058,GO:0009059,GO:0009507,GO:0009526,GO:0009532,GO:0009534,GO:0009536,GO:0009570,GO:0009579,GO:0009657,GO:…	Chloroplast stem-loop binding protein of 41 kDa a
PAxG05Ag0185800	-	GO:0000162,GO:0003674,GO:0003824,GO:0004834,GO:0005575,GO:0005622,GO:0005623,GO:0005737,GO:0006082,GO:0006520,GO:0006568,GO:0006576,GO:0006586,GO:0006725,GO:0006807,GO:0006950,GO:0006952,GO:0008150,GO:0008152,GO:0008652,GO:0009058,GO:0009072,GO:0009073,GO:0009308,GO:0009309,GO:0009507,GO:0009532,GO:0009536,GO:0009570,GO:0009605,GO:0009606,GO:0009607,GO:0009617,GO:0009628,GO:0009629,GO:0009630,GO:…	Belongs to the TrpA family
PAxG05Ag0215200	-	GO:0003674,GO:0003824,GO:0004176,GO:0005575,GO:0005622,GO:0005623,GO:0005737,GO:0006091,GO:0006508,GO:0006807,GO:0008150,GO:0008152,GO:0008233,GO:0008237,GO:0009056,GO:0009057,GO:0009314,GO:0009416,GO:0009507,GO:0009526,GO:0009534,GO:0009535,GO:0009536,GO:0009579,GO:0009628,GO:0009642,GO:0009644,GO:0009719,GO:0009725,GO:0009735,GO:0009765,GO:0009892,GO:0009941,GO:0009987,GO:0010033,GO:0010109,GO:…	ATP-dependent zinc metalloprotease FTSH
PAxG05Gg0028500	-	GO:0000160,GO:0003674,GO:0003824,GO:0004672,GO:0005488,GO:0005515,GO:0005575,GO:0005622,GO:0005623,GO:0005634,GO:0005737,GO:0006464,GO:0006468,GO:0006793,GO:0006796,GO:0006807,GO:0007154,GO:0007165,GO:0008150,GO:0008152,GO:0009719,GO:0009725,GO:0009735,GO:0009736,GO:0009755,GO:0009927,GO:0009987,GO:0010033,GO:0016301,GO:0016310,GO:0016740,GO:0016772,GO:0016773,GO:0019538,GO:0019899,GO:0019900,GO:…	histidine-containing phosphotransfer protein
PAxG05Gg0037000	-	GO:0005575,GO:0005622,GO:0005623,GO:0005737,GO:0005975,GO:0006950,GO:0006952,GO:0008150,GO:0008152,GO:0009058,GO:0009507,GO:0009526,GO:0009532,GO:0009534,GO:0009535,GO:0009536,GO:0009570,GO:0009579,GO:0009605,GO:0009607,GO:0009617,GO:0009719,GO:0009725,GO:0009735,GO:0009941,GO:0009987,GO:0010033,GO:0015977,GO:0015979,GO:0016020,GO:0016051,GO:0019253,GO:0019685,GO:0031967,GO:0031975,GO:0031976,GO:…	Ribose-5-phosphate isomerase
PAxG05Gg0102600	-	GO:0000302,GO:0003674,GO:0003824,GO:0004130,GO:0004601,GO:0005575,GO:0005622,GO:0005623,GO:0005737,GO:0005739,GO:0005773,GO:0005774,GO:0005777,GO:0005778,GO:0005911,GO:0006950,GO:0006979,GO:0008150,GO:0008152,GO:0009056,GO:0009506,GO:0009507,GO:0009526,GO:0009536,GO:0009636,GO:0009719,GO:0009725,GO:0009735,GO:0009941,GO:0009987,GO:0010033,GO:0016020,GO:0016209,GO:0016491,GO:0016684,GO:0016688,GO:…	Belongs to the peroxidase family
PAxG05Gg0153800	ACC2	GO:0000003,GO:0003006,GO:0003674,GO:0003824,GO:0003989,GO:0005575,GO:0005623,GO:0005886,GO:0006082,GO:0006629,GO:0006631,GO:0006633,GO:0007275,GO:0008150,GO:0008152,GO:0008610,GO:0009058,GO:0009653,GO:0009719,GO:0009725,GO:0009735,GO:0009790,GO:0009791,GO:0009793,GO:0009888,GO:0009933,GO:0009987,GO:0010014,GO:0010016,GO:0010033,GO:0010072,GO:0010154,GO:0016020,GO:0016053,GO:0016421,GO:0016874,GO:…	Acetyl-CoA Carboxylase
PAxG05Gg0190000	-	GO:0003674,GO:0003676,GO:0003723,GO:0003727,GO:0005488,GO:0005575,GO:0005576,GO:0005622,GO:0005623,GO:0005737,GO:0005840,GO:0006139,GO:0006355,GO:0006364,GO:0006396,GO:0006412,GO:0006417,GO:0006518,GO:0006725,GO:0006807,GO:0006996,GO:0007623,GO:0008150,GO:0008152,GO:0008187,GO:0008266,GO:0009058,GO:0009059,GO:0009507,GO:0009526,GO:0009532,GO:0009534,GO:0009536,GO:0009570,GO:0009579,GO:0009657,GO:…	Chloroplast stem-loop binding protein of 41 kDa a
PAxG05Gg0198400	-	GO:0000162,GO:0003674,GO:0003824,GO:0004834,GO:0005575,GO:0005622,GO:0005623,GO:0005737,GO:0006082,GO:0006520,GO:0006568,GO:0006576,GO:0006586,GO:0006725,GO:0006807,GO:0006950,GO:0006952,GO:0008150,GO:0008152,GO:0008652,GO:0009058,GO:0009072,GO:0009073,GO:0009308,GO:0009309,GO:0009507,GO:0009532,GO:0009536,GO:0009570,GO:0009605,GO:0009606,GO:0009607,GO:0009617,GO:0009628,GO:0009629,GO:0009630,GO:…	Belongs to the TrpA family
PAxG05Gg0226100	-	GO:0003674,GO:0003824,GO:0004176,GO:0005575,GO:0005622,GO:0005623,GO:0005737,GO:0006091,GO:0006508,GO:0006807,GO:0008150,GO:0008152,GO:0008233,GO:0008237,GO:0009056,GO:0009057,GO:0009314,GO:0009416,GO:0009507,GO:0009526,GO:0009534,GO:0009535,GO:0009536,GO:0009579,GO:0009628,GO:0009642,GO:0009644,GO:0009719,GO:0009725,GO:0009735,GO:0009765,GO:0009892,GO:0009941,GO:0009987,GO:0010033,GO:0010109,GO:…	ATP-dependent zinc metalloprotease FTSH
PAxG06Ag0020600	-	GO:0001101,GO:0003674,GO:0003824,GO:0004364,GO:0005575,GO:0005622,GO:0005623,GO:0005737,GO:0006518,GO:0006575,GO:0006749,GO:0006790,GO:0006807,GO:0006950,GO:0008150,GO:0008152,GO:0009056,GO:0009266,GO:0009404,GO:0009407,GO:0009408,GO:0009628,GO:0009636,GO:0009719,GO:0009725,GO:0009733,GO:0009735,GO:0009737,GO:0009739,GO:0009987,GO:0010033,GO:0010035,GO:0010038,GO:0016740,GO:0016765,GO:0019748,GO:…	Belongs to the GST superfamily
PAxG06Ag0028200	-	GO:0000156,GO:0000160,GO:0001101,GO:0001763,GO:0003674,GO:0003700,GO:0005575,GO:0005622,GO:0005623,GO:0005634,GO:0006355,GO:0006950,GO:0007154,GO:0007165,GO:0007275,GO:0008150,GO:0009414,GO:0009415,GO:0009628,GO:0009653,GO:0009719,GO:0009725,GO:0009735,GO:0009736,GO:0009755,GO:0009888,GO:0009889,GO:0009933,GO:0009966,GO:0009987,GO:0010014,GO:0010015,GO:0010016,GO:0010033,GO:0010035,GO:0010073,GO:…	Myb-like DNA-binding domain
PAxG06Ag0061900	-	GO:0005575,GO:0005622,GO:0005623,GO:0005737,GO:0006091,GO:0006807,GO:0008150,GO:0008152,GO:0009507,GO:0009526,GO:0009532,GO:0009534,GO:0009535,GO:0009536,GO:0009543,GO:0009570,GO:0009579,GO:0009719,GO:0009725,GO:0009735,GO:0009765,GO:0009941,GO:0009987,GO:0010033,GO:0010206,GO:0015979,GO:0016020,GO:0019538,GO:0019684,GO:0030091,GO:0031967,GO:0031975,GO:0031976,GO:0031977,GO:0031978,GO:0031984,GO:…	Thylakoid lumenal 16.5 kDa protein
PAxG06Ag0090600	FBP	GO:0003674,GO:0003824,GO:0005575,GO:0005576,GO:0005622,GO:0005623,GO:0005737,GO:0005829,GO:0005975,GO:0005984,GO:0005985,GO:0005986,GO:0005996,GO:0006000,GO:0006002,GO:0006006,GO:0006091,GO:0006094,GO:0006793,GO:0006796,GO:0006950,GO:0008150,GO:0008152,GO:0009058,GO:0009266,GO:0009311,GO:0009312,GO:0009409,GO:0009507,GO:0009526,GO:0009532,GO:0009536,GO:0009570,GO:0009628,GO:0009719,GO:0009725,GO:…	Belongs to the FBPase class 1 family
PAxG06Ag0095100	AHP5	GO:0000003,GO:0000160,GO:0003006,GO:0003674,GO:0003824,GO:0004672,GO:0005488,GO:0005515,GO:0005575,GO:0005622,GO:0005623,GO:0005634,GO:0005737,GO:0006464,GO:0006468,GO:0006793,GO:0006796,GO:0006807,GO:0007154,GO:0007165,GO:0007275,GO:0007276,GO:0007292,GO:0008150,GO:0008152,GO:0009553,GO:0009557,GO:0009560,GO:0009561,GO:0009719,GO:0009725,GO:0009735,GO:0009736,GO:0009755,GO:0009927,GO:0009987,GO:…	Histidine Phosphotransfer domain
PAxG06Ag0098800	-	GO:0001558,GO:0003674,GO:0003676,GO:0003677,GO:0003700,GO:0005488,GO:0005515,GO:0005575,GO:0005622,GO:0005623,GO:0005634,GO:0005730,GO:0005737,GO:0005886,GO:0006355,GO:0007049,GO:0007154,GO:0007165,GO:0008150,GO:0009719,GO:0009725,GO:0009733,GO:0009734,GO:0009735,GO:0009755,GO:0009889,GO:0009890,GO:0009892,GO:0009987,GO:0010033,GO:0010468,GO:0010556,GO:0010558,GO:0010605,GO:0010629,GO:0010941,GO:…	Proliferation-associated protein
PAxG06Ag0100100	FER1	GO:0000003,GO:0000041,GO:0000302,GO:0003006,GO:0003674,GO:0005488,GO:0005506,GO:0005515,GO:0005575,GO:0005622,GO:0005623,GO:0005737,GO:0005739,GO:0006810,GO:0006811,GO:0006812,GO:0006826,GO:0006873,GO:0006875,GO:0006879,GO:0006880,GO:0006950,GO:0006979,GO:0007275,GO:0008150,GO:0008152,GO:0009266,GO:0009409,GO:0009507,GO:0009532,GO:0009534,GO:0009535,GO:0009536,GO:0009570,GO:0009579,GO:0009605,GO:…	Stores iron in a soluble, non-toxic, readily available form. Important for iron homeostasis. Iron is taken up in the ferrous form and deposited as ferric hydroxides after oxidation
PAxG06Ag0127200	-	GO:0002181,GO:0003674,GO:0003676,GO:0003723,GO:0003729,GO:0003735,GO:0005198,GO:0005488,GO:0005575,GO:0005618,GO:0005622,GO:0005623,GO:0005634,GO:0005730,GO:0005737,GO:0005773,GO:0005774,GO:0005829,GO:0005840,GO:0005844,GO:0005886,GO:0005911,GO:0006412,GO:0006518,GO:0006807,GO:0008150,GO:0008152,GO:0009058,GO:0009059,GO:0009506,GO:0009507,GO:0009536,GO:0009719,GO:0009725,GO:0009735,GO:0009987,GO:…	60S ribosomal Protein
PAxG06Ag0127300	-	GO:0002181,GO:0003674,GO:0003676,GO:0003723,GO:0003729,GO:0003735,GO:0005198,GO:0005488,GO:0005575,GO:0005618,GO:0005622,GO:0005623,GO:0005634,GO:0005730,GO:0005737,GO:0005773,GO:0005774,GO:0005829,GO:0005840,GO:0005844,GO:0005886,GO:0005911,GO:0006412,GO:0006518,GO:0006807,GO:0008150,GO:0008152,GO:0009058,GO:0009059,GO:0009506,GO:0009507,GO:0009536,GO:0009719,GO:0009725,GO:0009735,GO:0009987,GO:…	60S ribosomal Protein
PAxG06Ag0136100	-	GO:0005575,GO:0005576,GO:0005618,GO:0005622,GO:0005623,GO:0005634,GO:0006950,GO:0008150,GO:0009266,GO:0009409,GO:0009505,GO:0009628,GO:0009719,GO:0009725,GO:0009735,GO:0010033,GO:0030312,GO:0031012,GO:0042221,GO:0043226,GO:0043227,GO:0043229,GO:0043231,GO:0044421,GO:0044424,GO:0044464,GO:0048046,GO:0050896,GO:0071944	Auxin-binding protein
PAxG06Ag0218800	-	GO:0000976,GO:0000977,GO:0000981,GO:0001012,GO:0001067,GO:0001085,GO:0001101,GO:0001228,GO:0003674,GO:0003676,GO:0003677,GO:0003682,GO:0003690,GO:0003700,GO:0005488,GO:0005515,GO:0005575,GO:0005622,GO:0005623,GO:0005634,GO:0005667,GO:0006139,GO:0006351,GO:0006355,GO:0006357,GO:0006366,GO:0006725,GO:0006807,GO:0006996,GO:0007154,GO:0007165,GO:0007275,GO:0007568,GO:0007623,GO:0008134,GO:0008150,GO:…	GATA transcription factor
PAxG06Ag0225900	-	GO:0000160,GO:0003674,GO:0003824,GO:0004672,GO:0005488,GO:0005515,GO:0005575,GO:0005622,GO:0005623,GO:0005634,GO:0005737,GO:0006464,GO:0006468,GO:0006793,GO:0006796,GO:0006807,GO:0007154,GO:0007165,GO:0008150,GO:0008152,GO:0009719,GO:0009725,GO:0009735,GO:0009736,GO:0009755,GO:0009927,GO:0009987,GO:0010033,GO:0016301,GO:0016310,GO:0016740,GO:0016772,GO:0016773,GO:0019538,GO:0019899,GO:0019900,GO:…	histidine-containing phosphotransfer protein
PAxG06Ag0247600	-	GO:0003674,GO:0003700,GO:0005575,GO:0005622,GO:0005623,GO:0005634,GO:0005737,GO:0005829,GO:0006355,GO:0008150,GO:0009314,GO:0009416,GO:0009593,GO:0009628,GO:0009719,GO:0009720,GO:0009722,GO:0009723,GO:0009725,GO:0009726,GO:0009727,GO:0009735,GO:0009889,GO:0009987,GO:0010033,GO:0010468,GO:0010556,GO:0019219,GO:0019222,GO:0031323,GO:0031326,GO:0032870,GO:0034097,GO:0042221,GO:0043226,GO:0043227,GO:…	Homeobox protein knotted-1-like
PAxG06Ag0255000	-	GO:0000302,GO:0002237,GO:0003674,GO:0003824,GO:0004672,GO:0004673,GO:0005575,GO:0005622,GO:0005623,GO:0005737,GO:0005773,GO:0005886,GO:0006464,GO:0006468,GO:0006793,GO:0006796,GO:0006807,GO:0006950,GO:0006979,GO:0007154,GO:0007165,GO:0007275,GO:0008150,GO:0008152,GO:0009605,GO:0009607,GO:0009617,GO:0009636,GO:0009719,GO:0009725,GO:0009735,GO:0009736,GO:0009755,GO:0009787,GO:0009788,GO:0009966,GO:…	Histidine kinase
PAxG06Gg0022500	-	GO:0001101,GO:0003674,GO:0003824,GO:0004364,GO:0005575,GO:0005622,GO:0005623,GO:0005737,GO:0006518,GO:0006575,GO:0006749,GO:0006790,GO:0006807,GO:0006950,GO:0008150,GO:0008152,GO:0009056,GO:0009266,GO:0009404,GO:0009407,GO:0009408,GO:0009628,GO:0009636,GO:0009719,GO:0009725,GO:0009733,GO:0009735,GO:0009737,GO:0009739,GO:0009987,GO:0010033,GO:0010035,GO:0010038,GO:0016740,GO:0016765,GO:0019748,GO:…	Belongs to the GST superfamily
PAxG06Gg0029400	-	GO:0000156,GO:0000160,GO:0001101,GO:0001763,GO:0003674,GO:0003700,GO:0005575,GO:0005622,GO:0005623,GO:0005634,GO:0006355,GO:0006950,GO:0007154,GO:0007165,GO:0007275,GO:0008150,GO:0009414,GO:0009415,GO:0009628,GO:0009653,GO:0009719,GO:0009725,GO:0009735,GO:0009736,GO:0009755,GO:0009888,GO:0009889,GO:0009933,GO:0009966,GO:0009987,GO:0010014,GO:0010015,GO:0010016,GO:0010033,GO:0010035,GO:0010073,GO:…	Myb-like DNA-binding domain
PAxG06Gg0035400	-	GO:0000156,GO:0000160,GO:0003674,GO:0005575,GO:0005622,GO:0005623,GO:0005634,GO:0006355,GO:0007154,GO:0007165,GO:0007623,GO:0008150,GO:0009719,GO:0009725,GO:0009735,GO:0009736,GO:0009755,GO:0009889,GO:0009987,GO:0010033,GO:0010468,GO:0010556,GO:0019219,GO:0019222,GO:0023052,GO:0031323,GO:0031326,GO:0032870,GO:0035556,GO:0042221,GO:0043226,GO:0043227,GO:0043229,GO:0043231,GO:0044424,GO:0044464,GO:…	Two-component response regulator
PAxG06Gg0061400	-	GO:0005575,GO:0005622,GO:0005623,GO:0005737,GO:0006091,GO:0006807,GO:0008150,GO:0008152,GO:0009507,GO:0009526,GO:0009532,GO:0009534,GO:0009535,GO:0009536,GO:0009543,GO:0009570,GO:0009579,GO:0009719,GO:0009725,GO:0009735,GO:0009765,GO:0009941,GO:0009987,GO:0010033,GO:0010206,GO:0015979,GO:0016020,GO:0019538,GO:0019684,GO:0030091,GO:0031967,GO:0031975,GO:0031976,GO:0031977,GO:0031978,GO:0031984,GO:…	Thylakoid lumenal 16.5 kDa protein
PAxG06Gg0071100	GSTU1	GO:0001101,GO:0003674,GO:0003824,GO:0004364,GO:0005488,GO:0005515,GO:0005575,GO:0005576,GO:0005622,GO:0005623,GO:0005634,GO:0005737,GO:0005773,GO:0005774,GO:0005829,GO:0005886,GO:0006518,GO:0006575,GO:0006725,GO:0006749,GO:0006790,GO:0006807,GO:0006950,GO:0006979,GO:0007154,GO:0008150,GO:0008152,GO:0009056,GO:0009266,GO:0009404,GO:0009407,GO:0009409,GO:0009414,GO:0009415,GO:0009507,GO:0009532,GO:…	Glutathione S-transferase
PAxG06Gg0093300	AHP5	GO:0000003,GO:0000160,GO:0003006,GO:0003674,GO:0003824,GO:0004672,GO:0005488,GO:0005515,GO:0005575,GO:0005622,GO:0005623,GO:0005634,GO:0005737,GO:0006464,GO:0006468,GO:0006793,GO:0006796,GO:0006807,GO:0007154,GO:0007165,GO:0007275,GO:0007276,GO:0007292,GO:0008150,GO:0008152,GO:0009553,GO:0009557,GO:0009560,GO:0009561,GO:0009719,GO:0009725,GO:0009735,GO:0009736,GO:0009755,GO:0009927,GO:0009987,GO:…	Histidine Phosphotransfer domain
PAxG06Gg0097100	-	GO:0001558,GO:0003674,GO:0003676,GO:0003677,GO:0003700,GO:0005488,GO:0005515,GO:0005575,GO:0005622,GO:0005623,GO:0005634,GO:0005730,GO:0005737,GO:0005886,GO:0006355,GO:0007049,GO:0007154,GO:0007165,GO:0008150,GO:0009719,GO:0009725,GO:0009733,GO:0009734,GO:0009735,GO:0009755,GO:0009889,GO:0009890,GO:0009892,GO:0009987,GO:0010033,GO:0010468,GO:0010556,GO:0010558,GO:0010605,GO:0010629,GO:0010941,GO:…	Proliferation-associated protein
PAxG06Gg0098500	FER1	GO:0000003,GO:0000041,GO:0000302,GO:0003006,GO:0003674,GO:0005488,GO:0005506,GO:0005515,GO:0005575,GO:0005622,GO:0005623,GO:0005737,GO:0005739,GO:0006810,GO:0006811,GO:0006812,GO:0006826,GO:0006873,GO:0006875,GO:0006879,GO:0006880,GO:0006950,GO:0006979,GO:0007275,GO:0008150,GO:0008152,GO:0009266,GO:0009409,GO:0009507,GO:0009532,GO:0009534,GO:0009535,GO:0009536,GO:0009570,GO:0009579,GO:0009605,GO:…	Stores iron in a soluble, non-toxic, readily available form. Important for iron homeostasis. Iron is taken up in the ferrous form and deposited as ferric hydroxides after oxidation
PAxG06Gg0124600	-	GO:0002181,GO:0003674,GO:0003676,GO:0003723,GO:0003729,GO:0003735,GO:0005198,GO:0005488,GO:0005575,GO:0005618,GO:0005622,GO:0005623,GO:0005634,GO:0005730,GO:0005737,GO:0005773,GO:0005774,GO:0005829,GO:0005840,GO:0005844,GO:0005886,GO:0005911,GO:0006412,GO:0006518,GO:0006807,GO:0008150,GO:0008152,GO:0009058,GO:0009059,GO:0009506,GO:0009507,GO:0009536,GO:0009719,GO:0009725,GO:0009735,GO:0009987,GO:…	60S ribosomal Protein
PAxG06Gg0124800	-	GO:0002181,GO:0003674,GO:0003676,GO:0003723,GO:0003729,GO:0003735,GO:0005198,GO:0005488,GO:0005575,GO:0005618,GO:0005622,GO:0005623,GO:0005634,GO:0005730,GO:0005737,GO:0005773,GO:0005774,GO:0005829,GO:0005840,GO:0005844,GO:0005886,GO:0005911,GO:0006412,GO:0006518,GO:0006807,GO:0008150,GO:0008152,GO:0009058,GO:0009059,GO:0009506,GO:0009507,GO:0009536,GO:0009719,GO:0009725,GO:0009735,GO:0009987,GO:…	60S ribosomal Protein
PAxG06Gg0134500	-	GO:0005575,GO:0005576,GO:0005618,GO:0005622,GO:0005623,GO:0005634,GO:0006950,GO:0008150,GO:0009266,GO:0009409,GO:0009505,GO:0009628,GO:0009719,GO:0009725,GO:0009735,GO:0010033,GO:0030312,GO:0031012,GO:0042221,GO:0043226,GO:0043227,GO:0043229,GO:0043231,GO:0044421,GO:0044424,GO:0044464,GO:0048046,GO:0050896,GO:0071944	Auxin-binding protein
PAxG06Gg0155600	-	GO:0003674,GO:0003824,GO:0004332,GO:0005488,GO:0005507,GO:0005575,GO:0005576,GO:0005618,GO:0005622,GO:0005623,GO:0005634,GO:0005730,GO:0005737,GO:0005739,GO:0005740,GO:0005773,GO:0005774,GO:0005829,GO:0005886,GO:0005911,GO:0005975,GO:0005996,GO:0006006,GO:0006082,GO:0006090,GO:0006091,GO:0006094,GO:0006096,GO:0006139,GO:0006163,GO:0006164,GO:0006165,GO:0006725,GO:0006732,GO:0006733,GO:0006753,GO:…	fructose-bisphosphate aldolase
PAxG06Gg0179400	-	GO:0000902,GO:0000904,GO:0001067,GO:0001101,GO:0003674,GO:0003676,GO:0003677,GO:0003700,GO:0005488,GO:0005575,GO:0005622,GO:0005623,GO:0005634,GO:0005737,GO:0005829,GO:0005840,GO:0006355,GO:0007154,GO:0007165,GO:0008150,GO:0009653,GO:0009719,GO:0009725,GO:0009735,GO:0009736,GO:0009739,GO:0009740,GO:0009755,GO:0009787,GO:0009788,GO:0009888,GO:0009889,GO:0009966,GO:0009968,GO:0009987,GO:0010026,GO:…	Zinc finger protein
PAxG06Gg0241300	-	GO:0003674,GO:0003700,GO:0005575,GO:0005622,GO:0005623,GO:0005634,GO:0005737,GO:0005829,GO:0006355,GO:0008150,GO:0009314,GO:0009416,GO:0009593,GO:0009628,GO:0009719,GO:0009720,GO:0009722,GO:0009723,GO:0009725,GO:0009726,GO:0009727,GO:0009735,GO:0009889,GO:0009987,GO:0010033,GO:0010468,GO:0010556,GO:0019219,GO:0019222,GO:0031323,GO:0031326,GO:0032870,GO:0034097,GO:0042221,GO:0043226,GO:0043227,GO:…	Homeobox protein knotted-1-like
PAxG06Gg0241900	-	GO:0003674,GO:0003700,GO:0005575,GO:0005622,GO:0005623,GO:0005634,GO:0005737,GO:0005829,GO:0006355,GO:0008150,GO:0009314,GO:0009416,GO:0009593,GO:0009628,GO:0009719,GO:0009720,GO:0009722,GO:0009723,GO:0009725,GO:0009726,GO:0009727,GO:0009735,GO:0009889,GO:0009987,GO:0010033,GO:0010468,GO:0010556,GO:0019219,GO:0019222,GO:0031323,GO:0031326,GO:0032870,GO:0034097,GO:0042221,GO:0043226,GO:0043227,GO:…	Homeobox protein knotted-1-like
PAxG06Gg0250500	-	GO:0000302,GO:0002237,GO:0003674,GO:0003824,GO:0004672,GO:0004673,GO:0005575,GO:0005622,GO:0005623,GO:0005737,GO:0005773,GO:0005886,GO:0006464,GO:0006468,GO:0006793,GO:0006796,GO:0006807,GO:0006950,GO:0006979,GO:0007154,GO:0007165,GO:0007275,GO:0008150,GO:0008152,GO:0009605,GO:0009607,GO:0009617,GO:0009636,GO:0009719,GO:0009725,GO:0009735,GO:0009736,GO:0009755,GO:0009787,GO:0009788,GO:0009966,GO:…	Histidine kinase
PAxG07Ag0007900	ACS8	GO:0003674,GO:0003824,GO:0005488,GO:0005515,GO:0006082,GO:0006417,GO:0006520,GO:0006807,GO:0008144,GO:0008150,GO:0008152,GO:0008652,GO:0009058,GO:0009692,GO:0009693,GO:0009719,GO:0009725,GO:0009735,GO:0009888,GO:0009889,GO:0009987,GO:0010033,GO:0010035,GO:0010038,GO:0010039,GO:0010087,GO:0010468,GO:0010556,GO:0010608,GO:0010817,GO:0016053,GO:0016829,GO:0016846,GO:0016847,GO:0018871,GO:0019222,GO:…	1-aminocyclopropane-1-carboxylate synthase
PAxG07Ag0008400	HAT9	GO:0001101,GO:0003674,GO:0003700,GO:0006355,GO:0006950,GO:0007154,GO:0007165,GO:0008150,GO:0009414,GO:0009415,GO:0009628,GO:0009719,GO:0009725,GO:0009735,GO:0009737,GO:0009738,GO:0009755,GO:0009889,GO:0009987,GO:0010033,GO:0010035,GO:0010468,GO:0010556,GO:0019219,GO:0019222,GO:0023052,GO:0031323,GO:0031326,GO:0032870,GO:0033993,GO:0042221,GO:0050789,GO:0050794,GO:0050896,GO:0051171,GO:0051252,GO:…	Homeobox-leucine zipper protein
PAxG07Ag0066900	-	GO:0003674,GO:0003676,GO:0003723,GO:0003729,GO:0005488,GO:0005507,GO:0005575,GO:0005576,GO:0005622,GO:0005623,GO:0005634,GO:0005730,GO:0005737,GO:0005773,GO:0005774,GO:0005829,GO:0005886,GO:0005911,GO:0006950,GO:0008150,GO:0009266,GO:0009409,GO:0009506,GO:0009507,GO:0009536,GO:0009628,GO:0009631,GO:0009719,GO:0009725,GO:0009735,GO:0010033,GO:0016020,GO:0030054,GO:0031090,GO:0031974,GO:0031981,GO:…	Elongation factor
PAxG07Ag0073100	HCF136	GO:0005575,GO:0005622,GO:0005623,GO:0005737,GO:0006996,GO:0008150,GO:0009507,GO:0009526,GO:0009532,GO:0009533,GO:0009534,GO:0009535,GO:0009536,GO:0009570,GO:0009579,GO:0009657,GO:0009719,GO:0009725,GO:0009735,GO:0009941,GO:0009987,GO:0010033,GO:0010035,GO:0010038,GO:0016020,GO:0016043,GO:0031967,GO:0031975,GO:0031976,GO:0031977,GO:0031984,GO:0034357,GO:0042221,GO:0042651,GO:0043226,GO:0043227,GO:…	Photosystem II stability assembly factor HCF136
PAxG07Ag0095800	-	GO:0003674,GO:0003676,GO:0003723,GO:0003729,GO:0003735,GO:0005198,GO:0005488,GO:0005575,GO:0005622,GO:0005623,GO:0005634,GO:0005730,GO:0005737,GO:0005829,GO:0005840,GO:0005844,GO:0005886,GO:0005911,GO:0006139,GO:0006364,GO:0006396,GO:0006725,GO:0006807,GO:0008150,GO:0008152,GO:0009506,GO:0009507,GO:0009536,GO:0009719,GO:0009725,GO:0009735,GO:0009987,GO:0010033,GO:0010467,GO:0015935,GO:0016020,GO:…	Belongs to the eukaryotic ribosomal protein eS6 family
PAxG07Gg0006800	ACS8	GO:0003674,GO:0003824,GO:0005488,GO:0005515,GO:0006082,GO:0006417,GO:0006520,GO:0006807,GO:0008144,GO:0008150,GO:0008152,GO:0008652,GO:0009058,GO:0009692,GO:0009693,GO:0009719,GO:0009725,GO:0009735,GO:0009888,GO:0009889,GO:0009987,GO:0010033,GO:0010035,GO:0010038,GO:0010039,GO:0010087,GO:0010468,GO:0010556,GO:0010608,GO:0010817,GO:0016053,GO:0016829,GO:0016846,GO:0016847,GO:0018871,GO:0019222,GO:…	1-aminocyclopropane-1-carboxylate synthase
PAxG07Gg0007300	HAT9	GO:0001101,GO:0003674,GO:0003700,GO:0006355,GO:0006950,GO:0007154,GO:0007165,GO:0008150,GO:0009414,GO:0009415,GO:0009628,GO:0009719,GO:0009725,GO:0009735,GO:0009737,GO:0009738,GO:0009755,GO:0009889,GO:0009987,GO:0010033,GO:0010035,GO:0010468,GO:0010556,GO:0019219,GO:0019222,GO:0023052,GO:0031323,GO:0031326,GO:0032870,GO:0033993,GO:0042221,GO:0050789,GO:0050794,GO:0050896,GO:0051171,GO:0051252,GO:…	Homeobox-leucine zipper protein
PAxG07Gg0068400	-	GO:0003674,GO:0003676,GO:0003723,GO:0003729,GO:0005488,GO:0005507,GO:0005575,GO:0005576,GO:0005622,GO:0005623,GO:0005634,GO:0005730,GO:0005737,GO:0005773,GO:0005774,GO:0005829,GO:0005886,GO:0005911,GO:0006950,GO:0008150,GO:0009266,GO:0009409,GO:0009506,GO:0009507,GO:0009536,GO:0009628,GO:0009631,GO:0009719,GO:0009725,GO:0009735,GO:0010033,GO:0016020,GO:0030054,GO:0031090,GO:0031974,GO:0031981,GO:…	Elongation factor
PAxG07Gg0073900	HCF136	GO:0005575,GO:0005622,GO:0005623,GO:0005737,GO:0006996,GO:0008150,GO:0009507,GO:0009526,GO:0009532,GO:0009533,GO:0009534,GO:0009535,GO:0009536,GO:0009570,GO:0009579,GO:0009657,GO:0009719,GO:0009725,GO:0009735,GO:0009941,GO:0009987,GO:0010033,GO:0010035,GO:0010038,GO:0016020,GO:0016043,GO:0031967,GO:0031975,GO:0031976,GO:0031977,GO:0031984,GO:0034357,GO:0042221,GO:0042651,GO:0043226,GO:0043227,GO:…	Photosystem II stability assembly factor HCF136
PAxG07Gg0097400	-	GO:0003674,GO:0003676,GO:0003723,GO:0003729,GO:0003735,GO:0005198,GO:0005488,GO:0005575,GO:0005622,GO:0005623,GO:0005634,GO:0005730,GO:0005737,GO:0005829,GO:0005840,GO:0005844,GO:0005886,GO:0005911,GO:0006139,GO:0006364,GO:0006396,GO:0006725,GO:0006807,GO:0008150,GO:0008152,GO:0009506,GO:0009507,GO:0009536,GO:0009719,GO:0009725,GO:0009735,GO:0009987,GO:0010033,GO:0010467,GO:0015935,GO:0016020,GO:…	Belongs to the eukaryotic ribosomal protein eS6 family
PAxG08Ag0067900	-	GO:0003674,GO:0003824,GO:0003938,GO:0005575,GO:0005622,GO:0005623,GO:0005737,GO:0005829,GO:0006139,GO:0006163,GO:0006164,GO:0006183,GO:0006725,GO:0006753,GO:0006793,GO:0006796,GO:0006807,GO:0008150,GO:0008152,GO:0009058,GO:0009116,GO:0009117,GO:0009119,GO:0009141,GO:0009142,GO:0009144,GO:0009145,GO:0009150,GO:0009152,GO:0009163,GO:0009165,GO:0009199,GO:0009201,GO:0009205,GO:0009206,GO:0009259,GO:…	Catalyzes the conversion of inosine 5'-phosphate (IMP) to xanthosine 5'-phosphate (XMP), the first committed and rate- limiting step in the de novo synthesis of guanine nucleotides, and therefore plays an important role in the regulation of cell growth
PAxG08Ag0069000	-	GO:0000003,GO:0003006,GO:0003674,GO:0003824,GO:0004365,GO:0005488,GO:0005507,GO:0005575,GO:0005622,GO:0005623,GO:0005737,GO:0005975,GO:0007275,GO:0008150,GO:0008152,GO:0008270,GO:0009536,GO:0009555,GO:0009719,GO:0009725,GO:0009735,GO:0009791,GO:0009908,GO:0010033,GO:0016020,GO:0016491,GO:0016620,GO:0016903,GO:0022414,GO:0022622,GO:0032501,GO:0032502,GO:0042221,GO:0042592,GO:0043167,GO:0043169,GO:…	Belongs to the glyceraldehyde-3-phosphate dehydrogenase family
PAxG08Ag0083900	-	GO:0003674,GO:0003676,GO:0003723,GO:0003729,GO:0005488,GO:0005575,GO:0005622,GO:0005623,GO:0005737,GO:0008150,GO:0009507,GO:0009532,GO:0009536,GO:0009570,GO:0009579,GO:0009719,GO:0009725,GO:0009735,GO:0010033,GO:0016020,GO:0042221,GO:0043226,GO:0043227,GO:0043229,GO:0043231,GO:0044422,GO:0044424,GO:0044434,GO:0044435,GO:0044444,GO:0044446,GO:0044464,GO:0050896,GO:0097159,GO:1901363	30S ribosomal protein S1
PAxG08Ag0099900	NIGT1	GO:0000156,GO:0000160,GO:0001101,GO:0001763,GO:0003674,GO:0003676,GO:0003677,GO:0003700,GO:0005488,GO:0005575,GO:0005622,GO:0005623,GO:0005634,GO:0006355,GO:0006950,GO:0007154,GO:0007165,GO:0007275,GO:0008150,GO:0009267,GO:0009414,GO:0009415,GO:0009605,GO:0009628,GO:0009653,GO:0009719,GO:0009725,GO:0009735,GO:0009736,GO:0009737,GO:0009755,GO:0009787,GO:0009788,GO:0009888,GO:0009889,GO:0009890,GO:…	transcription factor
PAxG08Ag0103300	-	GO:0000311,GO:0000313,GO:0000315,GO:0003674,GO:0003735,GO:0005198,GO:0005575,GO:0005622,GO:0005623,GO:0005737,GO:0005840,GO:0006412,GO:0006518,GO:0006807,GO:0008150,GO:0008152,GO:0009058,GO:0009059,GO:0009507,GO:0009526,GO:0009532,GO:0009536,GO:0009547,GO:0009570,GO:0009719,GO:0009725,GO:0009735,GO:0009941,GO:0009987,GO:0010033,GO:0010467,GO:0015934,GO:0019538,GO:0031967,GO:0031975,GO:0032991,GO:…	Belongs to the universal ribosomal protein uL15 family
PAxG08Ag0105200	-	GO:0000902,GO:0000904,GO:0001067,GO:0001101,GO:0003674,GO:0003676,GO:0003677,GO:0003700,GO:0005488,GO:0005575,GO:0005622,GO:0005623,GO:0005634,GO:0005737,GO:0005829,GO:0005840,GO:0006082,GO:0006355,GO:0006790,GO:0006807,GO:0007154,GO:0007165,GO:0008150,GO:0008152,GO:0009653,GO:0009719,GO:0009725,GO:0009735,GO:0009736,GO:0009739,GO:0009740,GO:0009755,GO:0009787,GO:0009788,GO:0009888,GO:0009889,GO:…	ZINC FINGER protein
PAxG08Ag0113500	-	GO:0000003,GO:0003006,GO:0003674,GO:0005488,GO:0005507,GO:0005575,GO:0005622,GO:0005623,GO:0005737,GO:0005829,GO:0007275,GO:0008150,GO:0009719,GO:0009725,GO:0009735,GO:0009791,GO:0010033,GO:0010035,GO:0010038,GO:0010043,GO:0010228,GO:0014070,GO:0022414,GO:0032501,GO:0032502,GO:0042221,GO:0043167,GO:0043169,GO:0044424,GO:0044444,GO:0044464,GO:0046872,GO:0046914,GO:0048608,GO:0048731,GO:0048856,GO:…	MLP-like protein
PAxG08Ag0113600	-	GO:0000003,GO:0003006,GO:0003674,GO:0005488,GO:0005507,GO:0005575,GO:0005622,GO:0005623,GO:0005737,GO:0005829,GO:0007275,GO:0008150,GO:0009719,GO:0009725,GO:0009735,GO:0009791,GO:0010033,GO:0010035,GO:0010038,GO:0010043,GO:0010228,GO:0014070,GO:0022414,GO:0032501,GO:0032502,GO:0042221,GO:0043167,GO:0043169,GO:0044424,GO:0044444,GO:0044464,GO:0046872,GO:0046914,GO:0048608,GO:0048731,GO:0048856,GO:…	MLP-like protein
PAxG08Ag0140000	-	GO:0000103,GO:0001887,GO:0003674,GO:0003824,GO:0004020,GO:0004779,GO:0004781,GO:0005575,GO:0005622,GO:0005623,GO:0005737,GO:0005739,GO:0005886,GO:0006790,GO:0006793,GO:0006796,GO:0006950,GO:0007154,GO:0008150,GO:0008152,GO:0009267,GO:0009507,GO:0009532,GO:0009536,GO:0009570,GO:0009605,GO:0009719,GO:0009725,GO:0009735,GO:0009970,GO:0009987,GO:0009991,GO:0010033,GO:0010035,GO:0010038,GO:0016020,GO:…	ATP sulfurylase 1
PAxG08Ag0148300	-	GO:0003674,GO:0003824,GO:0005575,GO:0005576,GO:0005622,GO:0005623,GO:0005634,GO:0005737,GO:0005773,GO:0005774,GO:0005829,GO:0005886,GO:0005911,GO:0006082,GO:0006091,GO:0006099,GO:0006101,GO:0006107,GO:0006108,GO:0006139,GO:0006725,GO:0006732,GO:0006733,GO:0006734,GO:0006753,GO:0006793,GO:0006796,GO:0006807,GO:0006950,GO:0006970,GO:0008150,GO:0008152,GO:0009060,GO:0009117,GO:0009506,GO:0009507,GO:…	Malate dehydrogenase
PAxG08Ag0160300	-	GO:0000156,GO:0000160,GO:0003674,GO:0003700,GO:0005575,GO:0005622,GO:0005623,GO:0005634,GO:0006355,GO:0007154,GO:0007165,GO:0007275,GO:0008150,GO:0009653,GO:0009719,GO:0009725,GO:0009735,GO:0009736,GO:0009755,GO:0009888,GO:0009889,GO:0009987,GO:0010015,GO:0010033,GO:0010073,GO:0010075,GO:0010082,GO:0010468,GO:0010556,GO:0019219,GO:0019222,GO:0022622,GO:0023052,GO:0031323,GO:0031326,GO:0032501,GO:…	two-component response regulator
PAxG08Ag0166700	KNAT2	GO:0000003,GO:0003002,GO:0003006,GO:0003674,GO:0003700,GO:0005575,GO:0005622,GO:0005623,GO:0005634,GO:0006355,GO:0007154,GO:0007165,GO:0007275,GO:0007389,GO:0008150,GO:0009653,GO:0009719,GO:0009725,GO:0009735,GO:0009736,GO:0009755,GO:0009791,GO:0009888,GO:0009889,GO:0009908,GO:0009987,GO:0010033,GO:0010073,GO:0010093,GO:0010094,GO:0010468,GO:0010556,GO:0019219,GO:0019222,GO:0022414,GO:0023052,GO:…	Homeobox protein knotted-1-like
PAxG08Ag0170900	ARR3	GO:0000003,GO:0000156,GO:0000160,GO:0003006,GO:0003674,GO:0003824,GO:0004672,GO:0004674,GO:0005575,GO:0005622,GO:0005623,GO:0005634,GO:0005737,GO:0006355,GO:0006464,GO:0006468,GO:0006793,GO:0006796,GO:0006807,GO:0007154,GO:0007165,GO:0007275,GO:0007623,GO:0008150,GO:0008152,GO:0009314,GO:0009416,GO:0009628,GO:0009639,GO:0009719,GO:0009725,GO:0009735,GO:0009736,GO:0009755,GO:0009790,GO:0009791,GO:…	response regulator
PAxG08Ag0171300	-	GO:0000902,GO:0000904,GO:0001067,GO:0001101,GO:0003674,GO:0003676,GO:0003677,GO:0003700,GO:0005488,GO:0006355,GO:0007154,GO:0007165,GO:0007275,GO:0008150,GO:0009653,GO:0009719,GO:0009725,GO:0009735,GO:0009736,GO:0009739,GO:0009740,GO:0009755,GO:0009888,GO:0009889,GO:0009987,GO:0010015,GO:0010026,GO:0010033,GO:0010053,GO:0010054,GO:0010468,GO:0010476,GO:0010556,GO:0016043,GO:0016049,GO:0019219,GO:…	ZINC FINGER protein
PAxG08Ag0177600	GS2	GO:0003674,GO:0003824,GO:0004356,GO:0005575,GO:0005576,GO:0005622,GO:0005623,GO:0005737,GO:0005739,GO:0005829,GO:0005840,GO:0006082,GO:0006520,GO:0006536,GO:0006541,GO:0006807,GO:0006950,GO:0006970,GO:0007568,GO:0008150,GO:0008152,GO:0009064,GO:0009507,GO:0009526,GO:0009532,GO:0009534,GO:0009535,GO:0009536,GO:0009570,GO:0009579,GO:0009628,GO:0009651,GO:0009719,GO:0009725,GO:0009735,GO:0009941,GO:…	glutamine synthetase
PAxG08Ag0197000	-	GO:0000160,GO:0001101,GO:0003674,GO:0003676,GO:0003677,GO:0003700,GO:0005488,GO:0005575,GO:0005622,GO:0005623,GO:0005634,GO:0005737,GO:0005886,GO:0006355,GO:0006950,GO:0007154,GO:0007165,GO:0008150,GO:0008219,GO:0009266,GO:0009408,GO:0009605,GO:0009607,GO:0009628,GO:0009719,GO:0009723,GO:0009725,GO:0009735,GO:0009753,GO:0009755,GO:0009873,GO:0009889,GO:0009891,GO:0009893,GO:0009987,GO:0010033,GO:…	ethylene-responsive transcription factor
PAxG08Gg0019400	-	GO:0003674,GO:0003676,GO:0003723,GO:0003729,GO:0005488,GO:0006139,GO:0006396,GO:0006725,GO:0006807,GO:0008150,GO:0008152,GO:0008380,GO:0009719,GO:0009725,GO:0009735,GO:0009987,GO:0010033,GO:0010467,GO:0016070,GO:0034641,GO:0042221,GO:0042592,GO:0043170,GO:0043900,GO:0043903,GO:0044237,GO:0044238,GO:0046483,GO:0046719,GO:0048878,GO:0050789,GO:0050792,GO:0050896,GO:0065007,GO:0065008,GO:0071704,GO:…	RNA-binding protein
PAxG08Gg0067300	-	GO:0000003,GO:0003006,GO:0003674,GO:0003824,GO:0004365,GO:0005488,GO:0005507,GO:0005575,GO:0005622,GO:0005623,GO:0005737,GO:0005975,GO:0007275,GO:0008150,GO:0008152,GO:0008270,GO:0009536,GO:0009555,GO:0009719,GO:0009725,GO:0009735,GO:0009791,GO:0009908,GO:0010033,GO:0016020,GO:0016491,GO:0016620,GO:0016903,GO:0022414,GO:0022622,GO:0032501,GO:0032502,GO:0042221,GO:0042592,GO:0043167,GO:0043169,GO:…	Belongs to the glyceraldehyde-3-phosphate dehydrogenase family
PAxG08Gg0081700	-	GO:0003674,GO:0003676,GO:0003723,GO:0003729,GO:0005488,GO:0005575,GO:0005622,GO:0005623,GO:0005737,GO:0008150,GO:0009507,GO:0009532,GO:0009536,GO:0009570,GO:0009579,GO:0009719,GO:0009725,GO:0009735,GO:0010033,GO:0016020,GO:0042221,GO:0043226,GO:0043227,GO:0043229,GO:0043231,GO:0044422,GO:0044424,GO:0044434,GO:0044435,GO:0044444,GO:0044446,GO:0044464,GO:0050896,GO:0097159,GO:1901363	30S ribosomal protein S1
PAxG08Gg0096300	NIGT1	GO:0000156,GO:0000160,GO:0001101,GO:0001763,GO:0003674,GO:0003676,GO:0003677,GO:0003700,GO:0005488,GO:0005575,GO:0005622,GO:0005623,GO:0005634,GO:0006355,GO:0006950,GO:0007154,GO:0007165,GO:0007275,GO:0008150,GO:0009267,GO:0009414,GO:0009415,GO:0009605,GO:0009628,GO:0009653,GO:0009719,GO:0009725,GO:0009735,GO:0009736,GO:0009737,GO:0009755,GO:0009787,GO:0009788,GO:0009888,GO:0009889,GO:0009890,GO:…	transcription factor
PAxG08Gg0099700	-	GO:0000311,GO:0000313,GO:0000315,GO:0003674,GO:0003735,GO:0005198,GO:0005575,GO:0005622,GO:0005623,GO:0005737,GO:0005840,GO:0006412,GO:0006518,GO:0006807,GO:0008150,GO:0008152,GO:0009058,GO:0009059,GO:0009507,GO:0009526,GO:0009532,GO:0009536,GO:0009547,GO:0009570,GO:0009719,GO:0009725,GO:0009735,GO:0009941,GO:0009987,GO:0010033,GO:0010467,GO:0015934,GO:0019538,GO:0031967,GO:0031975,GO:0032991,GO:…	Belongs to the universal ribosomal protein uL15 family
PAxG08Gg0109500	-	GO:0000003,GO:0003006,GO:0003674,GO:0005488,GO:0005507,GO:0005575,GO:0005622,GO:0005623,GO:0005737,GO:0005829,GO:0007275,GO:0008150,GO:0009719,GO:0009725,GO:0009735,GO:0009791,GO:0010033,GO:0010035,GO:0010038,GO:0010043,GO:0010228,GO:0014070,GO:0022414,GO:0032501,GO:0032502,GO:0042221,GO:0043167,GO:0043169,GO:0044424,GO:0044444,GO:0044464,GO:0046872,GO:0046914,GO:0048608,GO:0048731,GO:0048856,GO:…	MLP-like protein
PAxG08Gg0137400	-	GO:0000103,GO:0001887,GO:0003674,GO:0003824,GO:0004020,GO:0004779,GO:0004781,GO:0005575,GO:0005622,GO:0005623,GO:0005737,GO:0005739,GO:0005886,GO:0006790,GO:0006793,GO:0006796,GO:0006950,GO:0007154,GO:0008150,GO:0008152,GO:0009267,GO:0009507,GO:0009532,GO:0009536,GO:0009570,GO:0009605,GO:0009719,GO:0009725,GO:0009735,GO:0009970,GO:0009987,GO:0009991,GO:0010033,GO:0010035,GO:0010038,GO:0016020,GO:…	ATP sulfurylase 1
PAxG08Gg0145300	-	GO:0003674,GO:0003824,GO:0005575,GO:0005576,GO:0005622,GO:0005623,GO:0005634,GO:0005737,GO:0005773,GO:0005774,GO:0005829,GO:0005886,GO:0005911,GO:0006082,GO:0006091,GO:0006099,GO:0006101,GO:0006107,GO:0006108,GO:0006139,GO:0006725,GO:0006732,GO:0006733,GO:0006734,GO:0006753,GO:0006793,GO:0006796,GO:0006807,GO:0006950,GO:0006970,GO:0008150,GO:0008152,GO:0009060,GO:0009117,GO:0009506,GO:0009507,GO:…	Malate dehydrogenase
PAxG08Gg0157400	-	GO:0000156,GO:0000160,GO:0003674,GO:0003700,GO:0005575,GO:0005622,GO:0005623,GO:0005634,GO:0006355,GO:0007154,GO:0007165,GO:0007275,GO:0008150,GO:0009653,GO:0009719,GO:0009725,GO:0009735,GO:0009736,GO:0009755,GO:0009888,GO:0009889,GO:0009987,GO:0010015,GO:0010033,GO:0010073,GO:0010075,GO:0010082,GO:0010468,GO:0010556,GO:0019219,GO:0019222,GO:0022622,GO:0023052,GO:0031323,GO:0031326,GO:0032501,GO:…	two-component response regulator
PAxG08Gg0167700	-	GO:0000902,GO:0000904,GO:0001067,GO:0001101,GO:0003674,GO:0003676,GO:0003677,GO:0003700,GO:0005488,GO:0006355,GO:0007154,GO:0007165,GO:0007275,GO:0008150,GO:0009653,GO:0009719,GO:0009725,GO:0009735,GO:0009736,GO:0009739,GO:0009740,GO:0009755,GO:0009888,GO:0009889,GO:0009987,GO:0010015,GO:0010026,GO:0010033,GO:0010053,GO:0010054,GO:0010468,GO:0010476,GO:0010556,GO:0016043,GO:0016049,GO:0019219,GO:…	ZINC FINGER protein
PAxG08Gg0171600	AHP1	GO:0000160,GO:0003674,GO:0003824,GO:0004672,GO:0005488,GO:0005515,GO:0005575,GO:0005622,GO:0005623,GO:0005634,GO:0005737,GO:0006464,GO:0006468,GO:0006793,GO:0006796,GO:0006807,GO:0007154,GO:0007165,GO:0008150,GO:0008152,GO:0009719,GO:0009725,GO:0009735,GO:0009736,GO:0009755,GO:0009927,GO:0009987,GO:0010033,GO:0016301,GO:0016310,GO:0016740,GO:0016772,GO:0016773,GO:0019538,GO:0019899,GO:0019900,GO:…	histidine-containing phosphotransfer protein
PAxG08Gg0173800	GS2	GO:0003674,GO:0003824,GO:0004356,GO:0005575,GO:0005576,GO:0005622,GO:0005623,GO:0005737,GO:0005739,GO:0005829,GO:0005840,GO:0006082,GO:0006520,GO:0006536,GO:0006541,GO:0006807,GO:0006950,GO:0006970,GO:0007568,GO:0008150,GO:0008152,GO:0009064,GO:0009507,GO:0009526,GO:0009532,GO:0009534,GO:0009535,GO:0009536,GO:0009570,GO:0009579,GO:0009628,GO:0009651,GO:0009719,GO:0009725,GO:0009735,GO:0009941,GO:…	glutamine synthetase
PAxG08Gg0194300	-	GO:0000160,GO:0001101,GO:0003674,GO:0003676,GO:0003677,GO:0003700,GO:0005488,GO:0005575,GO:0005622,GO:0005623,GO:0005634,GO:0005737,GO:0005886,GO:0006355,GO:0006950,GO:0007154,GO:0007165,GO:0008150,GO:0008219,GO:0009266,GO:0009408,GO:0009605,GO:0009607,GO:0009628,GO:0009719,GO:0009723,GO:0009725,GO:0009735,GO:0009753,GO:0009755,GO:0009873,GO:0009889,GO:0009891,GO:0009893,GO:0009987,GO:0010033,GO:…	ethylene-responsive transcription factor
PAxG09Ag0027600	-	GO:0003674,GO:0003824,GO:0004807,GO:0005488,GO:0005507,GO:0005575,GO:0005576,GO:0005618,GO:0005622,GO:0005623,GO:0005737,GO:0005739,GO:0005773,GO:0005774,GO:0005829,GO:0005886,GO:0005911,GO:0005975,GO:0005996,GO:0006006,GO:0006066,GO:0006071,GO:0006081,GO:0006082,GO:0006090,GO:0006091,GO:0006094,GO:0006096,GO:0006139,GO:0006163,GO:0006164,GO:0006165,GO:0006725,GO:0006732,GO:0006733,GO:0006753,GO:…	Triosephosphate isomerase
PAxG09Ag0054000	-	GO:0000027,GO:0002181,GO:0003674,GO:0003676,GO:0003723,GO:0003729,GO:0003735,GO:0005198,GO:0005488,GO:0005575,GO:0005622,GO:0005623,GO:0005634,GO:0005730,GO:0005737,GO:0005783,GO:0005829,GO:0005840,GO:0005886,GO:0005911,GO:0006412,GO:0006518,GO:0006807,GO:0006996,GO:0008150,GO:0008152,GO:0009058,GO:0009059,GO:0009506,GO:0009507,GO:0009536,GO:0009719,GO:0009725,GO:0009735,GO:0009987,GO:0010033,GO:…	60S ribosomal protein
PAxG09Ag0071400	-	GO:0001101,GO:0002376,GO:0003674,GO:0003824,GO:0005488,GO:0005507,GO:0005575,GO:0005622,GO:0005623,GO:0005737,GO:0006950,GO:0006952,GO:0006955,GO:0007154,GO:0007165,GO:0008150,GO:0008483,GO:0009507,GO:0009532,GO:0009536,GO:0009570,GO:0009605,GO:0009607,GO:0009627,GO:0009719,GO:0009725,GO:0009735,GO:0009751,GO:0009814,GO:0009862,GO:0009863,GO:0009987,GO:0010033,GO:0010285,GO:0014070,GO:0016740,GO:…	LL-diaminopimelate aminotransferase
PAxG09Ag0116400	-	GO:0000302,GO:0003674,GO:0003824,GO:0004130,GO:0004601,GO:0005575,GO:0005622,GO:0005623,GO:0005737,GO:0005739,GO:0005773,GO:0005774,GO:0005777,GO:0005778,GO:0005911,GO:0006950,GO:0006979,GO:0008150,GO:0008152,GO:0009056,GO:0009506,GO:0009507,GO:0009526,GO:0009536,GO:0009636,GO:0009719,GO:0009725,GO:0009735,GO:0009941,GO:0009987,GO:0010033,GO:0016020,GO:0016209,GO:0016491,GO:0016684,GO:0016688,GO:…	Belongs to the peroxidase family
PAxG09Ag0147400	PHOT2	GO:0000166,GO:0003674,GO:0003676,GO:0003723,GO:0003729,GO:0003824,GO:0004672,GO:0004674,GO:0005488,GO:0005515,GO:0005575,GO:0005622,GO:0005623,GO:0005634,GO:0005737,GO:0005773,GO:0005794,GO:0005886,GO:0006464,GO:0006468,GO:0006793,GO:0006796,GO:0006807,GO:0006996,GO:0007154,GO:0007165,GO:0007623,GO:0008150,GO:0008152,GO:0009314,GO:0009416,GO:0009605,GO:0009606,GO:0009628,GO:0009637,GO:0009638,GO:…	Phototropin-2-like
PAxG09Gg0025600	-	GO:0003674,GO:0003824,GO:0004807,GO:0005488,GO:0005507,GO:0005575,GO:0005576,GO:0005618,GO:0005622,GO:0005623,GO:0005737,GO:0005739,GO:0005773,GO:0005774,GO:0005829,GO:0005886,GO:0005911,GO:0005975,GO:0005996,GO:0006006,GO:0006066,GO:0006071,GO:0006081,GO:0006082,GO:0006090,GO:0006091,GO:0006094,GO:0006096,GO:0006139,GO:0006163,GO:0006164,GO:0006165,GO:0006725,GO:0006732,GO:0006733,GO:0006753,GO:…	Triosephosphate isomerase
PAxG09Gg0028800	PCL1	GO:0000156,GO:0000160,GO:0003674,GO:0003700,GO:0005575,GO:0005622,GO:0005623,GO:0005634,GO:0006355,GO:0007154,GO:0007165,GO:0007275,GO:0007568,GO:0007623,GO:0008150,GO:0009653,GO:0009719,GO:0009723,GO:0009725,GO:0009735,GO:0009736,GO:0009755,GO:0009873,GO:0009888,GO:0009889,GO:0009909,GO:0009987,GO:0010015,GO:0010033,GO:0010073,GO:0010075,GO:0010082,GO:0010119,GO:0010150,GO:0010468,GO:0010556,GO:…	transcription factor
PAxG09Gg0074000	-	GO:0001101,GO:0002376,GO:0003674,GO:0003824,GO:0005488,GO:0005507,GO:0005575,GO:0005622,GO:0005623,GO:0005737,GO:0006950,GO:0006952,GO:0006955,GO:0007154,GO:0007165,GO:0008150,GO:0008483,GO:0009507,GO:0009532,GO:0009536,GO:0009570,GO:0009605,GO:0009607,GO:0009627,GO:0009719,GO:0009725,GO:0009735,GO:0009751,GO:0009814,GO:0009862,GO:0009863,GO:0009987,GO:0010033,GO:0010285,GO:0014070,GO:0016740,GO:…	LL-diaminopimelate aminotransferase
PAxG09Gg0119500	NTMC2T1.1	GO:0005575,GO:0005622,GO:0005623,GO:0005737,GO:0005768,GO:0010008,GO:0012505,GO:0016020,GO:0031090,GO:0031410,GO:0031982,GO:0043226,GO:0043227,GO:0043229,GO:0044422,GO:0044424,GO:0044433,GO:0044440,GO:0044444,GO:0044446,GO:0044464,GO:0097708,GO:0098588,GO:0098805	lipid transport
PAxG09Gg0150300	PHOT2	GO:0000166,GO:0003674,GO:0003676,GO:0003723,GO:0003729,GO:0003824,GO:0004672,GO:0004674,GO:0005488,GO:0005515,GO:0005575,GO:0005622,GO:0005623,GO:0005634,GO:0005737,GO:0005773,GO:0005794,GO:0005886,GO:0006464,GO:0006468,GO:0006793,GO:0006796,GO:0006807,GO:0006996,GO:0007154,GO:0007165,GO:0007623,GO:0008150,GO:0008152,GO:0009314,GO:0009416,GO:0009605,GO:0009606,GO:0009628,GO:0009637,GO:0009638,GO:…	Phototropin-2-like
PAxG10Ag0022400	AHP1	GO:0000160,GO:0003674,GO:0003824,GO:0004672,GO:0005488,GO:0005515,GO:0005575,GO:0005622,GO:0005623,GO:0005634,GO:0005737,GO:0006464,GO:0006468,GO:0006793,GO:0006796,GO:0006807,GO:0007154,GO:0007165,GO:0008150,GO:0008152,GO:0009719,GO:0009725,GO:0009735,GO:0009736,GO:0009755,GO:0009927,GO:0009987,GO:0010033,GO:0016301,GO:0016310,GO:0016740,GO:0016772,GO:0016773,GO:0019538,GO:0019899,GO:0019900,GO:…	histidine-containing phosphotransfer protein
PAxG10Ag0024600	GS2	GO:0003674,GO:0003824,GO:0004356,GO:0005575,GO:0005576,GO:0005622,GO:0005623,GO:0005737,GO:0005739,GO:0005829,GO:0005840,GO:0006082,GO:0006520,GO:0006536,GO:0006541,GO:0006807,GO:0006950,GO:0006970,GO:0007568,GO:0008150,GO:0008152,GO:0009064,GO:0009507,GO:0009526,GO:0009532,GO:0009534,GO:0009535,GO:0009536,GO:0009570,GO:0009579,GO:0009628,GO:0009651,GO:0009719,GO:0009725,GO:0009735,GO:0009941,GO:…	glutamine synthetase
PAxG10Ag0032100	-	GO:0000902,GO:0000904,GO:0001067,GO:0001101,GO:0003674,GO:0003676,GO:0003677,GO:0003700,GO:0005488,GO:0006355,GO:0007154,GO:0007165,GO:0007275,GO:0008150,GO:0009653,GO:0009719,GO:0009725,GO:0009735,GO:0009736,GO:0009739,GO:0009740,GO:0009755,GO:0009888,GO:0009889,GO:0009987,GO:0010015,GO:0010026,GO:0010033,GO:0010053,GO:0010054,GO:0010468,GO:0010476,GO:0010556,GO:0016043,GO:0016049,GO:0019219,GO:…	ZINC FINGER protein
PAxG10Ag0032900	ARR3	GO:0000003,GO:0000156,GO:0000160,GO:0003006,GO:0003674,GO:0003824,GO:0004672,GO:0004674,GO:0005575,GO:0005622,GO:0005623,GO:0005634,GO:0005737,GO:0006355,GO:0006464,GO:0006468,GO:0006793,GO:0006796,GO:0006807,GO:0007154,GO:0007165,GO:0007275,GO:0007623,GO:0008150,GO:0008152,GO:0009314,GO:0009416,GO:0009628,GO:0009639,GO:0009719,GO:0009725,GO:0009735,GO:0009736,GO:0009755,GO:0009790,GO:0009791,GO:…	response regulator
PAxG10Ag0038000	KNAT2	GO:0000003,GO:0003002,GO:0003006,GO:0003674,GO:0003700,GO:0005575,GO:0005622,GO:0005623,GO:0005634,GO:0006355,GO:0007154,GO:0007165,GO:0007275,GO:0007389,GO:0008150,GO:0009653,GO:0009719,GO:0009725,GO:0009735,GO:0009736,GO:0009755,GO:0009791,GO:0009888,GO:0009889,GO:0009908,GO:0009987,GO:0010033,GO:0010073,GO:0010093,GO:0010094,GO:0010468,GO:0010556,GO:0019219,GO:0019222,GO:0022414,GO:0023052,GO:…	Homeobox protein knotted-1-like
PAxG10Ag0038100	KNAT2	GO:0000003,GO:0003002,GO:0003006,GO:0003674,GO:0003700,GO:0005575,GO:0005622,GO:0005623,GO:0005634,GO:0006355,GO:0007154,GO:0007165,GO:0007275,GO:0007389,GO:0008150,GO:0009653,GO:0009719,GO:0009725,GO:0009735,GO:0009736,GO:0009755,GO:0009791,GO:0009888,GO:0009889,GO:0009908,GO:0009987,GO:0010033,GO:0010073,GO:0010093,GO:0010094,GO:0010468,GO:0010556,GO:0019219,GO:0019222,GO:0022414,GO:0023052,GO:…	Homeobox protein knotted-1-like
PAxG10Ag0046400	-	GO:0000156,GO:0000160,GO:0003674,GO:0003700,GO:0005575,GO:0005622,GO:0005623,GO:0005634,GO:0006355,GO:0007154,GO:0007165,GO:0007275,GO:0008150,GO:0009653,GO:0009719,GO:0009725,GO:0009735,GO:0009736,GO:0009755,GO:0009888,GO:0009889,GO:0009987,GO:0010015,GO:0010033,GO:0010073,GO:0010075,GO:0010082,GO:0010468,GO:0010556,GO:0019219,GO:0019222,GO:0022622,GO:0023052,GO:0031323,GO:0031326,GO:0032501,GO:…	two-component response regulator
PAxG10Ag0069000	-	GO:0000103,GO:0001887,GO:0003674,GO:0003824,GO:0004020,GO:0004779,GO:0004781,GO:0005575,GO:0005622,GO:0005623,GO:0005737,GO:0005739,GO:0005886,GO:0006790,GO:0006793,GO:0006796,GO:0006950,GO:0007154,GO:0008150,GO:0008152,GO:0009267,GO:0009507,GO:0009532,GO:0009536,GO:0009570,GO:0009605,GO:0009719,GO:0009725,GO:0009735,GO:0009970,GO:0009987,GO:0009991,GO:0010033,GO:0010035,GO:0010038,GO:0016020,GO:…	ATP sulfurylase 1
PAxG10Ag0091500	-	GO:0000156,GO:0000160,GO:0003674,GO:0003700,GO:0005488,GO:0005515,GO:0005575,GO:0005622,GO:0005623,GO:0005634,GO:0006355,GO:0007154,GO:0007165,GO:0007275,GO:0007568,GO:0008150,GO:0009653,GO:0009719,GO:0009723,GO:0009725,GO:0009735,GO:0009736,GO:0009755,GO:0009873,GO:0009888,GO:0009889,GO:0009987,GO:0010015,GO:0010033,GO:0010073,GO:0010075,GO:0010082,GO:0010119,GO:0010150,GO:0010468,GO:0010556,GO:…	two-component response regulator
PAxG10Ag0106900	-	GO:0000902,GO:0000904,GO:0001067,GO:0001101,GO:0003674,GO:0003676,GO:0003677,GO:0003700,GO:0005488,GO:0005575,GO:0005622,GO:0005623,GO:0005634,GO:0005737,GO:0005829,GO:0005840,GO:0006082,GO:0006355,GO:0006790,GO:0006807,GO:0007154,GO:0007165,GO:0008150,GO:0008152,GO:0009653,GO:0009719,GO:0009725,GO:0009735,GO:0009736,GO:0009739,GO:0009740,GO:0009755,GO:0009787,GO:0009788,GO:0009888,GO:0009889,GO:…	ZINC FINGER protein
PAxG10Ag0109100	-	GO:0000311,GO:0000313,GO:0000315,GO:0003674,GO:0003735,GO:0005198,GO:0005575,GO:0005622,GO:0005623,GO:0005737,GO:0005840,GO:0006412,GO:0006518,GO:0006807,GO:0008150,GO:0008152,GO:0009058,GO:0009059,GO:0009507,GO:0009526,GO:0009532,GO:0009536,GO:0009547,GO:0009570,GO:0009719,GO:0009725,GO:0009735,GO:0009941,GO:0009987,GO:0010033,GO:0010467,GO:0015934,GO:0019538,GO:0031967,GO:0031975,GO:0032991,GO:…	Belongs to the universal ribosomal protein uL15 family
PAxG10Ag0130100	-	GO:0003674,GO:0003676,GO:0003723,GO:0003729,GO:0005488,GO:0005575,GO:0005622,GO:0005623,GO:0005737,GO:0008150,GO:0009507,GO:0009532,GO:0009536,GO:0009570,GO:0009579,GO:0009719,GO:0009725,GO:0009735,GO:0010033,GO:0016020,GO:0042221,GO:0043226,GO:0043227,GO:0043229,GO:0043231,GO:0044422,GO:0044424,GO:0044434,GO:0044435,GO:0044444,GO:0044446,GO:0044464,GO:0050896,GO:0097159,GO:1901363	30S ribosomal protein S1
PAxG10Ag0147200	-	GO:0000003,GO:0003006,GO:0003674,GO:0003824,GO:0004365,GO:0005488,GO:0005507,GO:0005575,GO:0005622,GO:0005623,GO:0005737,GO:0005975,GO:0007275,GO:0008150,GO:0008152,GO:0008270,GO:0009536,GO:0009555,GO:0009719,GO:0009725,GO:0009735,GO:0009791,GO:0009908,GO:0010033,GO:0016020,GO:0016491,GO:0016620,GO:0016903,GO:0022414,GO:0022622,GO:0032501,GO:0032502,GO:0042221,GO:0042592,GO:0043167,GO:0043169,GO:…	Belongs to the glyceraldehyde-3-phosphate dehydrogenase family
PAxG10Ag0148300	-	GO:0003674,GO:0003824,GO:0003938,GO:0005575,GO:0005622,GO:0005623,GO:0005737,GO:0005829,GO:0006139,GO:0006163,GO:0006164,GO:0006183,GO:0006725,GO:0006753,GO:0006793,GO:0006796,GO:0006807,GO:0008150,GO:0008152,GO:0009058,GO:0009116,GO:0009117,GO:0009119,GO:0009141,GO:0009142,GO:0009144,GO:0009145,GO:0009150,GO:0009152,GO:0009163,GO:0009165,GO:0009199,GO:0009201,GO:0009205,GO:0009206,GO:0009259,GO:…	Catalyzes the conversion of inosine 5'-phosphate (IMP) to xanthosine 5'-phosphate (XMP), the first committed and rate- limiting step in the de novo synthesis of guanine nucleotides, and therefore plays an important role in the regulation of cell growth
PAxG10Ag0202700	-	GO:0003674,GO:0003676,GO:0003723,GO:0003729,GO:0005488,GO:0006139,GO:0006396,GO:0006725,GO:0006807,GO:0008150,GO:0008152,GO:0008380,GO:0009719,GO:0009725,GO:0009735,GO:0009987,GO:0010033,GO:0010467,GO:0016070,GO:0034641,GO:0042221,GO:0042592,GO:0043170,GO:0043900,GO:0043903,GO:0044237,GO:0044238,GO:0046483,GO:0046719,GO:0048878,GO:0050789,GO:0050792,GO:0050896,GO:0065007,GO:0065008,GO:0071704,GO:…	RNA-binding protein
PAxG10Ag0216700	-	GO:0005575,GO:0005622,GO:0005623,GO:0005737,GO:0006950,GO:0008150,GO:0009266,GO:0009314,GO:0009409,GO:0009416,GO:0009507,GO:0009526,GO:0009532,GO:0009534,GO:0009535,GO:0009536,GO:0009570,GO:0009579,GO:0009628,GO:0009719,GO:0009725,GO:0009735,GO:0009743,GO:0009744,GO:0009941,GO:0010033,GO:0010319,GO:0016020,GO:0031967,GO:0031975,GO:0031976,GO:0031984,GO:0034285,GO:0034357,GO:0042221,GO:0042651,GO:…	protein DS12 from 2D-PAGE of leaf
PAxG10Gg0022800	AHP1	GO:0000160,GO:0003674,GO:0003824,GO:0004672,GO:0005488,GO:0005515,GO:0005575,GO:0005622,GO:0005623,GO:0005634,GO:0005737,GO:0006464,GO:0006468,GO:0006793,GO:0006796,GO:0006807,GO:0007154,GO:0007165,GO:0008150,GO:0008152,GO:0009719,GO:0009725,GO:0009735,GO:0009736,GO:0009755,GO:0009927,GO:0009987,GO:0010033,GO:0016301,GO:0016310,GO:0016740,GO:0016772,GO:0016773,GO:0019538,GO:0019899,GO:0019900,GO:…	histidine-containing phosphotransfer protein
PAxG10Gg0024400	GS2	GO:0003674,GO:0003824,GO:0004356,GO:0005575,GO:0005576,GO:0005622,GO:0005623,GO:0005737,GO:0005739,GO:0005829,GO:0005840,GO:0006082,GO:0006520,GO:0006536,GO:0006541,GO:0006807,GO:0006950,GO:0006970,GO:0007568,GO:0008150,GO:0008152,GO:0009064,GO:0009507,GO:0009526,GO:0009532,GO:0009534,GO:0009535,GO:0009536,GO:0009570,GO:0009579,GO:0009628,GO:0009651,GO:0009719,GO:0009725,GO:0009735,GO:0009941,GO:…	glutamine synthetase
PAxG10Gg0030800	-	GO:0000902,GO:0000904,GO:0001067,GO:0001101,GO:0003674,GO:0003676,GO:0003677,GO:0003700,GO:0005488,GO:0006355,GO:0007154,GO:0007165,GO:0007275,GO:0008150,GO:0009653,GO:0009719,GO:0009725,GO:0009735,GO:0009736,GO:0009739,GO:0009740,GO:0009755,GO:0009888,GO:0009889,GO:0009987,GO:0010015,GO:0010026,GO:0010033,GO:0010053,GO:0010054,GO:0010468,GO:0010476,GO:0010556,GO:0016043,GO:0016049,GO:0019219,GO:…	ZINC FINGER protein
PAxG10Gg0031600	ARR3	GO:0000003,GO:0000156,GO:0000160,GO:0003006,GO:0003674,GO:0003824,GO:0004672,GO:0004674,GO:0005575,GO:0005622,GO:0005623,GO:0005634,GO:0005737,GO:0006355,GO:0006464,GO:0006468,GO:0006793,GO:0006796,GO:0006807,GO:0007154,GO:0007165,GO:0007275,GO:0007623,GO:0008150,GO:0008152,GO:0009314,GO:0009416,GO:0009628,GO:0009639,GO:0009719,GO:0009725,GO:0009735,GO:0009736,GO:0009755,GO:0009790,GO:0009791,GO:…	response regulator
PAxG10Gg0037300	KNAT2	GO:0000003,GO:0003002,GO:0003006,GO:0003674,GO:0003700,GO:0005575,GO:0005622,GO:0005623,GO:0005634,GO:0006355,GO:0007154,GO:0007165,GO:0007275,GO:0007389,GO:0008150,GO:0009653,GO:0009719,GO:0009725,GO:0009735,GO:0009736,GO:0009755,GO:0009791,GO:0009888,GO:0009889,GO:0009908,GO:0009987,GO:0010033,GO:0010073,GO:0010093,GO:0010094,GO:0010468,GO:0010556,GO:0019219,GO:0019222,GO:0022414,GO:0023052,GO:…	Homeobox protein knotted-1-like
PAxG10Gg0037400	KNAT2	GO:0000003,GO:0003002,GO:0003006,GO:0003674,GO:0003700,GO:0005575,GO:0005622,GO:0005623,GO:0005634,GO:0006355,GO:0007154,GO:0007165,GO:0007275,GO:0007389,GO:0008150,GO:0009653,GO:0009719,GO:0009725,GO:0009735,GO:0009736,GO:0009755,GO:0009791,GO:0009888,GO:0009889,GO:0009908,GO:0009987,GO:0010033,GO:0010073,GO:0010093,GO:0010094,GO:0010468,GO:0010556,GO:0019219,GO:0019222,GO:0022414,GO:0023052,GO:…	Homeobox protein knotted-1-like
PAxG10Gg0045400	-	GO:0000156,GO:0000160,GO:0003674,GO:0003700,GO:0005575,GO:0005622,GO:0005623,GO:0005634,GO:0006355,GO:0007154,GO:0007165,GO:0007275,GO:0008150,GO:0009653,GO:0009719,GO:0009725,GO:0009735,GO:0009736,GO:0009755,GO:0009888,GO:0009889,GO:0009987,GO:0010015,GO:0010033,GO:0010073,GO:0010075,GO:0010082,GO:0010468,GO:0010556,GO:0019219,GO:0019222,GO:0022622,GO:0023052,GO:0031323,GO:0031326,GO:0032501,GO:…	two-component response regulator
PAxG10Gg0069200	-	GO:0000103,GO:0001887,GO:0003674,GO:0003824,GO:0004020,GO:0004779,GO:0004781,GO:0005575,GO:0005622,GO:0005623,GO:0005737,GO:0005739,GO:0005886,GO:0006790,GO:0006793,GO:0006796,GO:0006950,GO:0007154,GO:0008150,GO:0008152,GO:0009267,GO:0009507,GO:0009532,GO:0009536,GO:0009570,GO:0009605,GO:0009719,GO:0009725,GO:0009735,GO:0009970,GO:0009987,GO:0009991,GO:0010033,GO:0010035,GO:0010038,GO:0016020,GO:…	ATP sulfurylase 1
PAxG10Gg0095300	-	GO:0000156,GO:0000160,GO:0003674,GO:0003700,GO:0005488,GO:0005515,GO:0005575,GO:0005622,GO:0005623,GO:0005634,GO:0006355,GO:0007154,GO:0007165,GO:0007275,GO:0007568,GO:0008150,GO:0009653,GO:0009719,GO:0009723,GO:0009725,GO:0009735,GO:0009736,GO:0009755,GO:0009873,GO:0009888,GO:0009889,GO:0009987,GO:0010015,GO:0010033,GO:0010073,GO:0010075,GO:0010082,GO:0010119,GO:0010150,GO:0010468,GO:0010556,GO:…	two-component response regulator
PAxG10Gg0110900	-	GO:0000902,GO:0000904,GO:0001067,GO:0001101,GO:0003674,GO:0003676,GO:0003677,GO:0003700,GO:0005488,GO:0005575,GO:0005622,GO:0005623,GO:0005634,GO:0005737,GO:0005829,GO:0005840,GO:0006082,GO:0006355,GO:0006790,GO:0006807,GO:0007154,GO:0007165,GO:0008150,GO:0008152,GO:0009653,GO:0009719,GO:0009725,GO:0009735,GO:0009736,GO:0009739,GO:0009740,GO:0009755,GO:0009787,GO:0009788,GO:0009888,GO:0009889,GO:…	ZINC FINGER protein
PAxG10Gg0112800	-	GO:0000311,GO:0000313,GO:0000315,GO:0003674,GO:0003735,GO:0005198,GO:0005575,GO:0005622,GO:0005623,GO:0005737,GO:0005840,GO:0006412,GO:0006518,GO:0006807,GO:0008150,GO:0008152,GO:0009058,GO:0009059,GO:0009507,GO:0009526,GO:0009532,GO:0009536,GO:0009547,GO:0009570,GO:0009719,GO:0009725,GO:0009735,GO:0009941,GO:0009987,GO:0010033,GO:0010467,GO:0015934,GO:0019538,GO:0031967,GO:0031975,GO:0032991,GO:…	Belongs to the universal ribosomal protein uL15 family
PAxG10Gg0116700	NIGT1	GO:0000156,GO:0000160,GO:0001101,GO:0001763,GO:0003674,GO:0003676,GO:0003677,GO:0003700,GO:0005488,GO:0005575,GO:0005622,GO:0005623,GO:0005634,GO:0006355,GO:0006950,GO:0007154,GO:0007165,GO:0007275,GO:0008150,GO:0009267,GO:0009414,GO:0009415,GO:0009605,GO:0009628,GO:0009653,GO:0009719,GO:0009725,GO:0009735,GO:0009736,GO:0009737,GO:0009755,GO:0009787,GO:0009788,GO:0009888,GO:0009889,GO:0009890,GO:…	transcription factor
PAxG10Gg0133200	-	GO:0003674,GO:0003676,GO:0003723,GO:0003729,GO:0005488,GO:0005575,GO:0005622,GO:0005623,GO:0005737,GO:0008150,GO:0009507,GO:0009532,GO:0009536,GO:0009570,GO:0009579,GO:0009719,GO:0009725,GO:0009735,GO:0010033,GO:0016020,GO:0042221,GO:0043226,GO:0043227,GO:0043229,GO:0043231,GO:0044422,GO:0044424,GO:0044434,GO:0044435,GO:0044444,GO:0044446,GO:0044464,GO:0050896,GO:0097159,GO:1901363	30S ribosomal protein S1
PAxG10Gg0149700	-	GO:0000003,GO:0003006,GO:0003674,GO:0003824,GO:0004365,GO:0005488,GO:0005507,GO:0005575,GO:0005622,GO:0005623,GO:0005737,GO:0005975,GO:0007275,GO:0008150,GO:0008152,GO:0008270,GO:0009536,GO:0009555,GO:0009719,GO:0009725,GO:0009735,GO:0009791,GO:0009908,GO:0010033,GO:0016020,GO:0016491,GO:0016620,GO:0016903,GO:0022414,GO:0022622,GO:0032501,GO:0032502,GO:0042221,GO:0042592,GO:0043167,GO:0043169,GO:…	Belongs to the glyceraldehyde-3-phosphate dehydrogenase family
PAxG10Gg0151200	-	GO:0003674,GO:0003824,GO:0003938,GO:0005575,GO:0005622,GO:0005623,GO:0005737,GO:0005829,GO:0006139,GO:0006163,GO:0006164,GO:0006183,GO:0006725,GO:0006753,GO:0006793,GO:0006796,GO:0006807,GO:0008150,GO:0008152,GO:0009058,GO:0009116,GO:0009117,GO:0009119,GO:0009141,GO:0009142,GO:0009144,GO:0009145,GO:0009150,GO:0009152,GO:0009163,GO:0009165,GO:0009199,GO:0009201,GO:0009205,GO:0009206,GO:0009259,GO:…	Catalyzes the conversion of inosine 5'-phosphate (IMP) to xanthosine 5'-phosphate (XMP), the first committed and rate- limiting step in the de novo synthesis of guanine nucleotides, and therefore plays an important role in the regulation of cell growth
PAxG10Gg0205500	-	GO:0003674,GO:0003676,GO:0003723,GO:0003729,GO:0005488,GO:0006139,GO:0006396,GO:0006725,GO:0006807,GO:0008150,GO:0008152,GO:0008380,GO:0009719,GO:0009725,GO:0009735,GO:0009987,GO:0010033,GO:0010467,GO:0016070,GO:0034641,GO:0042221,GO:0042592,GO:0043170,GO:0043900,GO:0043903,GO:0044237,GO:0044238,GO:0046483,GO:0046719,GO:0048878,GO:0050789,GO:0050792,GO:0050896,GO:0065007,GO:0065008,GO:0071704,GO:…	RNA-binding protein
PAxG11Ag0006300	-	GO:0003674,GO:0003824,GO:0004175,GO:0004190,GO:0005575,GO:0005622,GO:0005623,GO:0005737,GO:0005773,GO:0005829,GO:0005911,GO:0006508,GO:0006807,GO:0006950,GO:0006970,GO:0008150,GO:0008152,GO:0008233,GO:0009056,GO:0009057,GO:0009506,GO:0009628,GO:0009651,GO:0009719,GO:0009725,GO:0009735,GO:0010033,GO:0010035,GO:0010038,GO:0016787,GO:0019538,GO:0030054,GO:0030163,GO:0042221,GO:0043170,GO:0043226,GO:…	Belongs to the peptidase A1 family
PAxG11Ag0020200	CPX	GO:0003674,GO:0005488,GO:0005515,GO:0005575,GO:0005576,GO:0005622,GO:0005623,GO:0005737,GO:0008150,GO:0009507,GO:0009532,GO:0009536,GO:0009570,GO:0009719,GO:0009725,GO:0009735,GO:0010033,GO:0042221,GO:0042802,GO:0042803,GO:0043226,GO:0043227,GO:0043229,GO:0043231,GO:0044422,GO:0044424,GO:0044434,GO:0044435,GO:0044444,GO:0044446,GO:0044464,GO:0046983,GO:0048046,GO:0050896	Coproporphyrinogen-III oxidase
PAxG11Ag0046000	-	GO:0000003,GO:0001101,GO:0003006,GO:0003674,GO:0003700,GO:0005575,GO:0005622,GO:0005623,GO:0005634,GO:0006355,GO:0007275,GO:0008150,GO:0008283,GO:0009719,GO:0009725,GO:0009735,GO:0009737,GO:0009739,GO:0009791,GO:0009889,GO:0010029,GO:0010033,GO:0010229,GO:0010468,GO:0010556,GO:0019219,GO:0019222,GO:0022414,GO:0031323,GO:0031326,GO:0031347,GO:0032501,GO:0032502,GO:0033993,GO:0042221,GO:0043226,GO:…	Transcription factor
PAxG11Ag0102200	-	GO:0003674,GO:0003824,GO:0003973,GO:0005575,GO:0005576,GO:0005622,GO:0005623,GO:0005634,GO:0005737,GO:0005777,GO:0005829,GO:0005840,GO:0005911,GO:0006950,GO:0006952,GO:0008150,GO:0008152,GO:0008891,GO:0009058,GO:0009506,GO:0009507,GO:0009532,GO:0009536,GO:0009570,GO:0009605,GO:0009607,GO:0009617,GO:0009719,GO:0009725,GO:0009735,GO:0009987,GO:0010033,GO:0016020,GO:0016491,GO:0016614,GO:0016899,GO:…	Peroxisomal (S)-2-hydroxy-acid oxidase
PAxG11Ag0109100	-	GO:0003674,GO:0003824,GO:0004791,GO:0004857,GO:0005488,GO:0005515,GO:0005575,GO:0005618,GO:0005622,GO:0005623,GO:0005737,GO:0006109,GO:0006950,GO:0006979,GO:0008047,GO:0008150,GO:0008152,GO:0009507,GO:0009526,GO:0009532,GO:0009534,GO:0009535,GO:0009536,GO:0009570,GO:0009579,GO:0009636,GO:0009719,GO:0009725,GO:0009735,GO:0009941,GO:0009987,GO:0010033,GO:0015035,GO:0015036,GO:0016020,GO:0016209,GO:…	Thioredoxin
PAxG11Gg0015000	CPX	GO:0003674,GO:0005488,GO:0005515,GO:0005575,GO:0005576,GO:0005622,GO:0005623,GO:0005737,GO:0008150,GO:0009507,GO:0009532,GO:0009536,GO:0009570,GO:0009719,GO:0009725,GO:0009735,GO:0010033,GO:0042221,GO:0042802,GO:0042803,GO:0043226,GO:0043227,GO:0043229,GO:0043231,GO:0044422,GO:0044424,GO:0044434,GO:0044435,GO:0044444,GO:0044446,GO:0044464,GO:0046983,GO:0048046,GO:0050896	Coproporphyrinogen-III oxidase
PAxG11Gg0100900	-	GO:0003674,GO:0003824,GO:0003973,GO:0005575,GO:0005576,GO:0005622,GO:0005623,GO:0005634,GO:0005737,GO:0005777,GO:0005829,GO:0005840,GO:0005911,GO:0006950,GO:0006952,GO:0008150,GO:0008152,GO:0008891,GO:0009058,GO:0009506,GO:0009507,GO:0009532,GO:0009536,GO:0009570,GO:0009605,GO:0009607,GO:0009617,GO:0009719,GO:0009725,GO:0009735,GO:0009987,GO:0010033,GO:0016020,GO:0016491,GO:0016614,GO:0016899,GO:…	Peroxisomal (S)-2-hydroxy-acid oxidase
PAxG11Gg0107600	-	GO:0003674,GO:0003824,GO:0004791,GO:0004857,GO:0005488,GO:0005515,GO:0005575,GO:0005618,GO:0005622,GO:0005623,GO:0005737,GO:0006109,GO:0006950,GO:0006979,GO:0008047,GO:0008150,GO:0008152,GO:0009507,GO:0009526,GO:0009532,GO:0009534,GO:0009535,GO:0009536,GO:0009570,GO:0009579,GO:0009636,GO:0009719,GO:0009725,GO:0009735,GO:0009941,GO:0009987,GO:0010033,GO:0015035,GO:0015036,GO:0016020,GO:0016209,GO:…	Thioredoxin
PAxG12Ag0013600	-	GO:0005575,GO:0005618,GO:0005622,GO:0005623,GO:0005634,GO:0005654,GO:0005730,GO:0005737,GO:0005773,GO:0005774,GO:0005783,GO:0005794,GO:0005829,GO:0005886,GO:0005911,GO:0006508,GO:0006511,GO:0006807,GO:0006950,GO:0008150,GO:0008152,GO:0009056,GO:0009057,GO:0009506,GO:0009507,GO:0009536,GO:0009719,GO:0009725,GO:0009735,GO:0009987,GO:0010033,GO:0010035,GO:0010038,GO:0010243,GO:0010498,GO:0012505,GO:…	Belongs to the heat shock protein 70 family
PAxG12Ag0046700	-	GO:0000902,GO:0000904,GO:0003674,GO:0003824,GO:0004634,GO:0005575,GO:0005622,GO:0005623,GO:0005737,GO:0008150,GO:0009507,GO:0009532,GO:0009536,GO:0009570,GO:0009653,GO:0009719,GO:0009725,GO:0009735,GO:0009888,GO:0009987,GO:0010026,GO:0010033,GO:0010090,GO:0016043,GO:0016829,GO:0016835,GO:0016836,GO:0030154,GO:0032502,GO:0032989,GO:0042221,GO:0043226,GO:0043227,GO:0043229,GO:0043231,GO:0044422,GO:…	Enolase 1
PAxG12Ag0105300	MSRA4	GO:0003674,GO:0003824,GO:0005575,GO:0005622,GO:0005623,GO:0005737,GO:0005739,GO:0005829,GO:0006464,GO:0006807,GO:0006950,GO:0006970,GO:0006979,GO:0008113,GO:0008150,GO:0008152,GO:0009314,GO:0009416,GO:0009507,GO:0009526,GO:0009532,GO:0009536,GO:0009570,GO:0009628,GO:0009651,GO:0009719,GO:0009725,GO:0009735,GO:0009941,GO:0009987,GO:0010033,GO:0016491,GO:0016667,GO:0016671,GO:0019538,GO:0031967,GO:…	Peptide methionine sulfoxide
PAxG12Gg0052800	-	GO:0000902,GO:0000904,GO:0003674,GO:0003824,GO:0004634,GO:0005575,GO:0005622,GO:0005623,GO:0005737,GO:0008150,GO:0009507,GO:0009532,GO:0009536,GO:0009570,GO:0009653,GO:0009719,GO:0009725,GO:0009735,GO:0009888,GO:0009987,GO:0010026,GO:0010033,GO:0010090,GO:0016043,GO:0016829,GO:0016835,GO:0016836,GO:0030154,GO:0032502,GO:0032989,GO:0042221,GO:0043226,GO:0043227,GO:0043229,GO:0043231,GO:0044422,GO:…	Enolase 1
PAxG12Gg0107900	MSRA4	GO:0003674,GO:0003824,GO:0005575,GO:0005622,GO:0005623,GO:0005737,GO:0005739,GO:0005829,GO:0006464,GO:0006807,GO:0006950,GO:0006970,GO:0006979,GO:0008113,GO:0008150,GO:0008152,GO:0009314,GO:0009416,GO:0009507,GO:0009526,GO:0009532,GO:0009536,GO:0009570,GO:0009628,GO:0009651,GO:0009719,GO:0009725,GO:0009735,GO:0009941,GO:0009987,GO:0010033,GO:0016491,GO:0016667,GO:0016671,GO:0019538,GO:0031967,GO:…	Peptide methionine sulfoxide
PAxG13Ag0098700	-	GO:0001067,GO:0001101,GO:0003674,GO:0003676,GO:0003677,GO:0003700,GO:0005488,GO:0005515,GO:0005575,GO:0005622,GO:0005623,GO:0005634,GO:0005975,GO:0005976,GO:0006355,GO:0006950,GO:0006952,GO:0008150,GO:0008152,GO:0009605,GO:0009607,GO:0009620,GO:0009719,GO:0009725,GO:0009733,GO:0009735,GO:0009737,GO:0009741,GO:0009888,GO:0009889,GO:0009891,GO:0009893,GO:0009987,GO:0010033,GO:0010087,GO:0010089,GO:…	NAC domain-containing protein
PAxG13Ag0102400	ATPD	GO:0005575,GO:0005622,GO:0005623,GO:0005737,GO:0006091,GO:0006950,GO:0006952,GO:0008150,GO:0008152,GO:0009266,GO:0009409,GO:0009507,GO:0009526,GO:0009532,GO:0009534,GO:0009535,GO:0009536,GO:0009570,GO:0009579,GO:0009605,GO:0009607,GO:0009617,GO:0009628,GO:0009719,GO:0009725,GO:0009735,GO:0009767,GO:0009772,GO:0009773,GO:0009941,GO:0009987,GO:0010033,GO:0010287,GO:0010319,GO:0015979,GO:0016020,GO:…	ATP synthase delta chain
PAxG13Ag0112000	-	GO:0000027,GO:0003002,GO:0003674,GO:0003676,GO:0003723,GO:0003735,GO:0005198,GO:0005488,GO:0005575,GO:0005622,GO:0005623,GO:0005634,GO:0005730,GO:0005737,GO:0005773,GO:0005829,GO:0005840,GO:0005844,GO:0005886,GO:0006412,GO:0006518,GO:0006807,GO:0006810,GO:0006913,GO:0006996,GO:0007275,GO:0007389,GO:0008097,GO:0008150,GO:0008152,GO:0008283,GO:0009058,GO:0009059,GO:0009507,GO:0009536,GO:0009653,GO:…	60S ribosomal Protein
PAxG13Gg0100200	-	GO:0001067,GO:0001101,GO:0003674,GO:0003676,GO:0003677,GO:0003700,GO:0005488,GO:0005515,GO:0005575,GO:0005622,GO:0005623,GO:0005634,GO:0005975,GO:0005976,GO:0006355,GO:0006950,GO:0006952,GO:0008150,GO:0008152,GO:0009605,GO:0009607,GO:0009620,GO:0009719,GO:0009725,GO:0009733,GO:0009735,GO:0009737,GO:0009741,GO:0009888,GO:0009889,GO:0009891,GO:0009893,GO:0009987,GO:0010033,GO:0010087,GO:0010089,GO:…	NAC domain-containing protein
PAxG13Gg0104800	ATPD	GO:0005575,GO:0005622,GO:0005623,GO:0005737,GO:0006091,GO:0006950,GO:0006952,GO:0008150,GO:0008152,GO:0009266,GO:0009409,GO:0009507,GO:0009526,GO:0009532,GO:0009534,GO:0009535,GO:0009536,GO:0009570,GO:0009579,GO:0009605,GO:0009607,GO:0009617,GO:0009628,GO:0009719,GO:0009725,GO:0009735,GO:0009767,GO:0009772,GO:0009773,GO:0009941,GO:0009987,GO:0010033,GO:0010287,GO:0010319,GO:0015979,GO:0016020,GO:…	ATP synthase delta chain
PAxG14Ag0005600	ACS8	GO:0003674,GO:0003824,GO:0005488,GO:0005515,GO:0006082,GO:0006417,GO:0006520,GO:0006807,GO:0008144,GO:0008150,GO:0008152,GO:0008652,GO:0009058,GO:0009692,GO:0009693,GO:0009719,GO:0009725,GO:0009735,GO:0009888,GO:0009889,GO:0009987,GO:0010033,GO:0010035,GO:0010038,GO:0010039,GO:0010087,GO:0010468,GO:0010556,GO:0010608,GO:0010817,GO:0016053,GO:0016829,GO:0016846,GO:0016847,GO:0018871,GO:0019222,GO:…	1-aminocyclopropane-1-carboxylate synthase
PAxG14Ag0015500	-	GO:0000003,GO:0000082,GO:0000278,GO:0003006,GO:0005575,GO:0005622,GO:0005623,GO:0005634,GO:0007049,GO:0007275,GO:0008150,GO:0009719,GO:0009725,GO:0009735,GO:0009743,GO:0009744,GO:0009791,GO:0009888,GO:0009987,GO:0010033,GO:0010154,GO:0010374,GO:0010440,GO:0010444,GO:0022402,GO:0022414,GO:0030154,GO:0032501,GO:0032502,GO:0034285,GO:0042221,GO:0043226,GO:0043227,GO:0043229,GO:0043231,GO:0044424,GO:…	Belongs to the cyclin family
PAxG14Ag0093700	-	GO:0003674,GO:0003824,GO:0004478,GO:0005488,GO:0005507,GO:0005575,GO:0005576,GO:0005615,GO:0005618,GO:0005622,GO:0005623,GO:0005634,GO:0005730,GO:0005737,GO:0005829,GO:0005886,GO:0005911,GO:0006950,GO:0006970,GO:0008150,GO:0008152,GO:0009058,GO:0009506,GO:0009628,GO:0009651,GO:0009692,GO:0009693,GO:0009719,GO:0009725,GO:0009735,GO:0009987,GO:0010033,GO:0010035,GO:0010038,GO:0010039,GO:0010817,GO:…	Catalyzes the formation of S-adenosylmethionine from methionine and ATP
PAxG14Ag0100800	-	GO:0001067,GO:0001101,GO:0003674,GO:0003676,GO:0003677,GO:0003700,GO:0005488,GO:0005575,GO:0005622,GO:0005623,GO:0005634,GO:0005737,GO:0005829,GO:0005840,GO:0006355,GO:0007154,GO:0007165,GO:0008150,GO:0009719,GO:0009725,GO:0009735,GO:0009736,GO:0009739,GO:0009740,GO:0009755,GO:0009787,GO:0009788,GO:0009888,GO:0009889,GO:0009966,GO:0009968,GO:0009987,GO:0010026,GO:0010033,GO:0010468,GO:0010476,GO:…	zinc finger
PAxG14Ag0115000	-	GO:0003674,GO:0003824,GO:0004176,GO:0005575,GO:0005622,GO:0005623,GO:0005737,GO:0006091,GO:0006508,GO:0006807,GO:0006996,GO:0008150,GO:0008152,GO:0008233,GO:0008237,GO:0009056,GO:0009057,GO:0009314,GO:0009416,GO:0009507,GO:0009526,GO:0009534,GO:0009535,GO:0009536,GO:0009579,GO:0009628,GO:0009642,GO:0009644,GO:0009657,GO:0009658,GO:0009668,GO:0009719,GO:0009725,GO:0009735,GO:0009765,GO:0009892,GO:…	ATP-dependent zinc metalloprotease FTSH 2
PAxG14Ag0120900	POM1	GO:0000271,GO:0001101,GO:0001871,GO:0003674,GO:0005488,GO:0005575,GO:0005576,GO:0005622,GO:0005623,GO:0005737,GO:0005794,GO:0005975,GO:0005976,GO:0006073,GO:0006950,GO:0006970,GO:0007275,GO:0008150,GO:0008152,GO:0009058,GO:0009059,GO:0009250,GO:0009266,GO:0009408,GO:0009414,GO:0009415,GO:0009628,GO:0009651,GO:0009653,GO:0009719,GO:0009725,GO:0009735,GO:0009825,GO:0009888,GO:0009987,GO:0010015,GO:…	Chitinase-like protein
PAxG14Ag0126000	-	GO:0000003,GO:0003006,GO:0003674,GO:0003676,GO:0003723,GO:0003735,GO:0005198,GO:0005488,GO:0005575,GO:0005622,GO:0005623,GO:0005737,GO:0007275,GO:0008150,GO:0009507,GO:0009526,GO:0009532,GO:0009536,GO:0009570,GO:0009719,GO:0009725,GO:0009735,GO:0009790,GO:0009791,GO:0009793,GO:0009941,GO:0010033,GO:0010154,GO:0016020,GO:0022414,GO:0031967,GO:0031975,GO:0032501,GO:0032502,GO:0042221,GO:0043226,GO:…	Belongs to the universal ribosomal protein uL6 family
PAxG14Ag0130900	ACO1	GO:0000302,GO:0001101,GO:0003674,GO:0003824,GO:0005488,GO:0005507,GO:0005575,GO:0005618,GO:0005622,GO:0005623,GO:0005737,GO:0005783,GO:0005794,GO:0005829,GO:0005886,GO:0005911,GO:0006950,GO:0006970,GO:0006979,GO:0008150,GO:0008152,GO:0009058,GO:0009506,GO:0009593,GO:0009605,GO:0009607,GO:0009620,GO:0009628,GO:0009651,GO:0009692,GO:0009693,GO:0009719,GO:0009720,GO:0009723,GO:0009725,GO:0009726,GO:…	Belongs to the iron ascorbate-dependent oxidoreductase family
PAxG14Ag0136400	-	GO:0001101,GO:0003674,GO:0003824,GO:0004672,GO:0004673,GO:0004888,GO:0005488,GO:0005515,GO:0005575,GO:0005623,GO:0005886,GO:0006464,GO:0006468,GO:0006793,GO:0006796,GO:0006807,GO:0006950,GO:0006970,GO:0007154,GO:0007165,GO:0008150,GO:0008152,GO:0009266,GO:0009409,GO:0009414,GO:0009415,GO:0009628,GO:0009636,GO:0009651,GO:0009719,GO:0009725,GO:0009735,GO:0009736,GO:0009737,GO:0009755,GO:0009884,GO:…	Histidine kinase
PAxG14Gg0006000	ACS8	GO:0003674,GO:0003824,GO:0005488,GO:0005515,GO:0006082,GO:0006417,GO:0006520,GO:0006807,GO:0008144,GO:0008150,GO:0008152,GO:0008652,GO:0009058,GO:0009692,GO:0009693,GO:0009719,GO:0009725,GO:0009735,GO:0009888,GO:0009889,GO:0009987,GO:0010033,GO:0010035,GO:0010038,GO:0010039,GO:0010087,GO:0010468,GO:0010556,GO:0010608,GO:0010817,GO:0016053,GO:0016829,GO:0016846,GO:0016847,GO:0018871,GO:0019222,GO:…	1-aminocyclopropane-1-carboxylate synthase
PAxG14Gg0016000	-	GO:0000003,GO:0000082,GO:0000278,GO:0003006,GO:0005575,GO:0005622,GO:0005623,GO:0005634,GO:0007049,GO:0007275,GO:0008150,GO:0009719,GO:0009725,GO:0009735,GO:0009743,GO:0009744,GO:0009791,GO:0009888,GO:0009987,GO:0010033,GO:0010154,GO:0010374,GO:0010440,GO:0010444,GO:0022402,GO:0022414,GO:0030154,GO:0032501,GO:0032502,GO:0034285,GO:0042221,GO:0043226,GO:0043227,GO:0043229,GO:0043231,GO:0044424,GO:…	Belongs to the cyclin family
PAxG14Gg0072000	-	GO:0000027,GO:0003674,GO:0003676,GO:0003723,GO:0003735,GO:0005198,GO:0005488,GO:0005575,GO:0005622,GO:0005623,GO:0005737,GO:0005829,GO:0005840,GO:0006412,GO:0006518,GO:0006807,GO:0006996,GO:0008150,GO:0008152,GO:0009058,GO:0009059,GO:0009507,GO:0009526,GO:0009532,GO:0009536,GO:0009570,GO:0009719,GO:0009725,GO:0009735,GO:0009941,GO:0009987,GO:0010033,GO:0010467,GO:0016020,GO:0016043,GO:0019538,GO:…	50S ribosomal protein L5
PAxG14Gg0096300	-	GO:0003674,GO:0003824,GO:0004478,GO:0005488,GO:0005507,GO:0005575,GO:0005576,GO:0005615,GO:0005618,GO:0005622,GO:0005623,GO:0005634,GO:0005730,GO:0005737,GO:0005829,GO:0005886,GO:0005911,GO:0006950,GO:0006970,GO:0008150,GO:0008152,GO:0009058,GO:0009506,GO:0009628,GO:0009651,GO:0009692,GO:0009693,GO:0009719,GO:0009725,GO:0009735,GO:0009987,GO:0010033,GO:0010035,GO:0010038,GO:0010039,GO:0010817,GO:…	Catalyzes the formation of S-adenosylmethionine from methionine and ATP
PAxG14Gg0103600	-	GO:0001067,GO:0001101,GO:0003674,GO:0003676,GO:0003677,GO:0003700,GO:0005488,GO:0005575,GO:0005622,GO:0005623,GO:0005634,GO:0005737,GO:0005829,GO:0005840,GO:0006355,GO:0007154,GO:0007165,GO:0008150,GO:0009719,GO:0009725,GO:0009735,GO:0009736,GO:0009739,GO:0009740,GO:0009755,GO:0009787,GO:0009788,GO:0009888,GO:0009889,GO:0009966,GO:0009968,GO:0009987,GO:0010026,GO:0010033,GO:0010468,GO:0010476,GO:…	zinc finger
PAxG14Gg0104700	-	GO:0000003,GO:0000156,GO:0000160,GO:0003006,GO:0003674,GO:0003700,GO:0005575,GO:0005622,GO:0005623,GO:0005634,GO:0006355,GO:0007154,GO:0007165,GO:0007275,GO:0007568,GO:0008150,GO:0009653,GO:0009719,GO:0009723,GO:0009725,GO:0009735,GO:0009736,GO:0009755,GO:0009790,GO:0009791,GO:0009793,GO:0009873,GO:0009888,GO:0009889,GO:0009987,GO:0010015,GO:0010033,GO:0010073,GO:0010075,GO:0010082,GO:0010119,GO:…	Two-component response regulator
PAxG14Gg0118000	-	GO:0003674,GO:0003824,GO:0004176,GO:0005575,GO:0005622,GO:0005623,GO:0005737,GO:0006091,GO:0006508,GO:0006807,GO:0006996,GO:0008150,GO:0008152,GO:0008233,GO:0008237,GO:0009056,GO:0009057,GO:0009314,GO:0009416,GO:0009507,GO:0009526,GO:0009534,GO:0009535,GO:0009536,GO:0009579,GO:0009628,GO:0009642,GO:0009644,GO:0009657,GO:0009658,GO:0009668,GO:0009719,GO:0009725,GO:0009735,GO:0009765,GO:0009892,GO:…	ATP-dependent zinc metalloprotease FTSH 2
PAxG14Gg0128800	-	GO:0000003,GO:0003006,GO:0003674,GO:0003676,GO:0003723,GO:0003735,GO:0005198,GO:0005488,GO:0005575,GO:0005622,GO:0005623,GO:0005737,GO:0007275,GO:0008150,GO:0009507,GO:0009526,GO:0009532,GO:0009536,GO:0009570,GO:0009719,GO:0009725,GO:0009735,GO:0009790,GO:0009791,GO:0009793,GO:0009941,GO:0010033,GO:0010154,GO:0016020,GO:0022414,GO:0031967,GO:0031975,GO:0032501,GO:0032502,GO:0042221,GO:0043226,GO:…	Belongs to the universal ribosomal protein uL6 family
PAxG14Gg0134200	ACO1	GO:0000302,GO:0001101,GO:0003674,GO:0003824,GO:0005488,GO:0005507,GO:0005575,GO:0005618,GO:0005622,GO:0005623,GO:0005737,GO:0005783,GO:0005794,GO:0005829,GO:0005886,GO:0005911,GO:0006950,GO:0006970,GO:0006979,GO:0008150,GO:0008152,GO:0009058,GO:0009506,GO:0009593,GO:0009605,GO:0009607,GO:0009620,GO:0009628,GO:0009651,GO:0009692,GO:0009693,GO:0009719,GO:0009720,GO:0009723,GO:0009725,GO:0009726,GO:…	Belongs to the iron ascorbate-dependent oxidoreductase family
PAxG14Gg0140100	-	GO:0001101,GO:0003674,GO:0003824,GO:0004672,GO:0004673,GO:0004888,GO:0005488,GO:0005515,GO:0005575,GO:0005623,GO:0005886,GO:0006464,GO:0006468,GO:0006793,GO:0006796,GO:0006807,GO:0006950,GO:0006970,GO:0007154,GO:0007165,GO:0008150,GO:0008152,GO:0009266,GO:0009409,GO:0009414,GO:0009415,GO:0009628,GO:0009636,GO:0009651,GO:0009719,GO:0009725,GO:0009735,GO:0009736,GO:0009737,GO:0009755,GO:0009884,GO:…	Histidine kinase
PAxG15Ag0069900	-	GO:0000156,GO:0000160,GO:0003674,GO:0005575,GO:0005622,GO:0005623,GO:0005634,GO:0005737,GO:0006355,GO:0007154,GO:0007165,GO:0007623,GO:0008150,GO:0009314,GO:0009416,GO:0009628,GO:0009639,GO:0009719,GO:0009725,GO:0009735,GO:0009736,GO:0009755,GO:0009889,GO:0009987,GO:0010033,GO:0010114,GO:0010200,GO:0010243,GO:0010468,GO:0010556,GO:0019219,GO:0019222,GO:0019827,GO:0023052,GO:0031323,GO:0031326,GO:…	two-component response regulator
PAxG15Ag0132400	-	GO:0000003,GO:0003006,GO:0003674,GO:0003824,GO:0005575,GO:0005576,GO:0005622,GO:0005623,GO:0005737,GO:0005911,GO:0006082,GO:0006950,GO:0006952,GO:0007275,GO:0008150,GO:0008152,GO:0009056,GO:0009506,GO:0009507,GO:0009532,GO:0009536,GO:0009570,GO:0009605,GO:0009607,GO:0009620,GO:0009719,GO:0009725,GO:0009735,GO:0009791,GO:0009987,GO:0010029,GO:0010030,GO:0010033,GO:0010035,GO:0010038,GO:0010154,GO:…	4-coumarate--CoA ligase-like
PAxG15Gg0066000	-	GO:0000156,GO:0000160,GO:0003674,GO:0005575,GO:0005622,GO:0005623,GO:0005634,GO:0005737,GO:0006355,GO:0007154,GO:0007165,GO:0007623,GO:0008150,GO:0009314,GO:0009416,GO:0009628,GO:0009639,GO:0009719,GO:0009725,GO:0009735,GO:0009736,GO:0009755,GO:0009889,GO:0009987,GO:0010033,GO:0010114,GO:0010200,GO:0010243,GO:0010468,GO:0010556,GO:0019219,GO:0019222,GO:0019827,GO:0023052,GO:0031323,GO:0031326,GO:…	two-component response regulator
PAxG15Gg0105400	MSRA4	GO:0003674,GO:0003824,GO:0005575,GO:0005622,GO:0005623,GO:0005737,GO:0005739,GO:0005829,GO:0006464,GO:0006807,GO:0006950,GO:0006970,GO:0006979,GO:0008113,GO:0008150,GO:0008152,GO:0009314,GO:0009416,GO:0009507,GO:0009526,GO:0009532,GO:0009536,GO:0009570,GO:0009628,GO:0009651,GO:0009719,GO:0009725,GO:0009735,GO:0009941,GO:0009987,GO:0010033,GO:0016491,GO:0016667,GO:0016671,GO:0019538,GO:0031967,GO:…	Peptide methionine sulfoxide
PAxG15Gg0105700	MSRA4	GO:0003674,GO:0003824,GO:0005575,GO:0005622,GO:0005623,GO:0005737,GO:0005739,GO:0005829,GO:0006464,GO:0006807,GO:0006950,GO:0006970,GO:0006979,GO:0008113,GO:0008150,GO:0008152,GO:0009314,GO:0009416,GO:0009507,GO:0009526,GO:0009532,GO:0009536,GO:0009570,GO:0009628,GO:0009651,GO:0009719,GO:0009725,GO:0009735,GO:0009941,GO:0009987,GO:0010033,GO:0016491,GO:0016667,GO:0016671,GO:0019538,GO:0031967,GO:…	Peptide methionine sulfoxide
PAxG16Ag0015700	-	GO:0001101,GO:0003674,GO:0003824,GO:0004364,GO:0005575,GO:0005622,GO:0005623,GO:0005737,GO:0006518,GO:0006575,GO:0006749,GO:0006790,GO:0006807,GO:0006950,GO:0008150,GO:0008152,GO:0009056,GO:0009266,GO:0009404,GO:0009407,GO:0009408,GO:0009628,GO:0009636,GO:0009719,GO:0009725,GO:0009733,GO:0009735,GO:0009737,GO:0009739,GO:0009987,GO:0010033,GO:0010035,GO:0010038,GO:0016740,GO:0016765,GO:0019748,GO:…	Belongs to the GST superfamily
PAxG16Ag0023400	-	GO:0000156,GO:0000160,GO:0001101,GO:0001763,GO:0003674,GO:0003700,GO:0005575,GO:0005622,GO:0005623,GO:0005634,GO:0006355,GO:0006950,GO:0007154,GO:0007165,GO:0007275,GO:0008150,GO:0009414,GO:0009415,GO:0009628,GO:0009653,GO:0009719,GO:0009725,GO:0009735,GO:0009736,GO:0009755,GO:0009888,GO:0009889,GO:0009933,GO:0009966,GO:0009987,GO:0010014,GO:0010015,GO:0010016,GO:0010033,GO:0010035,GO:0010073,GO:…	Myb-like DNA-binding domain
PAxG16Ag0029500	-	GO:0000156,GO:0000160,GO:0003674,GO:0005575,GO:0005622,GO:0005623,GO:0005634,GO:0006355,GO:0007154,GO:0007165,GO:0007623,GO:0008150,GO:0009719,GO:0009725,GO:0009735,GO:0009736,GO:0009755,GO:0009889,GO:0009987,GO:0010033,GO:0010468,GO:0010556,GO:0019219,GO:0019222,GO:0023052,GO:0031323,GO:0031326,GO:0032870,GO:0035556,GO:0042221,GO:0043226,GO:0043227,GO:0043229,GO:0043231,GO:0044424,GO:0044464,GO:…	Two-component response regulator
PAxG16Ag0074800	-	GO:0003674,GO:0003676,GO:0003723,GO:0003729,GO:0003735,GO:0005198,GO:0005488,GO:0005575,GO:0005618,GO:0005622,GO:0005623,GO:0005634,GO:0005730,GO:0005737,GO:0005773,GO:0005774,GO:0005829,GO:0005840,GO:0005844,GO:0005886,GO:0005911,GO:0006412,GO:0006518,GO:0006807,GO:0008150,GO:0008152,GO:0009058,GO:0009059,GO:0009506,GO:0009719,GO:0009725,GO:0009735,GO:0009987,GO:0010033,GO:0010467,GO:0015934,GO:…	Belongs to the eukaryotic ribosomal protein eL13 family
PAxG16Ag0076400	-	GO:0002181,GO:0003674,GO:0003676,GO:0003723,GO:0003729,GO:0003735,GO:0005198,GO:0005488,GO:0005575,GO:0005618,GO:0005622,GO:0005623,GO:0005634,GO:0005730,GO:0005737,GO:0005773,GO:0005774,GO:0005829,GO:0005840,GO:0005844,GO:0005886,GO:0005911,GO:0006412,GO:0006518,GO:0006807,GO:0008150,GO:0008152,GO:0009058,GO:0009059,GO:0009506,GO:0009507,GO:0009536,GO:0009719,GO:0009725,GO:0009735,GO:0009987,GO:…	60S ribosomal Protein
PAxG16Ag0099300	-	GO:0001101,GO:0003674,GO:0003824,GO:0004364,GO:0005575,GO:0005622,GO:0005623,GO:0005737,GO:0006518,GO:0006575,GO:0006749,GO:0006790,GO:0006807,GO:0006950,GO:0008150,GO:0008152,GO:0009056,GO:0009266,GO:0009404,GO:0009407,GO:0009408,GO:0009628,GO:0009636,GO:0009719,GO:0009725,GO:0009733,GO:0009735,GO:0009737,GO:0009739,GO:0009987,GO:0010033,GO:0010035,GO:0010038,GO:0016740,GO:0016765,GO:0019748,GO:…	Belongs to the GST superfamily
PAxG16Ag0099400	-	GO:0001101,GO:0003674,GO:0003824,GO:0004364,GO:0005575,GO:0005622,GO:0005623,GO:0005737,GO:0006518,GO:0006575,GO:0006749,GO:0006790,GO:0006807,GO:0006950,GO:0008150,GO:0008152,GO:0009056,GO:0009266,GO:0009404,GO:0009407,GO:0009408,GO:0009628,GO:0009636,GO:0009719,GO:0009725,GO:0009733,GO:0009735,GO:0009737,GO:0009739,GO:0009987,GO:0010033,GO:0010035,GO:0010038,GO:0016740,GO:0016765,GO:0019748,GO:…	Belongs to the GST superfamily
PAxG16Ag0102000	FBP	GO:0003674,GO:0003824,GO:0005575,GO:0005576,GO:0005622,GO:0005623,GO:0005737,GO:0005829,GO:0005975,GO:0005984,GO:0005985,GO:0005986,GO:0005996,GO:0006000,GO:0006002,GO:0006006,GO:0006091,GO:0006094,GO:0006793,GO:0006796,GO:0006950,GO:0008150,GO:0008152,GO:0009058,GO:0009266,GO:0009311,GO:0009312,GO:0009409,GO:0009507,GO:0009526,GO:0009532,GO:0009536,GO:0009570,GO:0009628,GO:0009719,GO:0009725,GO:…	Belongs to the FBPase class 1 family
PAxG16Ag0112700	-	GO:0001558,GO:0003674,GO:0003676,GO:0003677,GO:0003700,GO:0005488,GO:0005515,GO:0005575,GO:0005622,GO:0005623,GO:0005634,GO:0005730,GO:0005737,GO:0005886,GO:0006355,GO:0007049,GO:0007154,GO:0007165,GO:0008150,GO:0009719,GO:0009725,GO:0009733,GO:0009734,GO:0009735,GO:0009755,GO:0009889,GO:0009890,GO:0009892,GO:0009987,GO:0010033,GO:0010468,GO:0010556,GO:0010558,GO:0010605,GO:0010629,GO:0010941,GO:…	Proliferation-associated protein
PAxG16Ag0116500	FER1	GO:0000003,GO:0000041,GO:0000302,GO:0003006,GO:0003674,GO:0005488,GO:0005506,GO:0005515,GO:0005575,GO:0005622,GO:0005623,GO:0005737,GO:0005739,GO:0006810,GO:0006811,GO:0006812,GO:0006826,GO:0006873,GO:0006875,GO:0006879,GO:0006880,GO:0006950,GO:0006979,GO:0007275,GO:0008150,GO:0008152,GO:0009266,GO:0009409,GO:0009507,GO:0009532,GO:0009534,GO:0009535,GO:0009536,GO:0009570,GO:0009579,GO:0009605,GO:…	Stores iron in a soluble, non-toxic, readily available form. Important for iron homeostasis. Iron is taken up in the ferrous form and deposited as ferric hydroxides after oxidation
PAxG16Gg0016400	-	GO:0001101,GO:0003674,GO:0003824,GO:0004364,GO:0005575,GO:0005622,GO:0005623,GO:0005737,GO:0006518,GO:0006575,GO:0006749,GO:0006790,GO:0006807,GO:0006950,GO:0008150,GO:0008152,GO:0009056,GO:0009266,GO:0009404,GO:0009407,GO:0009408,GO:0009628,GO:0009636,GO:0009719,GO:0009725,GO:0009733,GO:0009735,GO:0009737,GO:0009739,GO:0009987,GO:0010033,GO:0010035,GO:0010038,GO:0016740,GO:0016765,GO:0019748,GO:…	Belongs to the GST superfamily
PAxG16Gg0016500	-	GO:0001101,GO:0003674,GO:0003824,GO:0004364,GO:0005575,GO:0005622,GO:0005623,GO:0005737,GO:0006518,GO:0006575,GO:0006749,GO:0006790,GO:0006807,GO:0006950,GO:0008150,GO:0008152,GO:0009056,GO:0009266,GO:0009404,GO:0009407,GO:0009408,GO:0009628,GO:0009636,GO:0009719,GO:0009725,GO:0009733,GO:0009735,GO:0009737,GO:0009739,GO:0009987,GO:0010033,GO:0010035,GO:0010038,GO:0016740,GO:0016765,GO:0019748,GO:…	Belongs to the GST superfamily
PAxG16Gg0074200	-	GO:0003674,GO:0003676,GO:0003723,GO:0003729,GO:0003735,GO:0005198,GO:0005488,GO:0005575,GO:0005618,GO:0005622,GO:0005623,GO:0005634,GO:0005730,GO:0005737,GO:0005773,GO:0005774,GO:0005829,GO:0005840,GO:0005844,GO:0005886,GO:0005911,GO:0006412,GO:0006518,GO:0006807,GO:0008150,GO:0008152,GO:0009058,GO:0009059,GO:0009506,GO:0009719,GO:0009725,GO:0009735,GO:0009987,GO:0010033,GO:0010467,GO:0015934,GO:…	Belongs to the eukaryotic ribosomal protein eL13 family
PAxG16Gg0076000	-	GO:0002181,GO:0003674,GO:0003676,GO:0003723,GO:0003729,GO:0003735,GO:0005198,GO:0005488,GO:0005575,GO:0005618,GO:0005622,GO:0005623,GO:0005634,GO:0005730,GO:0005737,GO:0005773,GO:0005774,GO:0005829,GO:0005840,GO:0005844,GO:0005886,GO:0005911,GO:0006412,GO:0006518,GO:0006807,GO:0008150,GO:0008152,GO:0009058,GO:0009059,GO:0009506,GO:0009507,GO:0009536,GO:0009719,GO:0009725,GO:0009735,GO:0009987,GO:…	60S ribosomal Protein
PAxG16Gg0098000	-	GO:0001101,GO:0003674,GO:0003824,GO:0004364,GO:0005575,GO:0005622,GO:0005623,GO:0005737,GO:0006518,GO:0006575,GO:0006749,GO:0006790,GO:0006807,GO:0006950,GO:0008150,GO:0008152,GO:0009056,GO:0009266,GO:0009404,GO:0009407,GO:0009408,GO:0009628,GO:0009636,GO:0009719,GO:0009725,GO:0009733,GO:0009735,GO:0009737,GO:0009739,GO:0009987,GO:0010033,GO:0010035,GO:0010038,GO:0016740,GO:0016765,GO:0019748,GO:…	Belongs to the GST superfamily
PAxG16Gg0100900	FBP	GO:0003674,GO:0003824,GO:0005575,GO:0005576,GO:0005622,GO:0005623,GO:0005737,GO:0005829,GO:0005975,GO:0005984,GO:0005985,GO:0005986,GO:0005996,GO:0006000,GO:0006002,GO:0006006,GO:0006091,GO:0006094,GO:0006793,GO:0006796,GO:0006950,GO:0008150,GO:0008152,GO:0009058,GO:0009266,GO:0009311,GO:0009312,GO:0009409,GO:0009507,GO:0009526,GO:0009532,GO:0009536,GO:0009570,GO:0009628,GO:0009719,GO:0009725,GO:…	Belongs to the FBPase class 1 family
PAxG16Gg0111900	-	GO:0001558,GO:0003674,GO:0003676,GO:0003677,GO:0003700,GO:0005488,GO:0005515,GO:0005575,GO:0005622,GO:0005623,GO:0005634,GO:0005730,GO:0005737,GO:0005886,GO:0006355,GO:0007049,GO:0007154,GO:0007165,GO:0008150,GO:0009719,GO:0009725,GO:0009733,GO:0009734,GO:0009735,GO:0009755,GO:0009889,GO:0009890,GO:0009892,GO:0009987,GO:0010033,GO:0010468,GO:0010556,GO:0010558,GO:0010605,GO:0010629,GO:0010941,GO:…	Proliferation-associated protein
PAxG16Gg0116300	FER1	GO:0000003,GO:0000041,GO:0000302,GO:0003006,GO:0003674,GO:0005488,GO:0005506,GO:0005515,GO:0005575,GO:0005622,GO:0005623,GO:0005737,GO:0005739,GO:0006810,GO:0006811,GO:0006812,GO:0006826,GO:0006873,GO:0006875,GO:0006879,GO:0006880,GO:0006950,GO:0006979,GO:0007275,GO:0008150,GO:0008152,GO:0009266,GO:0009409,GO:0009507,GO:0009532,GO:0009534,GO:0009535,GO:0009536,GO:0009570,GO:0009579,GO:0009605,GO:…	Stores iron in a soluble, non-toxic, readily available form. Important for iron homeostasis. Iron is taken up in the ferrous form and deposited as ferric hydroxides after oxidation
PAxG17Ag0149100	VDAC1	GO:0003674,GO:0005215,GO:0005216,GO:0005244,GO:0005253,GO:0005575,GO:0005618,GO:0005622,GO:0005623,GO:0005634,GO:0005730,GO:0005737,GO:0005739,GO:0005740,GO:0005741,GO:0005773,GO:0005774,GO:0005886,GO:0006091,GO:0006810,GO:0006811,GO:0006820,GO:0006950,GO:0006952,GO:0008150,GO:0008152,GO:0008308,GO:0008509,GO:0009060,GO:0009266,GO:0009409,GO:0009507,GO:0009526,GO:0009527,GO:0009536,GO:0009605,GO:…	Mitochondrial outer membrane protein porin of 34
PAxG17Ag0169700	MDH	GO:0000003,GO:0003006,GO:0003674,GO:0003824,GO:0005575,GO:0005576,GO:0005622,GO:0005623,GO:0005737,GO:0005739,GO:0005773,GO:0005774,GO:0006950,GO:0007275,GO:0008150,GO:0008152,GO:0008746,GO:0009266,GO:0009409,GO:0009507,GO:0009526,GO:0009532,GO:0009536,GO:0009570,GO:0009628,GO:0009719,GO:0009725,GO:0009735,GO:0009790,GO:0009791,GO:0009793,GO:0009941,GO:0010033,GO:0010154,GO:0010319,GO:0016020,GO:…	Malate dehydrogenase
PAxG17Ag0170100	MDH	GO:0000003,GO:0003006,GO:0003674,GO:0003824,GO:0005575,GO:0005576,GO:0005622,GO:0005623,GO:0005737,GO:0005739,GO:0005773,GO:0005774,GO:0006950,GO:0007275,GO:0008150,GO:0008152,GO:0008746,GO:0009266,GO:0009409,GO:0009507,GO:0009526,GO:0009532,GO:0009536,GO:0009570,GO:0009628,GO:0009719,GO:0009725,GO:0009735,GO:0009790,GO:0009791,GO:0009793,GO:0009941,GO:0010033,GO:0010154,GO:0010319,GO:0016020,GO:…	Malate dehydrogenase
PAxG17Ag0191800	DHAR2	GO:0003674,GO:0003824,GO:0004364,GO:0005575,GO:0005622,GO:0005623,GO:0005737,GO:0006464,GO:0006518,GO:0006575,GO:0006749,GO:0006790,GO:0006807,GO:0008150,GO:0008152,GO:0009507,GO:0009526,GO:0009532,GO:0009536,GO:0009570,GO:0009636,GO:0009719,GO:0009725,GO:0009735,GO:0009941,GO:0009987,GO:0010033,GO:0010731,GO:0015036,GO:0015037,GO:0015038,GO:0016209,GO:0016491,GO:0016667,GO:0016672,GO:0016740,GO:…	Glutathione S-transferase DHAR3
PAxG17Gg0205800	VDAC1	GO:0003674,GO:0005215,GO:0005216,GO:0005244,GO:0005253,GO:0005575,GO:0005618,GO:0005622,GO:0005623,GO:0005634,GO:0005730,GO:0005737,GO:0005739,GO:0005740,GO:0005741,GO:0005773,GO:0005774,GO:0005886,GO:0006091,GO:0006810,GO:0006811,GO:0006820,GO:0006950,GO:0006952,GO:0008150,GO:0008152,GO:0008308,GO:0008509,GO:0009060,GO:0009266,GO:0009409,GO:0009507,GO:0009526,GO:0009527,GO:0009536,GO:0009605,GO:…	Mitochondrial outer membrane protein porin of 34
PAxG18Ag0009400	-	GO:0000302,GO:0002237,GO:0003674,GO:0003824,GO:0004672,GO:0004673,GO:0005575,GO:0005622,GO:0005623,GO:0005737,GO:0005773,GO:0005886,GO:0006464,GO:0006468,GO:0006793,GO:0006796,GO:0006807,GO:0006950,GO:0006979,GO:0007154,GO:0007165,GO:0007275,GO:0008150,GO:0008152,GO:0009605,GO:0009607,GO:0009617,GO:0009636,GO:0009719,GO:0009725,GO:0009735,GO:0009736,GO:0009755,GO:0009787,GO:0009788,GO:0009966,GO:…	Histidine kinase
PAxG18Ag0048700	-	GO:0000976,GO:0000977,GO:0000981,GO:0001012,GO:0001067,GO:0001085,GO:0001101,GO:0001228,GO:0003674,GO:0003676,GO:0003677,GO:0003682,GO:0003690,GO:0003700,GO:0005488,GO:0005515,GO:0005575,GO:0005622,GO:0005623,GO:0005634,GO:0005667,GO:0006139,GO:0006351,GO:0006355,GO:0006357,GO:0006366,GO:0006725,GO:0006807,GO:0006996,GO:0007154,GO:0007165,GO:0007275,GO:0007568,GO:0007623,GO:0008134,GO:0008150,GO:…	GATA transcription factor
PAxG18Ag0082600	-	GO:0003674,GO:0003824,GO:0004332,GO:0005488,GO:0005507,GO:0005575,GO:0005576,GO:0005618,GO:0005622,GO:0005623,GO:0005634,GO:0005730,GO:0005737,GO:0005739,GO:0005740,GO:0005773,GO:0005774,GO:0005829,GO:0005886,GO:0005911,GO:0005975,GO:0005996,GO:0006006,GO:0006082,GO:0006090,GO:0006091,GO:0006094,GO:0006096,GO:0006139,GO:0006163,GO:0006164,GO:0006165,GO:0006725,GO:0006732,GO:0006733,GO:0006753,GO:…	fructose-bisphosphate aldolase
PAxG18Ag0103000	-	GO:0000156,GO:0000160,GO:0001101,GO:0003674,GO:0003700,GO:0005575,GO:0005622,GO:0005623,GO:0005634,GO:0006355,GO:0006950,GO:0007154,GO:0007165,GO:0007275,GO:0008150,GO:0009414,GO:0009415,GO:0009628,GO:0009653,GO:0009719,GO:0009725,GO:0009735,GO:0009736,GO:0009755,GO:0009888,GO:0009889,GO:0009966,GO:0009987,GO:0010015,GO:0010033,GO:0010035,GO:0010073,GO:0010074,GO:0010075,GO:0010082,GO:0010380,GO:…	two-component response regulator
PAxG18Ag0118600	-	GO:0005575,GO:0005622,GO:0005623,GO:0005737,GO:0006091,GO:0006807,GO:0008150,GO:0008152,GO:0009507,GO:0009526,GO:0009532,GO:0009534,GO:0009535,GO:0009536,GO:0009543,GO:0009570,GO:0009579,GO:0009719,GO:0009725,GO:0009735,GO:0009765,GO:0009941,GO:0009987,GO:0010033,GO:0010206,GO:0015979,GO:0016020,GO:0019538,GO:0019684,GO:0030091,GO:0031967,GO:0031975,GO:0031976,GO:0031977,GO:0031978,GO:0031984,GO:…	Thylakoid lumenal 16.5 kDa protein
PAxG18Gg0008200	-	GO:0000302,GO:0002237,GO:0003674,GO:0003824,GO:0004672,GO:0004673,GO:0005575,GO:0005622,GO:0005623,GO:0005737,GO:0005773,GO:0005886,GO:0006464,GO:0006468,GO:0006793,GO:0006796,GO:0006807,GO:0006950,GO:0006979,GO:0007154,GO:0007165,GO:0007275,GO:0008150,GO:0008152,GO:0009605,GO:0009607,GO:0009617,GO:0009636,GO:0009719,GO:0009725,GO:0009735,GO:0009736,GO:0009755,GO:0009787,GO:0009788,GO:0009966,GO:…	Histidine kinase
PAxG18Gg0047400	-	GO:0000976,GO:0000977,GO:0000981,GO:0001012,GO:0001067,GO:0001085,GO:0001101,GO:0001228,GO:0003674,GO:0003676,GO:0003677,GO:0003682,GO:0003690,GO:0003700,GO:0005488,GO:0005515,GO:0005575,GO:0005622,GO:0005623,GO:0005634,GO:0005667,GO:0006139,GO:0006351,GO:0006355,GO:0006357,GO:0006366,GO:0006725,GO:0006807,GO:0006996,GO:0007154,GO:0007165,GO:0007275,GO:0007568,GO:0007623,GO:0008134,GO:0008150,GO:…	GATA transcription factor
PAxG18Gg0088600	-	GO:0003674,GO:0003824,GO:0004332,GO:0005488,GO:0005507,GO:0005575,GO:0005576,GO:0005618,GO:0005622,GO:0005623,GO:0005634,GO:0005730,GO:0005737,GO:0005739,GO:0005740,GO:0005773,GO:0005774,GO:0005829,GO:0005886,GO:0005911,GO:0005975,GO:0005996,GO:0006006,GO:0006082,GO:0006090,GO:0006091,GO:0006094,GO:0006096,GO:0006139,GO:0006163,GO:0006164,GO:0006165,GO:0006725,GO:0006732,GO:0006733,GO:0006753,GO:…	fructose-bisphosphate aldolase
PAxG19Ag0056900	-	GO:0003674,GO:0005488,GO:0005575,GO:0005622,GO:0005623,GO:0005737,GO:0005739,GO:0005740,GO:0005743,GO:0005746,GO:0005747,GO:0006950,GO:0006979,GO:0008150,GO:0009719,GO:0009725,GO:0009735,GO:0010033,GO:0016020,GO:0019866,GO:0030964,GO:0031090,GO:0031966,GO:0031967,GO:0031975,GO:0032991,GO:0042221,GO:0043167,GO:0043169,GO:0043226,GO:0043227,GO:0043229,GO:0043231,GO:0044422,GO:0044424,GO:0044425,GO:…	Accessory subunit of the mitochondrial membrane respiratory chain NADH dehydrogenase (Complex I), that is believed not to be involved in catalysis. Complex I functions in the transfer of electrons from NADH to the respiratory chain. The immediate electron acceptor for the enzyme is believed to be ubiquinone
PAxG19Ag0088500	-	GO:0001067,GO:0001101,GO:0003674,GO:0003676,GO:0003677,GO:0003700,GO:0005488,GO:0005515,GO:0005575,GO:0005622,GO:0005623,GO:0005634,GO:0005975,GO:0005976,GO:0006355,GO:0006950,GO:0006952,GO:0008150,GO:0008152,GO:0009605,GO:0009607,GO:0009620,GO:0009719,GO:0009725,GO:0009733,GO:0009735,GO:0009737,GO:0009741,GO:0009888,GO:0009889,GO:0009891,GO:0009893,GO:0009987,GO:0010033,GO:0010087,GO:0010089,GO:…	NAC domain-containing protein
PAxG19Gg0053900	-	GO:0003674,GO:0005488,GO:0005575,GO:0005622,GO:0005623,GO:0005737,GO:0005739,GO:0005740,GO:0005743,GO:0005746,GO:0005747,GO:0006950,GO:0006979,GO:0008150,GO:0009719,GO:0009725,GO:0009735,GO:0010033,GO:0016020,GO:0019866,GO:0030964,GO:0031090,GO:0031966,GO:0031967,GO:0031975,GO:0032991,GO:0042221,GO:0043167,GO:0043169,GO:0043226,GO:0043227,GO:0043229,GO:0043231,GO:0044422,GO:0044424,GO:0044425,GO:…	Accessory subunit of the mitochondrial membrane respiratory chain NADH dehydrogenase (Complex I), that is believed not to be involved in catalysis. Complex I functions in the transfer of electrons from NADH to the respiratory chain. The immediate electron acceptor for the enzyme is believed to be ubiquinone
PAxG19Gg0086500	-	GO:0001067,GO:0001101,GO:0003674,GO:0003676,GO:0003677,GO:0003700,GO:0005488,GO:0005515,GO:0005575,GO:0005622,GO:0005623,GO:0005634,GO:0005975,GO:0005976,GO:0006355,GO:0006950,GO:0006952,GO:0008150,GO:0008152,GO:0009605,GO:0009607,GO:0009620,GO:0009719,GO:0009725,GO:0009733,GO:0009735,GO:0009737,GO:0009741,GO:0009888,GO:0009889,GO:0009891,GO:0009893,GO:0009987,GO:0010033,GO:0010087,GO:0010089,GO:…	NAC domain-containing protein
PAxG19Gg0098100	-	GO:0000027,GO:0003002,GO:0003674,GO:0003676,GO:0003723,GO:0003735,GO:0005198,GO:0005488,GO:0005575,GO:0005622,GO:0005623,GO:0005634,GO:0005730,GO:0005737,GO:0005773,GO:0005829,GO:0005840,GO:0005844,GO:0005886,GO:0006412,GO:0006518,GO:0006807,GO:0006810,GO:0006913,GO:0006996,GO:0007275,GO:0007389,GO:0008097,GO:0008150,GO:0008152,GO:0008283,GO:0009058,GO:0009059,GO:0009507,GO:0009536,GO:0009653,GO:…	60S ribosomal Protein

## Sheet: Response to abscisic acid
Response to abscisic acid
Gene id	Preferred_name	GOs	Description
PAxG01Ag0023000	-	GO:0001101,GO:0003674,GO:0003676,GO:0003723,GO:0003729,GO:0005488,GO:0005575,GO:0005911,GO:0006950,GO:0006970,GO:0008150,GO:0009266,GO:0009408,GO:0009409,GO:0009414,GO:0009415,GO:0009506,GO:0009628,GO:0009651,GO:0009719,GO:0009725,GO:0009737,GO:0010033,GO:0010035,GO:0030054,GO:0033993,GO:0042221,GO:0050896,GO:0055044,GO:0097159,GO:0097305,GO:1901363,GO:1901700	Annexin D4-like
PAxG01Ag0049000	HK3	GO:0001101,GO:0003674,GO:0003824,GO:0004672,GO:0004673,GO:0004888,GO:0005488,GO:0005515,GO:0005575,GO:0005622,GO:0005623,GO:0005737,GO:0005783,GO:0005789,GO:0005886,GO:0006464,GO:0006468,GO:0006793,GO:0006796,GO:0006807,GO:0006950,GO:0006952,GO:0006970,GO:0007154,GO:0007165,GO:0007275,GO:0007568,GO:0008150,GO:0008152,GO:0009266,GO:0009267,GO:0009409,GO:0009414,GO:0009415,GO:0009605,GO:0009607,GO:…	Histidine kinase
PAxG01Ag0053200	-	GO:0000003,GO:0000139,GO:0001101,GO:0003006,GO:0003674,GO:0005215,GO:0005575,GO:0005622,GO:0005623,GO:0005737,GO:0005794,GO:0005886,GO:0005887,GO:0006810,GO:0006950,GO:0006970,GO:0007275,GO:0007568,GO:0008150,GO:0008515,GO:0008643,GO:0009628,GO:0009719,GO:0009725,GO:0009737,GO:0009751,GO:0009790,GO:0009791,GO:0009793,GO:0009987,GO:0010033,GO:0010150,GO:0010154,GO:0010431,GO:0012505,GO:0014070,GO:…	Mediates both low-affinity uptake and efflux of sugar across the membrane
PAxG01Ag0058400	-	GO:0001101,GO:0003674,GO:0003676,GO:0003677,GO:0003700,GO:0005488,GO:0006082,GO:0006355,GO:0006790,GO:0006807,GO:0006950,GO:0006970,GO:0008150,GO:0008152,GO:0009266,GO:0009409,GO:0009414,GO:0009415,GO:0009628,GO:0009651,GO:0009719,GO:0009723,GO:0009725,GO:0009737,GO:0009751,GO:0009753,GO:0009889,GO:0009891,GO:0009893,GO:0009987,GO:0010033,GO:0010035,GO:0010468,GO:0010556,GO:0010557,GO:0010604,GO:…	ethylene-responsive transcription factor
PAxG01Ag0072500	-	GO:0001101,GO:0005575,GO:0005618,GO:0005623,GO:0006725,GO:0006810,GO:0006833,GO:0006950,GO:0006952,GO:0006970,GO:0007275,GO:0008150,GO:0008152,GO:0009058,GO:0009059,GO:0009505,GO:0009605,GO:0009607,GO:0009620,GO:0009628,GO:0009698,GO:0009699,GO:0009719,GO:0009725,GO:0009737,GO:0009791,GO:0009889,GO:0009891,GO:0009893,GO:0009987,GO:0010033,GO:0010115,GO:0010143,GO:0010148,GO:0010345,GO:0010556,GO:…	Serine hydrolase
PAxG01Ag0073000	-	GO:0001101,GO:0003674,GO:0003700,GO:0005575,GO:0005622,GO:0005623,GO:0005634,GO:0006355,GO:0006950,GO:0008150,GO:0009414,GO:0009415,GO:0009628,GO:0009719,GO:0009725,GO:0009737,GO:0009889,GO:0009891,GO:0009893,GO:0010033,GO:0010035,GO:0010468,GO:0010556,GO:0010557,GO:0010604,GO:0010628,GO:0019219,GO:0019222,GO:0031323,GO:0031325,GO:0031326,GO:0031328,GO:0033993,GO:0042221,GO:0043226,GO:0043227,GO:…	Homeobox-leucine zipper protein
PAxG01Ag0084400	-	GO:0001101,GO:0003674,GO:0003824,GO:0005575,GO:0005622,GO:0005623,GO:0005737,GO:0005739,GO:0005829,GO:0005911,GO:0006081,GO:0006098,GO:0006139,GO:0006725,GO:0006732,GO:0006733,GO:0006739,GO:0006753,GO:0006793,GO:0006796,GO:0006807,GO:0006950,GO:0006970,GO:0008114,GO:0008150,GO:0008152,GO:0009051,GO:0009117,GO:0009266,GO:0009409,GO:0009414,GO:0009415,GO:0009506,GO:0009507,GO:0009532,GO:0009536,GO:…	Catalyzes the oxidative decarboxylation of 6- phosphogluconate to ribulose 5-phosphate and CO(2), with concomitant reduction of NADP to NADPH
PAxG01Ag0086700	-	GO:0000160,GO:0001101,GO:0002252,GO:0002376,GO:0002679,GO:0003674,GO:0003824,GO:0005575,GO:0005623,GO:0005886,GO:0006950,GO:0006952,GO:0006970,GO:0007154,GO:0007165,GO:0007231,GO:0008150,GO:0008152,GO:0009058,GO:0009628,GO:0009719,GO:0009723,GO:0009725,GO:0009737,GO:0009738,GO:0009755,GO:0009873,GO:0009987,GO:0010033,GO:0010119,GO:0010941,GO:0016020,GO:0016174,GO:0016491,GO:0016651,GO:0016999,GO:…	Respiratory burst oxidase homolog protein
PAxG01Ag0107100	-	GO:0001101,GO:0001505,GO:0006807,GO:0006809,GO:0007154,GO:0007165,GO:0008150,GO:0008152,GO:0009058,GO:0009719,GO:0009725,GO:0009737,GO:0009738,GO:0009755,GO:0009987,GO:0010033,GO:0017144,GO:0023052,GO:0032870,GO:0033993,GO:0034641,GO:0042133,GO:0042136,GO:0042221,GO:0044237,GO:0044249,GO:0044271,GO:0046209,GO:0050789,GO:0050794,GO:0050896,GO:0051716,GO:0065007,GO:0065008,GO:0070887,GO:0071215,GO:…	Copper amine oxidase, N2 domain
PAxG01Ag0107200	-	GO:0001101,GO:0001505,GO:0006807,GO:0006809,GO:0007154,GO:0007165,GO:0008150,GO:0008152,GO:0009058,GO:0009719,GO:0009725,GO:0009737,GO:0009738,GO:0009755,GO:0009987,GO:0010033,GO:0017144,GO:0023052,GO:0032870,GO:0033993,GO:0034641,GO:0042133,GO:0042136,GO:0042221,GO:0044237,GO:0044249,GO:0044271,GO:0046209,GO:0050789,GO:0050794,GO:0050896,GO:0051716,GO:0065007,GO:0065008,GO:0070887,GO:0071215,GO:…	Primary amine
PAxG01Ag0130200	PYL1	GO:0001101,GO:0003674,GO:0004857,GO:0004864,GO:0005488,GO:0005515,GO:0005575,GO:0005622,GO:0005623,GO:0005634,GO:0005737,GO:0005829,GO:0007154,GO:0007165,GO:0008150,GO:0008289,GO:0009719,GO:0009725,GO:0009737,GO:0009738,GO:0009755,GO:0009892,GO:0009987,GO:0010033,GO:0010427,GO:0010563,GO:0010605,GO:0010921,GO:0010923,GO:0019208,GO:0019212,GO:0019220,GO:0019222,GO:0019840,GO:0019888,GO:0023052,GO:…	Abscisic acid receptor
PAxG01Ag0133600	-	GO:0001101,GO:0003674,GO:0003824,GO:0004439,GO:0004445,GO:0005975,GO:0006066,GO:0006629,GO:0006644,GO:0006650,GO:0006793,GO:0006796,GO:0007275,GO:0008150,GO:0008152,GO:0009056,GO:0009719,GO:0009725,GO:0009737,GO:0009791,GO:0009845,GO:0009987,GO:0010033,GO:0016311,GO:0016787,GO:0016788,GO:0016791,GO:0019637,GO:0019751,GO:0030258,GO:0032501,GO:0032502,GO:0032957,GO:0033993,GO:0034485,GO:0034593,GO:…	Type I inositol 1,4,5-trisphosphate 5-phosphatase
PAxG01Ag0154400	-	GO:0001101,GO:0003674,GO:0003824,GO:0004029,GO:0005575,GO:0005622,GO:0005623,GO:0005737,GO:0005829,GO:0006081,GO:0006950,GO:0006970,GO:0008150,GO:0008152,GO:0009269,GO:0009414,GO:0009415,GO:0009628,GO:0009651,GO:0009719,GO:0009725,GO:0009737,GO:0009987,GO:0010033,GO:0010035,GO:0016491,GO:0016620,GO:0016903,GO:0033993,GO:0042221,GO:0044237,GO:0044424,GO:0044444,GO:0044464,GO:0050896,GO:0055114,GO:…	Aldehyde dehydrogenase family
PAxG01Ag0177700	PDR8	GO:0000041,GO:0001101,GO:0002376,GO:0003674,GO:0003824,GO:0005215,GO:0005575,GO:0005622,GO:0005623,GO:0005737,GO:0005739,GO:0005773,GO:0005774,GO:0005886,GO:0006082,GO:0006725,GO:0006790,GO:0006807,GO:0006810,GO:0006811,GO:0006812,GO:0006855,GO:0006950,GO:0006952,GO:0006955,GO:0008150,GO:0008152,GO:0008324,GO:0009056,GO:0009507,GO:0009526,GO:0009536,GO:0009605,GO:0009607,GO:0009617,GO:0009620,GO:…	Belongs to the ABC transporter superfamily. ABCG family. PDR (TC 3.A.1.205) subfamily
PAxG01Ag0177800	PDR8	GO:0000041,GO:0001101,GO:0002376,GO:0003674,GO:0003824,GO:0005215,GO:0005575,GO:0005622,GO:0005623,GO:0005737,GO:0005739,GO:0005773,GO:0005774,GO:0005886,GO:0006082,GO:0006725,GO:0006790,GO:0006807,GO:0006810,GO:0006811,GO:0006812,GO:0006855,GO:0006950,GO:0006952,GO:0006955,GO:0008150,GO:0008152,GO:0008324,GO:0009056,GO:0009507,GO:0009526,GO:0009536,GO:0009605,GO:0009607,GO:0009617,GO:0009620,GO:…	Belongs to the ABC transporter superfamily. ABCG family. PDR (TC 3.A.1.205) subfamily
PAxG01Ag0179000	-	GO:0001101,GO:0002376,GO:0003674,GO:0003824,GO:0004672,GO:0004674,GO:0004675,GO:0004888,GO:0005488,GO:0005515,GO:0005575,GO:0005623,GO:0005886,GO:0006464,GO:0006468,GO:0006793,GO:0006796,GO:0006807,GO:0006950,GO:0006952,GO:0006955,GO:0007154,GO:0007165,GO:0007166,GO:0007167,GO:0007178,GO:0008150,GO:0008152,GO:0009605,GO:0009607,GO:0009620,GO:0009719,GO:0009725,GO:0009737,GO:0009738,GO:0009755,GO:…	lysM domain receptor-like kinase
PAxG01Ag0182700	PLDa1	GO:0001101,GO:0003674,GO:0003824,GO:0004620,GO:0004630,GO:0005096,GO:0005488,GO:0005543,GO:0005546,GO:0005575,GO:0005622,GO:0005623,GO:0005634,GO:0005737,GO:0005739,GO:0005773,GO:0005783,GO:0005829,GO:0005886,GO:0005911,GO:0006082,GO:0006629,GO:0006631,GO:0007154,GO:0007165,GO:0007275,GO:0008047,GO:0008081,GO:0008150,GO:0008152,GO:0008289,GO:0009506,GO:0009507,GO:0009526,GO:0009536,GO:0009653,GO:…	Hydrolyzes glycerol-phospholipids at the terminal phosphodiesteric bond
PAxG01Ag0207100	-	GO:0000741,GO:0001101,GO:0003674,GO:0003676,GO:0003677,GO:0003700,GO:0005488,GO:0005515,GO:0005575,GO:0005622,GO:0005623,GO:0005634,GO:0005737,GO:0006355,GO:0006996,GO:0006997,GO:0007275,GO:0008150,GO:0009314,GO:0009416,GO:0009553,GO:0009559,GO:0009561,GO:0009605,GO:0009607,GO:0009608,GO:0009610,GO:0009620,GO:0009628,GO:0009639,GO:0009719,GO:0009725,GO:0009737,GO:0009889,GO:0009987,GO:0010033,GO:…	domain associated with HOX domains
PAxG01Ag0233400	-	GO:0000003,GO:0000209,GO:0000902,GO:0000904,GO:0001101,GO:0003006,GO:0003674,GO:0003824,GO:0004842,GO:0005575,GO:0005622,GO:0005623,GO:0005634,GO:0005737,GO:0006464,GO:0006508,GO:0006511,GO:0006807,GO:0006950,GO:0007275,GO:0008150,GO:0008152,GO:0009056,GO:0009057,GO:0009414,GO:0009415,GO:0009628,GO:0009653,GO:0009719,GO:0009725,GO:0009737,GO:0009791,GO:0009826,GO:0009888,GO:0009987,GO:0010026,GO:…	E3 ubiquitin-protein ligase
PAxG01Ag0234700	-	GO:0000003,GO:0001101,GO:0003006,GO:0003674,GO:0003824,GO:0004721,GO:0004722,GO:0005575,GO:0005622,GO:0005623,GO:0005634,GO:0005737,GO:0005794,GO:0005801,GO:0005829,GO:0006464,GO:0006470,GO:0006793,GO:0006796,GO:0006807,GO:0006950,GO:0006996,GO:0007275,GO:0007568,GO:0008150,GO:0008152,GO:0009414,GO:0009415,GO:0009628,GO:0009657,GO:0009658,GO:0009719,GO:0009725,GO:0009737,GO:0009787,GO:0009788,GO:…	phosphatase 2C
PAxG01Ag0236100	-	GO:0001101,GO:0003674,GO:0003824,GO:0004672,GO:0004674,GO:0004675,GO:0004888,GO:0005575,GO:0005623,GO:0005886,GO:0005911,GO:0006464,GO:0006468,GO:0006793,GO:0006796,GO:0006807,GO:0006950,GO:0006970,GO:0007154,GO:0007165,GO:0007166,GO:0007167,GO:0007178,GO:0008150,GO:0008152,GO:0009266,GO:0009409,GO:0009506,GO:0009628,GO:0009651,GO:0009719,GO:0009725,GO:0009737,GO:0009741,GO:0009742,GO:0009755,GO:…	Serine threonine-protein kinase
PAxG01Ag0242000	-	GO:0000003,GO:0001101,GO:0003006,GO:0003674,GO:0003824,GO:0004620,GO:0004629,GO:0005575,GO:0005623,GO:0005886,GO:0006950,GO:0006952,GO:0006970,GO:0007049,GO:0007154,GO:0007165,GO:0007275,GO:0008081,GO:0008150,GO:0009266,GO:0009409,GO:0009414,GO:0009415,GO:0009553,GO:0009555,GO:0009556,GO:0009605,GO:0009607,GO:0009617,GO:0009628,GO:0009651,GO:0009719,GO:0009725,GO:0009737,GO:0009738,GO:0009755,GO:…	Phosphoinositide phospholipase C
PAxG01Ag0254000	-	GO:0000302,GO:0001101,GO:0003674,GO:0005215,GO:0005342,GO:0005575,GO:0005623,GO:0005886,GO:0006810,GO:0006811,GO:0006812,GO:0006820,GO:0006842,GO:0006855,GO:0006873,GO:0006875,GO:0006879,GO:0006950,GO:0006979,GO:0007154,GO:0008150,GO:0008324,GO:0008509,GO:0008514,GO:0009267,GO:0009605,GO:0009719,GO:0009723,GO:0009725,GO:0009737,GO:0009987,GO:0009991,GO:0010033,GO:0010035,GO:0010038,GO:0010039,GO:…	Belongs to the multi antimicrobial extrusion (MATE) (TC 2.A.66.1) family
PAxG01Ag0255200	PLDa1	GO:0001101,GO:0003674,GO:0003824,GO:0004620,GO:0004630,GO:0005096,GO:0005488,GO:0005543,GO:0005546,GO:0005575,GO:0005622,GO:0005623,GO:0005634,GO:0005737,GO:0005739,GO:0005773,GO:0005783,GO:0005829,GO:0005886,GO:0005911,GO:0006082,GO:0006629,GO:0006631,GO:0007154,GO:0007165,GO:0007275,GO:0008047,GO:0008081,GO:0008150,GO:0008152,GO:0008289,GO:0009506,GO:0009507,GO:0009526,GO:0009536,GO:0009653,GO:…	Hydrolyzes glycerol-phospholipids at the terminal phosphodiesteric bond
PAxG01Ag0259100	MAPK1	GO:0000003,GO:0000165,GO:0001101,GO:0003006,GO:0003674,GO:0003824,GO:0004672,GO:0004674,GO:0004707,GO:0005575,GO:0005622,GO:0005623,GO:0005634,GO:0005737,GO:0006464,GO:0006468,GO:0006725,GO:0006790,GO:0006793,GO:0006796,GO:0006807,GO:0006935,GO:0006950,GO:0006970,GO:0006979,GO:0007154,GO:0007165,GO:0007275,GO:0008150,GO:0008152,GO:0009058,GO:0009266,GO:0009314,GO:0009403,GO:0009404,GO:0009409,GO:…	mitogen-activated protein kinase
PAxG01Ag0262000	-	GO:0001101,GO:0003674,GO:0003824,GO:0004672,GO:0004674,GO:0004842,GO:0005488,GO:0005515,GO:0005575,GO:0005622,GO:0005623,GO:0005737,GO:0005768,GO:0005769,GO:0005794,GO:0005802,GO:0006464,GO:0006468,GO:0006793,GO:0006796,GO:0006807,GO:0006810,GO:0006950,GO:0006952,GO:0007034,GO:0007154,GO:0007165,GO:0008150,GO:0008152,GO:0009719,GO:0009725,GO:0009737,GO:0009738,GO:0009755,GO:0009787,GO:0009788,GO:…	E3 ubiquitin-protein ligase
PAxG01Ag0265900	-	GO:0001101,GO:0003674,GO:0003824,GO:0004721,GO:0004722,GO:0005575,GO:0005622,GO:0005623,GO:0005737,GO:0006464,GO:0006470,GO:0006793,GO:0006796,GO:0006807,GO:0006950,GO:0006952,GO:0007154,GO:0007165,GO:0008150,GO:0008152,GO:0009536,GO:0009605,GO:0009607,GO:0009611,GO:0009620,GO:0009719,GO:0009725,GO:0009737,GO:0009738,GO:0009755,GO:0009987,GO:0010033,GO:0016311,GO:0016787,GO:0016788,GO:0016791,GO:…	phosphatase 2c
PAxG01Ag0271000	-	GO:0001101,GO:0006950,GO:0006970,GO:0006972,GO:0008150,GO:0009266,GO:0009409,GO:0009414,GO:0009415,GO:0009628,GO:0009651,GO:0009719,GO:0009725,GO:0009737,GO:0010033,GO:0010035,GO:0033993,GO:0042221,GO:0042538,GO:0050896,GO:0097305,GO:1901700	HVA22-like protein
PAxG01Ag0283500	ZF2	GO:0000003,GO:0001067,GO:0001101,GO:0003006,GO:0003674,GO:0003676,GO:0003677,GO:0003700,GO:0005488,GO:0005575,GO:0005622,GO:0005623,GO:0005634,GO:0006355,GO:0006950,GO:0006970,GO:0006972,GO:0007275,GO:0008150,GO:0009414,GO:0009415,GO:0009628,GO:0009651,GO:0009719,GO:0009725,GO:0009737,GO:0009790,GO:0009791,GO:0009793,GO:0009889,GO:0009890,GO:0009892,GO:0010033,GO:0010035,GO:0010154,GO:0010200,GO:…	ZINC FINGER protein
PAxG01Ag0298400	-	GO:0000003,GO:0001101,GO:0003002,GO:0003006,GO:0003674,GO:0003824,GO:0005215,GO:0005319,GO:0005342,GO:0005488,GO:0005515,GO:0005575,GO:0005623,GO:0005886,GO:0006810,GO:0006811,GO:0006820,GO:0006869,GO:0006950,GO:0006970,GO:0007275,GO:0007389,GO:0008028,GO:0008150,GO:0008509,GO:0008514,GO:0009611,GO:0009628,GO:0009651,GO:0009653,GO:0009719,GO:0009725,GO:0009737,GO:0009790,GO:0009791,GO:0009793,GO:…	ABC transporter G family member
PAxG01Ag0339000	WRKY28	GO:0000003,GO:0000302,GO:0001101,GO:0002252,GO:0002376,GO:0003006,GO:0003674,GO:0003676,GO:0003677,GO:0003690,GO:0003700,GO:0005488,GO:0005575,GO:0005622,GO:0005623,GO:0005634,GO:0006355,GO:0006950,GO:0006952,GO:0006979,GO:0007275,GO:0008150,GO:0009605,GO:0009607,GO:0009615,GO:0009617,GO:0009620,GO:0009636,GO:0009719,GO:0009725,GO:0009737,GO:0009791,GO:0009889,GO:0009891,GO:0009893,GO:0009987,GO:…	WRKY transcription factor
PAxG01Ag0340200	-	GO:0001101,GO:0005575,GO:0005622,GO:0005623,GO:0005737,GO:0006950,GO:0007154,GO:0008150,GO:0009266,GO:0009409,GO:0009414,GO:0009415,GO:0009507,GO:0009526,GO:0009528,GO:0009534,GO:0009535,GO:0009536,GO:0009579,GO:0009605,GO:0009628,GO:0009631,GO:0009706,GO:0009719,GO:0009725,GO:0009737,GO:0009941,GO:0009987,GO:0009991,GO:0010033,GO:0010035,GO:0016020,GO:0016021,GO:0019866,GO:0031090,GO:0031224,GO:…	Cold-regulated 413 inner membrane protein
PAxG01Ag0353200	-	GO:0001101,GO:0003674,GO:0005488,GO:0005575,GO:0005622,GO:0005623,GO:0005737,GO:0005739,GO:0006950,GO:0006970,GO:0008150,GO:0009628,GO:0009651,GO:0009719,GO:0009725,GO:0009737,GO:0009751,GO:0010033,GO:0014070,GO:0033993,GO:0042221,GO:0042493,GO:0043167,GO:0043169,GO:0043226,GO:0043227,GO:0043229,GO:0043231,GO:0044424,GO:0044444,GO:0044464,GO:0046677,GO:0050896,GO:0097305,GO:1901700	poly(A)-specific ribonuclease
PAxG01Ag0388200	LHCB3	GO:0001101,GO:0003674,GO:0005198,GO:0005488,GO:0005515,GO:0005575,GO:0005622,GO:0005623,GO:0005737,GO:0006091,GO:0006950,GO:0008150,GO:0008152,GO:0009314,GO:0009416,GO:0009507,GO:0009526,GO:0009532,GO:0009534,GO:0009535,GO:0009536,GO:0009570,GO:0009579,GO:0009628,GO:0009635,GO:0009636,GO:0009642,GO:0009644,GO:0009719,GO:0009725,GO:0009737,GO:0009765,GO:0009768,GO:0009769,GO:0009941,GO:0009987,GO:…	The light-harvesting complex (LHC) functions as a light receptor, it captures and delivers excitation energy to photosystems with which it is closely associated
PAxG01Ag0392300	-	GO:0001101,GO:0003674,GO:0003824,GO:0004028,GO:0004029,GO:0005575,GO:0005622,GO:0005623,GO:0005737,GO:0006950,GO:0008150,GO:0008152,GO:0009414,GO:0009415,GO:0009507,GO:0009526,GO:0009536,GO:0009628,GO:0009719,GO:0009725,GO:0009737,GO:0009941,GO:0010033,GO:0010035,GO:0016491,GO:0016620,GO:0016903,GO:0031967,GO:0031975,GO:0033721,GO:0033993,GO:0042221,GO:0043226,GO:0043227,GO:0043229,GO:0043231,GO:…	Aldehyde dehydrogenase family
PAxG01Gg0018100	-	GO:0000325,GO:0001101,GO:0001558,GO:0003674,GO:0005198,GO:0005199,GO:0005575,GO:0005618,GO:0005622,GO:0005623,GO:0005737,GO:0005773,GO:0006950,GO:0008150,GO:0009413,GO:0009415,GO:0009505,GO:0009628,GO:0009719,GO:0009725,GO:0009737,GO:0009751,GO:0010033,GO:0010035,GO:0014070,GO:0030307,GO:0030312,GO:0033993,GO:0040008,GO:0042221,GO:0042493,GO:0043226,GO:0043227,GO:0043229,GO:0043231,GO:0044424,GO:…	Encoded by
PAxG01Gg0021200	-	GO:0001101,GO:0003674,GO:0003676,GO:0003723,GO:0003729,GO:0005488,GO:0005575,GO:0005911,GO:0006950,GO:0006970,GO:0008150,GO:0009266,GO:0009408,GO:0009409,GO:0009414,GO:0009415,GO:0009506,GO:0009628,GO:0009651,GO:0009719,GO:0009725,GO:0009737,GO:0010033,GO:0010035,GO:0030054,GO:0033993,GO:0042221,GO:0050896,GO:0055044,GO:0097159,GO:0097305,GO:1901363,GO:1901700	Annexin D4-like
PAxG01Gg0052000	-	GO:0000003,GO:0000139,GO:0001101,GO:0003006,GO:0003674,GO:0005215,GO:0005575,GO:0005622,GO:0005623,GO:0005737,GO:0005794,GO:0005886,GO:0005887,GO:0006810,GO:0006950,GO:0006970,GO:0007275,GO:0007568,GO:0008150,GO:0008515,GO:0008643,GO:0009628,GO:0009719,GO:0009725,GO:0009737,GO:0009751,GO:0009790,GO:0009791,GO:0009793,GO:0009987,GO:0010033,GO:0010150,GO:0010154,GO:0010431,GO:0012505,GO:0014070,GO:…	Mediates both low-affinity uptake and efflux of sugar across the membrane
PAxG01Gg0056900	-	GO:0001101,GO:0003674,GO:0003676,GO:0003677,GO:0003700,GO:0005488,GO:0006082,GO:0006355,GO:0006790,GO:0006807,GO:0006950,GO:0006970,GO:0008150,GO:0008152,GO:0009266,GO:0009409,GO:0009414,GO:0009415,GO:0009628,GO:0009651,GO:0009719,GO:0009723,GO:0009725,GO:0009737,GO:0009751,GO:0009753,GO:0009889,GO:0009891,GO:0009893,GO:0009987,GO:0010033,GO:0010035,GO:0010468,GO:0010556,GO:0010557,GO:0010604,GO:…	ethylene-responsive transcription factor
PAxG01Gg0071200	-	GO:0001101,GO:0005575,GO:0005618,GO:0005623,GO:0006725,GO:0006810,GO:0006833,GO:0006950,GO:0006952,GO:0006970,GO:0007275,GO:0008150,GO:0008152,GO:0009058,GO:0009059,GO:0009505,GO:0009605,GO:0009607,GO:0009620,GO:0009628,GO:0009698,GO:0009699,GO:0009719,GO:0009725,GO:0009737,GO:0009791,GO:0009889,GO:0009891,GO:0009893,GO:0009987,GO:0010033,GO:0010115,GO:0010143,GO:0010148,GO:0010345,GO:0010556,GO:…	Serine hydrolase
PAxG01Gg0071800	-	GO:0001101,GO:0003674,GO:0003700,GO:0005575,GO:0005622,GO:0005623,GO:0005634,GO:0006355,GO:0006950,GO:0008150,GO:0009414,GO:0009415,GO:0009628,GO:0009719,GO:0009725,GO:0009737,GO:0009889,GO:0009891,GO:0009893,GO:0010033,GO:0010035,GO:0010468,GO:0010556,GO:0010557,GO:0010604,GO:0010628,GO:0019219,GO:0019222,GO:0031323,GO:0031325,GO:0031326,GO:0031328,GO:0033993,GO:0042221,GO:0043226,GO:0043227,GO:…	Homeobox-leucine zipper protein
PAxG01Gg0080200	-	GO:0001101,GO:0003674,GO:0005488,GO:0005575,GO:0005622,GO:0005623,GO:0005634,GO:0005737,GO:0005829,GO:0006950,GO:0006970,GO:0007154,GO:0007165,GO:0007275,GO:0008150,GO:0008289,GO:0009266,GO:0009409,GO:0009414,GO:0009415,GO:0009628,GO:0009651,GO:0009719,GO:0009725,GO:0009737,GO:0009738,GO:0009755,GO:0009791,GO:0009845,GO:0009892,GO:0009987,GO:0010033,GO:0010035,GO:0010427,GO:0010563,GO:0010605,GO:…	Abscisic acid receptor
PAxG01Gg0082900	-	GO:0001101,GO:0003674,GO:0003824,GO:0005575,GO:0005622,GO:0005623,GO:0005737,GO:0005739,GO:0005829,GO:0005911,GO:0006081,GO:0006098,GO:0006139,GO:0006725,GO:0006732,GO:0006733,GO:0006739,GO:0006753,GO:0006793,GO:0006796,GO:0006807,GO:0006950,GO:0006970,GO:0008114,GO:0008150,GO:0008152,GO:0009051,GO:0009117,GO:0009266,GO:0009409,GO:0009414,GO:0009415,GO:0009506,GO:0009507,GO:0009532,GO:0009536,GO:…	Catalyzes the oxidative decarboxylation of 6- phosphogluconate to ribulose 5-phosphate and CO(2), with concomitant reduction of NADP to NADPH
PAxG01Gg0085200	-	GO:0000160,GO:0001101,GO:0002252,GO:0002376,GO:0002679,GO:0003674,GO:0003824,GO:0005575,GO:0005623,GO:0005886,GO:0006950,GO:0006952,GO:0006970,GO:0007154,GO:0007165,GO:0007231,GO:0008150,GO:0008152,GO:0009058,GO:0009628,GO:0009719,GO:0009723,GO:0009725,GO:0009737,GO:0009738,GO:0009755,GO:0009873,GO:0009987,GO:0010033,GO:0010119,GO:0010941,GO:0016020,GO:0016174,GO:0016491,GO:0016651,GO:0016999,GO:…	Respiratory burst oxidase homolog protein
PAxG01Gg0087000	-	GO:0000003,GO:0000165,GO:0000226,GO:0000278,GO:0000280,GO:0000281,GO:0000910,GO:0000911,GO:0001101,GO:0002376,GO:0003674,GO:0003824,GO:0004672,GO:0004674,GO:0004707,GO:0005575,GO:0005622,GO:0005623,GO:0005634,GO:0005737,GO:0005829,GO:0005856,GO:0006464,GO:0006468,GO:0006793,GO:0006796,GO:0006807,GO:0006950,GO:0006952,GO:0006955,GO:0006970,GO:0006971,GO:0006972,GO:0006996,GO:0007010,GO:0007017,GO:…	mitogen-activated protein kinase
PAxG01Gg0106200	-	GO:0001101,GO:0001505,GO:0006807,GO:0006809,GO:0007154,GO:0007165,GO:0008150,GO:0008152,GO:0009058,GO:0009719,GO:0009725,GO:0009737,GO:0009738,GO:0009755,GO:0009987,GO:0010033,GO:0017144,GO:0023052,GO:0032870,GO:0033993,GO:0034641,GO:0042133,GO:0042136,GO:0042221,GO:0044237,GO:0044249,GO:0044271,GO:0046209,GO:0050789,GO:0050794,GO:0050896,GO:0051716,GO:0065007,GO:0065008,GO:0070887,GO:0071215,GO:…	Copper amine oxidase, N2 domain
PAxG01Gg0106300	-	GO:0001101,GO:0001505,GO:0006807,GO:0006809,GO:0007154,GO:0007165,GO:0008150,GO:0008152,GO:0009058,GO:0009719,GO:0009725,GO:0009737,GO:0009738,GO:0009755,GO:0009987,GO:0010033,GO:0017144,GO:0023052,GO:0032870,GO:0033993,GO:0034641,GO:0042133,GO:0042136,GO:0042221,GO:0044237,GO:0044249,GO:0044271,GO:0046209,GO:0050789,GO:0050794,GO:0050896,GO:0051716,GO:0065007,GO:0065008,GO:0070887,GO:0071215,GO:…	Primary amine
PAxG01Gg0129100	PYL1	GO:0001101,GO:0003674,GO:0004857,GO:0004864,GO:0005488,GO:0005515,GO:0005575,GO:0005622,GO:0005623,GO:0005634,GO:0005737,GO:0005829,GO:0007154,GO:0007165,GO:0008150,GO:0008289,GO:0009719,GO:0009725,GO:0009737,GO:0009738,GO:0009755,GO:0009892,GO:0009987,GO:0010033,GO:0010427,GO:0010563,GO:0010605,GO:0010921,GO:0010923,GO:0019208,GO:0019212,GO:0019220,GO:0019222,GO:0019840,GO:0019888,GO:0023052,GO:…	Abscisic acid receptor
PAxG01Gg0153900	-	GO:0001101,GO:0003674,GO:0003824,GO:0004029,GO:0005575,GO:0005622,GO:0005623,GO:0005737,GO:0005829,GO:0006081,GO:0006950,GO:0006970,GO:0008150,GO:0008152,GO:0009269,GO:0009414,GO:0009415,GO:0009628,GO:0009651,GO:0009719,GO:0009725,GO:0009737,GO:0009987,GO:0010033,GO:0010035,GO:0016491,GO:0016620,GO:0016903,GO:0033993,GO:0042221,GO:0044237,GO:0044424,GO:0044444,GO:0044464,GO:0050896,GO:0055114,GO:…	Aldehyde dehydrogenase family
PAxG01Gg0171400	PLDa1	GO:0001101,GO:0003674,GO:0003824,GO:0004620,GO:0004630,GO:0005096,GO:0005488,GO:0005543,GO:0005546,GO:0005575,GO:0005622,GO:0005623,GO:0005634,GO:0005737,GO:0005739,GO:0005773,GO:0005783,GO:0005829,GO:0005886,GO:0005911,GO:0006082,GO:0006629,GO:0006631,GO:0007154,GO:0007165,GO:0007275,GO:0008047,GO:0008081,GO:0008150,GO:0008152,GO:0008289,GO:0009506,GO:0009507,GO:0009526,GO:0009536,GO:0009653,GO:…	Hydrolyzes glycerol-phospholipids at the terminal phosphodiesteric bond
PAxG01Gg0174200	-	GO:0001101,GO:0002376,GO:0003674,GO:0003824,GO:0004672,GO:0004674,GO:0004675,GO:0004888,GO:0005488,GO:0005515,GO:0005575,GO:0005623,GO:0005886,GO:0006464,GO:0006468,GO:0006793,GO:0006796,GO:0006807,GO:0006950,GO:0006952,GO:0006955,GO:0007154,GO:0007165,GO:0007166,GO:0007167,GO:0007178,GO:0008150,GO:0008152,GO:0009605,GO:0009607,GO:0009620,GO:0009719,GO:0009725,GO:0009737,GO:0009738,GO:0009755,GO:…	lysM domain receptor-like kinase
PAxG01Gg0175100	PDR8	GO:0000041,GO:0001101,GO:0002376,GO:0003674,GO:0003824,GO:0005215,GO:0005575,GO:0005622,GO:0005623,GO:0005737,GO:0005739,GO:0005773,GO:0005774,GO:0005886,GO:0006082,GO:0006725,GO:0006790,GO:0006807,GO:0006810,GO:0006811,GO:0006812,GO:0006855,GO:0006950,GO:0006952,GO:0006955,GO:0008150,GO:0008152,GO:0008324,GO:0009056,GO:0009507,GO:0009526,GO:0009536,GO:0009605,GO:0009607,GO:0009617,GO:0009620,GO:…	Belongs to the ABC transporter superfamily. ABCG family. PDR (TC 3.A.1.205) subfamily
PAxG01Gg0175300	PDR8	GO:0000041,GO:0001101,GO:0002376,GO:0003674,GO:0003824,GO:0005215,GO:0005575,GO:0005622,GO:0005623,GO:0005737,GO:0005739,GO:0005773,GO:0005774,GO:0005886,GO:0006082,GO:0006725,GO:0006790,GO:0006807,GO:0006810,GO:0006811,GO:0006812,GO:0006855,GO:0006950,GO:0006952,GO:0006955,GO:0008150,GO:0008152,GO:0008324,GO:0009056,GO:0009507,GO:0009526,GO:0009536,GO:0009605,GO:0009607,GO:0009617,GO:0009620,GO:…	Belongs to the ABC transporter superfamily. ABCG family. PDR (TC 3.A.1.205) subfamily
PAxG01Gg0205400	-	GO:0000741,GO:0001101,GO:0003674,GO:0003676,GO:0003677,GO:0003700,GO:0005488,GO:0005515,GO:0005575,GO:0005622,GO:0005623,GO:0005634,GO:0005737,GO:0006355,GO:0006996,GO:0006997,GO:0007275,GO:0008150,GO:0009314,GO:0009416,GO:0009553,GO:0009559,GO:0009561,GO:0009605,GO:0009607,GO:0009608,GO:0009610,GO:0009620,GO:0009628,GO:0009639,GO:0009719,GO:0009725,GO:0009737,GO:0009889,GO:0009987,GO:0010033,GO:…	domain associated with HOX domains
PAxG01Gg0230400	-	GO:0000003,GO:0000209,GO:0000902,GO:0000904,GO:0001101,GO:0003006,GO:0003674,GO:0003824,GO:0004842,GO:0005575,GO:0005622,GO:0005623,GO:0005634,GO:0005737,GO:0006464,GO:0006508,GO:0006511,GO:0006807,GO:0006950,GO:0007275,GO:0008150,GO:0008152,GO:0009056,GO:0009057,GO:0009414,GO:0009415,GO:0009628,GO:0009653,GO:0009719,GO:0009725,GO:0009737,GO:0009791,GO:0009826,GO:0009888,GO:0009987,GO:0010026,GO:…	E3 ubiquitin-protein ligase
PAxG01Gg0231700	-	GO:0000003,GO:0001101,GO:0003006,GO:0003674,GO:0003824,GO:0004721,GO:0004722,GO:0005575,GO:0005622,GO:0005623,GO:0005634,GO:0005737,GO:0005794,GO:0005801,GO:0005829,GO:0006464,GO:0006470,GO:0006793,GO:0006796,GO:0006807,GO:0006950,GO:0006996,GO:0007275,GO:0007568,GO:0008150,GO:0008152,GO:0009414,GO:0009415,GO:0009628,GO:0009657,GO:0009658,GO:0009719,GO:0009725,GO:0009737,GO:0009787,GO:0009788,GO:…	phosphatase 2C
PAxG01Gg0233200	-	GO:0001101,GO:0003674,GO:0003824,GO:0004672,GO:0004674,GO:0004675,GO:0004888,GO:0005575,GO:0005623,GO:0005886,GO:0005911,GO:0006464,GO:0006468,GO:0006793,GO:0006796,GO:0006807,GO:0006950,GO:0006970,GO:0007154,GO:0007165,GO:0007166,GO:0007167,GO:0007178,GO:0008150,GO:0008152,GO:0009266,GO:0009409,GO:0009506,GO:0009628,GO:0009651,GO:0009719,GO:0009725,GO:0009737,GO:0009741,GO:0009742,GO:0009755,GO:…	Serine threonine-protein kinase
PAxG01Gg0251300	-	GO:0000302,GO:0001101,GO:0003674,GO:0005215,GO:0005342,GO:0005575,GO:0005623,GO:0005886,GO:0006810,GO:0006811,GO:0006812,GO:0006820,GO:0006842,GO:0006855,GO:0006873,GO:0006875,GO:0006879,GO:0006950,GO:0006979,GO:0007154,GO:0008150,GO:0008324,GO:0008509,GO:0008514,GO:0009267,GO:0009605,GO:0009719,GO:0009723,GO:0009725,GO:0009737,GO:0009987,GO:0009991,GO:0010033,GO:0010035,GO:0010038,GO:0010039,GO:…	Belongs to the multi antimicrobial extrusion (MATE) (TC 2.A.66.1) family
PAxG01Gg0255500	MAPK1	GO:0000003,GO:0000165,GO:0001101,GO:0003006,GO:0003674,GO:0003824,GO:0004672,GO:0004674,GO:0004707,GO:0005575,GO:0005622,GO:0005623,GO:0005634,GO:0005737,GO:0006464,GO:0006468,GO:0006725,GO:0006790,GO:0006793,GO:0006796,GO:0006807,GO:0006935,GO:0006950,GO:0006970,GO:0006979,GO:0007154,GO:0007165,GO:0007275,GO:0008150,GO:0008152,GO:0009058,GO:0009266,GO:0009314,GO:0009403,GO:0009404,GO:0009409,GO:…	mitogen-activated protein kinase
PAxG01Gg0262600	-	GO:0001101,GO:0003674,GO:0003824,GO:0004721,GO:0004722,GO:0005575,GO:0005622,GO:0005623,GO:0005737,GO:0006464,GO:0006470,GO:0006793,GO:0006796,GO:0006807,GO:0006950,GO:0006952,GO:0007154,GO:0007165,GO:0008150,GO:0008152,GO:0009536,GO:0009605,GO:0009607,GO:0009611,GO:0009620,GO:0009719,GO:0009725,GO:0009737,GO:0009738,GO:0009755,GO:0009987,GO:0010033,GO:0016311,GO:0016787,GO:0016788,GO:0016791,GO:…	phosphatase 2c
PAxG01Gg0267600	-	GO:0001101,GO:0006950,GO:0006970,GO:0006972,GO:0008150,GO:0009266,GO:0009409,GO:0009414,GO:0009415,GO:0009628,GO:0009651,GO:0009719,GO:0009725,GO:0009737,GO:0010033,GO:0010035,GO:0033993,GO:0042221,GO:0042538,GO:0050896,GO:0097305,GO:1901700	HVA22-like protein
PAxG01Gg0295800	-	GO:0000003,GO:0001101,GO:0003002,GO:0003006,GO:0003674,GO:0003824,GO:0005215,GO:0005319,GO:0005342,GO:0005488,GO:0005515,GO:0005575,GO:0005623,GO:0005886,GO:0006810,GO:0006811,GO:0006820,GO:0006869,GO:0006950,GO:0006970,GO:0007275,GO:0007389,GO:0008028,GO:0008150,GO:0008509,GO:0008514,GO:0009611,GO:0009628,GO:0009651,GO:0009653,GO:0009719,GO:0009725,GO:0009737,GO:0009790,GO:0009791,GO:0009793,GO:…	ABC transporter G family member
PAxG01Gg0337900	WRKY28	GO:0000003,GO:0000302,GO:0001101,GO:0002252,GO:0002376,GO:0003006,GO:0003674,GO:0003676,GO:0003677,GO:0003690,GO:0003700,GO:0005488,GO:0005575,GO:0005622,GO:0005623,GO:0005634,GO:0006355,GO:0006950,GO:0006952,GO:0006979,GO:0007275,GO:0008150,GO:0009605,GO:0009607,GO:0009615,GO:0009617,GO:0009620,GO:0009636,GO:0009719,GO:0009725,GO:0009737,GO:0009791,GO:0009889,GO:0009891,GO:0009893,GO:0009987,GO:…	WRKY transcription factor
PAxG01Gg0339000	-	GO:0001101,GO:0005575,GO:0005622,GO:0005623,GO:0005737,GO:0006950,GO:0007154,GO:0008150,GO:0009266,GO:0009409,GO:0009414,GO:0009415,GO:0009507,GO:0009526,GO:0009528,GO:0009534,GO:0009535,GO:0009536,GO:0009579,GO:0009605,GO:0009628,GO:0009631,GO:0009706,GO:0009719,GO:0009725,GO:0009737,GO:0009941,GO:0009987,GO:0009991,GO:0010033,GO:0010035,GO:0016020,GO:0016021,GO:0019866,GO:0031090,GO:0031224,GO:…	Cold-regulated 413 inner membrane protein
PAxG01Gg0352000	-	GO:0001101,GO:0003674,GO:0005488,GO:0005575,GO:0005622,GO:0005623,GO:0005737,GO:0005739,GO:0006950,GO:0006970,GO:0008150,GO:0009628,GO:0009651,GO:0009719,GO:0009725,GO:0009737,GO:0009751,GO:0010033,GO:0014070,GO:0033993,GO:0042221,GO:0042493,GO:0043167,GO:0043169,GO:0043226,GO:0043227,GO:0043229,GO:0043231,GO:0044424,GO:0044444,GO:0044464,GO:0046677,GO:0050896,GO:0097305,GO:1901700	poly(A)-specific ribonuclease
PAxG01Gg0379600	-	GO:0000160,GO:0001101,GO:0002218,GO:0002252,GO:0002253,GO:0002376,GO:0002682,GO:0002684,GO:0003674,GO:0003676,GO:0003677,GO:0003700,GO:0005488,GO:0005575,GO:0005622,GO:0005623,GO:0005634,GO:0005654,GO:0006355,GO:0006950,GO:0006952,GO:0006955,GO:0007154,GO:0007165,GO:0008150,GO:0009605,GO:0009607,GO:0009617,GO:0009682,GO:0009719,GO:0009723,GO:0009725,GO:0009737,GO:0009753,GO:0009755,GO:0009864,GO:…	ethylene-responsive transcription factor
PAxG01Gg0389800	LHCB3	GO:0001101,GO:0003674,GO:0005198,GO:0005488,GO:0005515,GO:0005575,GO:0005622,GO:0005623,GO:0005737,GO:0006091,GO:0006950,GO:0008150,GO:0008152,GO:0009314,GO:0009416,GO:0009507,GO:0009526,GO:0009532,GO:0009534,GO:0009535,GO:0009536,GO:0009570,GO:0009579,GO:0009628,GO:0009635,GO:0009636,GO:0009642,GO:0009644,GO:0009719,GO:0009725,GO:0009737,GO:0009765,GO:0009768,GO:0009769,GO:0009941,GO:0009987,GO:…	The light-harvesting complex (LHC) functions as a light receptor, it captures and delivers excitation energy to photosystems with which it is closely associated
PAxG01Gg0394300	-	GO:0001101,GO:0003674,GO:0003824,GO:0004028,GO:0004029,GO:0005575,GO:0005622,GO:0005623,GO:0005737,GO:0006950,GO:0008150,GO:0008152,GO:0009414,GO:0009415,GO:0009507,GO:0009526,GO:0009536,GO:0009628,GO:0009719,GO:0009725,GO:0009737,GO:0009941,GO:0010033,GO:0010035,GO:0016491,GO:0016620,GO:0016903,GO:0031967,GO:0031975,GO:0033721,GO:0033993,GO:0042221,GO:0043226,GO:0043227,GO:0043229,GO:0043231,GO:…	Aldehyde dehydrogenase family
PAxG02Ag0007000	CAT1	GO:0000302,GO:0001101,GO:0003674,GO:0003824,GO:0004096,GO:0004601,GO:0005488,GO:0005575,GO:0005622,GO:0005623,GO:0005737,GO:0005739,GO:0005777,GO:0006950,GO:0006979,GO:0008150,GO:0008152,GO:0009056,GO:0009266,GO:0009314,GO:0009409,GO:0009410,GO:0009416,GO:0009628,GO:0009631,GO:0009636,GO:0009719,GO:0009725,GO:0009733,GO:0009737,GO:0009987,GO:0010033,GO:0010035,GO:0016043,GO:0016209,GO:0016491,GO:…	Occurs in almost all aerobically respiring organisms and serves to protect cells from the toxic effects of hydrogen peroxide
PAxG02Ag0010600	-	GO:0001101,GO:0001786,GO:0003674,GO:0003779,GO:0005488,GO:0005507,GO:0005515,GO:0005543,GO:0005575,GO:0005622,GO:0005623,GO:0005634,GO:0005737,GO:0005829,GO:0005911,GO:0006950,GO:0008092,GO:0008150,GO:0008289,GO:0009266,GO:0009409,GO:0009414,GO:0009415,GO:0009506,GO:0009628,GO:0009631,GO:0009719,GO:0009725,GO:0009737,GO:0010029,GO:0010033,GO:0010035,GO:0016020,GO:0016151,GO:0019898,GO:0030054,GO:…	Belongs to the plant dehydrin family
PAxG02Ag0014100	-	GO:0001101,GO:0003674,GO:0003824,GO:0004672,GO:0004674,GO:0004683,GO:0005488,GO:0005515,GO:0005516,GO:0005575,GO:0005622,GO:0005623,GO:0005634,GO:0005737,GO:0005886,GO:0006464,GO:0006468,GO:0006793,GO:0006796,GO:0006807,GO:0006950,GO:0006952,GO:0007154,GO:0007165,GO:0008150,GO:0008152,GO:0009605,GO:0009607,GO:0009620,GO:0009719,GO:0009725,GO:0009737,GO:0009738,GO:0009755,GO:0009931,GO:0009987,GO:…	Calcium-dependent protein kinase
PAxG02Ag0019900	-	GO:0000902,GO:0001101,GO:0005575,GO:0005576,GO:0005618,GO:0005623,GO:0008150,GO:0009505,GO:0009653,GO:0009719,GO:0009725,GO:0009737,GO:0009739,GO:0009741,GO:0009826,GO:0009987,GO:0010033,GO:0014070,GO:0016043,GO:0016049,GO:0030312,GO:0032502,GO:0032989,GO:0033993,GO:0040007,GO:0042221,GO:0044464,GO:0048589,GO:0048856,GO:0048869,GO:0050896,GO:0060560,GO:0071840,GO:0071944,GO:0097305,GO:1901700	Gibberellin-regulated protein
PAxG02Ag0020000	-	GO:0000902,GO:0001101,GO:0005575,GO:0005576,GO:0005618,GO:0005623,GO:0008150,GO:0009505,GO:0009653,GO:0009719,GO:0009725,GO:0009737,GO:0009739,GO:0009741,GO:0009826,GO:0009987,GO:0010033,GO:0014070,GO:0016043,GO:0016049,GO:0030312,GO:0032502,GO:0032989,GO:0033993,GO:0040007,GO:0042221,GO:0044464,GO:0048589,GO:0048856,GO:0048869,GO:0050896,GO:0060560,GO:0071840,GO:0071944,GO:0097305,GO:1901700	Gibberellin-regulated protein
PAxG02Ag0046900	MARD1	GO:0000003,GO:0000932,GO:0001101,GO:0003006,GO:0005575,GO:0005622,GO:0005623,GO:0005737,GO:0007275,GO:0008150,GO:0009719,GO:0009725,GO:0009737,GO:0009791,GO:0010033,GO:0010154,GO:0010162,GO:0010431,GO:0010494,GO:0021700,GO:0022414,GO:0022611,GO:0032501,GO:0032502,GO:0032504,GO:0032991,GO:0033993,GO:0035770,GO:0036464,GO:0042221,GO:0043226,GO:0043228,GO:0043229,GO:0043232,GO:0044424,GO:0044444,GO:…	zinc-finger of the FCS-type, C2-C2
PAxG02Ag0060200	-	GO:0001101,GO:0003674,GO:0003700,GO:0006355,GO:0006950,GO:0006952,GO:0006970,GO:0008150,GO:0009605,GO:0009607,GO:0009620,GO:0009628,GO:0009719,GO:0009725,GO:0009737,GO:0009743,GO:0009746,GO:0009749,GO:0009787,GO:0009788,GO:0009889,GO:0009891,GO:0009893,GO:0009966,GO:0009968,GO:0010033,GO:0010468,GO:0010556,GO:0010557,GO:0010604,GO:0010628,GO:0010646,GO:0010648,GO:0019219,GO:0019222,GO:0023051,GO:…	transcription factor
PAxG02Ag0075100	-	GO:0001101,GO:0003674,GO:0003824,GO:0004028,GO:0004029,GO:0005575,GO:0005622,GO:0005623,GO:0005737,GO:0005773,GO:0005783,GO:0005794,GO:0005911,GO:0006950,GO:0006970,GO:0008150,GO:0008152,GO:0009269,GO:0009414,GO:0009415,GO:0009506,GO:0009536,GO:0009628,GO:0009651,GO:0009719,GO:0009725,GO:0009737,GO:0010033,GO:0010035,GO:0012505,GO:0016020,GO:0016491,GO:0016620,GO:0016903,GO:0030054,GO:0033993,GO:…	Belongs to the aldehyde dehydrogenase family
PAxG02Ag0088400	-	GO:0000166,GO:0001101,GO:0003674,GO:0003824,GO:0004601,GO:0005488,GO:0005507,GO:0005509,GO:0005515,GO:0005524,GO:0005575,GO:0005576,GO:0005618,GO:0005622,GO:0005623,GO:0005737,GO:0005739,GO:0005773,GO:0005774,GO:0005829,GO:0005886,GO:0005911,GO:0006810,GO:0006811,GO:0006812,GO:0006813,GO:0006816,GO:0006950,GO:0006970,GO:0008144,GO:0008150,GO:0008152,GO:0008270,GO:0009266,GO:0009408,GO:0009409,GO:…	Annexin D1-like
PAxG02Ag0089600	-	GO:0000981,GO:0000988,GO:0000989,GO:0001067,GO:0001076,GO:0001101,GO:0001134,GO:0001135,GO:0003674,GO:0003676,GO:0003677,GO:0003700,GO:0005488,GO:0005575,GO:0005622,GO:0005623,GO:0005634,GO:0005737,GO:0006355,GO:0006357,GO:0008150,GO:0009719,GO:0009725,GO:0009733,GO:0009737,GO:0009751,GO:0009889,GO:0009987,GO:0010033,GO:0010468,GO:0010556,GO:0014070,GO:0019219,GO:0019222,GO:0030154,GO:0031323,GO:…	SANT SWI3, ADA2, N-CoR and TFIIIB'' DNA-binding domains
PAxG02Ag0092400	SAPK2	GO:0001101,GO:0003674,GO:0003824,GO:0004672,GO:0004674,GO:0005575,GO:0005622,GO:0005623,GO:0005634,GO:0005737,GO:0006464,GO:0006468,GO:0006793,GO:0006796,GO:0006807,GO:0006950,GO:0006970,GO:0007154,GO:0007165,GO:0007275,GO:0008150,GO:0008152,GO:0009628,GO:0009719,GO:0009725,GO:0009737,GO:0009738,GO:0009755,GO:0009791,GO:0009845,GO:0009987,GO:0010033,GO:0016301,GO:0016310,GO:0016740,GO:0016772,GO:…	Belongs to the protein kinase superfamily
PAxG02Ag0099400	SUT4	GO:0000325,GO:0005575,GO:0005622,GO:0005623,GO:0005737,GO:0005773,GO:0005774,GO:0009705,GO:0016020,GO:0031090,GO:0043226,GO:0043227,GO:0043229,GO:0043231,GO:0044422,GO:0044424,GO:0044437,GO:0044444,GO:0044446,GO:0044464,GO:0098588,GO:0098805	Sucrose transport protein
PAxG02Ag0118800	-	GO:0001101,GO:0003674,GO:0003824,GO:0004553,GO:0004556,GO:0005575,GO:0005576,GO:0008150,GO:0009719,GO:0009725,GO:0009737,GO:0009739,GO:0010033,GO:0016160,GO:0016787,GO:0016798,GO:0033993,GO:0042221,GO:0048046,GO:0050896,GO:0097305,GO:1901700	Belongs to the glycosyl hydrolase 13 family
PAxG02Ag0130000	-	GO:0001101,GO:0003674,GO:0003676,GO:0003723,GO:0003729,GO:0005488,GO:0005575,GO:0005622,GO:0005623,GO:0005634,GO:0005737,GO:0005829,GO:0008150,GO:0009605,GO:0009607,GO:0009615,GO:0009719,GO:0009725,GO:0009737,GO:0010033,GO:0033993,GO:0042221,GO:0043207,GO:0043226,GO:0043227,GO:0043229,GO:0043231,GO:0044424,GO:0044444,GO:0044464,GO:0050896,GO:0051704,GO:0051707,GO:0097159,GO:0097305,GO:1901363,GO:…	eukaryotic translation initiation factor
PAxG02Ag0140200	SAP18	GO:0000118,GO:0000228,GO:0000375,GO:0000377,GO:0000381,GO:0000398,GO:0000785,GO:0000790,GO:0001101,GO:0003674,GO:0003712,GO:0003714,GO:0003824,GO:0004407,GO:0005488,GO:0005515,GO:0005575,GO:0005622,GO:0005623,GO:0005634,GO:0005654,GO:0005667,GO:0005694,GO:0005730,GO:0005737,GO:0005829,GO:0006139,GO:0006325,GO:0006342,GO:0006355,GO:0006357,GO:0006396,GO:0006397,GO:0006464,GO:0006476,GO:0006725,GO:…	negative regulation of mRNA splicing, via spliceosome
PAxG02Ag0150000	-	GO:0001101,GO:0003674,GO:0003700,GO:0006355,GO:0006950,GO:0006970,GO:0008150,GO:0009628,GO:0009651,GO:0009719,GO:0009723,GO:0009725,GO:0009733,GO:0009737,GO:0009739,GO:0009751,GO:0009753,GO:0009889,GO:0010033,GO:0010035,GO:0010038,GO:0010468,GO:0010556,GO:0014070,GO:0019219,GO:0019222,GO:0031323,GO:0031326,GO:0033993,GO:0042221,GO:0042493,GO:0046677,GO:0046686,GO:0050789,GO:0050794,GO:0050896,GO:…	reveille
PAxG02Ag0168000	-	GO:0000229,GO:0001101,GO:0003674,GO:0003676,GO:0003677,GO:0005488,GO:0005515,GO:0005575,GO:0005622,GO:0005623,GO:0005694,GO:0005737,GO:0006091,GO:0008150,GO:0008152,GO:0009295,GO:0009507,GO:0009508,GO:0009521,GO:0009522,GO:0009526,GO:0009532,GO:0009534,GO:0009535,GO:0009536,GO:0009579,GO:0009719,GO:0009725,GO:0009737,GO:0009767,GO:0009773,GO:0009941,GO:0009987,GO:0010033,GO:0015979,GO:0016020,GO:…	Thylakoid membrane phosphoprotein 14 kDa
PAxG02Ag0168500	CCA1	GO:0000003,GO:0001067,GO:0001101,GO:0003006,GO:0003674,GO:0003676,GO:0003677,GO:0003700,GO:0005488,GO:0005575,GO:0005622,GO:0005623,GO:0005634,GO:0006355,GO:0006950,GO:0006970,GO:0007275,GO:0007623,GO:0008150,GO:0009266,GO:0009314,GO:0009409,GO:0009416,GO:0009628,GO:0009648,GO:0009651,GO:0009719,GO:0009723,GO:0009725,GO:0009733,GO:0009737,GO:0009739,GO:0009751,GO:0009753,GO:0009791,GO:0009889,GO:…	Protein LHY-like isoform X1
PAxG02Ag0177700	GolS1	GO:0000271,GO:0000302,GO:0001101,GO:0003674,GO:0003824,GO:0005575,GO:0005622,GO:0005623,GO:0005737,GO:0005829,GO:0005975,GO:0005976,GO:0005977,GO:0005978,GO:0005996,GO:0006012,GO:0006073,GO:0006091,GO:0006112,GO:0006950,GO:0006970,GO:0006979,GO:0008150,GO:0008152,GO:0008194,GO:0008378,GO:0008466,GO:0009058,GO:0009059,GO:0009250,GO:0009266,GO:0009314,GO:0009408,GO:0009409,GO:0009414,GO:0009415,GO:…	Belongs to the glycosyltransferase 8 family
PAxG02Ag0189100	-	GO:0000302,GO:0001101,GO:0002831,GO:0005575,GO:0005622,GO:0005623,GO:0005634,GO:0005737,GO:0005739,GO:0005829,GO:0006950,GO:0006970,GO:0006979,GO:0007154,GO:0007275,GO:0007568,GO:0008150,GO:0009266,GO:0009314,GO:0009409,GO:0009414,GO:0009415,GO:0009416,GO:0009605,GO:0009607,GO:0009611,GO:0009620,GO:0009625,GO:0009628,GO:0009636,GO:0009642,GO:0009646,GO:0009651,GO:0009719,GO:0009723,GO:0009725,GO:…	Late embryogenesis abundant protein
PAxG02Ag0203100	Lhcb2-1	GO:0001101,GO:0003674,GO:0005488,GO:0005515,GO:0005575,GO:0005622,GO:0005623,GO:0005737,GO:0005773,GO:0005774,GO:0006091,GO:0006950,GO:0008150,GO:0008152,GO:0009266,GO:0009269,GO:0009314,GO:0009409,GO:0009414,GO:0009415,GO:0009416,GO:0009503,GO:0009507,GO:0009517,GO:0009521,GO:0009522,GO:0009523,GO:0009526,GO:0009532,GO:0009534,GO:0009535,GO:0009536,GO:0009570,GO:0009579,GO:0009628,GO:0009637,GO:…	The light-harvesting complex (LHC) functions as a light receptor, it captures and delivers excitation energy to photosystems with which it is closely associated
PAxG02Ag0212400	-	GO:0001101,GO:0001932,GO:0001934,GO:0003674,GO:0003824,GO:0004672,GO:0004674,GO:0005575,GO:0005622,GO:0005623,GO:0005634,GO:0005737,GO:0005938,GO:0006464,GO:0006468,GO:0006793,GO:0006796,GO:0006807,GO:0006950,GO:0006970,GO:0007154,GO:0007165,GO:0007346,GO:0008150,GO:0008152,GO:0009628,GO:0009653,GO:0009719,GO:0009725,GO:0009737,GO:0009738,GO:0009755,GO:0009787,GO:0009789,GO:0009893,GO:0009966,GO:…	Mitogen-activated protein kinase kinase kinase
PAxG02Ag0213700	-	GO:0000166,GO:0001101,GO:0003674,GO:0003824,GO:0003994,GO:0005488,GO:0005507,GO:0005524,GO:0005575,GO:0005618,GO:0005622,GO:0005623,GO:0005737,GO:0005739,GO:0005773,GO:0005774,GO:0005829,GO:0006082,GO:0006101,GO:0006102,GO:0006950,GO:0006970,GO:0006979,GO:0007275,GO:0008144,GO:0008150,GO:0008152,GO:0009507,GO:0009532,GO:0009536,GO:0009570,GO:0009605,GO:0009628,GO:0009651,GO:0009719,GO:0009725,GO:…	Catalyzes the isomerization of citrate to isocitrate via cis-aconitate
PAxG02Ag0216200	-	GO:0001101,GO:0003674,GO:0004857,GO:0005575,GO:0005622,GO:0005623,GO:0005634,GO:0005737,GO:0005829,GO:0005886,GO:0006950,GO:0006952,GO:0007154,GO:0007165,GO:0008150,GO:0009314,GO:0009416,GO:0009605,GO:0009607,GO:0009617,GO:0009628,GO:0009637,GO:0009719,GO:0009725,GO:0009737,GO:0009738,GO:0009755,GO:0009785,GO:0009892,GO:0009987,GO:0010033,GO:0010466,GO:0010605,GO:0016020,GO:0019222,GO:0023052,GO:…	Belongs to the pirin family
PAxG02Ag0217500	-	GO:0001101,GO:0005575,GO:0005622,GO:0005623,GO:0005737,GO:0005829,GO:0005840,GO:0005844,GO:0006417,GO:0006446,GO:0008150,GO:0009719,GO:0009725,GO:0009733,GO:0009737,GO:0009743,GO:0009744,GO:0009746,GO:0009749,GO:0009889,GO:0009891,GO:0009893,GO:0010033,GO:0010468,GO:0010556,GO:0010557,GO:0010604,GO:0010608,GO:0010628,GO:0019222,GO:0031323,GO:0031325,GO:0031326,GO:0031328,GO:0032268,GO:0032270,GO:…	component of the eukaryotic translation initiation factor 3 (eIF-3) complex, which is involved in protein synthesis of a specialized repertoire of mRNAs and, together with other initiation factors, stimulates binding of mRNA and methionyl-tRNAi to the 40S ribosome. The eIF-3 complex specifically targets and initiates translation of a subset of mRNAs involved in cell proliferation
PAxG02Gg0005700	CAT1	GO:0000302,GO:0001101,GO:0003674,GO:0003824,GO:0004096,GO:0004601,GO:0005488,GO:0005575,GO:0005622,GO:0005623,GO:0005737,GO:0005739,GO:0005777,GO:0006950,GO:0006979,GO:0008150,GO:0008152,GO:0009056,GO:0009266,GO:0009314,GO:0009409,GO:0009410,GO:0009416,GO:0009628,GO:0009631,GO:0009636,GO:0009719,GO:0009725,GO:0009733,GO:0009737,GO:0009987,GO:0010033,GO:0010035,GO:0016043,GO:0016209,GO:0016491,GO:…	Occurs in almost all aerobically respiring organisms and serves to protect cells from the toxic effects of hydrogen peroxide
PAxG02Gg0009500	-	GO:0001101,GO:0001786,GO:0003674,GO:0003779,GO:0005488,GO:0005507,GO:0005515,GO:0005543,GO:0005575,GO:0005622,GO:0005623,GO:0005634,GO:0005737,GO:0005829,GO:0005911,GO:0006950,GO:0008092,GO:0008150,GO:0008289,GO:0009266,GO:0009409,GO:0009414,GO:0009415,GO:0009506,GO:0009628,GO:0009631,GO:0009719,GO:0009725,GO:0009737,GO:0010029,GO:0010033,GO:0010035,GO:0016020,GO:0016151,GO:0019898,GO:0030054,GO:…	Belongs to the plant dehydrin family
PAxG02Gg0013200	-	GO:0001101,GO:0003674,GO:0003824,GO:0004672,GO:0004674,GO:0004683,GO:0005488,GO:0005515,GO:0005516,GO:0005575,GO:0005622,GO:0005623,GO:0005634,GO:0005737,GO:0005886,GO:0006464,GO:0006468,GO:0006793,GO:0006796,GO:0006807,GO:0006950,GO:0006952,GO:0007154,GO:0007165,GO:0008150,GO:0008152,GO:0009605,GO:0009607,GO:0009620,GO:0009719,GO:0009725,GO:0009737,GO:0009738,GO:0009755,GO:0009931,GO:0009987,GO:…	Calcium-dependent protein kinase
PAxG02Gg0019100	-	GO:0000902,GO:0001101,GO:0005575,GO:0005576,GO:0005618,GO:0005623,GO:0008150,GO:0009505,GO:0009653,GO:0009719,GO:0009725,GO:0009737,GO:0009739,GO:0009741,GO:0009826,GO:0009987,GO:0010033,GO:0014070,GO:0016043,GO:0016049,GO:0030312,GO:0032502,GO:0032989,GO:0033993,GO:0040007,GO:0042221,GO:0044464,GO:0048589,GO:0048856,GO:0048869,GO:0050896,GO:0060560,GO:0071840,GO:0071944,GO:0097305,GO:1901700	Gibberellin-regulated protein
PAxG02Gg0022300	-	GO:0001101,GO:0005575,GO:0005622,GO:0005623,GO:0005634,GO:0005737,GO:0005829,GO:0005856,GO:0005875,GO:0005886,GO:0008150,GO:0009507,GO:0009526,GO:0009536,GO:0009719,GO:0009725,GO:0009737,GO:0009941,GO:0010033,GO:0015630,GO:0016020,GO:0031967,GO:0031975,GO:0032991,GO:0033993,GO:0042221,GO:0043226,GO:0043227,GO:0043228,GO:0043229,GO:0043231,GO:0043232,GO:0044422,GO:0044424,GO:0044430,GO:0044434,GO:…	iq-domain
PAxG02Gg0045600	MARD1	GO:0000003,GO:0000932,GO:0001101,GO:0003006,GO:0005575,GO:0005622,GO:0005623,GO:0005737,GO:0007275,GO:0008150,GO:0009719,GO:0009725,GO:0009737,GO:0009791,GO:0010033,GO:0010154,GO:0010162,GO:0010431,GO:0010494,GO:0021700,GO:0022414,GO:0022611,GO:0032501,GO:0032502,GO:0032504,GO:0032991,GO:0033993,GO:0035770,GO:0036464,GO:0042221,GO:0043226,GO:0043228,GO:0043229,GO:0043232,GO:0044424,GO:0044444,GO:…	zinc-finger of the FCS-type, C2-C2
PAxG02Gg0059300	-	GO:0001101,GO:0003674,GO:0003700,GO:0006355,GO:0006950,GO:0006952,GO:0006970,GO:0008150,GO:0009605,GO:0009607,GO:0009620,GO:0009628,GO:0009719,GO:0009725,GO:0009737,GO:0009743,GO:0009746,GO:0009749,GO:0009787,GO:0009788,GO:0009889,GO:0009891,GO:0009893,GO:0009966,GO:0009968,GO:0010033,GO:0010468,GO:0010556,GO:0010557,GO:0010604,GO:0010628,GO:0010646,GO:0010648,GO:0019219,GO:0019222,GO:0023051,GO:…	transcription factor
PAxG02Gg0073100	-	GO:0001101,GO:0003674,GO:0003824,GO:0004028,GO:0004029,GO:0005575,GO:0005622,GO:0005623,GO:0005737,GO:0005773,GO:0005783,GO:0005794,GO:0005911,GO:0006950,GO:0006970,GO:0008150,GO:0008152,GO:0009269,GO:0009414,GO:0009415,GO:0009506,GO:0009536,GO:0009628,GO:0009651,GO:0009719,GO:0009725,GO:0009737,GO:0010033,GO:0010035,GO:0012505,GO:0016020,GO:0016491,GO:0016620,GO:0016903,GO:0030054,GO:0033993,GO:…	Belongs to the aldehyde dehydrogenase family
PAxG02Gg0086400	-	GO:0000166,GO:0001101,GO:0003674,GO:0003824,GO:0004601,GO:0005488,GO:0005507,GO:0005509,GO:0005515,GO:0005524,GO:0005575,GO:0005576,GO:0005618,GO:0005622,GO:0005623,GO:0005737,GO:0005739,GO:0005773,GO:0005774,GO:0005829,GO:0005886,GO:0005911,GO:0006810,GO:0006811,GO:0006812,GO:0006813,GO:0006816,GO:0006950,GO:0006970,GO:0008144,GO:0008150,GO:0008152,GO:0008270,GO:0009266,GO:0009408,GO:0009409,GO:…	Annexin D1-like
PAxG02Gg0087800	-	GO:0000981,GO:0000988,GO:0000989,GO:0001067,GO:0001076,GO:0001101,GO:0001134,GO:0001135,GO:0003674,GO:0003676,GO:0003677,GO:0003700,GO:0005488,GO:0005575,GO:0005622,GO:0005623,GO:0005634,GO:0005737,GO:0006355,GO:0006357,GO:0008150,GO:0009719,GO:0009725,GO:0009733,GO:0009737,GO:0009751,GO:0009889,GO:0009987,GO:0010033,GO:0010468,GO:0010556,GO:0014070,GO:0019219,GO:0019222,GO:0030154,GO:0031323,GO:…	SANT SWI3, ADA2, N-CoR and TFIIIB'' DNA-binding domains
PAxG02Gg0090700	SAPK2	GO:0001101,GO:0003674,GO:0003824,GO:0004672,GO:0004674,GO:0005575,GO:0005622,GO:0005623,GO:0005634,GO:0005737,GO:0006464,GO:0006468,GO:0006793,GO:0006796,GO:0006807,GO:0006950,GO:0006970,GO:0007154,GO:0007165,GO:0007275,GO:0008150,GO:0008152,GO:0009628,GO:0009719,GO:0009725,GO:0009737,GO:0009738,GO:0009755,GO:0009791,GO:0009845,GO:0009987,GO:0010033,GO:0016301,GO:0016310,GO:0016740,GO:0016772,GO:…	Belongs to the protein kinase superfamily
PAxG02Gg0116600	-	GO:0001101,GO:0003674,GO:0003824,GO:0004553,GO:0004556,GO:0005575,GO:0005576,GO:0008150,GO:0009719,GO:0009725,GO:0009737,GO:0009739,GO:0010033,GO:0016160,GO:0016787,GO:0016798,GO:0033993,GO:0042221,GO:0048046,GO:0050896,GO:0097305,GO:1901700	Belongs to the glycosyl hydrolase 13 family
PAxG02Gg0137800	-	GO:0000981,GO:0000988,GO:0000989,GO:0001067,GO:0001076,GO:0001101,GO:0001134,GO:0001135,GO:0003674,GO:0003676,GO:0003677,GO:0003700,GO:0005488,GO:0005575,GO:0005622,GO:0005623,GO:0005634,GO:0006355,GO:0006357,GO:0006950,GO:0006952,GO:0006970,GO:0008150,GO:0009414,GO:0009415,GO:0009605,GO:0009607,GO:0009617,GO:0009620,GO:0009628,GO:0009651,GO:0009719,GO:0009723,GO:0009725,GO:0009733,GO:0009737,GO:…	transcription factor
PAxG02Gg0138900	-	GO:0000118,GO:0000228,GO:0000375,GO:0000377,GO:0000381,GO:0000398,GO:0000785,GO:0000790,GO:0001101,GO:0003674,GO:0003712,GO:0003714,GO:0003824,GO:0004407,GO:0005488,GO:0005515,GO:0005575,GO:0005622,GO:0005623,GO:0005634,GO:0005654,GO:0005667,GO:0005694,GO:0005730,GO:0005737,GO:0005829,GO:0006139,GO:0006325,GO:0006342,GO:0006355,GO:0006357,GO:0006396,GO:0006397,GO:0006464,GO:0006476,GO:0006725,GO:…	negative regulation of mRNA splicing, via spliceosome
PAxG02Gg0150100	-	GO:0001101,GO:0003674,GO:0003700,GO:0006355,GO:0006950,GO:0006970,GO:0008150,GO:0009628,GO:0009651,GO:0009719,GO:0009723,GO:0009725,GO:0009733,GO:0009737,GO:0009739,GO:0009751,GO:0009753,GO:0009889,GO:0010033,GO:0010035,GO:0010038,GO:0010468,GO:0010556,GO:0014070,GO:0019219,GO:0019222,GO:0031323,GO:0031326,GO:0033993,GO:0042221,GO:0042493,GO:0046677,GO:0046686,GO:0050789,GO:0050794,GO:0050896,GO:…	reveille
PAxG02Gg0154100	GBF3	GO:0001067,GO:0001101,GO:0003674,GO:0003676,GO:0003677,GO:0003700,GO:0005488,GO:0005575,GO:0005622,GO:0005623,GO:0005634,GO:0005737,GO:0005829,GO:0006082,GO:0006355,GO:0006790,GO:0006807,GO:0008150,GO:0008152,GO:0009314,GO:0009416,GO:0009628,GO:0009637,GO:0009719,GO:0009725,GO:0009737,GO:0009889,GO:0009987,GO:0010033,GO:0010468,GO:0010556,GO:0016143,GO:0019219,GO:0019222,GO:0019748,GO:0019757,GO:…	Common plant regulatory factor
PAxG02Gg0163300	-	GO:0003674,GO:0003676,GO:0003723,GO:0003824,GO:0004518,GO:0004519,GO:0005488,GO:0005575,GO:0005622,GO:0005623,GO:0006139,GO:0006725,GO:0006807,GO:0008150,GO:0008152,GO:0009451,GO:0009987,GO:0016070,GO:0016787,GO:0016788,GO:0034641,GO:0043170,GO:0043226,GO:0043227,GO:0043229,GO:0043231,GO:0043412,GO:0044237,GO:0044238,GO:0044424,GO:0044464,GO:0046483,GO:0071704,GO:0090304,GO:0090305,GO:0097159,GO:…	Pentatricopeptide repeat-containing protein
PAxG02Gg0167400	-	GO:0000229,GO:0001101,GO:0003674,GO:0003676,GO:0003677,GO:0005488,GO:0005515,GO:0005575,GO:0005622,GO:0005623,GO:0005694,GO:0005737,GO:0006091,GO:0008150,GO:0008152,GO:0009295,GO:0009507,GO:0009508,GO:0009521,GO:0009522,GO:0009526,GO:0009532,GO:0009534,GO:0009535,GO:0009536,GO:0009579,GO:0009719,GO:0009725,GO:0009737,GO:0009767,GO:0009773,GO:0009941,GO:0009987,GO:0010033,GO:0015979,GO:0016020,GO:…	Thylakoid membrane phosphoprotein 14 kDa
PAxG02Gg0168100	CCA1	GO:0000003,GO:0001067,GO:0001101,GO:0003006,GO:0003674,GO:0003676,GO:0003677,GO:0003700,GO:0005488,GO:0005575,GO:0005622,GO:0005623,GO:0005634,GO:0006355,GO:0006950,GO:0006970,GO:0007275,GO:0007623,GO:0008150,GO:0009266,GO:0009314,GO:0009409,GO:0009416,GO:0009628,GO:0009648,GO:0009651,GO:0009719,GO:0009723,GO:0009725,GO:0009733,GO:0009737,GO:0009739,GO:0009751,GO:0009753,GO:0009791,GO:0009889,GO:…	Protein LHY-like isoform X1
PAxG02Gg0177600	GolS1	GO:0000271,GO:0000302,GO:0001101,GO:0003674,GO:0003824,GO:0005575,GO:0005622,GO:0005623,GO:0005737,GO:0005829,GO:0005975,GO:0005976,GO:0005977,GO:0005978,GO:0005996,GO:0006012,GO:0006073,GO:0006091,GO:0006112,GO:0006950,GO:0006970,GO:0006979,GO:0008150,GO:0008152,GO:0008194,GO:0008378,GO:0008466,GO:0009058,GO:0009059,GO:0009250,GO:0009266,GO:0009314,GO:0009408,GO:0009409,GO:0009414,GO:0009415,GO:…	Belongs to the glycosyltransferase 8 family
PAxG02Gg0188500	-	GO:0000302,GO:0001101,GO:0002831,GO:0005575,GO:0005622,GO:0005623,GO:0005634,GO:0005737,GO:0005739,GO:0005829,GO:0006950,GO:0006970,GO:0006979,GO:0007154,GO:0007275,GO:0007568,GO:0008150,GO:0009266,GO:0009314,GO:0009409,GO:0009414,GO:0009415,GO:0009416,GO:0009605,GO:0009607,GO:0009611,GO:0009620,GO:0009625,GO:0009628,GO:0009636,GO:0009642,GO:0009646,GO:0009651,GO:0009719,GO:0009723,GO:0009725,GO:…	Late embryogenesis abundant protein
PAxG02Gg0205800	Lhcb2-1	GO:0001101,GO:0003674,GO:0005488,GO:0005515,GO:0005575,GO:0005622,GO:0005623,GO:0005737,GO:0005773,GO:0005774,GO:0006091,GO:0006950,GO:0008150,GO:0008152,GO:0009266,GO:0009269,GO:0009314,GO:0009409,GO:0009414,GO:0009415,GO:0009416,GO:0009503,GO:0009507,GO:0009517,GO:0009521,GO:0009522,GO:0009523,GO:0009526,GO:0009532,GO:0009534,GO:0009535,GO:0009536,GO:0009570,GO:0009579,GO:0009628,GO:0009637,GO:…	The light-harvesting complex (LHC) functions as a light receptor, it captures and delivers excitation energy to photosystems with which it is closely associated
PAxG02Gg0214400	-	GO:0001101,GO:0001932,GO:0001934,GO:0003674,GO:0003824,GO:0004672,GO:0004674,GO:0005575,GO:0005622,GO:0005623,GO:0005634,GO:0005737,GO:0005938,GO:0006464,GO:0006468,GO:0006793,GO:0006796,GO:0006807,GO:0006950,GO:0006970,GO:0007154,GO:0007165,GO:0007346,GO:0008150,GO:0008152,GO:0009628,GO:0009653,GO:0009719,GO:0009725,GO:0009737,GO:0009738,GO:0009755,GO:0009787,GO:0009789,GO:0009893,GO:0009966,GO:…	Mitogen-activated protein kinase kinase kinase
PAxG02Gg0215500	-	GO:0000166,GO:0001101,GO:0003674,GO:0003824,GO:0003994,GO:0005488,GO:0005507,GO:0005524,GO:0005575,GO:0005618,GO:0005622,GO:0005623,GO:0005737,GO:0005739,GO:0005773,GO:0005774,GO:0005829,GO:0006082,GO:0006101,GO:0006102,GO:0006950,GO:0006970,GO:0006979,GO:0007275,GO:0008144,GO:0008150,GO:0008152,GO:0009507,GO:0009532,GO:0009536,GO:0009570,GO:0009605,GO:0009628,GO:0009651,GO:0009719,GO:0009725,GO:…	Catalyzes the isomerization of citrate to isocitrate via cis-aconitate
PAxG02Gg0217900	-	GO:0001101,GO:0003674,GO:0004857,GO:0005575,GO:0005622,GO:0005623,GO:0005634,GO:0005737,GO:0005829,GO:0005886,GO:0006950,GO:0006952,GO:0007154,GO:0007165,GO:0008150,GO:0009314,GO:0009416,GO:0009605,GO:0009607,GO:0009617,GO:0009628,GO:0009637,GO:0009719,GO:0009725,GO:0009737,GO:0009738,GO:0009755,GO:0009785,GO:0009892,GO:0009987,GO:0010033,GO:0010466,GO:0010605,GO:0016020,GO:0019222,GO:0023052,GO:…	Belongs to the pirin family
PAxG02Gg0219300	-	GO:0001101,GO:0005575,GO:0005622,GO:0005623,GO:0005737,GO:0005829,GO:0005840,GO:0005844,GO:0006417,GO:0006446,GO:0008150,GO:0009719,GO:0009725,GO:0009733,GO:0009737,GO:0009743,GO:0009744,GO:0009746,GO:0009749,GO:0009889,GO:0009891,GO:0009893,GO:0010033,GO:0010468,GO:0010556,GO:0010557,GO:0010604,GO:0010608,GO:0010628,GO:0019222,GO:0031323,GO:0031325,GO:0031326,GO:0031328,GO:0032268,GO:0032270,GO:…	component of the eukaryotic translation initiation factor 3 (eIF-3) complex, which is involved in protein synthesis of a specialized repertoire of mRNAs and, together with other initiation factors, stimulates binding of mRNA and methionyl-tRNAi to the 40S ribosome. The eIF-3 complex specifically targets and initiates translation of a subset of mRNAs involved in cell proliferation
PAxG02Gg0232700	-	GO:0001101,GO:0003674,GO:0003824,GO:0004842,GO:0005102,GO:0005488,GO:0005515,GO:0005575,GO:0005622,GO:0005623,GO:0005634,GO:0005737,GO:0005886,GO:0006464,GO:0006807,GO:0008150,GO:0008152,GO:0009719,GO:0009725,GO:0009737,GO:0009987,GO:0010033,GO:0016020,GO:0016567,GO:0016740,GO:0019538,GO:0019787,GO:0032446,GO:0032870,GO:0033612,GO:0033993,GO:0036211,GO:0042221,GO:0043170,GO:0043226,GO:0043227,GO:…	RING-type E3 ubiquitin transferase
PAxG02Gg0240900	-	GO:0001101,GO:0003674,GO:0005215,GO:0006810,GO:0006857,GO:0006950,GO:0006952,GO:0006970,GO:0006972,GO:0008150,GO:0009605,GO:0009607,GO:0009611,GO:0009617,GO:0009628,GO:0009651,GO:0009719,GO:0009725,GO:0009737,GO:0009751,GO:0009753,GO:0010033,GO:0010243,GO:0014070,GO:0015833,GO:0022857,GO:0033993,GO:0035672,GO:0035673,GO:0042221,GO:0042493,GO:0042538,GO:0042742,GO:0042886,GO:0042887,GO:0042937,GO:…	Peptide transporter
PAxG03Ag0001500	-	GO:0000325,GO:0003674,GO:0005215,GO:0005216,GO:0005244,GO:0005247,GO:0005253,GO:0005254,GO:0005575,GO:0005622,GO:0005623,GO:0005737,GO:0005773,GO:0005774,GO:0006810,GO:0006811,GO:0006820,GO:0006821,GO:0008150,GO:0008308,GO:0008509,GO:0009705,GO:0015075,GO:0015103,GO:0015108,GO:0015267,GO:0015318,GO:0015698,GO:0016020,GO:0022803,GO:0022832,GO:0022836,GO:0022838,GO:0022839,GO:0022857,GO:0031090,GO:…	Chloride channel protein
PAxG03Ag0008000	-	GO:0001101,GO:0002831,GO:0003674,GO:0003676,GO:0003677,GO:0005488,GO:0005575,GO:0005622,GO:0005623,GO:0005634,GO:0006355,GO:0006950,GO:0006970,GO:0008150,GO:0009314,GO:0009414,GO:0009415,GO:0009416,GO:0009628,GO:0009642,GO:0009646,GO:0009651,GO:0009719,GO:0009725,GO:0009737,GO:0009787,GO:0009788,GO:0009889,GO:0009890,GO:0009891,GO:0009892,GO:0009893,GO:0009966,GO:0009968,GO:0010033,GO:0010035,GO:…	ZINC FINGER protein
PAxG03Ag0013200	-	GO:0001101,GO:0003674,GO:0005215,GO:0005216,GO:0005244,GO:0005249,GO:0005261,GO:0005267,GO:0005488,GO:0005515,GO:0005575,GO:0005622,GO:0005623,GO:0005737,GO:0005783,GO:0005789,GO:0005886,GO:0005887,GO:0005911,GO:0006810,GO:0006811,GO:0006812,GO:0006813,GO:0008150,GO:0008324,GO:0009506,GO:0009719,GO:0009725,GO:0009737,GO:0009987,GO:0010033,GO:0012505,GO:0015075,GO:0015077,GO:0015079,GO:0015267,GO:…	Potassium channel
PAxG03Ag0023100	PLDa1	GO:0001101,GO:0003674,GO:0003824,GO:0004620,GO:0004630,GO:0005096,GO:0005488,GO:0005543,GO:0005546,GO:0005575,GO:0005622,GO:0005623,GO:0005634,GO:0005737,GO:0005739,GO:0005773,GO:0005783,GO:0005829,GO:0005886,GO:0005911,GO:0006082,GO:0006629,GO:0006631,GO:0007154,GO:0007165,GO:0007275,GO:0008047,GO:0008081,GO:0008150,GO:0008152,GO:0008289,GO:0009506,GO:0009507,GO:0009526,GO:0009536,GO:0009653,GO:…	Hydrolyzes glycerol-phospholipids at the terminal phosphodiesteric bond
PAxG03Ag0037100	PDR8	GO:0000041,GO:0001101,GO:0002376,GO:0003674,GO:0003824,GO:0005215,GO:0005575,GO:0005622,GO:0005623,GO:0005737,GO:0005739,GO:0005773,GO:0005774,GO:0005886,GO:0006082,GO:0006725,GO:0006790,GO:0006807,GO:0006810,GO:0006811,GO:0006812,GO:0006855,GO:0006950,GO:0006952,GO:0006955,GO:0008150,GO:0008152,GO:0008324,GO:0009056,GO:0009507,GO:0009526,GO:0009536,GO:0009605,GO:0009607,GO:0009617,GO:0009620,GO:…	Belongs to the ABC transporter superfamily. ABCG family. PDR (TC 3.A.1.205) subfamily
PAxG03Ag0065700	-	GO:0000122,GO:0000976,GO:0001067,GO:0001101,GO:0001558,GO:0003674,GO:0003676,GO:0003677,GO:0003690,GO:0003700,GO:0005488,GO:0005575,GO:0005622,GO:0005623,GO:0005634,GO:0006355,GO:0006357,GO:0006950,GO:0006970,GO:0007275,GO:0007568,GO:0008150,GO:0009314,GO:0009416,GO:0009628,GO:0009642,GO:0009646,GO:0009651,GO:0009653,GO:0009719,GO:0009723,GO:0009725,GO:0009733,GO:0009737,GO:0009739,GO:0009751,GO:…	transcription factor
PAxG03Ag0070600	CBL1	GO:0000003,GO:0000902,GO:0000904,GO:0001101,GO:0003006,GO:0003674,GO:0005488,GO:0005509,GO:0005515,GO:0005575,GO:0005622,GO:0005623,GO:0005737,GO:0005886,GO:0006950,GO:0006970,GO:0007154,GO:0007165,GO:0008150,GO:0009266,GO:0009409,GO:0009414,GO:0009415,GO:0009628,GO:0009651,GO:0009653,GO:0009719,GO:0009725,GO:0009737,GO:0009738,GO:0009755,GO:0009826,GO:0009856,GO:0009860,GO:0009932,GO:0009987,GO:…	Calcineurin B-like protein
PAxG03Ag0073400	-	GO:0001101,GO:0003674,GO:0003824,GO:0004439,GO:0004445,GO:0005975,GO:0006066,GO:0006629,GO:0006644,GO:0006650,GO:0006793,GO:0006796,GO:0007275,GO:0008150,GO:0008152,GO:0009056,GO:0009719,GO:0009725,GO:0009737,GO:0009791,GO:0009845,GO:0009987,GO:0010033,GO:0016311,GO:0016787,GO:0016788,GO:0016791,GO:0019637,GO:0019751,GO:0030258,GO:0032501,GO:0032502,GO:0032957,GO:0033993,GO:0034485,GO:0034593,GO:…	Type I inositol 1,4,5-trisphosphate 5-phosphatase
PAxG03Ag0076600	PYL1	GO:0001101,GO:0003674,GO:0004857,GO:0004864,GO:0005488,GO:0005515,GO:0005575,GO:0005622,GO:0005623,GO:0005634,GO:0005737,GO:0005829,GO:0007154,GO:0007165,GO:0008150,GO:0008289,GO:0009719,GO:0009725,GO:0009737,GO:0009738,GO:0009755,GO:0009892,GO:0009987,GO:0010033,GO:0010427,GO:0010563,GO:0010605,GO:0010921,GO:0010923,GO:0019208,GO:0019212,GO:0019220,GO:0019222,GO:0019840,GO:0019888,GO:0023052,GO:…	Abscisic acid receptor
[truncated: 495 more rows]

## Sheet: Response to gibberellin
Response to gibberellin
Gene id	Preferred_name	GOs	Description
[truncated: 187 more rows]

## Sheet: Response to salicylic acid
Response to salicylic acid
Gene id	Preferred_name	GOs	Description
[truncated: 278 more rows]

## Sheet: Response to jasmonic acid
Response to jasmonic acid
Gene id	Preferred_name	GOs	Description
[truncated: 315 more rows]
