# Supplementary material for: Spatial transcriptome analysis reveals de novo regeneration of poplar roots
Source: Hortic Res. 2024 Aug 20;11(11):uhae237. doi: 10.1093/hr/uhae237 (PMC11540759; doi:10.1093/hr/uhae237)
Supplement: Web_Material_uhae237 [file web_material_uhae237.zip › Table S5 Primers used for RNA in situ hybridization in this study.xlsx]

## Sheet: Sheet1
Table 5: Primers used for RNA in situ hybridization in this study.
Gene ID	Gene ID	Gene name	Primer ID	Primer sequence (From 5' to 3')
PAxG16Ag0076400	Potri.016G084400	SAC56	SAC56-F	CCTGGTCTCTGTTCAAACCCTC
			SAC56-R	GGCTTTCTTGGAGACGGCATAA
PAxG07Ag0066900	Potri.007G065700	LOS1	LOS1-F	GGTGAAGTTTACAGCAGAGGAG
			LOS1-R	TCAGTCATTCGAACATCACCAG
PAxG05Ag0085100	Potri.007G065700	WOX13a	WOX13a-F	TCACCAGGACAGTCATCAAAA
			WOX13a-R	CCATGCCATAGTCCTCTGCT
