# Supplementary material for: Spatial transcriptome analysis reveals de novo regeneration of poplar roots
Source: Hortic Res. 2024 Aug 20;11(11):uhae237. doi: 10.1093/hr/uhae237 (PMC11540759; doi:10.1093/hr/uhae237)
Supplement: Web_Material_uhae237 [file web_material_uhae237.zip › Table S6 Auxin-related GO terms.xlsx]

## Sheet: Sheet1
ID	Description
GO:0009733	response to auxin
GO:0009734	auxin-activated signaling pathway
GO:0009850	auxin metabolic process
GO:0009851	auxin biosynthetic process
GO:0010252	auxin homeostasis
GO:0010315	auxin export across the plasma membrane
GO:0010329	auxin efflux transmembrane transporter activity
GO:0010600	regulation of auxin biosynthetic process
GO:0071365	cellular response to auxin stimulus
GO:0080161	auxin transmembrane transporter activity
GO:0090354	regulation of auxin metabolic process
