# Supplementary material for: Spatial transcriptome analysis reveals de novo regeneration of poplar roots
Source: Hortic Res. 2024 Aug 20;11(11):uhae237. doi: 10.1093/hr/uhae237 (PMC11540759; doi:10.1093/hr/uhae237)
Supplement: Web_Material_uhae237 [file web_material_uhae237.zip › Table S7 The table of supspot level resolution.xlsx]

## Sheet: Sheet1
Table S7 The table of supspot level resolution
SupSpot Level	Resolution	Spot number
13	100μm	469
7	50μm	127
6	42μm	91
5	35μm	61
4	27μm	37
3	20μm	19
2	10μm	7
1	5μm	1
